# Supplementary material for: Advancing the genetic engineering toolbox by combining AsCas12a knock-in mice with ultra-compact screening
Source: Nat Commun. 2025 Jan 30;16:974. doi: 10.1038/s41467-025-56282-2 (PMC11782673; doi:10.1038/s41467-025-56282-2)
Supplement: Supplementary file 3 — Supplementary Data 1 [file 41467_2025_56282_MOESM3_ESM.xlsx]

## Sheet: Menuetto
ID	spacer	gene_id	gene_symbol	pair	position	ID_original	chr	strand	pam	pam_site	cut_site
ENSMUSG00000000001_pair1_a	GCTACCTAAATGATTTGGATAGA	ENSMUSG00000000001	Gnai3	pair1	a	ENSMUSG00000000001_287	chr3	-	TTTA	108115896	108115872
ENSMUSG00000000001_pair1_b	GCTGGGAGTGCTGAAGAAGGAGT	ENSMUSG00000000001	Gnai3	pair1	b	ENSMUSG00000000001_345	chr3	-	TTTA	108118435	108118411
ENSMUSG00000000001_pair2_a	AATACATACGAAGAGGCAGCTGC	ENSMUSG00000000001	Gnai3	pair2	a	ENSMUSG00000000001_79	chr3	-	TTCC	108109611	108109587
ENSMUSG00000000001_pair2_b	AGAACCGAATGCATGAAAGCATG	ENSMUSG00000000001	Gnai3	pair2	b	ENSMUSG00000000001_159	chr3	-	TTTC	108112094	108112070
ENSMUSG00000000003_pair1_a	AGGAAAGGGACTAAGTGCCAACT	ENSMUSG00000000003	Pbsn	pair1	a	ENSMUSG00000000003_163	chrX	-	TTTC	77845092	77845068
ENSMUSG00000000003_pair1_b	CATGGTACTGGCAGCTAAGTAAA	ENSMUSG00000000003	Pbsn	pair1	b	ENSMUSG00000000003_218	chrX	+	TTTC	77848066	77848090
ENSMUSG00000000003_pair2_a	TTCCACTAAGTTCATGAACTCCG	ENSMUSG00000000003	Pbsn	pair2	a	ENSMUSG00000000003_42	chrX	+	TTTC	77842557	77842581
ENSMUSG00000000003_pair2_b	GTTGCATCTCCTCCCACACAAAA	ENSMUSG00000000003	Pbsn	pair2	b	ENSMUSG00000000003_186	chrX	+	CTTG	77847997	77848021
ENSMUSG00000000028_pair1_a	GGTGGTTATGACGGGACACATGA	ENSMUSG00000000028	Cdc45	pair1	a	ENSMUSG00000000028_407	chr16	+	TTTC	18795882	18795906
ENSMUSG00000000028_pair1_b	AGTGTGACCACGTCCAGTATACG	ENSMUSG00000000028	Cdc45	pair1	b	ENSMUSG00000000028_725	chr16	-	TTTC	18810475	18810451
ENSMUSG00000000028_pair2_a	AGGAGTAACCTGGACAAGCTATA	ENSMUSG00000000028	Cdc45	pair2	a	ENSMUSG00000000028_206	chr16	-	TTTC	18787074	18787050
ENSMUSG00000000028_pair2_b	AGGAGATAGTGGAGCGAAACAGG	ENSMUSG00000000028	Cdc45	pair2	b	ENSMUSG00000000028_555	chr16	-	TTTC	18805443	18805419
ENSMUSG00000000037_pair1_a	ACAGGAAAAAAGTATTCCAGTTA	ENSMUSG00000000037	Scml2	pair1	a	ENSMUSG00000000037_1267	chrX	+	TTTA	161239742	161239766
ENSMUSG00000000037_pair1_b	AAGAAAGCGAAGTGCAAATGATG	ENSMUSG00000000037	Scml2	pair1	b	ENSMUSG00000000037_1453	chrX	-	TTTC	161243443	161243419
ENSMUSG00000000037_pair2_a	AGAACTGTTTATCCTTACCCAGT	ENSMUSG00000000037	Scml2	pair2	a	ENSMUSG00000000037_343	chrX	-	TTTA	161178293	161178269
ENSMUSG00000000037_pair2_b	ATAGTTGGGATGAAGATTGAAGC	ENSMUSG00000000037	Scml2	pair2	b	ENSMUSG00000000037_407	chrX	+	TTTC	161192230	161192254
ENSMUSG00000000049_pair1_a	CCTGTCCTCTCACAGGAATGTGG	ENSMUSG00000000049	Apoh	pair1	a	ENSMUSG00000000049_83	chr11	+	TTTA	108395941	108395965
ENSMUSG00000000049_pair1_b	TGAATGGGACCAGCTCATCTAAG	ENSMUSG00000000049	Apoh	pair1	b	ENSMUSG00000000049_175	chr11	+	TTTC	108404815	108404839
ENSMUSG00000000049_pair2_a	AAGACCACTGTGTCCTGATACAA	ENSMUSG00000000049	Apoh	pair2	a	ENSMUSG00000000049_242	chr11	-	TTTA	108407394	108407370
ENSMUSG00000000049_pair2_b	AGAATGGGATGATGCATGGCGAC	ENSMUSG00000000049	Apoh	pair2	b	ENSMUSG00000000049_405	chr11	+	TTTA	108412066	108412090
ENSMUSG00000000056_pair1_a	GCAGCAAAATAAGGTAGAGACTG	ENSMUSG00000000056	Narf	pair1	a	ENSMUSG00000000056_175	chr11	-	TTTA	121244668	121244644
ENSMUSG00000000056_pair1_b	CAGGTGAAATTGCTCAGATAATG	ENSMUSG00000000056	Narf	pair1	b	ENSMUSG00000000056_375	chr11	+	TTTC	121249122	121249146
ENSMUSG00000000056_pair2_a	AAGTAGTGGAAAGTCCCTCTCGA	ENSMUSG00000000056	Narf	pair2	a	ENSMUSG00000000056_351	chr11	-	TTTA	121247020	121246996
ENSMUSG00000000056_pair2_b	AGACACGCAGCCAAGGAGCTGTT	ENSMUSG00000000056	Narf	pair2	b	ENSMUSG00000000056_432	chr11	+	TTTC	121250365	121250389
ENSMUSG00000000058_pair1_a	ACTCGAGTCACGACCGGGATCCT	ENSMUSG00000000058	Cav2	pair1	a	ENSMUSG00000000058_35	chr6	+	GTTG	17281460	17281484
ENSMUSG00000000058_pair1_b	CCAGCTCAACTCTCATCTCAAGG	ENSMUSG00000000058	Cav2	pair1	b	ENSMUSG00000000058_43	chr6	+	CTCA	17281485	17281509
ENSMUSG00000000058_pair2_a	ATCGGCCATGAAGAGCTGCACAT	ENSMUSG00000000058	Cav2	pair2	a	ENSMUSG00000000058_18	chr6	-	CGTC	17281412	17281388
ENSMUSG00000000058_pair2_b	TCAGGATCTGCGTAGTCAACGCC	ENSMUSG00000000058	Cav2	pair2	b	ENSMUSG00000000058_33	chr6	-	CTTC	17281456	17281432
ENSMUSG00000000078_pair1_a	CACGAAAAGCTCCCACTTGAAAG	ENSMUSG00000000078	Klf6	pair1	a	ENSMUSG00000000078_296	chr13	+	TTTA	5865297	5865321
ENSMUSG00000000078_pair1_b	CCAGGAGAAAAGCCTTACAGATG	ENSMUSG00000000078	Klf6	pair1	b	ENSMUSG00000000078_318	chr13	+	TTTC	5866631	5866655
ENSMUSG00000000078_pair2_a	CATGAAACTTTCACCTGCGCTCC	ENSMUSG00000000078	Klf6	pair2	a	ENSMUSG00000000078_6	chr13	+	TTTG	5861634	5861658
ENSMUSG00000000078_pair2_b	CTGCAGCCATTAAAGTGGCACCG	ENSMUSG00000000078	Klf6	pair2	b	ENSMUSG00000000078_295	chr13	-	TTTC	5865295	5865271
ENSMUSG00000000085_pair1_a	AGAGGAGTCAACCAGTCTCCAGA	ENSMUSG00000000085	Scmh1	pair1	a	ENSMUSG00000000085_161	chr4	-	TTTC	120468415	120468391
ENSMUSG00000000085_pair1_b	ATTTGCCCAGCCACTATTGGAGA	ENSMUSG00000000085	Scmh1	pair1	b	ENSMUSG00000000085_268	chr4	+	TTTC	120483664	120483688
ENSMUSG00000000085_pair2_a	AAAGGTTCAGCTGACTTGGATGG	ENSMUSG00000000085	Scmh1	pair2	a	ENSMUSG00000000085_418	chr4	-	TTTC	120505477	120505453
ENSMUSG00000000085_pair2_b	CTGGAGAAGCTCTGCCACAACCT	ENSMUSG00000000085	Scmh1	pair2	b	ENSMUSG00000000085_603	chr4	+	TTTC	120516953	120516977
ENSMUSG00000000088_pair1_a	AACAAGCCAGACATTGATGCCTG	ENSMUSG00000000088	Cox5a	pair1	a	ENSMUSG00000000088_63	chr9	+	TTTC	57529032	57529056
ENSMUSG00000000088_pair1_b	ACTTGACAGGGATGAATACACTT	ENSMUSG00000000088	Cox5a	pair1	b	ENSMUSG00000000088_95	chr9	+	TTTA	57530228	57530252
ENSMUSG00000000088_pair2_a	ACCCAGCGAGCATCAAACTCCTC	ENSMUSG00000000088	Cox5a	pair2	a	ENSMUSG00000000088_61	chr9	-	TGTC	57529029	57529005
ENSMUSG00000000088_pair2_b	ACTGACCTTAACAACCTCCAAGA	ENSMUSG00000000088	Cox5a	pair2	b	ENSMUSG00000000088_144	chr9	-	TTTT	57530372	57530348
ENSMUSG00000000093_pair1_a	ACAACTCCCGCTGGATGGTGGCA	ENSMUSG00000000093	Tbx2	pair1	a	ENSMUSG00000000093_173	chr11	+	TTTC	85834723	85834747
ENSMUSG00000000093_pair1_b	TATGAGGAGCACTGTAAGCCGGA	ENSMUSG00000000093	Tbx2	pair1	b	ENSMUSG00000000093_346	chr11	+	TTTG	85837253	85837277
ENSMUSG00000000093_pair2_a	TGGAAGGCCACAGGCTTGGCCAT	ENSMUSG00000000093	Tbx2	pair2	a	ENSMUSG00000000093_217	chr11	-	TTTG	85834848	85834824
ENSMUSG00000000093_pair2_b	ACATCGTGCGAGCCAATGACATC	ENSMUSG00000000093	Tbx2	pair2	b	ENSMUSG00000000093_253	chr11	+	TTCC	85835831	85835855
ENSMUSG00000000094_pair1_a	GAGCCAAAAGCATTGTTCTCGTC	ENSMUSG00000000094	Tbx4	pair1	a	ENSMUSG00000000094_246	chr11	-	TTTG	85911187	85911163
ENSMUSG00000000094_pair1_b	TAACAGATCACCCAGCTGAAAAT	ENSMUSG00000000094	Tbx4	pair1	b	ENSMUSG00000000094_284	chr11	+	TTTC	85911926	85911950
ENSMUSG00000000094_pair2_a	CAGAAGCTGAAGCTGACAAACAA	ENSMUSG00000000094	Tbx4	pair2	a	ENSMUSG00000000094_187	chr11	+	TTTC	85899849	85899873
ENSMUSG00000000094_pair2_b	CACCCACGTGTTCCCAGAGACCT	ENSMUSG00000000094	Tbx4	pair2	b	ENSMUSG00000000094_252	chr11	+	TTTG	85911198	85911222
ENSMUSG00000000103_pair1_a	TAGGAGAAACTATACAAGCAGTA	ENSMUSG00000000103	Zfy2	pair1	a	ENSMUSG00000000103_686	chrY	-	CTTA	2116282	2116258
ENSMUSG00000000103_pair1_b	ACTTCCAGTATTACATCAACCTC	ENSMUSG00000000103	Zfy2	pair1	b	ENSMUSG00000000103_880	chrY	-	TTTA	2121550	2121526
ENSMUSG00000000103_pair2_a	TTCCTTACCTGACTGGTACTGTT	ENSMUSG00000000103	Zfy2	pair2	a	ENSMUSG00000000103_505	chrY	+	TTTC	2108479	2108503
ENSMUSG00000000103_pair2_b	TCGATTTAGATACAGCTGAAGAA	ENSMUSG00000000103	Zfy2	pair2	b	ENSMUSG00000000103_903	chrY	-	GTTC	2121609	2121585
ENSMUSG00000000120_pair1_a	CCTCTTGAAAGCAATATAGGCCA	ENSMUSG00000000120	Ngfr	pair1	a	ENSMUSG00000000120_168	chr11	+	CTTA	95574186	95574210
ENSMUSG00000000120_pair1_b	TCCTGGCAGGAGAACACGAGTCC	ENSMUSG00000000120	Ngfr	pair1	b	ENSMUSG00000000120_300	chr11	+	TTTG	95578119	95578143
ENSMUSG00000000120_pair2_a	ACCGGCCGGCTGTTGGCTCCTTG	ENSMUSG00000000120	Ngfr	pair2	a	ENSMUSG00000000120_135	chr11	+	GTTC	95571929	95571953
ENSMUSG00000000120_pair2_b	CGCGAGTGCACGCCCTGGGCTGA	ENSMUSG00000000120	Ngfr	pair2	b	ENSMUSG00000000120_266	chr11	-	GTTA	95578014	95577990
ENSMUSG00000000125_pair1_a	CCGGGACACCAGCACCCCGAAGT	ENSMUSG00000000125	Wnt3	pair1	a	ENSMUSG00000000125_185	chr11	-	ATTC	103811519	103811495
ENSMUSG00000000125_pair1_b	CCTAGACCATCCTGGACCACATG	ENSMUSG00000000125	Wnt3	pair1	b	ENSMUSG00000000125_213	chr11	+	TTTC	103812272	103812296
ENSMUSG00000000125_pair2_a	GGGGCCGCCGGTGGAACTGTACC	ENSMUSG00000000125	Wnt3	pair2	a	ENSMUSG00000000125_78	chr11	+	TTCC	103808319	103808343
ENSMUSG00000000125_pair2_b	TGAGCCCAACCCAGAGACGGGCT	ENSMUSG00000000125	Wnt3	pair2	b	ENSMUSG00000000125_297	chr11	+	TTTG	103812540	103812564
ENSMUSG00000000126_pair1_a	CGAGCCCGAGTGGACTTCCACAA	ENSMUSG00000000126	Wnt9a	pair1	a	ENSMUSG00000000126_177	chr11	+	TTTG	59328719	59328743
ENSMUSG00000000126_pair1_b	GGTGCTTGCCCACCTCGTGGAAG	ENSMUSG00000000126	Wnt9a	pair1	b	ENSMUSG00000000126_253	chr11	-	TTTA	59331008	59330984
ENSMUSG00000000126_pair2_a	GCTTTGAGCGCTGGAACTGCACC	ENSMUSG00000000126	Wnt9a	pair2	a	ENSMUSG00000000126_91	chr11	+	TTCC	59327757	59327781
ENSMUSG00000000126_pair2_b	CAGGTCGGGTGCCTCATCACACG	ENSMUSG00000000126	Wnt9a	pair2	b	ENSMUSG00000000126_149	chr11	-	TTTC	59328624	59328600
ENSMUSG00000000127_pair1_a	GCTCAACTGACCACATACCTTGC	ENSMUSG00000000127	Fer	pair1	a	ENSMUSG00000000127_883	chr17	-	TTTA	64029368	64029344
ENSMUSG00000000127_pair1_b	AAAGAACTCACTTGGCTTCCTGT	ENSMUSG00000000127	Fer	pair1	b	ENSMUSG00000000127_944	chr17	-	TTTC	64035577	64035553
ENSMUSG00000000127_pair2_a	TCCGTCAGAATATACAGAAAGGA	ENSMUSG00000000127	Fer	pair2	a	ENSMUSG00000000127_767	chr17	-	TTTG	63981657	63981633
ENSMUSG00000000127_pair2_b	AAACATTCCCCAGCTTATAGATC	ENSMUSG00000000127	Fer	pair2	b	ENSMUSG00000000127_799	chr17	+	TTTC	63991622	63991646
ENSMUSG00000000131_pair1_a	TGGTGAGCCAAGAGAAGTTTGGG	ENSMUSG00000000131	Xpo6	pair1	a	ENSMUSG00000000131_1325	chr7	+	TTTA	126169234	126169258
ENSMUSG00000000131_pair1_b	TGTCCAGCACAAGGAATGACTAT	ENSMUSG00000000131	Xpo6	pair1	b	ENSMUSG00000000131_1394	chr7	-	TTTC	126171086	126171062
ENSMUSG00000000131_pair2_a	GCTGAACTAGGACTCTGCAACAG	ENSMUSG00000000131	Xpo6	pair2	a	ENSMUSG00000000131_1143	chr7	+	TTTG	126153236	126153260
ENSMUSG00000000131_pair2_b	GTAGGTATCTTGGAAACTGTCTG	ENSMUSG00000000131	Xpo6	pair2	b	ENSMUSG00000000131_1194	chr7	-	TTTG	126156809	126156785
ENSMUSG00000000134_pair1_a	TGAGCTGGACCCAATGGTGAGCA	ENSMUSG00000000134	Tfe3	pair1	a	ENSMUSG00000000134_274	chrX	-	TTTC	7767679	7767655
ENSMUSG00000000134_pair1_b	CAGGAGCTAGAACTGCAGGCCCA	ENSMUSG00000000134	Tfe3	pair1	b	ENSMUSG00000000134_540	chrX	+	TTTA	7773487	7773511
ENSMUSG00000000134_pair2_a	AGGGGCAGGAAGTGGCTGGGCAC	ENSMUSG00000000134	Tfe3	pair2	a	ENSMUSG00000000134_253	chrX	-	TTTC	7767601	7767577
ENSMUSG00000000134_pair2_b	AAGGAGCGACAGAAGAAAGACAA	ENSMUSG00000000134	Tfe3	pair2	b	ENSMUSG00000000134_399	chrX	+	TTTG	7770793	7770817
ENSMUSG00000000142_pair1_a	GTGGACTGGACCTTGCCCACACT	ENSMUSG00000000142	Axin2	pair1	a	ENSMUSG00000000142_51	chr11	-	TTTG	108923428	108923404
ENSMUSG00000000142_pair1_b	GACGACCACCTCTCCAGGGTCCT	ENSMUSG00000000142	Axin2	pair1	b	ENSMUSG00000000142_519	chr11	+	TTTG	108942304	108942328
ENSMUSG00000000142_pair2_a	CTCTAATGCTAGGCGGAATGAAG	ENSMUSG00000000142	Axin2	pair2	a	ENSMUSG00000000142_54	chr11	+	TTTC	108923439	108923463
ENSMUSG00000000142_pair2_b	GGTCGCTATAGCCCACGGTCCCG	ENSMUSG00000000142	Axin2	pair2	b	ENSMUSG00000000142_541	chr11	+	TGTG	108942358	108942382
ENSMUSG00000000148_pair1_a	TCCACAGAGTCTAGCCTCCAACT	ENSMUSG00000000148	Brat1	pair1	a	ENSMUSG00000000148_109	chr5	+	TTTC	140710127	140710151
ENSMUSG00000000148_pair1_b	CCATACTACAGAAGCGCCTATGC	ENSMUSG00000000148	Brat1	pair1	b	ENSMUSG00000000148_688	chr5	+	TTCC	140716934	140716958
ENSMUSG00000000148_pair2_a	TCCAAGCAGGTGTCATCTGCCAC	ENSMUSG00000000148	Brat1	pair2	a	ENSMUSG00000000148_89	chr5	-	TTTC	140706062	140706038
ENSMUSG00000000148_pair2_b	CTGACGCATCTGATCCGACACTG	ENSMUSG00000000148	Brat1	pair2	b	ENSMUSG00000000148_712	chr5	+	GTTC	140716996	140717020
ENSMUSG00000000149_pair1_a	AAGGGCGACCCGCACCGGCTGGA	ENSMUSG00000000149	Gna12	pair1	a	ENSMUSG00000000149_72	chr5	-	TTTC	140760747	140760723
ENSMUSG00000000149_pair1_b	CAACAGGGTGAATCAGTGAAGTA	ENSMUSG00000000149	Gna12	pair1	b	ENSMUSG00000000149_237	chr5	-	TTTA	140762650	140762626
ENSMUSG00000000149_pair2_a	TGATGGCCTTCGAGAACAAGGCA	ENSMUSG00000000149	Gna12	pair2	a	ENSMUSG00000000149_291	chr5	-	TTTC	140785534	140785510
ENSMUSG00000000149_pair2_b	CTGGCAGCACTCTGAGAACGAGA	ENSMUSG00000000149	Gna12	pair2	b	ENSMUSG00000000149_301	chr5	-	TTCC	140785572	140785548
ENSMUSG00000000154_pair1_a	CCTGTGTCCCTGCTACCACCAAG	ENSMUSG00000000154	Slc22a18	pair1	a	ENSMUSG00000000154_208	chr7	+	TTTA	143490870	143490894
ENSMUSG00000000154_pair1_b	AGAGGAAGCCTTGCTGCGATCCA	ENSMUSG00000000154	Slc22a18	pair1	b	ENSMUSG00000000154_340	chr7	+	TTCC	143496991	143497015
ENSMUSG00000000154_pair2_a	AGGGTCCCGCCAAGTAGGGAGCC	ENSMUSG00000000154	Slc22a18	pair2	a	ENSMUSG00000000154_175	chr7	-	GTTA	143480511	143480487
ENSMUSG00000000154_pair2_b	ACCTGAAGGCCATCACCCGCCTG	ENSMUSG00000000154	Slc22a18	pair2	b	ENSMUSG00000000154_241	chr7	+	TTTG	143491766	143491790
ENSMUSG00000000157_pair1_a	CACTTGGCTAAAGACAAGACTCT	ENSMUSG00000000157	Itgb2l	pair1	a	ENSMUSG00000000157_720	chr16	-	TTTC	96433576	96433552
ENSMUSG00000000157_pair1_b	AGAGGGAGCTGAGGAAGCAACTG	ENSMUSG00000000157	Itgb2l	pair1	b	ENSMUSG00000000157_786	chr16	-	TTTC	96434677	96434653
ENSMUSG00000000157_pair2_a	ACCATCCTTGAGGGCACCACGAA	ENSMUSG00000000157	Itgb2l	pair2	a	ENSMUSG00000000157_649	chr16	+	TTTC	96432589	96432613
ENSMUSG00000000157_pair2_b	GCAACAGTTGCTCTGGTGTATCA	ENSMUSG00000000157	Itgb2l	pair2	b	ENSMUSG00000000157_930	chr16	+	TTTA	96437386	96437410
ENSMUSG00000000159_pair1_a	TAGCAACAACCTTATAGTCACTG	ENSMUSG00000000159	Igsf5	pair1	a	ENSMUSG00000000159_171	chr16	+	TTCC	96378103	96378127
ENSMUSG00000000159_pair1_b	CTGGGAGCTTGAGGTTCCCGTAA	ENSMUSG00000000159	Igsf5	pair1	b	ENSMUSG00000000159_204	chr16	+	TTTC	96378187	96378211
ENSMUSG00000000159_pair2_a	CTTTGACATCGCCAGTCCTCAGA	ENSMUSG00000000159	Igsf5	pair2	a	ENSMUSG00000000159_477	chr16	+	TTTC	96403309	96403333
ENSMUSG00000000159_pair2_b	CTCTCTATTTAAGAGGTCGACTC	ENSMUSG00000000159	Igsf5	pair2	b	ENSMUSG00000000159_507	chr16	+	TTTC	96421718	96421742
ENSMUSG00000000167_pair1_a	TCAACCTATGTCAATGGGAAAGG	ENSMUSG00000000167	Pih1d2	pair1	a	ENSMUSG00000000167_94	chr9	+	TTTA	50619776	50619800
ENSMUSG00000000167_pair1_b	ACTTACCTCAGAAACACTAAGTT	ENSMUSG00000000167	Pih1d2	pair1	b	ENSMUSG00000000167_351	chr9	-	TTTA	50621896	50621872
ENSMUSG00000000167_pair2_a	AGTCTAAAACTAGTTAAATGGTA	ENSMUSG00000000167	Pih1d2	pair2	a	ENSMUSG00000000167_204	chr9	-	TTTC	50621111	50621087
ENSMUSG00000000167_pair2_b	AGAAACCTGCGTACGAATTAAAG	ENSMUSG00000000167	Pih1d2	pair2	b	ENSMUSG00000000167_301	chr9	+	GTTA	50621761	50621785
ENSMUSG00000000168_pair1_a	ACAGAAATCATGTGGTTGACGTC	ENSMUSG00000000168	Dlat	pair1	a	ENSMUSG00000000168_208	chr9	-	TTTA	50638091	50638067
ENSMUSG00000000168_pair1_b	CATCGACAGAAAGGTAATAATGA	ENSMUSG00000000168	Dlat	pair1	b	ENSMUSG00000000168_294	chr9	+	TTTA	50644066	50644090
ENSMUSG00000000168_pair2_a	AACTGTGATACAGATGATGGACC	ENSMUSG00000000168	Dlat	pair2	a	ENSMUSG00000000168_689	chr9	+	TTTC	50658166	50658190
ENSMUSG00000000168_pair2_b	CCAGCGGGCTATGGTGCCTGCCT	ENSMUSG00000000168	Dlat	pair2	b	ENSMUSG00000000168_766	chr9	+	TTTC	50658732	50658756
ENSMUSG00000000171_pair1_a	ATTAGGGGCCTTGGACAAGTGGT	ENSMUSG00000000171	Sdhd	pair1	a	ENSMUSG00000000171_57	chr9	-	TTTC	50597259	50597235
ENSMUSG00000000171_pair1_b	CAGCTGGTTCCAAGGCTGCATCT	ENSMUSG00000000171	Sdhd	pair1	b	ENSMUSG00000000171_120	chr9	-	TTTA	50598912	50598888
ENSMUSG00000000171_pair2_a	AGTGTTCTGCTCTTGGGGCTGAT	ENSMUSG00000000171	Sdhd	pair2	a	ENSMUSG00000000171_102	chr9	-	TGTC	50598862	50598838
ENSMUSG00000000171_pair2_b	ACCTGTCACCAAGCCACCACTGT	ENSMUSG00000000171	Sdhd	pair2	b	ENSMUSG00000000171_137	chr9	-	ATTC	50600572	50600548
ENSMUSG00000000182_pair1_a	TATGGATCTCCACGGCAACATTT	ENSMUSG00000000182	Fgf23	pair1	a	ENSMUSG00000000182_108	chr6	+	TTTG	127078209	127078233
ENSMUSG00000000182_pair1_b	TGCGACAAGTAGACGTCATAGCC	ENSMUSG00000000182	Fgf23	pair1	b	ENSMUSG00000000182_166	chr6	-	CTTC	127080115	127080091
ENSMUSG00000000182_pair2_a	ATAGGGATGGTCATGTAGATGGC	ENSMUSG00000000182	Fgf23	pair2	a	ENSMUSG00000000182_58	chr6	+	ATCC	127073192	127073216
ENSMUSG00000000182_pair2_b	CAGGTGCCCTGATGATTACATCA	ENSMUSG00000000182	Fgf23	pair2	b	ENSMUSG00000000182_80	chr6	+	CTTA	127078133	127078157
ENSMUSG00000000183_pair1_a	CTCGTCAGGCCTGCTGGAGATCT	ENSMUSG00000000183	Fgf6	pair1	a	ENSMUSG00000000183_122	chr6	+	TTTC	127016982	127017006
ENSMUSG00000000183_pair1_b	TCGGAACTTGCATTCGTCGTGGA	ENSMUSG00000000183	Fgf6	pair1	b	ENSMUSG00000000183_192	chr6	-	TTTC	127024014	127023990
ENSMUSG00000000183_pair2_a	GTGGGCATTAAGCGACAGCGGAG	ENSMUSG00000000183	Fgf6	pair2	a	ENSMUSG00000000183_74	chr6	+	TTTG	127015819	127015843
ENSMUSG00000000183_pair2_b	CTCAGTGCAATGTAGGTCCCTCT	ENSMUSG00000000183	Fgf6	pair2	b	ENSMUSG00000000183_218	chr6	-	TTTG	127024085	127024061
ENSMUSG00000000184_pair1_a	CACCGACAACTCTGTGAAGCCCC	ENSMUSG00000000184	Ccnd2	pair1	a	ENSMUSG00000000184_228	chr6	-	TTTA	127148701	127148677
ENSMUSG00000000184_pair1_b	AAGTGCGTGCAGAAGGACATCCA	ENSMUSG00000000184	Ccnd2	pair1	b	ENSMUSG00000000184_324	chr6	-	TTTC	127150648	127150624
ENSMUSG00000000184_pair2_a	TTGGCTGGAGTCCCGACTCCTAA	ENSMUSG00000000184	Ccnd2	pair2	a	ENSMUSG00000000184_270	chr6	-	TTTC	127148817	127148793
ENSMUSG00000000184_pair2_b	GCAGAACCTGTTGACCATCGAGG	ENSMUSG00000000184	Ccnd2	pair2	b	ENSMUSG00000000184_339	chr6	-	TTCT	127150700	127150676
ENSMUSG00000000194_pair1_a	AGATTGCTATCACAGAGAAGAAC	ENSMUSG00000000194	Gpr107	pair1	a	ENSMUSG00000000194_339	chr2	+	TTTC	31178248	31178272
ENSMUSG00000000194_pair1_b	TAGGAATGATGTATTTAAAATTC	ENSMUSG00000000194	Gpr107	pair1	b	ENSMUSG00000000194_407	chr2	+	TTTA	31183573	31183597
ENSMUSG00000000194_pair2_a	CAAGAAGCCTCCGCCACAGATGG	ENSMUSG00000000194	Gpr107	pair2	a	ENSMUSG00000000194_586	chr2	+	TTTA	31191859	31191883
ENSMUSG00000000194_pair2_b	TACTCACCAAGACGTAGTAATGT	ENSMUSG00000000194	Gpr107	pair2	b	ENSMUSG00000000194_630	chr2	-	TTTC	31207739	31207715
ENSMUSG00000000197_pair1_a	TAGATCCTCCTGAGTTTGTTTGT	ENSMUSG00000000197	Nalcn	pair1	a	ENSMUSG00000000197_1641	chr14	-	TTTA	123396288	123396264
ENSMUSG00000000197_pair1_b	AAAGAAATGATAAACTCACCAAA	ENSMUSG00000000197	Nalcn	pair1	b	ENSMUSG00000000197_1647	chr14	+	TTTA	123409673	123409697
ENSMUSG00000000197_pair2_a	CCAGGACCAAATATCTTGTACAC	ENSMUSG00000000197	Nalcn	pair2	a	ENSMUSG00000000197_1763	chr14	+	TTTC	123460351	123460375
ENSMUSG00000000197_pair2_b	CTGGCTACATCAGCTCATCTCTC	ENSMUSG00000000197	Nalcn	pair2	b	ENSMUSG00000000197_1859	chr14	-	TTTA	123464774	123464750
ENSMUSG00000000202_pair1_a	AAGCCAGGAACTGCAGGCAGCTC	ENSMUSG00000000202	Btbd17	pair1	a	ENSMUSG00000000202_255	chr11	+	TTCC	114792301	114792325
ENSMUSG00000000202_pair1_b	CGGGAGCTGCTGAGCAACCAGAG	ENSMUSG00000000202	Btbd17	pair1	b	ENSMUSG00000000202_365	chr11	-	GTTC	114793933	114793909
ENSMUSG00000000202_pair2_a	TACTGTGGTGAGCTGACTGTACT	ENSMUSG00000000202	Btbd17	pair2	a	ENSMUSG00000000202_319	chr11	-	TTTG	114792519	114792495
ENSMUSG00000000202_pair2_b	AGTGATGTCATCCTGCGGGTCCA	ENSMUSG00000000202	Btbd17	pair2	b	ENSMUSG00000000202_395	chr11	-	TGCC	114794029	114794005
ENSMUSG00000000204_pair1_a	TGCTTTAATGTTAGGGCAATTTG	ENSMUSG00000000204	Slfn4	pair1	a	ENSMUSG00000000204_623	chr11	-	CGTC	83188994	83188970
ENSMUSG00000000204_pair1_b	CAGTGTAACCACAATGGTTTACC	ENSMUSG00000000204	Slfn4	pair1	b	ENSMUSG00000000204_634	chr11	-	TTCG	83189023	83188999
ENSMUSG00000000204_pair2_a	TCCACTCTGATCGCGCACACATA	ENSMUSG00000000204	Slfn4	pair2	a	ENSMUSG00000000204_448	chr11	-	CTTC	83187452	83187428
ENSMUSG00000000204_pair2_b	GGGAGCCCAATTCTGTCCGGACT	ENSMUSG00000000204	Slfn4	pair2	b	ENSMUSG00000000204_541	chr11	-	CGCA	83188768	83188744
ENSMUSG00000000214_pair1_a	TCGTGGCCTCACACAGAGACTGC	ENSMUSG00000000214	Th	pair1	a	ENSMUSG00000000214_219	chr7	-	TTTC	142895178	142895154
ENSMUSG00000000214_pair1_b	AGTGCACACAGTACATCCGTCAT	ENSMUSG00000000214	Th	pair1	b	ENSMUSG00000000214_245	chr7	-	TTTC	142895372	142895348
ENSMUSG00000000214_pair2_a	GGCTGTGTAAACAGAATGGGGAG	ENSMUSG00000000214	Th	pair2	a	ENSMUSG00000000214_150	chr7	-	TTTG	142894467	142894443
ENSMUSG00000000214_pair2_b	CTGGTTCCCAAGGAAAGTGTCAG	ENSMUSG00000000214	Th	pair2	b	ENSMUSG00000000214_431	chr7	-	TTCC	142896682	142896658
ENSMUSG00000000215_pair1_a	GTGGCAGAACTCACCTTGTGGGT	ENSMUSG00000000215	Ins2	pair1	a	ENSMUSG00000000215_93	chr7	+	TTCA	142679329	142679353
ENSMUSG00000000215_pair1_b	TCAAGCAGCACCTTTGTGGTTCC	ENSMUSG00000000215	Ins2	pair1	b	ENSMUSG00000000215_140	chr7	-	TTTG	142679461	142679437
ENSMUSG00000000215_pair2_a	TGCCCCTGCTGGCCCTGCTCTTC	ENSMUSG00000000215	Ins2	pair2	a	ENSMUSG00000000215_157	chr7	-	TTCC	142679515	142679491
ENSMUSG00000000215_pair2_b	AACATGGCCCTGTGGATGCGCTT	ENSMUSG00000000215	Ins2	pair2	b	ENSMUSG00000000215_164	chr7	-	TTTC	142679540	142679516
ENSMUSG00000000216_pair1_a	CCCGCTGTCACTATCTGCAATAT	ENSMUSG00000000216	Scnn1g	pair1	a	ENSMUSG00000000216_104	chr7	+	TTTC	121738196	121738220
ENSMUSG00000000216_pair1_b	CGAGGTGTACTGTCTAGAACATC	ENSMUSG00000000216	Scnn1g	pair1	b	ENSMUSG00000000216_172	chr7	-	TTTC	121740402	121740378
ENSMUSG00000000216_pair2_a	GAAGCATGAGTAAAGGCAGATCT	ENSMUSG00000000216	Scnn1g	pair2	a	ENSMUSG00000000216_541	chr7	-	TTTG	121762402	121762378
ENSMUSG00000000216_pair2_b	GATGACACAGACGACCGAGCAGC	ENSMUSG00000000216	Scnn1g	pair2	b	ENSMUSG00000000216_737	chr7	-	TTTC	121767244	121767220
ENSMUSG00000000223_pair1_a	TCTAGAGCACTGGCAAGCCAGTC	ENSMUSG00000000223	Drp2	pair1	a	ENSMUSG00000000223_801	chrX	+	TTTC	134441653	134441677
ENSMUSG00000000223_pair1_b	ACGTGGATATCTGCCAGACCTGC	ENSMUSG00000000223	Drp2	pair1	b	ENSMUSG00000000223_880	chrX	+	TTTA	134443671	134443695
ENSMUSG00000000223_pair2_a	GCTGAGCCAGTCAATAATCTCTC	ENSMUSG00000000223	Drp2	pair2	a	ENSMUSG00000000223_207	chrX	-	TTTG	134430554	134430530
ENSMUSG00000000223_pair2_b	TCCCAATAAAGTCCCCTACTACA	ENSMUSG00000000223	Drp2	pair2	b	ENSMUSG00000000223_527	chrX	+	TTTC	134437051	134437075
ENSMUSG00000000244_pair1_a	TGGTCTCACTTACCCCAATAGCG	ENSMUSG00000000244	Tspan32	pair1	a	ENSMUSG00000000244_80	chr7	-	TTTC	143006035	143006011
ENSMUSG00000000244_pair1_b	CCGCAGCCATGAGGCCATGGGCC	ENSMUSG00000000244	Tspan32	pair1	b	ENSMUSG00000000244_117	chr7	-	CTTA	143007010	143006986
ENSMUSG00000000244_pair2_a	TCATTCACTTTGGAGACCACTTT	ENSMUSG00000000244	Tspan32	pair2	a	ENSMUSG00000000244_43	chr7	+	GTTG	143005934	143005958
ENSMUSG00000000244_pair2_b	CCACAGCCTTCTATGTGGGGATC	ENSMUSG00000000244	Tspan32	pair2	b	ENSMUSG00000000244_85	chr7	+	CTTC	143006898	143006922
ENSMUSG00000000247_pair1_a	TCACCTCAACTGCTTCACATGCA	ENSMUSG00000000247	Lhx2	pair1	a	ENSMUSG00000000247_137	chr2	+	TTTA	38354529	38354553
ENSMUSG00000000247_pair1_b	CTGCCGTAAAAGGTTGCGCCTGA	ENSMUSG00000000247	Lhx2	pair1	b	ENSMUSG00000000247_357	chr2	-	TTTC	38368896	38368872
ENSMUSG00000000247_pair2_a	GCCCTGCAGCAGAGCCTCGAAGT	ENSMUSG00000000247	Lhx2	pair2	a	ENSMUSG00000000247_181	chr2	-	ATTC	38354654	38354630
ENSMUSG00000000247_pair2_b	ATGGCAAAGTAAGACTTCATTGT	ENSMUSG00000000247	Lhx2	pair2	b	ENSMUSG00000000247_304	chr2	-	GTTA	38360034	38360010
ENSMUSG00000000248_pair1_a	AATCCAGGAATCAAAATTTGCCT	ENSMUSG00000000248	Clec2g	pair1	a	ENSMUSG00000000248_315	chr6	-	GTCC	128981907	128981883
ENSMUSG00000000248_pair1_b	GCTCAGGTAGGCACATGTTTCCA	ENSMUSG00000000248	Clec2g	pair1	b	ENSMUSG00000000248_365	chr6	-	TGCC	128982989	128982965
ENSMUSG00000000248_pair2_a	GAGGGTATGTCACTTACCTGGCA	ENSMUSG00000000248	Clec2g	pair2	a	ENSMUSG00000000248_202	chr6	-	TTTG	128980330	128980306
ENSMUSG00000000248_pair2_b	CGTTGTCAAACCGAGCTAGTTGG	ENSMUSG00000000248	Clec2g	pair2	b	ENSMUSG00000000248_276	chr6	-	TTCT	128981376	128981352
ENSMUSG00000000253_pair1_a	GAAATGTAAAAGTTCGCTCAAGA	ENSMUSG00000000253	Gmpr	pair1	a	ENSMUSG00000000253_58	chr13	-	TTTC	45514426	45514402
ENSMUSG00000000253_pair1_b	CCAGCATGCCATGTTTACAGCCG	ENSMUSG00000000253	Gmpr	pair1	b	ENSMUSG00000000253_100	chr13	+	TTTC	45516991	45517015
ENSMUSG00000000253_pair2_a	TGTGTGCACCACCCGAACCAAGA	ENSMUSG00000000253	Gmpr	pair2	a	ENSMUSG00000000253_256	chr13	+	GTTC	45532294	45532318
ENSMUSG00000000253_pair2_b	AGGCCACACCGAGTGTGCAGGTG	ENSMUSG00000000253	Gmpr	pair2	b	ENSMUSG00000000253_340	chr13	+	TTTC	45542515	45542539
ENSMUSG00000000263_pair1_a	GGAGGAAGAGGCGACATCACAAG	ENSMUSG00000000263	Glra1	pair1	a	ENSMUSG00000000263_135	chr11	-	TTTA	55520948	55520924
ENSMUSG00000000263_pair1_b	CCGATGGATGTACAGACGTGTAT	ENSMUSG00000000263	Glra1	pair1	b	ENSMUSG00000000263_342	chr11	-	TTTC	55533867	55533843
ENSMUSG00000000263_pair2_a	TCTGCCCTGCTGGAGTACGCCGC	ENSMUSG00000000263	Glra1	pair2	a	ENSMUSG00000000263_157	chr11	-	GTTC	55521015	55520991
ENSMUSG00000000263_pair2_b	TTCTGAAGGAAGAGAAAGACCTG	ENSMUSG00000000263	Glra1	pair2	b	ENSMUSG00000000263_288	chr11	-	TTTA	55532338	55532314
ENSMUSG00000000266_pair1_a	TCTAGAAAAATCTAAAGCAAAGT	ENSMUSG00000000266	Mid2	pair1	a	ENSMUSG00000000266_443	chrX	-	TTTC	140749666	140749642
ENSMUSG00000000266_pair1_b	TAGGCAATACCAATAGCATACCT	ENSMUSG00000000266	Mid2	pair1	b	ENSMUSG00000000266_743	chrX	-	TTTG	140763503	140763479
ENSMUSG00000000266_pair2_a	TGCAGTCTGCAAAAAACATTGCC	ENSMUSG00000000266	Mid2	pair2	a	ENSMUSG00000000266_379	chrX	+	TTTC	140738437	140738461
ENSMUSG00000000266_pair2_b	AGGGTCGCTATGGCAACTGCATC	ENSMUSG00000000266	Mid2	pair2	b	ENSMUSG00000000266_405	chrX	+	TTTC	140749566	140749590
ENSMUSG00000000275_pair1_a	TGCATGTCATGCCTGGATGAGAC	ENSMUSG00000000275	Trim25	pair1	a	ENSMUSG00000000275_29	chr11	+	TTTC	88999581	88999605
ENSMUSG00000000275_pair1_b	TCTACAGTACAAACTGAGGAATA	ENSMUSG00000000275	Trim25	pair1	b	ENSMUSG00000000275_204	chr11	+	TTTC	89004718	89004742
ENSMUSG00000000275_pair2_a	CTTGAAGAGCTCCAGGCAGACGG	ENSMUSG00000000275	Trim25	pair2	a	ENSMUSG00000000275_22	chr11	-	GTTC	88999555	88999531
ENSMUSG00000000275_pair2_b	TCCGGCACAGGTAACAAGGGAGA	ENSMUSG00000000275	Trim25	pair2	b	ENSMUSG00000000275_424	chr11	+	TTTC	89013462	89013486
ENSMUSG00000000276_pair1_a	ACGCTCATCGTGAGAAGGCACCA	ENSMUSG00000000276	Dgke	pair1	a	ENSMUSG00000000276_265	chr11	-	TTTC	89048945	89048921
ENSMUSG00000000276_pair1_b	GGTGTTTGATGTAACTAAAACTC	ENSMUSG00000000276	Dgke	pair1	b	ENSMUSG00000000276_473	chr11	-	TTTA	89050817	89050793
ENSMUSG00000000276_pair2_a	TCCAGCATAGCCTGTACCCCAAC	ENSMUSG00000000276	Dgke	pair2	a	ENSMUSG00000000276_360	chr11	+	TTTC	89050377	89050401
ENSMUSG00000000276_pair2_b	ACAGGATCTTAAACTCTCCCAAC	ENSMUSG00000000276	Dgke	pair2	b	ENSMUSG00000000276_495	chr11	+	TTTA	89052437	89052461
ENSMUSG00000000278_pair1_a	TCAGAATCCTACGGAGGAAAGAT	ENSMUSG00000000278	Scpep1	pair1	a	ENSMUSG00000000278_429	chr11	-	TTTC	88943854	88943830
ENSMUSG00000000278_pair1_b	AGGAGAACCATCATGTCGGAAGC	ENSMUSG00000000278	Scpep1	pair1	b	ENSMUSG00000000278_465	chr11	+	TTTC	88944405	88944429
ENSMUSG00000000278_pair2_a	AGAACACCGACGGGGTAAACTTC	ENSMUSG00000000278	Scpep1	pair2	a	ENSMUSG00000000278_263	chr11	-	TTTC	88934677	88934653
ENSMUSG00000000278_pair2_b	AGAGCTGCCCCTGGTCATGTGGC	ENSMUSG00000000278	Scpep1	pair2	b	ENSMUSG00000000278_571	chr11	-	TTTC	88952437	88952413
ENSMUSG00000000282_pair1_a	AGGATCGGAACCAGAGAAGTCCA	ENSMUSG00000000282	Mnt	pair1	a	ENSMUSG00000000282_255	chr11	+	TTTC	74837425	74837449
ENSMUSG00000000282_pair1_b	AGACCCTGAAGCGCAACATCCCC	ENSMUSG00000000282	Mnt	pair1	b	ENSMUSG00000000282_294	chr11	+	TTTG	74837634	74837658
ENSMUSG00000000282_pair2_a	CCATACCTGGATGTACCGCAGCG	ENSMUSG00000000282	Mnt	pair2	a	ENSMUSG00000000282_332	chr11	-	TTCC	74837733	74837709
ENSMUSG00000000282_pair2_b	CTTGCCCTGTCCCCAGTCCCTGA	ENSMUSG00000000282	Mnt	pair2	b	ENSMUSG00000000282_340	chr11	+	TCCC	74842141	74842165
ENSMUSG00000000290_pair1_a	AGACAGAGGTCGGCAAGCAACTG	ENSMUSG00000000290	Itgb2	pair1	a	ENSMUSG00000000290_274	chr10	+	TTTC	77548695	77548719
ENSMUSG00000000290_pair1_b	CGAGAGCAACATCCAGCCCATCT	ENSMUSG00000000290	Itgb2	pair1	b	ENSMUSG00000000290_386	chr10	+	TTTC	77551007	77551031
ENSMUSG00000000290_pair2_a	ACTGGACCAGGAGAACCTGACTC	ENSMUSG00000000290	Itgb2	pair2	a	ENSMUSG00000000290_73	chr10	+	CTTC	77546015	77546039
ENSMUSG00000000290_pair2_b	CCATCACCAGCAAAGTGGAAGCC	ENSMUSG00000000290	Itgb2	pair2	b	ENSMUSG00000000290_342	chr10	-	TTTG	77550026	77550002
ENSMUSG00000000295_pair1_a	ATATTTCAGGAGGCTATGAAACA	ENSMUSG00000000295	Hddc2	pair1	a	ENSMUSG00000000295_133	chr10	+	TTTC	31320255	31320279
ENSMUSG00000000295_pair1_b	ACACTGGTCCAGCTGCTTCACGA	ENSMUSG00000000295	Hddc2	pair1	b	ENSMUSG00000000295_188	chr10	-	TTTC	31326082	31326058
ENSMUSG00000000295_pair2_a	TGCGTCTAGTTGGGCAGCTCAAG	ENSMUSG00000000295	Hddc2	pair2	a	ENSMUSG00000000295_18	chr10	+	TTTC	31313457	31313481
ENSMUSG00000000295_pair2_b	TGTATACCCAGCCAGTCCGTGGA	ENSMUSG00000000295	Hddc2	pair2	b	ENSMUSG00000000295_53	chr10	-	TTTC	31314546	31314522
ENSMUSG00000000296_pair1_a	ATTCTAGGTACAAGAAAACGCAC	ENSMUSG00000000296	Tpd52l1	pair1	a	ENSMUSG00000000296_177	chr10	-	TTTC	31346723	31346699
ENSMUSG00000000296_pair1_b	TCTCACCTCTAGCTAGAAGACGA	ENSMUSG00000000296	Tpd52l1	pair1	b	ENSMUSG00000000296_237	chr10	-	TTTC	31358036	31358012
ENSMUSG00000000296_pair2_a	TGCCGAATTACCTCATATCTCCA	ENSMUSG00000000296	Tpd52l1	pair2	a	ENSMUSG00000000296_131	chr10	+	TTTC	31346596	31346620
ENSMUSG00000000296_pair2_b	ACTCATTCATCAGATTCATGCCG	ENSMUSG00000000296	Tpd52l1	pair2	b	ENSMUSG00000000296_196	chr10	+	TTTA	31357917	31357941
ENSMUSG00000000301_pair1_a	TCTGCAGGCATGCTAGTCCCACA	ENSMUSG00000000301	Pemt	pair1	a	ENSMUSG00000000301_59	chr11	-	TTTG	59971269	59971245
ENSMUSG00000000301_pair1_b	CCTTCAGCGTGCTGGATAACCCC	ENSMUSG00000000301	Pemt	pair1	b	ENSMUSG00000000301_88	chr11	-	TTTC	59974138	59974114
ENSMUSG00000000301_pair2_a	TTGAGGATCCCAAAGTAGTCACC	ENSMUSG00000000301	Pemt	pair2	a	ENSMUSG00000000301_93	chr11	+	CTCC	59974154	59974178
ENSMUSG00000000301_pair2_b	CCTAGAAAGGTCCCAGTGAACCC	ENSMUSG00000000301	Pemt	pair2	b	ENSMUSG00000000301_116	chr11	+	CTTA	59976834	59976858
ENSMUSG00000000303_pair1_a	ACGCGCGCTGAGATGGACAGAGA	ENSMUSG00000000303	Cdh1	pair1	a	ENSMUSG00000000303_699	chr8	+	TTTC	106661945	106661969
ENSMUSG00000000303_pair1_b	TACGGAGGAGAACGGTGGTCAAA	ENSMUSG00000000303	Cdh1	pair1	b	ENSMUSG00000000303_946	chr8	+	TTTC	106665417	106665441
ENSMUSG00000000303_pair2_a	CTCGTCCGCGCCCGGGACTCCAG	ENSMUSG00000000303	Cdh1	pair2	a	ENSMUSG00000000303_124	chr8	+	TTTC	106649128	106649152
ENSMUSG00000000303_pair2_b	CCTGGAACAGCGCCTTCTGCAAC	ENSMUSG00000000303	Cdh1	pair2	b	ENSMUSG00000000303_365	chr8	-	TTTA	106656973	106656949
ENSMUSG00000000305_pair1_a	AAAGTCGGGGCGGATGGGACAGT	ENSMUSG00000000305	Cdh4	pair1	a	ENSMUSG00000000305_91	chr2	+	CTTC	179780312	179780336
ENSMUSG00000000305_pair1_b	CGAGAACTCCCGTGGACCCTTCC	ENSMUSG00000000305	Cdh4	pair1	b	ENSMUSG00000000305_188	chr2	+	TTCC	179797585	179797609
ENSMUSG00000000305_pair2_a	TGAGAACCGTATAGAGACAGTAG	ENSMUSG00000000305	Cdh4	pair2	a	ENSMUSG00000000305_522	chr2	+	TTCC	179881823	179881847
ENSMUSG00000000305_pair2_b	GGGAGCTGACAGAGCCCGCAGTA	ENSMUSG00000000305	Cdh4	pair2	b	ENSMUSG00000000305_1138	chr2	-	TTTA	179895818	179895794
ENSMUSG00000000308_pair1_a	TGAGGGGCCCCCTACCTCATAGG	ENSMUSG00000000308	Ckmt1	pair1	a	ENSMUSG00000000308_143	chr2	-	TTTC	121359796	121359772
ENSMUSG00000000308_pair1_b	TGTTTGATAAACCTGTGTCCCCA	ENSMUSG00000000308	Ckmt1	pair1	b	ENSMUSG00000000308_290	chr2	+	TTTC	121360909	121360933
ENSMUSG00000000308_pair2_a	AAAGATTCTGCCGGGGCCTCAAA	ENSMUSG00000000308	Ckmt1	pair2	a	ENSMUSG00000000308_356	chr2	+	TTTG	121361200	121361224
ENSMUSG00000000308_pair2_b	ATGTGGACTCCTGCCCGAAGTCC	ENSMUSG00000000308	Ckmt1	pair2	b	ENSMUSG00000000308_420	chr2	-	TTTG	121362791	121362767
ENSMUSG00000000317_pair1_a	ACCGACCTGCTAACCTAAAAACA	ENSMUSG00000000317	Bcl6b	pair1	a	ENSMUSG00000000317_143	chr11	-	TTTA	70226801	70226777
ENSMUSG00000000317_pair1_b	CAGATGGAACACGTAGTCCAGGC	ENSMUSG00000000317	Bcl6b	pair1	b	ENSMUSG00000000317_450	chr11	-	TTTG	70228538	70228514
ENSMUSG00000000317_pair2_a	AAGGCTTCGCCTCTCTCCAGCCA	ENSMUSG00000000317	Bcl6b	pair2	a	ENSMUSG00000000317_468	chr11	-	CTTC	70228596	70228572
ENSMUSG00000000317_pair2_b	GCAATCTGAATGAGCTGCGCCTG	ENSMUSG00000000317	Bcl6b	pair2	b	ENSMUSG00000000317_562	chr11	-	CTTA	70229087	70229063
ENSMUSG00000000318_pair1_a	TCCTCGATCCTTGAGTTCTGGAG	ENSMUSG00000000318	Clec10a	pair1	a	ENSMUSG00000000318_23	chr11	-	TTTC	70167985	70167961
ENSMUSG00000000318_pair1_b	ACCGACCATGTGCAACAGCTGAG	ENSMUSG00000000318	Clec10a	pair1	b	ENSMUSG00000000318_223	chr11	+	TTTA	70169746	70169770
ENSMUSG00000000318_pair2_a	GCCAATGTGGTTAGTTGGATCGG	ENSMUSG00000000318	Clec10a	pair2	a	ENSMUSG00000000318_334	chr11	+	CTTA	70170177	70170201
ENSMUSG00000000318_pair2_b	TTCATAGGAACTGGGCCCCACTG	ENSMUSG00000000318	Clec10a	pair2	b	ENSMUSG00000000318_367	chr11	+	TTTG	70170407	70170431
ENSMUSG00000000320_pair1_a	CAACTGCAGGAGCTCCAATTCCA	ENSMUSG00000000320	Alox12	pair1	a	ENSMUSG00000000320_397	chr11	-	TTTC	70250155	70250131
ENSMUSG00000000320_pair1_b	ACAAACTGCAGTGGCCCCAAGTC	ENSMUSG00000000320	Alox12	pair1	b	ENSMUSG00000000320_777	chr11	+	TTTC	70254554	70254578
ENSMUSG00000000320_pair2_a	TCTCTCTCCCAGATTCAGCCCCC	ENSMUSG00000000320	Alox12	pair2	a	ENSMUSG00000000320_435	chr11	-	TTTC	70250272	70250248
ENSMUSG00000000320_pair2_b	CCTGCTACCGCTGGGTGCAGGGA	ENSMUSG00000000320	Alox12	pair2	b	ENSMUSG00000000320_743	chr11	-	TTTC	70254466	70254442
ENSMUSG00000000325_pair1_a	CAAGCTGAACCATATGGCCTGGA	ENSMUSG00000000325	NA	pair1	a	ENSMUSG00000000325_272	chr16	+	TTTC	18397689	18397713
ENSMUSG00000000325_pair1_b	AGGGAAGAAGGATGCAGAGATGG	ENSMUSG00000000325	NA	pair1	b	ENSMUSG00000000325_689	chr16	+	TTTC	18401561	18401585
ENSMUSG00000000325_pair2_a	ACACTGCCTGGCCGCCGAGAAGC	ENSMUSG00000000325	NA	pair2	a	ENSMUSG00000000325_250	chr16	+	TTTC	18397608	18397632
ENSMUSG00000000325_pair2_b	GCATGATGCACACACAGTTCTCT	ENSMUSG00000000325	NA	pair2	b	ENSMUSG00000000325_612	chr16	-	TTCC	18400116	18400092
ENSMUSG00000000326_pair1_a	AGTGGTCAAGAAAGACCATGTCT	ENSMUSG00000000326	Comt	pair1	a	ENSMUSG00000000326_108	chr16	+	TTCC	18410717	18410741
ENSMUSG00000000326_pair1_b	CTGGGTGATGGCAGCGTAGTCAG	ENSMUSG00000000326	Comt	pair1	b	ENSMUSG00000000326_162	chr16	+	TTTG	18411156	18411180
ENSMUSG00000000326_pair2_a	CGGGACAATGACATTGTCAGCTA	ENSMUSG00000000326	Comt	pair2	a	ENSMUSG00000000326_60	chr16	+	TTCC	18407980	18408004
ENSMUSG00000000326_pair2_b	AGGTTTCCATCCTCATCGGGGCA	ENSMUSG00000000326	Comt	pair2	b	ENSMUSG00000000326_145	chr16	-	TTCC	18410820	18410796
ENSMUSG00000000339_pair1_a	ATGGCGCTAGCCAATGGAATTTC	ENSMUSG00000000339	Rtca	pair1	a	ENSMUSG00000000339_85	chr3	-	TTTC	116493079	116493055
ENSMUSG00000000339_pair1_b	GTGGCAAAACACCGGCAACAAAA	ENSMUSG00000000339	Rtca	pair1	b	ENSMUSG00000000339_238	chr3	+	TTTA	116499547	116499571
ENSMUSG00000000339_pair2_a	GGTGTGAATGCAGACAAGGTTGG	ENSMUSG00000000339	Rtca	pair2	a	ENSMUSG00000000339_140	chr3	-	TTTA	116494182	116494158
ENSMUSG00000000339_pair2_b	ACTGGGGACACTCGGACAATCAC	ENSMUSG00000000339	Rtca	pair2	b	ENSMUSG00000000339_268	chr3	+	TTTA	116499633	116499657
ENSMUSG00000000340_pair1_a	CCCACATAAGCGATATCATCTAG	ENSMUSG00000000340	Dbt	pair1	a	ENSMUSG00000000340_181	chr3	-	TTTC	116533402	116533378
ENSMUSG00000000340_pair1_b	AAAATGCATAGCCAACCTTGTAG	ENSMUSG00000000340	Dbt	pair1	b	ENSMUSG00000000340_450	chr3	-	TTTC	116543865	116543841
ENSMUSG00000000340_pair2_a	ACAGCATCTGTGAAGTTCAAAGT	ENSMUSG00000000340	Dbt	pair2	a	ENSMUSG00000000340_140	chr3	+	TTTG	116533286	116533310
ENSMUSG00000000340_pair2_b	GATTAAGCTGAGTGAAGTTGTTG	ENSMUSG00000000340	Dbt	pair2	b	ENSMUSG00000000340_253	chr3	+	TTTA	116539084	116539108
ENSMUSG00000000346_pair1_a	GAGCTGGTGCCACTGCTGGCAAC	ENSMUSG00000000346	Dazap2	pair1	a	ENSMUSG00000000346_168	chr15	+	TTTG	100618138	100618162
ENSMUSG00000000346_pair1_b	CAAGGACGTTGGCTCCCTGCATG	ENSMUSG00000000346	Dazap2	pair1	b	ENSMUSG00000000346_218	chr15	-	GTTA	100619438	100619414
ENSMUSG00000000346_pair2_a	TCTGAATATGCAGGTGGAGCATC	ENSMUSG00000000346	Dazap2	pair2	a	ENSMUSG00000000346_79	chr15	-	TACC	100617034	100617010
ENSMUSG00000000346_pair2_b	GCTCTATCGTCCAAGCTTTGTTC	ENSMUSG00000000346	Dazap2	pair2	b	ENSMUSG00000000346_90	chr15	+	TTCA	100617920	100617944
ENSMUSG00000000355_pair1_a	CAGGTATTGAACCATGGCTTAAT	ENSMUSG00000000355	Mcts1	pair1	a	ENSMUSG00000000355_61	chrX	+	TTTC	38602014	38602038
ENSMUSG00000000355_pair1_b	AGGCAATCATGGCAGAAGGAAAA	ENSMUSG00000000355	Mcts1	pair1	b	ENSMUSG00000000355_215	chrX	+	TTTC	38611760	38611784
ENSMUSG00000000355_pair2_a	TAATGTATAAGAGACTTACATTT	ENSMUSG00000000355	Mcts1	pair2	a	ENSMUSG00000000355_147	chrX	-	TTTC	38602696	38602672
ENSMUSG00000000355_pair2_b	TCTTGCCACATCAGCAGGTTGAT	ENSMUSG00000000355	Mcts1	pair2	b	ENSMUSG00000000355_157	chrX	+	TTTA	38605944	38605968
ENSMUSG00000000359_pair1_a	TCTGCGAAGAGGCTAGCCAGGCT	ENSMUSG00000000359	Rem1	pair1	a	ENSMUSG00000000359_106	chr2	-	TTTC	152628404	152628380
ENSMUSG00000000359_pair1_b	TCAGCCTCCCAGGTGTCCATGAC	ENSMUSG00000000359	Rem1	pair1	b	ENSMUSG00000000359_147	chr2	-	TTTC	152629253	152629229
ENSMUSG00000000359_pair2_a	AGAGCGCCTCGGAGCTCCGAATC	ENSMUSG00000000359	Rem1	pair2	a	ENSMUSG00000000359_183	chr2	+	TTTG	152633537	152633561
ENSMUSG00000000359_pair2_b	ATCGAGACTTCGGCCACTCTGCA	ENSMUSG00000000359	Rem1	pair2	b	ENSMUSG00000000359_232	chr2	+	GTTC	152634480	152634504
ENSMUSG00000000365_pair1_a	TTTGTGAATATTTCCGCACATAG	ENSMUSG00000000365	Rnf17	pair1	a	ENSMUSG00000000365_697	chr14	-	TTTA	56460041	56460017
ENSMUSG00000000365_pair1_b	AGTGATAATTCCTCGACACCACA	ENSMUSG00000000365	Rnf17	pair1	b	ENSMUSG00000000365_779	chr14	-	TTTC	56461943	56461919
ENSMUSG00000000365_pair2_a	CAATAGGAGCTTACACCTTGATC	ENSMUSG00000000365	Rnf17	pair2	a	ENSMUSG00000000365_715	chr14	+	TTTG	56460077	56460101
ENSMUSG00000000365_pair2_b	ACTAATACAGATATTCATGGTAG	ENSMUSG00000000365	Rnf17	pair2	b	ENSMUSG00000000365_813	chr14	+	TTTC	56462010	56462034
ENSMUSG00000000374_pair1_a	TGTCCCTCCTTGCAGACACTGTA	ENSMUSG00000000374	Trappc10	pair1	a	ENSMUSG00000000374_239	chr10	-	TTTC	78193555	78193531
ENSMUSG00000000374_pair1_b	CTTGAAGCCCTACACTTACGAGT	ENSMUSG00000000374	Trappc10	pair1	b	ENSMUSG00000000374_268	chr10	-	TTTC	78196334	78196310
ENSMUSG00000000374_pair2_a	AGAAGCTGGGGAGAACCCCACAG	ENSMUSG00000000374	Trappc10	pair2	a	ENSMUSG00000000374_270	chr10	+	CTTC	78196347	78196371
ENSMUSG00000000374_pair2_b	AAAGGCCTCTACTGAGGACAGTG	ENSMUSG00000000374	Trappc10	pair2	b	ENSMUSG00000000374_986	chr10	+	TTTC	78210389	78210413
ENSMUSG00000000378_pair1_a	CATCAGCCTGCGGCAGCTCTATG	ENSMUSG00000000378	Ccm2	pair1	a	ENSMUSG00000000378_436	chr11	+	TTTG	6594233	6594257
ENSMUSG00000000378_pair1_b	AAAGTGCTGACTGTCCTTCTCAG	ENSMUSG00000000378	Ccm2	pair1	b	ENSMUSG00000000378_480	chr11	-	TTTC	6596125	6596101
ENSMUSG00000000378_pair2_a	GTGGCGCTGGTGCTCAGCTCGCT	ENSMUSG00000000378	Ccm2	pair2	a	ENSMUSG00000000378_392	chr11	-	TTCC	6593716	6593692
ENSMUSG00000000378_pair2_b	CTGGAGACCATTGGCGTGAAAGA	ENSMUSG00000000378	Ccm2	pair2	b	ENSMUSG00000000378_482	chr11	+	CTTC	6596127	6596151
ENSMUSG00000000381_pair1_a	ATGTTGCCAGAACACTCACGGTC	ENSMUSG00000000381	Wap	pair1	a	ENSMUSG00000000381_43	chr11	+	TTTC	6636756	6636780
ENSMUSG00000000381_pair1_b	GCAGATGATACACTCTGTGCCCT	ENSMUSG00000000381	Wap	pair1	b	ENSMUSG00000000381_113	chr11	+	TTTG	6637265	6637289
ENSMUSG00000000381_pair2_a	GAGTAGATTCCAAGGGCAGAAGC	ENSMUSG00000000381	Wap	pair2	a	ENSMUSG00000000381_64	chr11	+	TTTG	6636830	6636854
ENSMUSG00000000381_pair2_b	TGTGGTAGGACCCGCAAAACTCC	ENSMUSG00000000381	Wap	pair2	b	ENSMUSG00000000381_100	chr11	-	TTCC	6637224	6637200
ENSMUSG00000000384_pair1_a	CCAGCAGTGCCTTCAGTGTCTCC	ENSMUSG00000000384	Tbrg4	pair1	a	ENSMUSG00000000384_165	chr11	+	TTCC	6618013	6618037
ENSMUSG00000000384_pair1_b	AGTGCTCATACCATGCTGAAGAA	ENSMUSG00000000384	Tbrg4	pair1	b	ENSMUSG00000000384_305	chr11	+	TTTC	6618982	6619006
ENSMUSG00000000384_pair2_a	TTAGGGGCAGGAAGTGGCCGTCG	ENSMUSG00000000384	Tbrg4	pair2	a	ENSMUSG00000000384_119	chr11	+	TTTC	6617581	6617605
ENSMUSG00000000384_pair2_b	CTGCCAGCCTCAGCTGTAGCCCC	ENSMUSG00000000384	Tbrg4	pair2	b	ENSMUSG00000000384_205	chr11	-	TTTC	6618117	6618093
ENSMUSG00000000385_pair1_a	CCATCCAAATTACGACTCTAAGA	ENSMUSG00000000385	Tmprss2	pair1	a	ENSMUSG00000000385_210	chr16	-	TTTC	97568974	97568950
ENSMUSG00000000385_pair1_b	TTCTAGCCAAGGGATACCAGACC	ENSMUSG00000000385	Tmprss2	pair1	b	ENSMUSG00000000385_401	chr16	-	TTTA	97576318	97576294
ENSMUSG00000000385_pair2_a	CTATTACATTTGGAGGGCTCGAT	ENSMUSG00000000385	Tmprss2	pair2	a	ENSMUSG00000000385_112	chr16	+	TTTA	97567671	97567695
ENSMUSG00000000385_pair2_b	TACCTGGTGTCTACTTCCATAGA	ENSMUSG00000000385	Tmprss2	pair2	b	ENSMUSG00000000385_215	chr16	+	TTTC	97568981	97569005
ENSMUSG00000000386_pair1_a	AAAAATCACCAAAATCATTTGAT	ENSMUSG00000000386	Mx1	pair1	a	ENSMUSG00000000386_221	chr16	+	TTTA	97451494	97451518
ENSMUSG00000000386_pair1_b	TGTGAATAATCTGTGCAGGCACT	ENSMUSG00000000386	Mx1	pair1	b	ENSMUSG00000000386_796	chr16	-	ATTC	97457491	97457467
ENSMUSG00000000386_pair2_a	CAAGGAAACCTTGAAGACGATCA	ENSMUSG00000000386	Mx1	pair2	a	ENSMUSG00000000386_163	chr16	-	TTTA	97450525	97450501
ENSMUSG00000000386_pair2_b	AAGACATACATCCAAAAACAAGA	ENSMUSG00000000386	Mx1	pair2	b	ENSMUSG00000000386_603	chr16	-	TATC	97455217	97455193
ENSMUSG00000000392_pair1_a	AGCTACAAAGCCAAGTACTATGC	ENSMUSG00000000392	Fap	pair1	a	ENSMUSG00000000392_482	chr2	-	TTTC	62528695	62528671
ENSMUSG00000000392_pair1_b	AGAGGAAATGCTTGCCACAAAAT	ENSMUSG00000000392	Fap	pair1	b	ENSMUSG00000000392_866	chr2	-	TTTC	62546718	62546694
ENSMUSG00000000392_pair2_a	TAGGAAAATGCTATTCAAATTAC	ENSMUSG00000000392	Fap	pair2	a	ENSMUSG00000000392_591	chr2	-	TTTA	62533039	62533015
ENSMUSG00000000392_pair2_b	AGGCATATGTATATCAAAACAAT	ENSMUSG00000000392	Fap	pair2	b	ENSMUSG00000000392_938	chr2	-	TTTC	62547881	62547857
ENSMUSG00000000394_pair1_a	AGAGGCATGCTGAAGGGACCTTT	ENSMUSG00000000394	Gcg	pair1	a	ENSMUSG00000000394_119	chr2	-	TTTG	62476933	62476909
ENSMUSG00000000394_pair1_b	CTGTAGTCGCTGGTGAATGTGCC	ENSMUSG00000000394	Gcg	pair1	b	ENSMUSG00000000394_168	chr2	+	TTTG	62478617	62478641
ENSMUSG00000000394_pair2_a	TCCAGAATGGTGCTCATCTCGTC	ENSMUSG00000000394	Gcg	pair2	a	ENSMUSG00000000394_42	chr2	+	ATTA	62475769	62475793
ENSMUSG00000000394_pair2_b	TCTTGGTGTTCATCAACCACTGC	ENSMUSG00000000394	Gcg	pair2	b	ENSMUSG00000000394_144	chr2	+	TTCC	62478558	62478582
ENSMUSG00000000399_pair1_a	ACACCTGAATGCCAGTATGAAGA	ENSMUSG00000000399	Ndufa9	pair1	a	ENSMUSG00000000399_297	chr6	-	TTTC	126840550	126840526
ENSMUSG00000000399_pair1_b	CCACTCCCGCCCAATAAGATTGA	ENSMUSG00000000399	Ndufa9	pair1	b	ENSMUSG00000000399_349	chr6	+	TTTC	126842125	126842149
ENSMUSG00000000399_pair2_a	GGACGAATGGGGTCACAAGTGAT	ENSMUSG00000000399	Ndufa9	pair2	a	ENSMUSG00000000399_428	chr6	-	TTTA	126844410	126844386
ENSMUSG00000000399_pair2_b	GGGCTACAGGATTCCTGGGTCGA	ENSMUSG00000000399	Ndufa9	pair2	b	ENSMUSG00000000399_454	chr6	-	TTTG	126844836	126844812
ENSMUSG00000000402_pair1_a	AATCGGCCAATATTCTTCTTGTG	ENSMUSG00000000402	Egfl6	pair1	a	ENSMUSG00000000402_146	chrX	+	TTTC	166527515	166527539
ENSMUSG00000000402_pair1_b	CAATCACAGACCCCAAGATCAAA	ENSMUSG00000000402	Egfl6	pair1	b	ENSMUSG00000000402_199	chrX	+	TTTC	166532021	166532045
ENSMUSG00000000402_pair2_a	AGATATAAATGAGTGTGCTCTGA	ENSMUSG00000000402	Egfl6	pair2	a	ENSMUSG00000000402_471	chrX	-	TTTC	166546549	166546525
ENSMUSG00000000402_pair2_b	GAAGCTACTACTGCAAATGTCAC	ENSMUSG00000000402	Egfl6	pair2	b	ENSMUSG00000000402_513	chrX	-	TTTG	166548895	166548871
ENSMUSG00000000409_pair1_a	TCAAGACTCCCTCGGGCATCAAG	ENSMUSG00000000409	Lck	pair1	a	ENSMUSG00000000409_230	chr4	-	TTTC	129552010	129551986
ENSMUSG00000000409_pair1_b	CCGGATTGCACGATCTAGTCCGC	ENSMUSG00000000409	Lck	pair1	b	ENSMUSG00000000409_414	chr4	-	TTTC	129556324	129556300
ENSMUSG00000000409_pair2_a	TGCAGTGGTCACCCAGGAACCCA	ENSMUSG00000000409	Lck	pair2	a	ENSMUSG00000000409_266	chr4	-	TTTA	129555595	129555571
ENSMUSG00000000409_pair2_b	CCGGATCAGGAAGGATCCATGCG	ENSMUSG00000000409	Lck	pair2	b	ENSMUSG00000000409_474	chr4	+	TTTC	129556659	129556683
ENSMUSG00000000411_pair1_a	CCTCAGAGTTTATCCAGAGATTC	ENSMUSG00000000411	Tssk3	pair1	a	ENSMUSG00000000411_244	chr4	-	TTTC	129489742	129489718
ENSMUSG00000000411_pair1_b	CAAAAAACATCAAAGAAAAGTGG	ENSMUSG00000000411	Tssk3	pair1	b	ENSMUSG00000000411_282	chr4	-	TTTC	129490524	129490500
ENSMUSG00000000411_pair2_a	CATCTGCTGACTCCAGCATCTCA	ENSMUSG00000000411	Tssk3	pair2	a	ENSMUSG00000000411_203	chr4	+	TTTC	129489630	129489654
ENSMUSG00000000411_pair2_b	AGTAGGTCCCTTCCCCAATGGTC	ENSMUSG00000000411	Tssk3	pair2	b	ENSMUSG00000000411_290	chr4	+	TTTG	129490539	129490563
ENSMUSG00000000416_pair1_a	CATGGGCTCGCACTCTATGGTAC	ENSMUSG00000000416	Cttnbp2	pair1	a	ENSMUSG00000000416_1070	chr6	+	TTTC	18420926	18420950
ENSMUSG00000000416_pair1_b	CAGGCCAAGTACAAAGGTGTCTG	ENSMUSG00000000416	Cttnbp2	pair1	b	ENSMUSG00000000416_1138	chr6	+	TTTA	18423897	18423921
ENSMUSG00000000416_pair2_a	GATTAAACCTCCCATACCGTTCC	ENSMUSG00000000416	Cttnbp2	pair2	a	ENSMUSG00000000416_1968	chr6	+	TTTA	18448417	18448441
ENSMUSG00000000416_pair2_b	ATCTAAATGACCCCTTCCTGGCA	ENSMUSG00000000416	Cttnbp2	pair2	b	ENSMUSG00000000416_1972	chr6	-	TTTA	18448427	18448403
ENSMUSG00000000420_pair1_a	TCGCTGGGGAACAGGATACCAAC	ENSMUSG00000000420	Galnt1	pair1	a	ENSMUSG00000000420_364	chr18	-	TTTC	24267661	24267637
ENSMUSG00000000420_pair1_b	CTAACATACTCACCTGATTACCT	ENSMUSG00000000420	Galnt1	pair1	b	ENSMUSG00000000420_663	chr18	-	TTTA	24280059	24280035
ENSMUSG00000000420_pair2_a	TGATTGAATTTCAGAACACCTAC	ENSMUSG00000000420	Galnt1	pair2	a	ENSMUSG00000000420_385	chr18	+	TTTA	24269430	24269454
ENSMUSG00000000420_pair2_b	TAGCCATGTTATCTAGACACTGA	ENSMUSG00000000420	Galnt1	pair2	b	ENSMUSG00000000420_635	chr18	-	TTTC	24279990	24279966
ENSMUSG00000000435_pair1_a	TGTTAACAGCCTGAATGTAACAG	ENSMUSG00000000435	Myf5	pair1	a	ENSMUSG00000000435_110	chr10	-	TTTG	107484734	107484710
ENSMUSG00000000435_pair1_b	GAGACGCTCAAGAGGTGCACCAC	ENSMUSG00000000435	Myf5	pair1	b	ENSMUSG00000000435_184	chr10	-	TTTC	107485626	107485602
ENSMUSG00000000435_pair2_a	ACAGCATCTACTGTCCTGATGTA	ENSMUSG00000000435	Myf5	pair2	a	ENSMUSG00000000435_93	chr10	-	TTTG	107484679	107484655
ENSMUSG00000000435_pair2_b	AGCCAAGAGTAGCAGCCTTCGGA	ENSMUSG00000000435	Myf5	pair2	b	ENSMUSG00000000435_246	chr10	-	TTTG	107485838	107485814
ENSMUSG00000000439_pair1_a	AAACTGCTTGGCACATCTCCATT	ENSMUSG00000000439	Mkrn2	pair1	a	ENSMUSG00000000439_361	chr6	-	TTTC	115613528	115613504
ENSMUSG00000000439_pair1_b	AGGAAGAAGGCATGCAAATACTT	ENSMUSG00000000439	Mkrn2	pair1	b	ENSMUSG00000000439_443	chr6	+	TTTC	115617292	115617316
ENSMUSG00000000439_pair2_a	TGCATGGCGTATGTCGCGAAGGC	ENSMUSG00000000439	Mkrn2	pair2	a	ENSMUSG00000000439_24	chr6	+	TTTA	115609585	115609609
ENSMUSG00000000439_pair2_b	GAAGCAAGTGCCTTTACCGTCAT	ENSMUSG00000000439	Mkrn2	pair2	b	ENSMUSG00000000439_465	chr6	+	TTTG	115617344	115617368
ENSMUSG00000000440_pair1_a	GATCCGTAGAAGCCGTGCAAGAG	ENSMUSG00000000440	Pparg	pair1	a	ENSMUSG00000000440_428	chr6	+	TTTC	115472984	115473008
ENSMUSG00000000440_pair1_b	TCTTCTCATTCTCCCAGACCGCC	ENSMUSG00000000440	Pparg	pair1	b	ENSMUSG00000000440_561	chr6	+	TTTG	115489927	115489951
ENSMUSG00000000440_pair2_a	CCATGCACAGGTGCGATCAAAGT	ENSMUSG00000000440	Pparg	pair2	a	ENSMUSG00000000440_140	chr6	+	TTTC	115441478	115441502
ENSMUSG00000000440_pair2_b	CGAAGAACCATCCGATTGAAGCT	ENSMUSG00000000440	Pparg	pair2	b	ENSMUSG00000000440_232	chr6	+	TTTC	115450949	115450973
ENSMUSG00000000441_pair1_a	ATGAGCACTGTAGCACCAAAGTA	ENSMUSG00000000441	Raf1	pair1	a	ENSMUSG00000000441_644	chr6	-	TTTC	115634620	115634596
ENSMUSG00000000441_pair1_b	TAGGGTCACATACCACAGTCCTT	ENSMUSG00000000441	Raf1	pair1	b	ENSMUSG00000000441_792	chr6	+	TTTC	115644393	115644417
ENSMUSG00000000441_pair2_a	GCAGGAACTTCTGACAGATGTCA	ENSMUSG00000000441	Raf1	pair2	a	ENSMUSG00000000441_659	chr6	+	TTTA	115634652	115634676
ENSMUSG00000000441_pair2_b	GTAAGAAAGCACGCTTAGATTGG	ENSMUSG00000000441	Raf1	pair2	b	ENSMUSG00000000441_735	chr6	-	TTTA	115635085	115635061
ENSMUSG00000000486_pair1_a	CTCCGGGCAGTGCACGAGAAAGT	ENSMUSG00000000486	Septin1	pair1	a	ENSMUSG00000000486_268	chr7	-	TTTC	127216786	127216762
ENSMUSG00000000486_pair1_b	CCACTGGCATCTGGCACCTGCCG	ENSMUSG00000000486	Septin1	pair1	b	ENSMUSG00000000486_402	chr7	+	TTTA	127217966	127217990
ENSMUSG00000000486_pair2_a	CTGAACCTGAGGCGGATGTTGGT	ENSMUSG00000000486	Septin1	pair2	a	ENSMUSG00000000486_118	chr7	-	TTTC	127215424	127215400
ENSMUSG00000000486_pair2_b	AGCAATACCTCAGGGATGAGAGT	ENSMUSG00000000486	Septin1	pair2	b	ENSMUSG00000000486_319	chr7	-	TTTG	127217001	127216977
ENSMUSG00000000489_pair1_a	CCTAGGCTCCTCCTCCCTCGAGA	ENSMUSG00000000489	Pdgfb	pair1	a	ENSMUSG00000000489_199	chr15	+	TTTA	80003320	80003344
ENSMUSG00000000489_pair1_b	CCTACGGAGTCTCTGTGCAGCAG	ENSMUSG00000000489	Pdgfb	pair1	b	ENSMUSG00000000489_236	chr15	+	TTTA	80005464	80005488
ENSMUSG00000000489_pair2_a	CCTGCAGATGAAGATGGGGCTGA	ENSMUSG00000000489	Pdgfb	pair2	a	ENSMUSG00000000489_231	chr15	-	TTCC	80003425	80003401
ENSMUSG00000000489_pair2_b	ATACAGTTCCTCAGGAATGGGAT	ENSMUSG00000000489	Pdgfb	pair2	b	ENSMUSG00000000489_254	chr15	+	TTTC	80005535	80005559
ENSMUSG00000000530_pair1_a	TCCTCACGAGATGAGCAGTCCTG	ENSMUSG00000000530	Acvrl1	pair1	a	ENSMUSG00000000530_282	chr15	+	TTTC	101137048	101137072
ENSMUSG00000000530_pair1_b	CCTTGAGTGCCAAAGATCTCCAC	ENSMUSG00000000530	Acvrl1	pair1	b	ENSMUSG00000000530_381	chr15	-	TTTG	101137560	101137536
ENSMUSG00000000530_pair2_a	GCGGAACTCGAGCACGCAGCTGT	ENSMUSG00000000530	Acvrl1	pair2	a	ENSMUSG00000000530_328	chr15	+	CTTC	101137385	101137409
ENSMUSG00000000530_pair2_b	AGTCGTACAAGTGGACAGACATC	ENSMUSG00000000530	Acvrl1	pair2	b	ENSMUSG00000000530_462	chr15	+	TTTG	101138327	101138351
ENSMUSG00000000531_pair1_a	ACACCTGGATCTCGAAGCCAAAG	ENSMUSG00000000531	Tamalin	pair1	a	ENSMUSG00000000531_146	chr15	-	TTTC	101228894	101228870
ENSMUSG00000000531_pair1_b	CAGACATATGGCCTTCACCACCG	ENSMUSG00000000531	Tamalin	pair1	b	ENSMUSG00000000531_156	chr15	+	TTTA	101228984	101229008
ENSMUSG00000000531_pair2_a	ATGAATCCAGCCCTGCCCAGCTG	ENSMUSG00000000531	Tamalin	pair2	a	ENSMUSG00000000531_173	chr15	+	GTTC	101229051	101229075
ENSMUSG00000000531_pair2_b	CTGGCAGGGGACACTATTGCCAG	ENSMUSG00000000531	Tamalin	pair2	b	ENSMUSG00000000531_192	chr15	+	CTTC	101230523	101230547
ENSMUSG00000000532_pair1_a	ACAGCCACGTCACCACCCCTCCA	ENSMUSG00000000532	Acvr1b	pair1	a	ENSMUSG00000000532_282	chr15	-	TTTC	101198905	101198881
ENSMUSG00000000532_pair1_b	TCTGAACCGCTACACAGTGACCA	ENSMUSG00000000532	Acvr1b	pair1	b	ENSMUSG00000000532_343	chr15	+	ATTA	101202041	101202065
ENSMUSG00000000532_pair2_a	ATGGCGCAGCATGACGGTCTGGT	ENSMUSG00000000532	Acvr1b	pair2	a	ENSMUSG00000000532_304	chr15	-	TTTC	101198981	101198957
ENSMUSG00000000532_pair2_b	GAGCAATGTCTATGGTGTCAGTG	ENSMUSG00000000532	Acvr1b	pair2	b	ENSMUSG00000000532_446	chr15	-	TTTG	101203073	101203049
ENSMUSG00000000538_pair1_a	GTGGGAACCGAAACTACAGAGAA	ENSMUSG00000000538	Tom1l2	pair1	a	ENSMUSG00000000538_655	chr11	-	CTTA	60274968	60274944
ENSMUSG00000000538_pair1_b	CCAGGAAAACATACCCTTCCTCT	ENSMUSG00000000538	Tom1l2	pair1	b	ENSMUSG00000000538_671	chr11	+	TTTC	60280181	60280205
ENSMUSG00000000538_pair2_a	CTAGGAATTGAACAGGACCTGCC	ENSMUSG00000000538	Tom1l2	pair2	a	ENSMUSG00000000538_389	chr11	-	TTCC	60249072	60249048
ENSMUSG00000000538_pair2_b	TGTTAACATCTCAGACATGACTT	ENSMUSG00000000538	Tom1l2	pair2	b	ENSMUSG00000000538_414	chr11	+	TTTC	60258900	60258924
ENSMUSG00000000544_pair1_a	AGACCGAGAGGGGTTCATTCAGT	ENSMUSG00000000544	Gpa33	pair1	a	ENSMUSG00000000544_66	chr1	+	TTTC	166146741	166146765
ENSMUSG00000000544_pair1_b	TGACAAAGAAATACATCTATGGG	ENSMUSG00000000544	Gpa33	pair1	b	ENSMUSG00000000544_107	chr1	+	TTTG	166152589	166152613
ENSMUSG00000000544_pair2_a	CAACGCCCAGAACCAGCAGCGGC	ENSMUSG00000000544	Gpa33	pair2	a	ENSMUSG00000000544_220	chr1	+	GTTA	166157627	166157651
ENSMUSG00000000544_pair2_b	CTACATCTGCACCTCCAGCAATG	ENSMUSG00000000544	Gpa33	pair2	b	ENSMUSG00000000544_259	chr1	+	GTTA	166163821	166163845
ENSMUSG00000000552_pair1_a	AGCTGGACCTCCGAATTGACCTT	ENSMUSG00000000552	Zfp385a	pair1	a	ENSMUSG00000000552_130	chr15	+	TTTC	103315630	103315654
ENSMUSG00000000552_pair1_b	CTGTAATGTCTGTCAGATCCGCT	ENSMUSG00000000552	Zfp385a	pair1	b	ENSMUSG00000000552_391	chr15	-	TTTC	103320327	103320303
ENSMUSG00000000552_pair2_a	TCTCTGTGGGCCAGGTACTAAGC	ENSMUSG00000000552	Zfp385a	pair2	a	ENSMUSG00000000552_191	chr15	-	CTTA	103315814	103315790
ENSMUSG00000000552_pair2_b	ACAGCCACCTTGCACAGTGCACA	ENSMUSG00000000552	Zfp385a	pair2	b	ENSMUSG00000000552_209	chr15	+	GTTC	103315913	103315937
ENSMUSG00000000555_pair1_a	TGCAGGTGGTGTGGAGAGGTCTC	ENSMUSG00000000555	Itga5	pair1	a	ENSMUSG00000000555_202	chr15	+	TTTC	103347940	103347964
ENSMUSG00000000555_pair1_b	CCAGTCAGCGACTGGAATCCTCA	ENSMUSG00000000555	Itga5	pair1	b	ENSMUSG00000000555_320	chr15	-	TTTC	103350246	103350222
ENSMUSG00000000555_pair2_a	GAGGTGGAACTCCAACTGGACTG	ENSMUSG00000000555	Itga5	pair2	a	ENSMUSG00000000555_708	chr15	-	CTTC	103352168	103352144
ENSMUSG00000000555_pair2_b	GTGGGGAGGCCCAGCAGGGAGTC	ENSMUSG00000000555	Itga5	pair2	b	ENSMUSG00000000555_879	chr15	-	TTTG	103353314	103353290
ENSMUSG00000000560_pair1_a	AGTGGGCATGAATGAGCATCCAT	ENSMUSG00000000560	Gabra2	pair1	a	ENSMUSG00000000560_390	chr5	+	TTTC	71012711	71012735
ENSMUSG00000000560_pair1_b	AAGGTCCTATGAATATCCTTCGA	ENSMUSG00000000560	Gabra2	pair1	b	ENSMUSG00000000560_494	chr5	-	TTTA	71014582	71014558
ENSMUSG00000000560_pair2_a	AAAGTAAACTTACCATATCTGTA	ENSMUSG00000000560	Gabra2	pair2	a	ENSMUSG00000000560_525	chr5	+	TTTA	71034713	71034737
ENSMUSG00000000560_pair2_b	TTCCTCTTAGACAGTATTACTGA	ENSMUSG00000000560	Gabra2	pair2	b	ENSMUSG00000000560_554	chr5	-	TTTC	71034811	71034787
ENSMUSG00000000561_pair1_a	TCCTTTACAGCTCACGCTGGACA	ENSMUSG00000000561	Wdr77	pair1	a	ENSMUSG00000000561_211	chr3	+	TTTC	105964428	105964452
ENSMUSG00000000561_pair1_b	TCTATTCCTGTTCCTAGGACAGT	ENSMUSG00000000561	Wdr77	pair1	b	ENSMUSG00000000561_244	chr3	+	TTTC	105964602	105964626
ENSMUSG00000000561_pair2_a	TGCAAGTATGAGCATGATGACAT	ENSMUSG00000000561	Wdr77	pair2	a	ENSMUSG00000000561_145	chr3	+	GTTC	105961669	105961693
ENSMUSG00000000561_pair2_b	CATTGTAGCATCAAAATTTGGGA	ENSMUSG00000000561	Wdr77	pair2	b	ENSMUSG00000000561_185	chr3	+	TTTG	105962003	105962027
ENSMUSG00000000562_pair1_a	GGATGATGTAGAAGATGTCTAGG	ENSMUSG00000000562	Adora3	pair1	a	ENSMUSG00000000562_239	chr3	-	TTTC	105907555	105907531
ENSMUSG00000000562_pair1_b	TGGACGGGAGTTCAAGACAGCTA	ENSMUSG00000000562	Adora3	pair1	b	ENSMUSG00000000562_255	chr3	+	TTTA	105907600	105907624
ENSMUSG00000000562_pair2_a	TGGTGGGGCTGACCCCCATGTTT	ENSMUSG00000000562	Adora3	pair2	a	ENSMUSG00000000562_163	chr3	+	TTTC	105907353	105907377
ENSMUSG00000000562_pair2_b	CATCAAAATAGGAAACAAAATTG	ENSMUSG00000000562	Adora3	pair2	b	ENSMUSG00000000562_300	chr3	-	TTTA	105907711	105907687
ENSMUSG00000000563_pair1_a	TACCCAGTCTATCATGTGTTCTT	ENSMUSG00000000563	Atp5pb	pair1	a	ENSMUSG00000000563_54	chr3	+	TTTC	105943719	105943743
ENSMUSG00000000563_pair1_b	TTAATCACATAGACTATCAACCC	ENSMUSG00000000563	Atp5pb	pair1	b	ENSMUSG00000000563_205	chr3	+	TTTC	105954060	105954084
ENSMUSG00000000563_pair2_a	CAGGAAAAAATTGCTCAACTAGA	ENSMUSG00000000563	Atp5pb	pair2	a	ENSMUSG00000000563_177	chr3	-	ATTA	105951723	105951699
ENSMUSG00000000563_pair2_b	CGATTCTTACCTCATTAAGTTTG	ENSMUSG00000000563	Atp5pb	pair2	b	ENSMUSG00000000563_182	chr3	+	TTTA	105954004	105954028
ENSMUSG00000000567_pair1_a	TCCGTGTCCGAGCCGGAGCCCGA	ENSMUSG00000000567	Sox9	pair1	a	ENSMUSG00000000567_52	chr11	-	GTTC	112782719	112782695
ENSMUSG00000000567_pair1_b	TTCTGCCCCCCCCCCCCAGGCTG	ENSMUSG00000000567	Sox9	pair1	b	ENSMUSG00000000567_149	chr11	+	TTTC	112783786	112783810
ENSMUSG00000000567_pair2_a	CTCGCTCTCCTTCTTCAGATCCG	ENSMUSG00000000567	Sox9	pair2	a	ENSMUSG00000000567_73	chr11	-	CTTC	112782783	112782759
ENSMUSG00000000567_pair2_b	TCCGCCGGGGCTGGTACTTGTAA	ENSMUSG00000000567	Sox9	pair2	b	ENSMUSG00000000567_198	chr11	-	TTCC	112783916	112783892
ENSMUSG00000000568_pair1_a	ATCAAAACACAACATACCTCACC	ENSMUSG00000000568	Hnrnpd	pair1	a	ENSMUSG00000000568_231	chr5	+	TTTC	99966001	99966025
ENSMUSG00000000568_pair1_b	AAGAGTCGGAGAGTGTAGATAAG	ENSMUSG00000000568	Hnrnpd	pair1	b	ENSMUSG00000000568_322	chr5	-	TTTA	99967245	99967221
ENSMUSG00000000568_pair2_a	TTGCTATCAGGTTGAATCCATAG	ENSMUSG00000000568	Hnrnpd	pair2	a	ENSMUSG00000000568_227	chr5	-	TTTA	99964815	99964791
ENSMUSG00000000568_pair2_b	TCTTTACAGGAAAATGTTTATAG	ENSMUSG00000000568	Hnrnpd	pair2	b	ENSMUSG00000000568_379	chr5	-	TTTG	99967400	99967376
ENSMUSG00000000581_pair1_a	TAGAAACAGCCATCATGGTCTTC	ENSMUSG00000000581	C1d	pair1	a	ENSMUSG00000000581_53	chr11	-	TTTC	17262778	17262754
ENSMUSG00000000581_pair1_b	TCTCTTACAGTTTATTTGGCAAC	ENSMUSG00000000581	C1d	pair1	b	ENSMUSG00000000581_108	chr11	+	TTTC	17263937	17263961
ENSMUSG00000000581_pair2_a	CTAGTTGGACCCATTGGAACAAG	ENSMUSG00000000581	C1d	pair2	a	ENSMUSG00000000581_70	chr11	+	GTTA	17263601	17263625
ENSMUSG00000000581_pair2_b	CTTCCTAAGGAAAGAATCAGAGT	ENSMUSG00000000581	C1d	pair2	b	ENSMUSG00000000581_138	chr11	+	TTTC	17266518	17266542
ENSMUSG00000000594_pair1_a	CTTGTGTAGAACAGCTAGGCAGC	ENSMUSG00000000594	Gm2a	pair1	a	ENSMUSG00000000594_123	chr11	+	ATTC	55108943	55108967
ENSMUSG00000000594_pair1_b	ACAGTGCCTGACCTAGAGCTACC	ENSMUSG00000000594	Gm2a	pair1	b	ENSMUSG00000000594_190	chr11	+	CTTC	55109404	55109428
ENSMUSG00000000594_pair2_a	TGGAGATGTAGTCGTCAGCCTTG	ENSMUSG00000000594	Gm2a	pair2	a	ENSMUSG00000000594_72	chr11	+	TTCC	55103684	55103708
ENSMUSG00000000594_pair2_b	CTTGAAGGGACAGTGGCAGGGCA	ENSMUSG00000000594	Gm2a	pair2	b	ENSMUSG00000000594_169	chr11	-	CTTC	55109081	55109057
ENSMUSG00000000600_pair1_a	GCATCAGGAGCTGTATAAAAGCC	ENSMUSG00000000600	Krit1	pair1	a	ENSMUSG00000000600_794	chr5	-	TTTA	3830692	3830668
ENSMUSG00000000600_pair1_b	GTAATAGGTACGATGGATTTCAG	ENSMUSG00000000600	Krit1	pair1	b	ENSMUSG00000000600_852	chr5	-	TTTA	3831532	3831508
ENSMUSG00000000600_pair2_a	AATGGGCAGCTCAGCTCACCGCT	ENSMUSG00000000600	Krit1	pair2	a	ENSMUSG00000000600_510	chr5	+	TTTA	3818587	3818611
ENSMUSG00000000600_pair2_b	TGTGGGGCAGCTTACCTTGTACT	ENSMUSG00000000600	Krit1	pair2	b	ENSMUSG00000000600_881	chr5	-	TTTC	3831602	3831578
ENSMUSG00000000605_pair1_a	TGTGTGCTCCTTCGAGATTCCCT	ENSMUSG00000000605	Clcn4	pair1	a	ENSMUSG00000000605_375	chr7	-	TTTC	7290605	7290581
ENSMUSG00000000605_pair1_b	TCCAAGTATAGCAAGAATGAAGG	ENSMUSG00000000605	Clcn4	pair1	b	ENSMUSG00000000605_650	chr7	-	TTTC	7293954	7293930
ENSMUSG00000000605_pair2_a	AACTGACTGGAGGTCTGGAGTAT	ENSMUSG00000000605	Clcn4	pair2	a	ENSMUSG00000000605_278	chr7	-	TTTG	7289232	7289208
ENSMUSG00000000605_pair2_b	GTCCCTCTCACCTCCTCTAGACT	ENSMUSG00000000605	Clcn4	pair2	b	ENSMUSG00000000605_602	chr7	+	TTTG	7293023	7293047
ENSMUSG00000000606_pair1_a	TCTCAATAAATCATGACAGTTTC	ENSMUSG00000000606	Vmn2r88	pair1	a	ENSMUSG00000000606_159	chr14	-	AACC	51413177	51413153
ENSMUSG00000000606_pair1_b	AATTTAGGAATCTCAAATCTGCG	ENSMUSG00000000606	Vmn2r88	pair1	b	ENSMUSG00000000606_456	chr14	-	TTTA	51414223	51414199
ENSMUSG00000000606_pair2_a	GATCATTTAATCCTAACCTACAT	ENSMUSG00000000606	Vmn2r88	pair2	a	ENSMUSG00000000606_249	chr14	+	TTTG	51413726	51413750
ENSMUSG00000000606_pair2_b	GACACTTCACACACTGTTCCATA	ENSMUSG00000000606	Vmn2r88	pair2	b	ENSMUSG00000000606_783	chr14	-	TATG	51418005	51417981
ENSMUSG00000000617_pair1_a	ACTGCAAACTAACCAGCTCAGGT	ENSMUSG00000000617	Grm6	pair1	a	ENSMUSG00000000617_397	chr11	+	TTTA	50857037	50857061
ENSMUSG00000000617_pair1_b	GAGCAAGGGAAGCGCTCTGTCAC	ENSMUSG00000000617	Grm6	pair1	b	ENSMUSG00000000617_722	chr11	+	TTTC	50860027	50860051
ENSMUSG00000000617_pair2_a	CCTGGCGTGTTGCCTCCAAGACC	ENSMUSG00000000617	Grm6	pair2	a	ENSMUSG00000000617_313	chr11	-	TTTG	50855713	50855689
ENSMUSG00000000617_pair2_b	TGCGGTTGTTCTCCAGGGAACGA	ENSMUSG00000000617	Grm6	pair2	b	ENSMUSG00000000617_385	chr11	-	TTTC	50857005	50856981
ENSMUSG00000000627_pair1_a	CGGGAACAAGGCCAGATCCTCCA	ENSMUSG00000000627	Sema4f	pair1	a	ENSMUSG00000000627_317	chr6	+	TTTC	82917621	82917645
ENSMUSG00000000627_pair1_b	ACAGTGGCGGTGTAGAGGACGCC	ENSMUSG00000000627	Sema4f	pair1	b	ENSMUSG00000000627_675	chr6	+	TTTC	82919654	82919678
ENSMUSG00000000627_pair2_a	GCTCTCTAAAGGGACCATTCAGC	ENSMUSG00000000627	Sema4f	pair2	a	ENSMUSG00000000627_461	chr6	+	TTTA	82918248	82918272
ENSMUSG00000000627_pair2_b	TAAAGGCTGACCTGCTGTGTCCA	ENSMUSG00000000627	Sema4f	pair2	b	ENSMUSG00000000627_546	chr6	-	TTTC	82918665	82918641
ENSMUSG00000000628_pair1_a	AGAGCATCCTCCTCAAGTGGACA	ENSMUSG00000000628	Hk2	pair1	a	ENSMUSG00000000628_375	chr6	-	TTTC	82732202	82732178
ENSMUSG00000000628_pair1_b	GTCTGGTGGCAGGGGAACGAGAA	ENSMUSG00000000628	Hk2	pair1	b	ENSMUSG00000000628_938	chr6	+	TTTC	82744871	82744895
ENSMUSG00000000628_pair2_a	CCACGGCCACCACATCCAGGTCA	ENSMUSG00000000628	Hk2	pair2	a	ENSMUSG00000000628_318	chr6	+	TTTA	82731116	82731140
ENSMUSG00000000628_pair2_b	TCCGGCCCCTCGCCTCACCTCTT	ENSMUSG00000000628	Hk2	pair2	b	ENSMUSG00000000628_439	chr6	+	TTTC	82735225	82735249
ENSMUSG00000000631_pair1_a	CCCCCTACCCCACAGCTGGACGA	ENSMUSG00000000631	Myo18a	pair1	a	ENSMUSG00000000631_977	chr11	+	TTTC	77823257	77823281
ENSMUSG00000000631_pair1_b	CCAGGGAGATGAGGAGAGTAAAG	ENSMUSG00000000631	Myo18a	pair1	b	ENSMUSG00000000631_1069	chr11	-	TTTA	77823849	77823825
ENSMUSG00000000631_pair2_a	GCTGGTGTTTGAAGATAGCCGAG	ENSMUSG00000000631	Myo18a	pair2	a	ENSMUSG00000000631_1016	chr11	-	TTTA	77823381	77823357
ENSMUSG00000000631_pair2_b	TGAGTTCCGCCGGCGCTTTGATG	ENSMUSG00000000631	Myo18a	pair2	b	ENSMUSG00000000631_1491	chr11	+	TTTC	77832415	77832439
ENSMUSG00000000632_pair1_a	AAAGTGCAGGTGCAGCCGCTGGC	ENSMUSG00000000632	Sez6	pair1	a	ENSMUSG00000000632_542	chr11	-	TTTC	77972988	77972964
ENSMUSG00000000632_pair1_b	CCGTGGGAGCAACTGTGCAATAT	ENSMUSG00000000632	Sez6	pair1	b	ENSMUSG00000000632_938	chr11	+	TTTC	77976534	77976558
ENSMUSG00000000632_pair2_a	CCGGGAAGCCAGGAGAGACAATG	ENSMUSG00000000632	Sez6	pair2	a	ENSMUSG00000000632_518	chr11	-	TTCC	77972914	77972890
ENSMUSG00000000632_pair2_b	GAGAGAGCACCACGCCTGCAGAG	ENSMUSG00000000632	Sez6	pair2	b	ENSMUSG00000000632_722	chr11	-	TTTG	77974242	77974218
ENSMUSG00000000673_pair1_a	GTTGGAGGCCCCAATACCAGGAA	ENSMUSG00000000673	Haao	pair1	a	ENSMUSG00000000673_334	chr17	-	GTTC	83843250	83843226
ENSMUSG00000000673_pair1_b	AGCCTCCGGTTTGCAACAAGCTT	ENSMUSG00000000673	Haao	pair1	b	ENSMUSG00000000673_362	chr17	-	TTTC	83846665	83846641
ENSMUSG00000000673_pair2_a	TCTTCCCCAGGTCATTGCCCACG	ENSMUSG00000000673	Haao	pair2	a	ENSMUSG00000000673_101	chr17	-	TTTG	83832409	83832385
ENSMUSG00000000673_pair2_b	TACCCAAGACTTCACTCTCACAC	ENSMUSG00000000673	Haao	pair2	b	ENSMUSG00000000673_367	chr17	+	CTTC	83846680	83846704
ENSMUSG00000000682_pair1_a	AGGTATTGGCAAAGAAGAGGAAA	ENSMUSG00000000682	Cd52	pair1	a	ENSMUSG00000000682_14	chr4	+	ATTA	134093749	134093773
ENSMUSG00000000682_pair1_b	AGGATGAAGAGCTTCCTCCTCTT	ENSMUSG00000000682	Cd52	pair1	b	ENSMUSG00000000682_100	chr4	-	TTTC	134094991	134094967
ENSMUSG00000000682_pair2_a	TTAGTACCAGAAGCGGCCGTAGT	ENSMUSG00000000682	Cd52	pair2	a	ENSMUSG00000000682_53	chr4	+	TTTG	134093847	134093871
ENSMUSG00000000682_pair2_b	TGGTACTAACAAAAACAGCACCT	ENSMUSG00000000682	Cd52	pair2	b	ENSMUSG00000000682_58	chr4	-	CTTC	134093863	134093839
ENSMUSG00000000686_pair1_a	CAGGTGGGGTCCCGACAGCCAGG	ENSMUSG00000000686	Abhd15	pair1	a	ENSMUSG00000000686_83	chr11	-	TTTG	77515493	77515469
ENSMUSG00000000686_pair1_b	TGGTGCAGCAAGAACCCACGTTC	ENSMUSG00000000686	Abhd15	pair1	b	ENSMUSG00000000686_262	chr11	-	TTTC	77516038	77516014
ENSMUSG00000000686_pair2_a	GGGGACCCGTCCGACCTCAAGGA	ENSMUSG00000000686	Abhd15	pair2	a	ENSMUSG00000000686_178	chr11	+	TTTC	77515795	77515819
ENSMUSG00000000686_pair2_b	AGGGTCCGCGCTGCTGCTGTCCT	ENSMUSG00000000686	Abhd15	pair2	b	ENSMUSG00000000686_211	chr11	+	GTTC	77515881	77515905
ENSMUSG00000000690_pair1_a	GTGAACTCCACCTTCCCCGTCAC	ENSMUSG00000000690	Hoxb6	pair1	a	ENSMUSG00000000690_10	chr11	+	TTTC	96299188	96299212
ENSMUSG00000000690_pair1_b	TGAAACCAAATCTTGATCTGCCG	ENSMUSG00000000690	Hoxb6	pair1	b	ENSMUSG00000000690_193	chr11	-	GTTC	96300841	96300817
ENSMUSG00000000690_pair2_a	GGAGAGACCGAGGAGCAGAAGTG	ENSMUSG00000000690	Hoxb6	pair2	a	ENSMUSG00000000690_115	chr11	+	GTTC	96299518	96299542
ENSMUSG00000000690_pair2_b	GGCGGGTCAGGTAGCGATTATAG	ENSMUSG00000000690	Hoxb6	pair2	b	ENSMUSG00000000690_174	chr11	-	CGCC	96300777	96300753
ENSMUSG00000000693_pair1_a	CTAGAAAGCCCTATGAAGGTCGA	ENSMUSG00000000693	Loxl3	pair1	a	ENSMUSG00000000693_57	chr6	+	TTTC	83035629	83035653
ENSMUSG00000000693_pair1_b	TCCGGGGAAGCCCAGCATACCGC	ENSMUSG00000000693	Loxl3	pair1	b	ENSMUSG00000000693_269	chr6	-	TTTC	83038584	83038560
ENSMUSG00000000693_pair2_a	ACAGAAGCCACAGGGTGGACCCA	ENSMUSG00000000693	Loxl3	pair2	a	ENSMUSG00000000693_93	chr6	+	CTTC	83035745	83035769
ENSMUSG00000000693_pair2_b	CCCAGCCCCGAGAGGCGCATTCT	ENSMUSG00000000693	Loxl3	pair2	b	ENSMUSG00000000693_160	chr6	-	TTTC	83037507	83037483
ENSMUSG00000000701_pair1_a	CCAGAGGCCACTCCCAGTCCTCC	ENSMUSG00000000701	Tcl1b5	pair1	a	ENSMUSG00000000701_10	chr12	+	ATCC	105176434	105176458
ENSMUSG00000000701_pair1_b	CACGTTTACAGCTATCCACACTC	ENSMUSG00000000701	Tcl1b5	pair1	b	ENSMUSG00000000701_38	chr12	-	TTTC	105176529	105176505
ENSMUSG00000000701_pair2_a	TGTCCAGGGTCAGTTGCACTGTG	ENSMUSG00000000701	Tcl1b5	pair2	a	ENSMUSG00000000701_150	chr12	-	ATTA	105180016	105179992
ENSMUSG00000000701_pair2_b	AGCAGCTCCCATCATTCAGTCAT	ENSMUSG00000000701	Tcl1b5	pair2	b	ENSMUSG00000000701_162	chr12	-	TCCC	105180054	105180030
ENSMUSG00000000706_pair1_a	CCCAAACGCGAGCTCAGAATACA	ENSMUSG00000000706	Btn1a1	pair1	a	ENSMUSG00000000706_617	chr13	-	TTTC	23464504	23464480
ENSMUSG00000000706_pair1_b	CCCGAATCCAGCGTGGGCAGCTG	ENSMUSG00000000706	Btn1a1	pair1	b	ENSMUSG00000000706_642	chr13	+	CTTA	23465097	23465121
ENSMUSG00000000706_pair2_a	GAGGAGGCCGCCGTATACCTCAA	ENSMUSG00000000706	Btn1a1	pair2	a	ENSMUSG00000000706_548	chr13	-	CTTC	23464266	23464242
ENSMUSG00000000706_pair2_b	CCAGTTAGCTCAGAGATGGCAGT	ENSMUSG00000000706	Btn1a1	pair2	b	ENSMUSG00000000706_672	chr13	-	TGCC	23465199	23465175
ENSMUSG00000000708_pair1_a	GTACCGAGGTAAGCTGTCACAGA	ENSMUSG00000000708	Kat2b	pair1	a	ENSMUSG00000000708_362	chr17	-	TTTC	53638407	53638383
ENSMUSG00000000708_pair1_b	TGTGCAGTAACCTCAAATGAACA	ENSMUSG00000000708	Kat2b	pair1	b	ENSMUSG00000000708_726	chr17	+	TTTC	53654532	53654556
ENSMUSG00000000708_pair2_a	TTTGCAGCTCTTGAGAAAGTCAA	ENSMUSG00000000708	Kat2b	pair2	a	ENSMUSG00000000708_209	chr17	+	TTTC	53629313	53629337
ENSMUSG00000000708_pair2_b	AGGGTGTGAACAACTTCGTGCAG	ENSMUSG00000000708	Kat2b	pair2	b	ENSMUSG00000000708_265	chr17	+	TTTC	53632531	53632555
ENSMUSG00000000711_pair1_a	CCAGGAAACGTTTGCTCGGGCAA	ENSMUSG00000000711	Rab5b	pair1	a	ENSMUSG00000000711_152	chr10	-	TTTC	128682954	128682930
ENSMUSG00000000711_pair1_b	TTAGCCCACTTACCTGATTAGTA	ENSMUSG00000000711	Rab5b	pair1	b	ENSMUSG00000000711_158	chr10	+	TTTC	128683178	128683202
ENSMUSG00000000711_pair2_a	GGAGGCTCAGGCATATGCAGATG	ENSMUSG00000000711	Rab5b	pair2	a	ENSMUSG00000000711_99	chr10	-	TTTA	128681484	128681460
ENSMUSG00000000711_pair2_b	GATGACACAACAGTCAAGTTTGA	ENSMUSG00000000711	Rab5b	pair2	b	ENSMUSG00000000711_208	chr10	-	TTTA	128683321	128683297
ENSMUSG00000000724_pair1_a	TAGCTGGGTTTGCTACCAGTACC	ENSMUSG00000000724	Cryba1	pair1	a	ENSMUSG00000000724_65	chr11	-	TTTC	77718909	77718885
ENSMUSG00000000724_pair1_b	CCACTGGCGTCCAATAAAGTTCT	ENSMUSG00000000724	Cryba1	pair1	b	ENSMUSG00000000724_115	chr11	+	TTTC	77719467	77719491
ENSMUSG00000000724_pair2_a	TACTTACGCCCCACATTGTATCT	ENSMUSG00000000724	Cryba1	pair2	a	ENSMUSG00000000724_75	chr11	+	TTTG	77719377	77719401
ENSMUSG00000000724_pair2_b	GCAGCTGGATTGGTTATGAACAC	ENSMUSG00000000724	Cryba1	pair2	b	ENSMUSG00000000724_202	chr11	-	TTTG	77721038	77721014
ENSMUSG00000000730_pair1_a	ATGGACAATCTGCTGCTGACTGA	ENSMUSG00000000730	Dnmt3l	pair1	a	ENSMUSG00000000730_464	chr10	+	ATTC	78057347	78057371
ENSMUSG00000000730_pair1_b	TCCCACAGACAGAGGCTGTGACC	ENSMUSG00000000730	Dnmt3l	pair1	b	ENSMUSG00000000730_493	chr10	+	CTTC	78059635	78059659
ENSMUSG00000000730_pair2_a	ATTGGCAGGCTGGTACATGTTCC	ENSMUSG00000000730	Dnmt3l	pair2	a	ENSMUSG00000000730_433	chr10	+	GTTC	78057256	78057280
ENSMUSG00000000730_pair2_b	ACCGGATCCTGCAGTATGCGCTG	ENSMUSG00000000730	Dnmt3l	pair2	b	ENSMUSG00000000730_443	chr10	+	TTCC	78057285	78057309
ENSMUSG00000000731_pair1_a	TACACCCAACAAGTTCGAAGACC	ENSMUSG00000000731	Aire	pair1	a	ENSMUSG00000000731_384	chr10	-	TTTA	78040043	78040019
ENSMUSG00000000731_pair1_b	CCTGACTCAAACACCTGCTGGAT	ENSMUSG00000000731	Aire	pair1	b	ENSMUSG00000000731_413	chr10	+	TTTA	78041495	78041519
ENSMUSG00000000731_pair2_a	CCTGGGGATCTCCTGCAGAGGTG	ENSMUSG00000000731	Aire	pair2	a	ENSMUSG00000000731_257	chr10	+	CTTA	78037868	78037892
ENSMUSG00000000731_pair2_b	TGGAGGATTCTCTTTAAGGACTA	ENSMUSG00000000731	Aire	pair2	b	ENSMUSG00000000731_602	chr10	-	TTTC	78042981	78042957
ENSMUSG00000000732_pair1_a	CCAATAGACATACAGACCACTCA	ENSMUSG00000000732	Icosl	pair1	a	ENSMUSG00000000732_108	chr10	-	TTTG	78071848	78071824
ENSMUSG00000000732_pair1_b	CTGCAGCAAACTTCAGTACACCT	ENSMUSG00000000732	Icosl	pair1	b	ENSMUSG00000000732_219	chr10	+	TTCC	78073697	78073721
ENSMUSG00000000732_pair2_a	GGTGACTTACTACCTGCCTTACA	ENSMUSG00000000732	Icosl	pair2	a	ENSMUSG00000000732_116	chr10	+	TTTC	78071864	78071888
ENSMUSG00000000732_pair2_b	TGTGCTGCGTAGAGAATGTGGCT	ENSMUSG00000000732	Icosl	pair2	b	ENSMUSG00000000732_314	chr10	+	GTTC	78073940	78073964
ENSMUSG00000000738_pair1_a	ACACCTCAAGGATGAAGCAGAAG	ENSMUSG00000000738	Spg7	pair1	a	ENSMUSG00000000738_115	chr8	+	TTTA	123070390	123070414
ENSMUSG00000000738_pair1_b	AAAGGCAAGACCCCTGAAGATGA	ENSMUSG00000000738	Spg7	pair1	b	ENSMUSG00000000738_135	chr8	+	ACCC	123070434	123070458
ENSMUSG00000000738_pair2_a	CTCCCAGCGGCTGGCAGAGCTGA	ENSMUSG00000000738	Spg7	pair2	a	ENSMUSG00000000738_635	chr8	+	TTTA	123089006	123089030
ENSMUSG00000000738_pair2_b	ACCATGGAGTAAGCAATGCGGGT	ENSMUSG00000000738	Spg7	pair2	b	ENSMUSG00000000738_823	chr8	-	TTTC	123094526	123094502
ENSMUSG00000000739_pair1_a	CTTCATGAGTCAGAGCAACATAG	ENSMUSG00000000739	Sult5a1	pair1	a	ENSMUSG00000000739_82	chr8	-	TTTC	123145431	123145407
ENSMUSG00000000739_pair1_b	AGGACACAGACATCCTCTTGGTA	ENSMUSG00000000739	Sult5a1	pair1	b	ENSMUSG00000000739_346	chr8	-	TTCC	123157481	123157457
ENSMUSG00000000739_pair2_a	TGGGGCGCCCCCTGGGGCCAAAA	ENSMUSG00000000739	Sult5a1	pair2	a	ENSMUSG00000000739_102	chr8	-	TTCC	123145489	123145465
ENSMUSG00000000739_pair2_b	CTTCTTCCACTTCCACCGAATAG	ENSMUSG00000000739	Sult5a1	pair2	b	ENSMUSG00000000739_213	chr8	-	TTTC	123148399	123148375
ENSMUSG00000000740_pair1_a	TGAACAGGTGGCTGGCATCCACA	ENSMUSG00000000740	Rpl13	pair1	a	ENSMUSG00000000740_97	chr8	+	TTTC	123103172	123103196
ENSMUSG00000000740_pair1_b	TTACTCTTAAAACAGGCTGAAGA	ENSMUSG00000000740	Rpl13	pair1	b	ENSMUSG00000000740_169	chr8	+	TTTC	123103879	123103903
ENSMUSG00000000740_pair2_a	ACGCGCGATCTATACCTGCGGAT	ENSMUSG00000000740	Rpl13	pair2	a	ENSMUSG00000000740_44	chr8	-	AGCC	123102781	123102757
ENSMUSG00000000740_pair2_b	CTGCAGGCGCAAGGCCCGGCAGG	ENSMUSG00000000740	Rpl13	pair2	b	ENSMUSG00000000740_47	chr8	+	TTTC	123102835	123102859
ENSMUSG00000000743_pair1_a	GTGAGCTCTGCCACCACGCTGAC	ENSMUSG00000000743	Chmp1a	pair1	a	ENSMUSG00000000743_61	chr8	-	TTCC	123206320	123206296
ENSMUSG00000000743_pair1_b	AGCATACACCCGGGCACACTCCA	ENSMUSG00000000743	Chmp1a	pair1	b	ENSMUSG00000000743_172	chr8	+	TTTC	123208065	123208089
ENSMUSG00000000743_pair2_a	GCACTTACCCCCTTCATGGTCAC	ENSMUSG00000000743	Chmp1a	pair2	a	ENSMUSG00000000743_128	chr8	+	TTTG	123207952	123207976
ENSMUSG00000000743_pair2_b	GTTCACAGCGAAGCAGCTGGAGA	ENSMUSG00000000743	Chmp1a	pair2	b	ENSMUSG00000000743_225	chr8	-	CTTA	123209103	123209079
ENSMUSG00000000751_pair1_a	TCCGCAAAGAGAACTGTATGTAC	ENSMUSG00000000751	Rpa1	pair1	a	ENSMUSG00000000751_211	chr11	-	TTTC	75307258	75307234
ENSMUSG00000000751_pair1_b	GGTGGACTATTTGTGCCCGTGTC	ENSMUSG00000000751	Rpa1	pair1	b	ENSMUSG00000000751_573	chr11	-	TTTA	75314920	75314896
ENSMUSG00000000751_pair2_a	ACAGCGGAGAACTGTTTGTTAGC	ENSMUSG00000000751	Rpa1	pair2	a	ENSMUSG00000000751_459	chr11	+	TTTA	75313111	75313135
ENSMUSG00000000751_pair2_b	TCTCTAGAACTTGTGGATGAAAG	ENSMUSG00000000751	Rpa1	pair2	b	ENSMUSG00000000751_538	chr11	-	TTTC	75314840	75314816
ENSMUSG00000000753_pair1_a	TCTCTGGCAGGAGCTGAACATCG	ENSMUSG00000000753	Serpinf1	pair1	a	ENSMUSG00000000753_387	chr11	-	TTTC	75415744	75415720
ENSMUSG00000000753_pair1_b	AGTTGACACTCACCCAGAGAAAG	ENSMUSG00000000753	Serpinf1	pair1	b	ENSMUSG00000000753_393	chr11	+	CTTC	75416213	75416237
ENSMUSG00000000753_pair2_a	TCAGGGGCAGTAACAGAGGCAAG	ENSMUSG00000000753	Serpinf1	pair2	a	ENSMUSG00000000753_348	chr11	+	CTTC	75415612	75415636
ENSMUSG00000000753_pair2_b	TGTGAACAAGCTGGCAGCAGCTG	ENSMUSG00000000753	Serpinf1	pair2	b	ENSMUSG00000000753_432	chr11	-	TCCC	75416367	75416343
ENSMUSG00000000759_pair1_a	AAGGGAAAATTGATGCTGCTTAT	ENSMUSG00000000759	Tubgcp3	pair1	a	ENSMUSG00000000759_474	chr8	-	TTTC	12639683	12639659
ENSMUSG00000000759_pair1_b	GCTCCAGCTAGAAGATGATCAGG	ENSMUSG00000000759	Tubgcp3	pair1	b	ENSMUSG00000000759_744	chr8	-	TTTA	12649827	12649803
ENSMUSG00000000759_pair2_a	TAAGTCTGTGAATAAATCCGCAG	ENSMUSG00000000759	Tubgcp3	pair2	a	ENSMUSG00000000759_477	chr8	+	TTTC	12639689	12639713
ENSMUSG00000000759_pair2_b	ACTGTTGGATCAGACGCCACAAA	ENSMUSG00000000759	Tubgcp3	pair2	b	ENSMUSG00000000759_594	chr8	+	TTTA	12641178	12641202
ENSMUSG00000000766_pair1_a	CTAGATATACCAAAATGAAGACT	ENSMUSG00000000766	Oprm1	pair1	a	ENSMUSG00000000766_158	chr10	+	TTTC	6828877	6828901
ENSMUSG00000000766_pair1_b	ATCCAGGAACGCATAAAGAACTG	ENSMUSG00000000766	Oprm1	pair1	b	ENSMUSG00000000766_442	chr10	-	TTTC	6830363	6830339
ENSMUSG00000000766_pair2_a	GTGGGCCTCTTTGGAAACTTCCT	ENSMUSG00000000766	Oprm1	pair2	a	ENSMUSG00000000766_113	chr10	+	TGTA	6789111	6789135
ENSMUSG00000000766_pair2_b	CAAAGAGGCCCACTACACACACG	ENSMUSG00000000766	Oprm1	pair2	b	ENSMUSG00000000766_118	chr10	-	TTTC	6789131	6789107
ENSMUSG00000000776_pair1_a	TCTCCACAGGAAGCCAGGCTAGC	ENSMUSG00000000776	Polr3d	pair1	a	ENSMUSG00000000776_111	chr14	-	CTTC	70439883	70439859
ENSMUSG00000000776_pair1_b	TGACTACCATCTGTCCATCCTCG	ENSMUSG00000000776	Polr3d	pair1	b	ENSMUSG00000000776_121	chr14	+	TTTA	70440030	70440054
ENSMUSG00000000776_pair2_a	CAGGAGGAGTTGCACCTTCCCTG	ENSMUSG00000000776	Polr3d	pair2	a	ENSMUSG00000000776_74	chr14	+	TGCC	70439765	70439789
ENSMUSG00000000776_pair2_b	TTCAGCTGCCTGACACCCTCCCC	ENSMUSG00000000776	Polr3d	pair2	b	ENSMUSG00000000776_158	chr14	-	TTCC	70440133	70440109
ENSMUSG00000000782_pair1_a	TCTGGGCCCACACTTACCAGCTC	ENSMUSG00000000782	Tcf7	pair1	a	ENSMUSG00000000782_282	chr11	+	TTTC	52260510	52260534
ENSMUSG00000000782_pair1_b	AGCAGTCCACACCCCACCCCTGC	ENSMUSG00000000782	Tcf7	pair1	b	ENSMUSG00000000782_351	chr11	-	TTTC	52261565	52261541
ENSMUSG00000000782_pair2_a	ACTACAGGAGTTCACAGGCCGCT	ENSMUSG00000000782	Tcf7	pair2	a	ENSMUSG00000000782_318	chr11	-	TTCC	52260632	52260608
ENSMUSG00000000782_pair2_b	CAGCATAACAAGCCCGGCCAGCC	ENSMUSG00000000782	Tcf7	pair2	b	ENSMUSG00000000782_374	chr11	-	TTTC	52261631	52261607
ENSMUSG00000000787_pair1_a	TATTTAGGAAAATGGAAGATATG	ENSMUSG00000000787	Ddx3x	pair1	a	ENSMUSG00000000787_372	chrX	+	TTTC	13288562	13288586
ENSMUSG00000000787_pair1_b	ATGGCAGATACCTGGTGTTAGAT	ENSMUSG00000000787	Ddx3x	pair1	b	ENSMUSG00000000787_481	chrX	+	TTTC	13289384	13289408
ENSMUSG00000000787_pair2_a	CAAGGTAACAAACACATACTTGC	ENSMUSG00000000787	Ddx3x	pair2	a	ENSMUSG00000000787_477	chrX	-	TTTA	13288963	13288939
ENSMUSG00000000787_pair2_b	CCTGTTGCATTTAGAAGGTCAAG	ENSMUSG00000000787	Ddx3x	pair2	b	ENSMUSG00000000787_601	chrX	-	TTTA	13289986	13289962
ENSMUSG00000000791_pair1_a	GTTCCTCACCGACACGTGTCGTG	ENSMUSG00000000791	Il12rb1	pair1	a	ENSMUSG00000000791_622	chr8	-	TTTG	70816928	70816904
ENSMUSG00000000791_pair1_b	AGGTGCGAGCCGACACTGCGAGG	ENSMUSG00000000791	Il12rb1	pair1	b	ENSMUSG00000000791_705	chr8	+	GTTC	70817280	70817304
ENSMUSG00000000791_pair2_a	AGCCTCGCAGCGCACGACGTATT	ENSMUSG00000000791	Il12rb1	pair2	a	ENSMUSG00000000791_656	chr8	-	CTTC	70817021	70816997
ENSMUSG00000000791_pair2_b	CCAGCAGAGTGGCTCGTGCCACC	ENSMUSG00000000791	Il12rb1	pair2	b	ENSMUSG00000000791_676	chr8	+	TTCC	70817201	70817225
ENSMUSG00000000792_pair1_a	TCCTCCCTCCATCCCCAGCACCG	ENSMUSG00000000792	Slc5a5	pair1	a	ENSMUSG00000000792_334	chr8	-	TTTC	70888657	70888633
ENSMUSG00000000792_pair1_b	TGTGGATGTGCGTGGGCCAGTTG	ENSMUSG00000000792	Slc5a5	pair1	b	ENSMUSG00000000792_672	chr8	-	TTTC	70892403	70892379
ENSMUSG00000000792_pair2_a	TCTCCGTGTGACAGGCCACATAA	ENSMUSG00000000792	Slc5a5	pair2	a	ENSMUSG00000000792_429	chr8	+	TTTC	70889576	70889600
ENSMUSG00000000792_pair2_b	AGCGAGACTGAGCACGTTCCAGG	ENSMUSG00000000792	Slc5a5	pair2	b	ENSMUSG00000000792_500	chr8	+	TTTG	70890242	70890266
ENSMUSG00000000794_pair1_a	GTTGGCCCTGAAATGCCTTATCA	ENSMUSG00000000794	Kcnn3	pair1	a	ENSMUSG00000000794_339	chr3	+	TTTC	89564869	89564893
ENSMUSG00000000794_pair1_b	AGGGCCAACGAAAACATGGAATC	ENSMUSG00000000794	Kcnn3	pair1	b	ENSMUSG00000000794_343	chr3	-	TTTC	89564885	89564861
ENSMUSG00000000794_pair2_a	AAAAGAGAAAGCGACTGAGTGAC	ENSMUSG00000000794	Kcnn3	pair2	a	ENSMUSG00000000794_282	chr3	+	TTTG	89521300	89521324
ENSMUSG00000000794_pair2_b	AAACAGGGCCCTCCTGTGTCCCA	ENSMUSG00000000794	Kcnn3	pair2	b	ENSMUSG00000000794_284	chr3	-	TTTC	89521306	89521282
ENSMUSG00000000804_pair1_a	CTAGGAGCCAATGGGAATATCCT	ENSMUSG00000000804	Usp32	pair1	a	ENSMUSG00000000804_1567	chr11	-	TTTA	85040091	85040067
ENSMUSG00000000804_pair1_b	ACTCACATATTTGACATATTCTT	ENSMUSG00000000804	Usp32	pair1	b	ENSMUSG00000000804_1694	chr11	+	TTTA	85044700	85044724
ENSMUSG00000000804_pair2_a	CAGGTGACTTTACCTATACCATG	ENSMUSG00000000804	Usp32	pair2	a	ENSMUSG00000000804_571	chr11	+	TTTA	85006976	85007000
ENSMUSG00000000804_pair2_b	CGGGTATGTACAGTACATGGAAC	ENSMUSG00000000804	Usp32	pair2	b	ENSMUSG00000000804_660	chr11	+	TTTC	85010048	85010072
ENSMUSG00000000805_pair1_a	GTCATAGCCGACGAGGATGAAGG	ENSMUSG00000000805	Car4	pair1	a	ENSMUSG00000000805_115	chr11	-	TTTG	84963457	84963433
ENSMUSG00000000805_pair1_b	TACACAGTCCAGATGACAGTCTC	ENSMUSG00000000805	Car4	pair1	b	ENSMUSG00000000805_342	chr11	-	TTTG	84964849	84964825
ENSMUSG00000000805_pair2_a	GAGATACTGGGCAGTGCTTCCAC	ENSMUSG00000000805	Car4	pair2	a	ENSMUSG00000000805_270	chr11	-	TTTG	84964597	84964573
ENSMUSG00000000805_pair2_b	CAGGACATGCTTCCCCCGAGCAC	ENSMUSG00000000805	Car4	pair2	b	ENSMUSG00000000805_296	chr11	+	TTTG	84964741	84964765
ENSMUSG00000000811_pair1_a	CCAGGAAAATTGAAAGTCGTGGC	ENSMUSG00000000811	Txnrd3	pair1	a	ENSMUSG00000000811_527	chr6	+	TTTA	89665720	89665744
ENSMUSG00000000811_pair1_b	CTTGTACAGGAGTCACGACCAAT	ENSMUSG00000000811	Txnrd3	pair1	b	ENSMUSG00000000811_580	chr6	-	TTTC	89669343	89669319
ENSMUSG00000000811_pair2_a	TGTCAGCACTTCCTGAACACTGG	ENSMUSG00000000811	Txnrd3	pair2	a	ENSMUSG00000000811_103	chr6	-	TTTC	89651534	89651510
ENSMUSG00000000811_pair2_b	TGCAGGTCCACAAACTCCCCGAA	ENSMUSG00000000811	Txnrd3	pair2	b	ENSMUSG00000000811_346	chr6	-	TTTA	89661595	89661571
ENSMUSG00000000817_pair1_a	TGTCCAGTAGTGCAGTAGTTCAA	ENSMUSG00000000817	Fasl	pair1	a	ENSMUSG00000000817_57	chr1	+	TATC	161781708	161781732
ENSMUSG00000000817_pair1_b	TCAGGATACTTAGAGTTCCTCAT	ENSMUSG00000000817	Fasl	pair1	b	ENSMUSG00000000817_77	chr1	+	ATCC	161781759	161781783
ENSMUSG00000000817_pair2_a	TATGTCAACATATCTCAACTCTC	ENSMUSG00000000817	Fasl	pair2	a	ENSMUSG00000000817_42	chr1	-	TTTA	161781654	161781630
ENSMUSG00000000817_pair2_b	GTTGATCACAAGGCCACCTTTCT	ENSMUSG00000000817	Fasl	pair2	b	ENSMUSG00000000817_126	chr1	+	TTTC	161781866	161781890
ENSMUSG00000000823_pair1_a	TCTCCCCTGAGTCAGGAAGGAAA	ENSMUSG00000000823	Zfp512b	pair1	a	ENSMUSG00000000823_574	chr2	-	TTTC	181588996	181588972
ENSMUSG00000000823_pair1_b	AAAACCTGTGCCACTCACCAAGC	ENSMUSG00000000823	Zfp512b	pair1	b	ENSMUSG00000000823_712	chr2	-	TTTC	181589556	181589532
ENSMUSG00000000823_pair2_a	GTGACTGGTATAGGCCTACTGAC	ENSMUSG00000000823	Zfp512b	pair2	a	ENSMUSG00000000823_752	chr2	+	TTTG	181589675	181589699
ENSMUSG00000000823_pair2_b	CTCTGCCCAGCTCTCTCTGATGA	ENSMUSG00000000823	Zfp512b	pair2	b	ENSMUSG00000000823_907	chr2	-	TTTC	181590195	181590171
ENSMUSG00000000826_pair1_a	ATGTCATCTGAGGTTGCATTCTT	ENSMUSG00000000826	Dnajc5	pair1	a	ENSMUSG00000000826_41	chr2	-	TTTA	181546477	181546453
ENSMUSG00000000826_pair1_b	GTGGCGTCTGTCAGGATGGCGTG	ENSMUSG00000000826	Dnajc5	pair1	b	ENSMUSG00000000826_96	chr2	-	TTTC	181547448	181547424
ENSMUSG00000000826_pair2_a	GTTACAGGAAGCTGGCCCTGAAG	ENSMUSG00000000826	Dnajc5	pair2	a	ENSMUSG00000000826_52	chr2	+	TTTG	181547329	181547353
ENSMUSG00000000826_pair2_b	CCACAGCAGCAGTTAAAGCAACA	ENSMUSG00000000826	Dnajc5	pair2	b	ENSMUSG00000000826_162	chr2	-	TTTC	181548753	181548729
ENSMUSG00000000827_pair1_a	TAGGTGGAAGAAGAAATTGTCAC	ENSMUSG00000000827	Tpd52l2	pair1	a	ENSMUSG00000000827_87	chr2	+	TTTA	181501898	181501922
ENSMUSG00000000827_pair1_b	CTAGCTACAAGAAGACTCAAGAA	ENSMUSG00000000827	Tpd52l2	pair1	b	ENSMUSG00000000827_171	chr2	+	TTTC	181508158	181508182
ENSMUSG00000000827_pair2_a	AGCTCCCCTAATGTGGAGAGGCC	ENSMUSG00000000827	Tpd52l2	pair2	a	ENSMUSG00000000827_122	chr2	-	CTTC	181502009	181501985
ENSMUSG00000000827_pair2_b	CCACTGCTTACCTCATGTCTCCA	ENSMUSG00000000827	Tpd52l2	pair2	b	ENSMUSG00000000827_213	chr2	-	TTTC	181508282	181508258
ENSMUSG00000000838_pair1_a	TGTGATAGAATATGCAGCATGTG	ENSMUSG00000000838	Fmr1	pair1	a	ENSMUSG00000000838_161	chrX	+	TTTA	68695490	68695514
ENSMUSG00000000838_pair1_b	CCTCTCCATAAATATGAAATGTG	ENSMUSG00000000838	Fmr1	pair1	b	ENSMUSG00000000838_404	chrX	-	TTTA	68700235	68700211
ENSMUSG00000000838_pair2_a	GGCAAAGTAATAGGAAAAAATGG	ENSMUSG00000000838	Fmr1	pair2	a	ENSMUSG00000000838_459	chrX	+	TTTA	68703658	68703682
ENSMUSG00000000838_pair2_b	TGTAAGGTCTACTACCTCGACCC	ENSMUSG00000000838	Fmr1	pair2	b	ENSMUSG00000000838_740	chrX	-	TTTC	68710741	68710717
ENSMUSG00000000861_pair1_a	CGTTTGTGCTCGATAAAAATAAG	ENSMUSG00000000861	Bcl11a	pair1	a	ENSMUSG00000000861_93	chr11	-	TTTC	24085472	24085448
ENSMUSG00000000861_pair1_b	TAAGCAGAGGCTGCCATTGCATT	ENSMUSG00000000861	Bcl11a	pair1	b	ENSMUSG00000000861_102	chr11	-	TTTC	24085500	24085476
ENSMUSG00000000861_pair2_a	ACAGATAAACTTCTGCACTGGAG	ENSMUSG00000000861	Bcl11a	pair2	a	ENSMUSG00000000861_172	chr11	+	TTTC	24158245	24158269
ENSMUSG00000000861_pair2_b	CAGGTAAAGATGAGCCCAGCAGC	ENSMUSG00000000861	Bcl11a	pair2	b	ENSMUSG00000000861_219	chr11	+	TTTG	24163139	24163163
ENSMUSG00000000869_pair1_a	TAGATAAGCTGCACCATGAATGA	ENSMUSG00000000869	Il4	pair1	a	ENSMUSG00000000869_40	chr11	-	TTTA	53612660	53612636
ENSMUSG00000000869_pair1_b	GCCCTGCTCCGCTTACCGATGAA	ENSMUSG00000000869	Il4	pair1	b	ENSMUSG00000000869_44	chr11	+	TTTT	53613884	53613908
ENSMUSG00000000869_pair2_a	CTGGAAAGCCTAAAGAGCATCAT	ENSMUSG00000000869	Il4	pair2	a	ENSMUSG00000000869_20	chr11	-	CTTC	53612609	53612585
ENSMUSG00000000869_pair2_b	AATAAAATATGCGAAGCACCTTG	ENSMUSG00000000869	Il4	pair2	b	ENSMUSG00000000869_84	chr11	+	TTTA	53613995	53614019
ENSMUSG00000000876_pair1_a	TGCAGCTATGGAGTCAAAATCCG	ENSMUSG00000000876	Pxmp4	pair1	a	ENSMUSG00000000876_249	chr2	-	TTTC	154596273	154596249
ENSMUSG00000000876_pair1_b	GGAAGCCCTTTATCACGGCCAGC	ENSMUSG00000000876	Pxmp4	pair1	b	ENSMUSG00000000876_260	chr2	+	TTCC	154603526	154603550
ENSMUSG00000000876_pair2_a	CCTATAAGAGTCTCCATGCCCTA	ENSMUSG00000000876	Pxmp4	pair2	a	ENSMUSG00000000876_158	chr2	-	TTTG	154592293	154592269
ENSMUSG00000000876_pair2_b	GGTGCTATGGCCGCCCCACCGCA	ENSMUSG00000000876	Pxmp4	pair2	b	ENSMUSG00000000876_288	chr2	-	CTCC	154603639	154603615
ENSMUSG00000000881_pair1_a	AGGGCCCTGTTTGATTATGATCG	ENSMUSG00000000881	Dlg3	pair1	a	ENSMUSG00000000881_710	chrX	+	TTTC	100806506	100806530
ENSMUSG00000000881_pair1_b	CCGGGAACAAATGGAGAAGGATA	ENSMUSG00000000881	Dlg3	pair1	b	ENSMUSG00000000881_1016	chrX	+	TTTC	100814261	100814285
ENSMUSG00000000881_pair2_a	TCTCCAGAGAGCCCCGCAAGATC	ENSMUSG00000000881	Dlg3	pair2	a	ENSMUSG00000000881_540	chrX	+	TTTC	100775796	100775820
ENSMUSG00000000881_pair2_b	AGAGCAGCCGCTGCTTGCTCGTG	ENSMUSG00000000881	Dlg3	pair2	b	ENSMUSG00000000881_625	chrX	-	TTTC	100776435	100776411
ENSMUSG00000000884_pair1_a	TGCCCACCATCCCAAGCTGCAGG	ENSMUSG00000000884	Gnb1l	pair1	a	ENSMUSG00000000884_32	chr16	+	TTTC	18540528	18540552
ENSMUSG00000000884_pair1_b	TAGGCTCCAGATATGTACTAGGC	ENSMUSG00000000884	Gnb1l	pair1	b	ENSMUSG00000000884_76	chr16	-	TTTG	18541009	18540985
ENSMUSG00000000884_pair2_a	CCCACATGGCAGCCCTGTTCCCA	ENSMUSG00000000884	Gnb1l	pair2	a	ENSMUSG00000000884_4	chr16	+	TTTA	18540442	18540466
ENSMUSG00000000884_pair2_b	GCTGCACACCTTCCGCTCTGAGA	ENSMUSG00000000884	Gnb1l	pair2	b	ENSMUSG00000000884_302	chr16	-	TTTG	18552460	18552436
ENSMUSG00000000889_pair1_a	TGTGTTGTATGTGCATGAAGTGA	ENSMUSG00000000889	Dbh	pair1	a	ENSMUSG00000000889_595	chr2	-	TTTC	27178227	27178203
ENSMUSG00000000889_pair1_b	TGTAGGAAGCCGTCGTCCACGGC	ENSMUSG00000000889	Dbh	pair1	b	ENSMUSG00000000889_655	chr2	-	TTTC	27181084	27181060
ENSMUSG00000000889_pair2_a	GAGCTCTCATGGAACGTCAGCTA	ENSMUSG00000000889	Dbh	pair2	a	ENSMUSG00000000889_72	chr2	+	TTTA	27165701	27165725
ENSMUSG00000000889_pair2_b	TCCGACTGGAAGTTCATTACCAC	ENSMUSG00000000889	Dbh	pair2	b	ENSMUSG00000000889_389	chr2	+	TTTC	27172761	27172785
ENSMUSG00000000901_pair1_a	ATCATAGTCAAAGTGGACATCCC	ENSMUSG00000000901	Mmp11	pair1	a	ENSMUSG00000000901_370	chr10	+	TTTC	75927153	75927177
ENSMUSG00000000901_pair1_b	ACCTGGCGAAGTCGATCATGATG	ENSMUSG00000000901	Mmp11	pair1	b	ENSMUSG00000000901_424	chr10	+	TTTC	75927341	75927365
ENSMUSG00000000901_pair2_a	TCAGGACCCCAGACCAAGGCGGC	ENSMUSG00000000901	Mmp11	pair2	a	ENSMUSG00000000901_123	chr10	+	CTTC	75925562	75925586
ENSMUSG00000000901_pair2_b	CAGGAACTGACCTGCTGCAAGTG	ENSMUSG00000000901	Mmp11	pair2	b	ENSMUSG00000000901_347	chr10	-	TTTC	75926996	75926972
ENSMUSG00000000902_pair1_a	TCACCACCATTGCATACAGCATC	ENSMUSG00000000902	Smarcb1	pair1	a	ENSMUSG00000000902_114	chr10	-	TTTG	75904451	75904427
ENSMUSG00000000902_pair1_b	AGAGAAGCTAATGACTCCTGAGA	ENSMUSG00000000902	Smarcb1	pair1	b	ENSMUSG00000000902_227	chr10	-	TTTC	75906202	75906178
ENSMUSG00000000902_pair2_a	AGTGGGACATGTCAGAGAAAGAG	ENSMUSG00000000902	Smarcb1	pair2	a	ENSMUSG00000000902_142	chr10	-	TTTG	75904535	75904511
ENSMUSG00000000902_pair2_b	AGGTAAAAGCGTCTCGCAGCTTC	ENSMUSG00000000902	Smarcb1	pair2	b	ENSMUSG00000000902_241	chr10	+	TTCC	75910162	75910186
ENSMUSG00000000903_pair1_a	TCTTCTGCGTAATAGTAGAGAAG	ENSMUSG00000000903	Vpreb3	pair1	a	ENSMUSG00000000903_113	chr10	-	TTCC	75949318	75949294
ENSMUSG00000000903_pair1_b	TCAGCTACCGTGGATGCAGCCCA	ENSMUSG00000000903	Vpreb3	pair1	b	ENSMUSG00000000903_122	chr10	+	ATTC	75949348	75949372
ENSMUSG00000000903_pair2_a	AGCCAACTCTGACCCAGCCTGAC	ENSMUSG00000000903	Vpreb3	pair2	a	ENSMUSG00000000903_58	chr10	+	TTTC	75949145	75949169
ENSMUSG00000000903_pair2_b	CCAGGCCAAGACGCTCATCTCAG	ENSMUSG00000000903	Vpreb3	pair2	b	ENSMUSG00000000903_71	chr10	+	CTTC	75949183	75949207
ENSMUSG00000000915_pair1_a	GTATAGATATTCACCAGGTGTCC	ENSMUSG00000000915	Hip1r	pair1	a	ENSMUSG00000000915_163	chr5	-	TTTG	123990989	123990965
ENSMUSG00000000915_pair1_b	CGGCAGCTCAACACGGCCATCGC	ENSMUSG00000000915	Hip1r	pair1	b	ENSMUSG00000000915_257	chr5	+	TTTC	123994719	123994743
ENSMUSG00000000915_pair2_a	CCCGTGCCACCTCCTCCTGGCTC	ENSMUSG00000000915	Hip1r	pair2	a	ENSMUSG00000000915_609	chr5	-	TTTA	123997428	123997404
ENSMUSG00000000915_pair2_b	ACGTTCCCAGAGTGGGTCAGAGC	ENSMUSG00000000915	Hip1r	pair2	b	ENSMUSG00000000915_658	chr5	+	TTTC	123997844	123997868
ENSMUSG00000000916_pair1_a	GAAGGGCTGCAATGTAGCTGGTC	ENSMUSG00000000916	Nsun5	pair1	a	ENSMUSG00000000916_309	chr5	-	TTTA	135374290	135374266
ENSMUSG00000000916_pair1_b	CACAGGCATGCTGAGCCGGCAGC	ENSMUSG00000000916	Nsun5	pair1	b	ENSMUSG00000000916_389	chr5	+	TTTC	135375266	135375290
ENSMUSG00000000916_pair2_a	GCAGAGAAGGACTTCCTGACAGT	ENSMUSG00000000916	Nsun5	pair2	a	ENSMUSG00000000916_344	chr5	+	GTTA	135375011	135375035
ENSMUSG00000000916_pair2_b	CCTCTCTGCAGCGCCTAGTCTAC	ENSMUSG00000000916	Nsun5	pair2	b	ENSMUSG00000000916_424	chr5	+	TTCC	135375382	135375406
ENSMUSG00000000934_pair1_a	TCTGTGGCCATCTAAAACGCAAT	ENSMUSG00000000934	Top1mt	pair1	a	ENSMUSG00000000934_538	chr15	+	TTTC	75669405	75669429
ENSMUSG00000000934_pair1_b	CCATAGAAGGTAGCGACCTCCTC	ENSMUSG00000000934	Top1mt	pair1	b	ENSMUSG00000000934_636	chr15	+	TTTC	75674358	75674382
ENSMUSG00000000934_pair2_a	AAGACGGAACCACCCGGCTTGTT	ENSMUSG00000000934	Top1mt	pair2	a	ENSMUSG00000000934_531	chr15	-	TTTC	75669394	75669370
ENSMUSG00000000934_pair2_b	CCAGAACCCGCTGCCAACCTGCT	ENSMUSG00000000934	Top1mt	pair2	b	ENSMUSG00000000934_560	chr15	+	TTTC	75670040	75670064
ENSMUSG00000000938_pair1_a	GTGTAAGGGCAGCGTTTCTTCCG	ENSMUSG00000000938	Hoxa10	pair1	a	ENSMUSG00000000938_81	chr6	+	CTTC	52232704	52232728
ENSMUSG00000000938_pair1_b	CAAAGGCGAAAATGCAGCCAACT	ENSMUSG00000000938	Hoxa10	pair1	b	ENSMUSG00000000938_106	chr6	-	GTTC	52232777	52232753
ENSMUSG00000000938_pair2_a	TATTCAACATGTACCTTACTCGA	ENSMUSG00000000938	Hoxa10	pair2	a	ENSMUSG00000000938_71	chr6	-	TTTC	52232676	52232652
ENSMUSG00000000938_pair2_b	TGAAGGGGCTGGAGACAGCTCCT	ENSMUSG00000000938	Hoxa10	pair2	b	ENSMUSG00000000938_130	chr6	+	TTTC	52233992	52234016
ENSMUSG00000000942_pair1_a	AAGACTTGCTGCCGGGTATAGGC	ENSMUSG00000000942	Hoxa4	pair1	a	ENSMUSG00000000942_101	chr6	+	TTCC	52190618	52190642
ENSMUSG00000000942_pair1_b	ATAAACTCCAACTACATCGAGCC	ENSMUSG00000000942	Hoxa4	pair1	b	ENSMUSG00000000942_292	chr6	-	TTTG	52191671	52191647
ENSMUSG00000000942_pair2_a	TCGGAGCGCCAGGTCAAGATCTG	ENSMUSG00000000942	Hoxa4	pair2	a	ENSMUSG00000000942_78	chr6	-	CTTG	52190546	52190522
ENSMUSG00000000942_pair2_b	ATCCAGGGGTACACCACCGGCTC	ENSMUSG00000000942	Hoxa4	pair2	b	ENSMUSG00000000942_146	chr6	+	CTTC	52191197	52191221
ENSMUSG00000000948_pair1_a	TAGGTGTCACTTGTACCCACGAC	ENSMUSG00000000948	Gm38393	pair1	a	ENSMUSG00000000948_47	chr7	-	TTTG	59995561	59995537
ENSMUSG00000000948_pair1_b	AGGGATCGCTTACACTTGAGAAG	ENSMUSG00000000948	Gm38393	pair1	b	ENSMUSG00000000948_88	chr7	-	TTTC	59999419	59999395
ENSMUSG00000000948_pair2_a	GAAGGACAGCCTCACTGAGCAAC	ENSMUSG00000000948	Gm38393	pair2	a	ENSMUSG00000000948_68	chr7	-	CGTC	59999349	59999325
ENSMUSG00000000948_pair2_b	CAACGCAATGGAGCGAGGAAGGT	ENSMUSG00000000948	Gm38393	pair2	b	ENSMUSG00000000948_108	chr7	-	TTTG	60005060	60005036
ENSMUSG00000000957_pair1_a	CACGGCGACAGTACACCCTTTGA	ENSMUSG00000000957	Mmp14	pair1	a	ENSMUSG00000000957_213	chr14	+	TTTC	54436786	54436810
ENSMUSG00000000957_pair1_b	CCAGTGGATGGACACAGAGAACT	ENSMUSG00000000957	Mmp14	pair1	b	ENSMUSG00000000957_323	chr14	+	TTTA	54437691	54437715
ENSMUSG00000000957_pair2_a	CAAGTGACAGGCAAGGCTGATTT	ENSMUSG00000000957	Mmp14	pair2	a	ENSMUSG00000000957_83	chr14	+	TTTA	54435855	54435879
ENSMUSG00000000957_pair2_b	GGGTACTCGCTGTCCACTGCCCT	ENSMUSG00000000957	Mmp14	pair2	b	ENSMUSG00000000957_570	chr14	-	TTTA	54439956	54439932
ENSMUSG00000000958_pair1_a	CTAGACCTTTGCAGATCAAATTT	ENSMUSG00000000958	Slc7a7	pair1	a	ENSMUSG00000000958_278	chr14	-	TTTC	54374325	54374301
ENSMUSG00000000958_pair1_b	GCTGTAGGAACTTGCCCCTCTCC	ENSMUSG00000000958	Slc7a7	pair1	b	ENSMUSG00000000958_328	chr14	-	TTTG	54374682	54374658
ENSMUSG00000000958_pair2_a	CTTTATGTCTAGCACACTGTAAT	ENSMUSG00000000958	Slc7a7	pair2	a	ENSMUSG00000000958_293	chr14	+	TTTC	54374574	54374598
ENSMUSG00000000958_pair2_b	TTACCCTGGCCAAGTCTAACAAT	ENSMUSG00000000958	Slc7a7	pair2	b	ENSMUSG00000000958_402	chr14	+	TTTC	54378988	54379012
ENSMUSG00000000959_pair1_a	CAGGTACTGTCCTTGCCCGATGC	ENSMUSG00000000959	Oxa1l	pair1	a	ENSMUSG00000000959_179	chr14	+	TTTC	54366702	54366726
ENSMUSG00000000959_pair1_b	CAAGGCCACCATAGAGATGACAC	ENSMUSG00000000959	Oxa1l	pair1	b	ENSMUSG00000000959_235	chr14	+	TTTA	54367025	54367049
ENSMUSG00000000959_pair2_a	CACGTGGCAATGGCTCCCCACCA	ENSMUSG00000000959	Oxa1l	pair2	a	ENSMUSG00000000959_171	chr14	-	CTTA	54363500	54363476
ENSMUSG00000000959_pair2_b	CGCTCGAATCAGAGAGGCCAAGT	ENSMUSG00000000959	Oxa1l	pair2	b	ENSMUSG00000000959_213	chr14	+	TTTC	54366805	54366829
ENSMUSG00000000976_pair1_a	ATAGTAGAAAGAAAACAAGCTAG	ENSMUSG00000000976	Heatr6	pair1	a	ENSMUSG00000000976_545	chr11	-	TTTG	83767135	83767111
ENSMUSG00000000976_pair1_b	AGACGGTTGTAGGGGGCGTTTGA	ENSMUSG00000000976	Heatr6	pair1	b	ENSMUSG00000000976_700	chr11	-	TTTC	83769712	83769688
ENSMUSG00000000976_pair2_a	ATGTGAGCGTCATTAAGGACACT	ENSMUSG00000000976	Heatr6	pair2	a	ENSMUSG00000000976_582	chr11	-	TTTA	83767239	83767215
ENSMUSG00000000976_pair2_b	TGGTCACTAGTGTCTTCAGCAAC	ENSMUSG00000000976	Heatr6	pair2	b	ENSMUSG00000000976_627	chr11	-	TTTG	83769145	83769121
ENSMUSG00000000982_pair1_a	CTGACTAAGAGAAACCGGCAGAT	ENSMUSG00000000982	Ccl3	pair1	a	ENSMUSG00000000982_38	chr11	-	TTTC	83648343	83648319
ENSMUSG00000000982_pair1_b	AAAATAGTCAACGATGAATTGGC	ENSMUSG00000000982	Ccl3	pair1	b	ENSMUSG00000000982_54	chr11	+	TTTC	83648600	83648624
ENSMUSG00000000982_pair2_a	TTTGCTCCCAGCCAGGTGTCATG	ENSMUSG00000000982	Ccl3	pair2	a	ENSMUSG00000000982_53	chr11	-	AGCC	83648594	83648570
ENSMUSG00000000982_pair2_b	TCTGTACCATGACACTCTGCAAC	ENSMUSG00000000982	Ccl3	pair2	b	ENSMUSG00000000982_115	chr11	-	CTTC	83649247	83649223
ENSMUSG00000000983_pair1_a	GACAGAGCCCAGGCAGTAGTCAT	ENSMUSG00000000983	Wfdc18	pair1	a	ENSMUSG00000000983_36	chr11	-	GTTA	83709192	83709168
ENSMUSG00000000983_pair1_b	AAAATTAGAAAAACCTGGCGCTT	ENSMUSG00000000983	Wfdc18	pair1	b	ENSMUSG00000000983_47	chr11	+	TTTC	83709845	83709869
ENSMUSG00000000983_pair2_a	GAACTTGTGATGAACGATGCACA	ENSMUSG00000000983	Wfdc18	pair2	a	ENSMUSG00000000983_64	chr11	+	TTTG	83709895	83709919
ENSMUSG00000000983_pair2_b	GGCATGACCACAGCCATTGCTGC	ENSMUSG00000000983	Wfdc18	pair2	b	ENSMUSG00000000983_91	chr11	-	TGCA	83709982	83709958
ENSMUSG00000001014_pair1_a	TCCTGCGCAAGTGACGACGCAGC	ENSMUSG00000001014	Icam4	pair1	a	ENSMUSG00000001014_130	chr9	-	TTTC	21029790	21029766
ENSMUSG00000001014_pair1_b	TCTCTTGCCTTAGAACGGCCCAG	ENSMUSG00000001014	Icam4	pair1	b	ENSMUSG00000001014_144	chr9	+	TATC	21029920	21029944
ENSMUSG00000001014_pair2_a	ACTGCAGCCACAACTGCCCCCTG	ENSMUSG00000001014	Icam4	pair2	a	ENSMUSG00000001014_64	chr9	+	CTTA	21029628	21029652
ENSMUSG00000001014_pair2_b	TCATGAAAGCCTGGAGCGCTTCA	ENSMUSG00000001014	Icam4	pair2	b	ENSMUSG00000001014_185	chr9	+	TTTA	21030066	21030090
ENSMUSG00000001016_pair1_a	ACCGTAGCATCAGAAGAGCTAAT	ENSMUSG00000001016	Ilf2	pair1	a	ENSMUSG00000001016_281	chr3	-	TTTC	90484515	90484491
ENSMUSG00000001016_pair1_b	CTTACAAGTAGGTCAAGGATCCA	ENSMUSG00000001016	Ilf2	pair1	b	ENSMUSG00000001016_387	chr3	-	TTTA	90486281	90486257
ENSMUSG00000001016_pair2_a	AAGAGAACGCTTCTCAGTCCACG	ENSMUSG00000001016	Ilf2	pair2	a	ENSMUSG00000001016_332	chr3	+	TTTG	90485743	90485767
ENSMUSG00000001016_pair2_b	AGGGTACACACAGTTATGACCCT	ENSMUSG00000001016	Ilf2	pair2	b	ENSMUSG00000001016_457	chr3	+	CTTC	90487061	90487085
ENSMUSG00000001017_pair1_a	GAGGCAGAGGCCGAGGTCGTGGC	ENSMUSG00000001017	Chtop	pair1	a	ENSMUSG00000001017_62	chr3	-	TTTG	90500075	90500051
ENSMUSG00000001017_pair1_b	ATGCTGCCTGGACAGAGGGTCTA	ENSMUSG00000001017	Chtop	pair1	b	ENSMUSG00000001017_207	chr3	+	TTTA	90506118	90506142
ENSMUSG00000001017_pair2_a	CCCGACCTATCATACCCCGACCT	ENSMUSG00000001017	Chtop	pair2	a	ENSMUSG00000001017_66	chr3	+	CTTC	90500083	90500107
ENSMUSG00000001017_pair2_b	AGAAGAGCTTAAAGCAGCGCCTG	ENSMUSG00000001017	Chtop	pair2	b	ENSMUSG00000001017_193	chr3	-	TTTC	90503288	90503264
ENSMUSG00000001018_pair1_a	CTTGGCCACGCTGTGGTTTAACC	ENSMUSG00000001018	Snapin	pair1	a	ENSMUSG00000001018_25	chr3	+	TTTC	90489554	90489578
ENSMUSG00000001018_pair1_b	TCTTCCCAGAACTGTGCCGGATC	ENSMUSG00000001018	Snapin	pair1	b	ENSMUSG00000001018_98	chr3	-	TTCC	90490285	90490261
ENSMUSG00000001018_pair2_a	ATGCCAGGCGACGAGTTGTCTTG	ENSMUSG00000001018	Snapin	pair2	a	ENSMUSG00000001018_73	chr3	-	CTTA	90490207	90490183
ENSMUSG00000001018_pair2_b	CAGAGAAAGCCAAGTAGAGCTCC	ENSMUSG00000001018	Snapin	pair2	b	ENSMUSG00000001018_125	chr3	-	TTTG	90490601	90490577
ENSMUSG00000001020_pair1_a	TTTGAGGGCTGCCCAGATAAGGA	ENSMUSG00000001020	S100a4	pair1	a	ENSMUSG00000001020_118	chr3	+	ATTC	90605862	90605886
ENSMUSG00000001020_pair1_b	AGGGCTGCCCAGATAAGGAGCCC	ENSMUSG00000001020	S100a4	pair1	b	ENSMUSG00000001020_122	chr3	+	TTTG	90605866	90605890
ENSMUSG00000001020_pair2_a	TCTGAGGAGTCTTCACTTCTTCC	ENSMUSG00000001020	S100a4	pair2	a	ENSMUSG00000001020_138	chr3	-	TTCA	90605920	90605896
ENSMUSG00000001020_pair2_b	ATCTGAGGAGTCTTCACTTCTTC	ENSMUSG00000001020	S100a4	pair2	b	ENSMUSG00000001020_139	chr3	-	CTTC	90605921	90605897
ENSMUSG00000001021_pair1_a	CAGGGCGCTGTGGGGATAAATAC	ENSMUSG00000001021	S100a3	pair1	a	ENSMUSG00000001021_23	chr3	+	TATG	90601839	90601863
ENSMUSG00000001021_pair1_b	TCCCCACAGCGCCCTGCATACTC	ENSMUSG00000001021	S100a3	pair1	b	ENSMUSG00000001021_33	chr3	-	TTTA	90601862	90601838
ENSMUSG00000001021_pair2_a	TCTGTCTCTACTGCCACGAGTAC	ENSMUSG00000001021	S100a3	pair2	a	ENSMUSG00000001021_108	chr3	+	AGCC	90602290	90602314
ENSMUSG00000001021_pair2_b	AAAGAGTGCCCCCCTGAGCCTCC	ENSMUSG00000001021	S100a3	pair2	b	ENSMUSG00000001021_113	chr3	+	CTTC	90602316	90602340
ENSMUSG00000001023_pair1_a	TGGAAAGTGGTGACCATGGTGGT	ENSMUSG00000001023	S100a5	pair1	a	ENSMUSG00000001023_26	chr3	-	TTTA	90609877	90609853
ENSMUSG00000001023_pair1_b	TCCAGGCTCTTCATCAAGTTATC	ENSMUSG00000001023	S100a5	pair1	b	ENSMUSG00000001023_81	chr3	-	TTTG	90611558	90611534
ENSMUSG00000001023_pair2_a	AGGGAGAGAGGGTAGCAAGCTGA	ENSMUSG00000001023	S100a5	pair2	a	ENSMUSG00000001023_27	chr3	+	ATTC	90609879	90609903
ENSMUSG00000001023_pair2_b	AAGGAGTACTCTGTGTTCCTGAC	ENSMUSG00000001023	S100a5	pair2	b	ENSMUSG00000001023_87	chr3	+	CTTC	90611579	90611603
ENSMUSG00000001025_pair1_a	CACAAGTACTCTGGCAAGGAAGG	ENSMUSG00000001025	S100a6	pair1	a	ENSMUSG00000001025_16	chr3	+	CTTC	90613811	90613835
ENSMUSG00000001025_pair1_b	GAAGCTGCAGGATGCTGAAATTG	ENSMUSG00000001025	S100a6	pair1	b	ENSMUSG00000001025_63	chr3	+	ATTA	90614186	90614210
ENSMUSG00000001025_pair2_a	GTCATGGCATGCCCTCTGGATCA	ENSMUSG00000001025	S100a6	pair2	a	ENSMUSG00000001025_5	chr3	+	ATCA	90613760	90613784
ENSMUSG00000001025_pair2_b	AAGGCCCCCAGGAAGGCGACATA	ENSMUSG00000001025	S100a6	pair2	b	ENSMUSG00000001025_102	chr3	-	AGCC	90614295	90614271
ENSMUSG00000001027_pair1_a	ATGGGAAACCTGCGTCAGAAGTG	ENSMUSG00000001027	Scn4a	pair1	a	ENSMUSG00000001027_1833	chr11	-	TTTC	106345620	106345596
ENSMUSG00000001027_pair1_b	AGGGCCCGCAGCACACGGAAGGT	ENSMUSG00000001027	Scn4a	pair1	b	ENSMUSG00000001027_1892	chr11	+	TTTC	106347776	106347800
ENSMUSG00000001027_pair2_a	TGTATCAAGTCAGAGAGTGCGAG	ENSMUSG00000001027	Scn4a	pair2	a	ENSMUSG00000001027_425	chr11	+	TTTC	106320891	106320915
ENSMUSG00000001027_pair2_b	CTGGAAAGTTCTACTACTGCATC	ENSMUSG00000001027	Scn4a	pair2	b	ENSMUSG00000001027_762	chr11	-	TTTG	106324623	106324599
ENSMUSG00000001029_pair1_a	TCTCCTGCAGAGCCTCCAGCTCA	ENSMUSG00000001029	Icam2	pair1	a	ENSMUSG00000001029_186	chr11	-	TTTG	106378977	106378953
ENSMUSG00000001029_pair1_b	CAAGACTCTGTGGCTTCTACTAT	ENSMUSG00000001029	Icam2	pair1	b	ENSMUSG00000001029_265	chr11	+	TTTC	106380866	106380890
ENSMUSG00000001029_pair2_a	TGCTCCCCCAAAGGTCTGATTCT	ENSMUSG00000001029	Icam2	pair2	a	ENSMUSG00000001029_121	chr11	+	TTTC	106378796	106378820
ENSMUSG00000001029_pair2_b	AGACTAAGAACTGTTTCCACTTC	ENSMUSG00000001029	Icam2	pair2	b	ENSMUSG00000001029_221	chr11	+	TTTG	106380750	106380774
ENSMUSG00000001034_pair1_a	AGCTATGTGGTACTGGACCTCAT	ENSMUSG00000001034	Mapk7	pair1	a	ENSMUSG00000001034_715	chr11	-	TTTC	61491692	61491668
ENSMUSG00000001034_pair1_b	GCATTGGTCACCACATCAAAAGC	ENSMUSG00000001034	Mapk7	pair1	b	ENSMUSG00000001034_766	chr11	+	TTTG	61493011	61493035
ENSMUSG00000001034_pair2_a	AGATCACGGTGGATGACCTGAGC	ENSMUSG00000001034	Mapk7	pair2	a	ENSMUSG00000001034_661	chr11	+	TTTA	61491533	61491557
ENSMUSG00000001034_pair2_b	AAACACGACAATATCATCGCCAT	ENSMUSG00000001034	Mapk7	pair2	b	ENSMUSG00000001034_755	chr11	-	CTTC	61492978	61492954
ENSMUSG00000001036_pair1_a	ATGGATGCCCTCCCCAGCTCAGG	ENSMUSG00000001036	Epn2	pair1	a	ENSMUSG00000001036_362	chr11	-	TTTA	61532657	61532633
ENSMUSG00000001036_pair1_b	TCTCGAACGTTAATACCCTGGTC	ENSMUSG00000001036	Epn2	pair1	b	ENSMUSG00000001036_623	chr11	+	TTTC	61546367	61546391
ENSMUSG00000001036_pair2_a	CCTTGCAACAAGCTTTCGCCTCT	ENSMUSG00000001036	Epn2	pair2	a	ENSMUSG00000001036_384	chr11	+	TTTA	61533566	61533590
ENSMUSG00000001036_pair2_b	GAAGCGACTTAATGACCATGGCA	ENSMUSG00000001036	Epn2	pair2	b	ENSMUSG00000001036_696	chr11	-	TTTG	61546566	61546542
ENSMUSG00000001039_pair1_a	CAGAGTATGATGACCTCTACTGC	ENSMUSG00000001039	B9d1	pair1	a	ENSMUSG00000001039_36	chr11	+	TTTC	61506344	61506368
ENSMUSG00000001039_pair1_b	AGGCACAAAAGGACCATCCCCAT	ENSMUSG00000001039	B9d1	pair1	b	ENSMUSG00000001039_153	chr11	+	TTTC	61509464	61509488
ENSMUSG00000001039_pair2_a	AAAGTACCAACCCCTATGGCTGT	ENSMUSG00000001039	B9d1	pair2	a	ENSMUSG00000001039_96	chr11	+	TTTA	61507715	61507739
ENSMUSG00000001039_pair2_b	ATGGGACGGCGACCCGAGTACAC	ENSMUSG00000001039	B9d1	pair2	b	ENSMUSG00000001039_187	chr11	+	GTTC	61512375	61512399
ENSMUSG00000001052_pair1_a	TCTGGTATTGATGAACATACTTG	ENSMUSG00000001052	Sec24b	pair1	a	ENSMUSG00000001052_635	chr3	+	TTTC	129996066	129996090
ENSMUSG00000001052_pair1_b	TAATAAGGACTGGCATAAAACTG	ENSMUSG00000001052	Sec24b	pair1	b	ENSMUSG00000001052_779	chr3	+	TTTC	129999522	129999546
ENSMUSG00000001052_pair2_a	TCTCTAAAGCTTGCATGTCCAAG	ENSMUSG00000001052	Sec24b	pair2	a	ENSMUSG00000001052_520	chr3	-	TTTC	129993901	129993877
ENSMUSG00000001052_pair2_b	GAACCCGAAACTCACCATCATTA	ENSMUSG00000001052	Sec24b	pair2	b	ENSMUSG00000001052_879	chr3	+	TTTA	130002921	130002945
ENSMUSG00000001053_pair1_a	AACAGACTGATCTCCGCGGTCTT	ENSMUSG00000001053	N4bp3	pair1	a	ENSMUSG00000001053_159	chr11	+	TTTC	51644113	51644137
ENSMUSG00000001053_pair1_b	TCAGATGGTGTCCTACCTCCCAT	ENSMUSG00000001053	N4bp3	pair1	b	ENSMUSG00000001053_176	chr11	+	TGCC	51644255	51644279
ENSMUSG00000001053_pair2_a	AAGACGCAACTTCGGGGCAGCCG	ENSMUSG00000001053	N4bp3	pair2	a	ENSMUSG00000001053_144	chr11	-	TTTG	51644056	51644032
ENSMUSG00000001053_pair2_b	GCCGTAGTCCAGGTACTGGCCCC	ENSMUSG00000001053	N4bp3	pair2	b	ENSMUSG00000001053_349	chr11	-	TTTG	51645433	51645409
ENSMUSG00000001054_pair1_a	AGTGGAGTCCCCACTTAGTGTCA	ENSMUSG00000001054	Rmnd5b	pair1	a	ENSMUSG00000001054_153	chr11	-	TTTC	51625696	51625672
ENSMUSG00000001054_pair1_b	TCCGCCTCCTAGCTGGGGGCCCC	ENSMUSG00000001054	Rmnd5b	pair1	b	ENSMUSG00000001054_238	chr11	-	TTTA	51626829	51626805
ENSMUSG00000001054_pair2_a	CCTCTCTGGTGTAGCCTAGCAAA	ENSMUSG00000001054	Rmnd5b	pair2	a	ENSMUSG00000001054_212	chr11	+	CTTA	51626731	51626755
ENSMUSG00000001054_pair2_b	CAAGATCCGATTCAACTCCAAGA	ENSMUSG00000001054	Rmnd5b	pair2	b	ENSMUSG00000001054_281	chr11	+	CTTC	51627033	51627057
ENSMUSG00000001056_pair1_a	TGAACCTCCTTCACCCCGCGACG	ENSMUSG00000001056	Nhp2	pair1	a	ENSMUSG00000001056_86	chr11	-	TTTC	51620128	51620104
ENSMUSG00000001056_pair1_b	GCAGGAGATACATTGCCGATTGA	ENSMUSG00000001056	Nhp2	pair1	b	ENSMUSG00000001056_109	chr11	+	TTTG	51622494	51622518
ENSMUSG00000001056_pair2_a	CCGCCGCCTGACGCGCAAGCTCT	ENSMUSG00000001056	Nhp2	pair2	a	ENSMUSG00000001056_37	chr11	+	CTTC	51619933	51619957
ENSMUSG00000001056_pair2_b	TCACCGTCTTAGAGGGGATGTAG	ENSMUSG00000001056	Nhp2	pair2	b	ENSMUSG00000001056_149	chr11	-	CTTC	51622598	51622574
ENSMUSG00000001062_pair1_a	TGAGGGCAGCTCTCCAAGACCAG	ENSMUSG00000001062	Vps9d1	pair1	a	ENSMUSG00000001062_152	chr8	+	CTTC	123245523	123245547
ENSMUSG00000001062_pair1_b	TAGGGAGCTGACACCACTGGAGA	ENSMUSG00000001062	Vps9d1	pair1	b	ENSMUSG00000001062_596	chr8	-	TTTC	123248880	123248856
ENSMUSG00000001062_pair2_a	CCTTAGACCCTGTCTCTACAGCG	ENSMUSG00000001062	Vps9d1	pair2	a	ENSMUSG00000001062_551	chr8	-	TTTC	123248686	123248662
ENSMUSG00000001062_pair2_b	ATGGCGCTCTGCAGTGGCTTCGC	ENSMUSG00000001062	Vps9d1	pair2	b	ENSMUSG00000001062_766	chr8	+	TTTC	123254033	123254057
ENSMUSG00000001065_pair1_a	CTCACGGAGCCTCCGAAGCATCT	ENSMUSG00000001065	Zfp276	pair1	a	ENSMUSG00000001065_92	chr8	+	TTTC	123255758	123255782
ENSMUSG00000001065_pair1_b	CATCTGTGACGAGTGCGGGCAGA	ENSMUSG00000001065	Zfp276	pair1	b	ENSMUSG00000001065_570	chr8	+	ATTA	123267609	123267633
ENSMUSG00000001065_pair2_a	CAGCGTCTGCTGGGTGTCGCTGT	ENSMUSG00000001065	Zfp276	pair2	a	ENSMUSG00000001065_122	chr8	+	CTTC	123255849	123255873
ENSMUSG00000001065_pair2_b	CCAGGGCAACTGGGTGAGACGCA	ENSMUSG00000001065	Zfp276	pair2	b	ENSMUSG00000001065_356	chr8	+	TTTC	123258303	123258327
ENSMUSG00000001076_pair1_a	TGATCCGCATCCTGAGCAATGGC	ENSMUSG00000001076	C1ql4	pair1	a	ENSMUSG00000001076_57	chr15	+	GTTC	99084895	99084919
ENSMUSG00000001076_pair1_b	TTCGCTTACCATGTGCTCATGCG	ENSMUSG00000001076	C1ql4	pair1	b	ENSMUSG00000001076_105	chr15	-	TTTC	99087267	99087243
ENSMUSG00000001076_pair2_a	AGCAACAGCGTCATTCTGCACCT	ENSMUSG00000001076	C1ql4	pair2	a	ENSMUSG00000001076_54	chr15	-	TGCC	99084886	99084862
ENSMUSG00000001076_pair2_b	ATAACCCTCGTGAGGCCGCCTTA	ENSMUSG00000001076	C1ql4	pair2	b	ENSMUSG00000001076_130	chr15	+	CTTC	99087356	99087380
ENSMUSG00000001082_pair1_a	AGAGGAAGGCTGGTACTAGCAGC	ENSMUSG00000001082	Mfsd10	pair1	a	ENSMUSG00000001082_121	chr5	+	ATTA	34634479	34634503
ENSMUSG00000001082_pair1_b	CCTAGGCAGTCATCGGGGTAGCC	ENSMUSG00000001082	Mfsd10	pair1	b	ENSMUSG00000001082_331	chr5	-	TTTC	34635540	34635516
ENSMUSG00000001082_pair2_a	CTGGGGCAGTGTCTCTGGCAAGA	ENSMUSG00000001082	Mfsd10	pair2	a	ENSMUSG00000001082_278	chr5	+	TTTC	34635375	34635399
ENSMUSG00000001082_pair2_b	CGCTGGCATCCCGATGGCTGAAG	ENSMUSG00000001082	Mfsd10	pair2	b	ENSMUSG00000001082_450	chr5	+	TTTC	34636437	34636461
ENSMUSG00000001089_pair1_a	GTGTCAGAATTAGAAAAGCTAAA	ENSMUSG00000001089	Luzp1	pair1	a	ENSMUSG00000001089_180	chr4	+	TTTA	136541001	136541025
ENSMUSG00000001089_pair1_b	TATTCAGCTCAGTTAGGTAATTA	ENSMUSG00000001089	Luzp1	pair1	b	ENSMUSG00000001089_369	chr4	-	TTTC	136541468	136541444
ENSMUSG00000001089_pair2_a	TCTAAGCGGTCCTCTGAAGATTC	ENSMUSG00000001089	Luzp1	pair2	a	ENSMUSG00000001089_177	chr4	-	TTTA	136540989	136540965
ENSMUSG00000001089_pair2_b	TCAAAATATCCTTATAGTTCAAG	ENSMUSG00000001089	Luzp1	pair2	b	ENSMUSG00000001089_648	chr4	+	TTTA	136542273	136542297
ENSMUSG00000001095_pair1_a	TCTAAGTGGCTGGGAGACAAACT	ENSMUSG00000001095	Slc13a2	pair1	a	ENSMUSG00000001095_180	chr11	-	TTTG	78399185	78399161
ENSMUSG00000001095_pair1_b	TTGGCGAAAGCTGTGTCACCCCA	ENSMUSG00000001095	Slc13a2	pair1	b	ENSMUSG00000001095_300	chr11	+	TTTA	78400755	78400779
ENSMUSG00000001095_pair2_a	ATGGGTATCATGGAAGCCTCCAA	ENSMUSG00000001095	Slc13a2	pair2	a	ENSMUSG00000001095_652	chr11	-	TTTG	78406837	78406813
ENSMUSG00000001095_pair2_b	CTGTTGCCTCTGCCACTCATTGT	ENSMUSG00000001095	Slc13a2	pair2	b	ENSMUSG00000001095_710	chr11	-	TTTC	78422102	78422078
ENSMUSG00000001098_pair1_a	CTGCTGCCCACTGCAGGCTGGAT	ENSMUSG00000001098	Kctd10	pair1	a	ENSMUSG00000001098_284	chr5	-	TTTC	114370248	114370224
ENSMUSG00000001098_pair1_b	AGTGGACGCATGGAAGTGCTCAC	ENSMUSG00000001098	Kctd10	pair1	b	ENSMUSG00000001098_303	chr5	-	GTTC	114374933	114374909
ENSMUSG00000001098_pair2_a	GGACAATCCTCAACTACCTGCGA	ENSMUSG00000001098	Kctd10	pair2	a	ENSMUSG00000001098_270	chr5	-	TTTG	114370196	114370172
ENSMUSG00000001098_pair2_b	GTAGAGAGCGCCCCCCACGTTCA	ENSMUSG00000001098	Kctd10	pair2	b	ENSMUSG00000001098_316	chr5	+	TGTA	114374980	114375004
ENSMUSG00000001100_pair1_a	CCTGGCAGGCCAGACTGTATGAC	ENSMUSG00000001100	Poldip2	pair1	a	ENSMUSG00000001100_100	chr11	+	TTTC	78515130	78515154
ENSMUSG00000001100_pair1_b	CAAGCGTATACAATAGCGCCACT	ENSMUSG00000001100	Poldip2	pair1	b	ENSMUSG00000001100_345	chr11	-	TTTC	78519204	78519180
ENSMUSG00000001100_pair2_a	CAGGGTCCCTGAGAGACTGAATA	ENSMUSG00000001100	Poldip2	pair2	a	ENSMUSG00000001100_373	chr11	-	TTTC	78519276	78519252
ENSMUSG00000001100_pair2_b	GGAACCAGTGTTATCCAAGGAGC	ENSMUSG00000001100	Poldip2	pair2	b	ENSMUSG00000001100_392	chr11	+	TTTA	78521147	78521171
ENSMUSG00000001103_pair1_a	CCCACCAGGTCACCTGGAGATGC	ENSMUSG00000001103	Sebox	pair1	a	ENSMUSG00000001103_24	chr11	-	TTTC	78503594	78503570
ENSMUSG00000001103_pair1_b	CAGCTAGGCCCTATCCTGACATC	ENSMUSG00000001103	Sebox	pair1	b	ENSMUSG00000001103_59	chr11	+	TTTG	78503819	78503843
ENSMUSG00000001103_pair2_a	CATCCCGGCCCACAGGCTGTGCC	ENSMUSG00000001103	Sebox	pair2	a	ENSMUSG00000001103_30	chr11	+	TTCC	78503720	78503744
ENSMUSG00000001103_pair2_b	CATCGGAGGAAGAGGACCACTTT	ENSMUSG00000001103	Sebox	pair2	b	ENSMUSG00000001103_40	chr11	+	TCCC	78503758	78503782
ENSMUSG00000001105_pair1_a	AGAAAATTGTTGGTGGTCTAATT	ENSMUSG00000001105	Ift20	pair1	a	ENSMUSG00000001105_62	chr11	+	TTTC	78539971	78539995
ENSMUSG00000001105_pair1_b	AGGTATCGGGTTGAATATGAAGC	ENSMUSG00000001105	Ift20	pair1	b	ENSMUSG00000001105_133	chr11	+	TTTC	78541355	78541379
ENSMUSG00000001105_pair2_a	ATGAACTGAACAAGCTCCGAGTG	ENSMUSG00000001105	Ift20	pair2	a	ENSMUSG00000001105_15	chr11	+	TTTG	78538872	78538896
ENSMUSG00000001105_pair2_b	TGCTATCAGGGCCTGCAGCTGCT	ENSMUSG00000001105	Ift20	pair2	b	ENSMUSG00000001105_116	chr11	-	TTTC	78540979	78540955
ENSMUSG00000001119_pair1_a	CCTCATACCCAGGGTCGCCTCGG	ENSMUSG00000001119	Col6a1	pair1	a	ENSMUSG00000001119_1098	chr10	+	TTTA	76720956	76720980
ENSMUSG00000001119_pair1_b	ACGGCAGCTGACTGGGGGCATAG	ENSMUSG00000001119	Col6a1	pair1	b	ENSMUSG00000001119_1184	chr10	-	TTTC	76721484	76721460
ENSMUSG00000001119_pair2_a	TGTGGGAATCAAGGATGTGTTTG	ENSMUSG00000001119	Col6a1	pair2	a	ENSMUSG00000001119_298	chr10	-	TTTC	76711135	76711111
ENSMUSG00000001119_pair2_b	TGTGGCCATCACACCTGACCACC	ENSMUSG00000001119	Col6a1	pair2	b	ENSMUSG00000001119_1217	chr10	-	TTTC	76721844	76721820
ENSMUSG00000001120_pair1_a	ACACACTGGATGATGGCGTCTGG	ENSMUSG00000001120	Pcbp3	pair1	a	ENSMUSG00000001120_268	chr10	+	TTTC	76788415	76788439
ENSMUSG00000001120_pair1_b	CCTACAGGAAGTTGGAAGCATCA	ENSMUSG00000001120	Pcbp3	pair1	b	ENSMUSG00000001120_452	chr10	-	TTTC	76799563	76799539
ENSMUSG00000001120_pair2_a	CCTCTGAGATGTTGATCCTGGCG	ENSMUSG00000001120	Pcbp3	pair2	a	ENSMUSG00000001120_395	chr10	+	TTTC	76797880	76797904
ENSMUSG00000001120_pair2_b	GGGCAGAGCACACTCACCTCTTC	ENSMUSG00000001120	Pcbp3	pair2	b	ENSMUSG00000001120_411	chr10	+	TTTA	76798606	76798630
ENSMUSG00000001123_pair1_a	AATGAGAATGCTGTTGTCCGAAA	ENSMUSG00000001123	Lgals9	pair1	a	ENSMUSG00000001123_108	chr11	-	TTTC	78965800	78965776
ENSMUSG00000001123_pair1_b	CCCGTCCAAGTCCATCATGATAT	ENSMUSG00000001123	Lgals9	pair1	b	ENSMUSG00000001123_167	chr11	-	TTTA	78966052	78966028
ENSMUSG00000001123_pair2_a	TCTCTGCCTTAGGTTTGTGGTGA	ENSMUSG00000001123	Lgals9	pair2	a	ENSMUSG00000001123_457	chr11	-	TTTC	78973205	78973181
ENSMUSG00000001123_pair2_b	CCCCCTGCAGATCATCCCCTTTA	ENSMUSG00000001123	Lgals9	pair2	b	ENSMUSG00000001123_514	chr11	-	TTTC	78976715	78976691
ENSMUSG00000001127_pair1_a	CATACTTACCCTTTGATGAGCCT	ENSMUSG00000001127	Araf	pair1	a	ENSMUSG00000001127_77	chrX	-	TTTC	20850361	20850337
ENSMUSG00000001127_pair1_b	TAGGACCTCCACAATGAGCTCCT	ENSMUSG00000001127	Araf	pair1	b	ENSMUSG00000001127_112	chrX	-	CTTC	20851542	20851518
ENSMUSG00000001127_pair2_a	TTAGGCAGGTACACTTTGACAGT	ENSMUSG00000001127	Araf	pair2	a	ENSMUSG00000001127_26	chrX	-	CTTG	20850070	20850046
ENSMUSG00000001127_pair2_b	GCTGCCAGACCTGTGGCTACAAG	ENSMUSG00000001127	Araf	pair2	b	ENSMUSG00000001127_159	chrX	+	TTCC	20851721	20851745
ENSMUSG00000001128_pair1_a	ATGGGAAGCCATGTGCTGGAAAA	ENSMUSG00000001128	Cfp	pair1	a	ENSMUSG00000001128_168	chrX	-	TTTA	20927604	20927580
ENSMUSG00000001128_pair1_b	CCAGGGGGCTGGTGTGAAGGTGC	ENSMUSG00000001128	Cfp	pair1	b	ENSMUSG00000001128_306	chrX	+	TTTC	20928386	20928410
ENSMUSG00000001128_pair2_a	ACTTGCTAACCAGGGCAAGGTAC	ENSMUSG00000001128	Cfp	pair2	a	ENSMUSG00000001128_222	chrX	+	TTTG	20927939	20927963
ENSMUSG00000001128_pair2_b	TGAGGGGTCCCAGCTGCGACACA	ENSMUSG00000001128	Cfp	pair2	b	ENSMUSG00000001128_469	chrX	-	GTTC	20929721	20929697
ENSMUSG00000001131_pair1_a	TGGGGAACCCATGAATTTAGCCC	ENSMUSG00000001131	Timp1	pair1	a	ENSMUSG00000001131_71	chrX	-	TTTC	20872809	20872785
ENSMUSG00000001131_pair1_b	CAAGGGATAGATAAACAGGGAAA	ENSMUSG00000001131	Timp1	pair1	b	ENSMUSG00000001131_220	chrX	-	TTTG	20874500	20874476
ENSMUSG00000001131_pair2_a	TCACTCATGGGCAGATGCTAAAA	ENSMUSG00000001131	Timp1	pair2	a	ENSMUSG00000001131_91	chrX	+	TTTG	20873032	20873056
ENSMUSG00000001131_pair2_b	TCAAAGACCTATAGTGCTGGCTG	ENSMUSG00000001131	Timp1	pair2	b	ENSMUSG00000001131_183	chrX	+	TTTC	20873453	20873477
ENSMUSG00000001134_pair1_a	TAGGCTCAGCGACAGCCTCACCA	ENSMUSG00000001134	Uxt	pair1	a	ENSMUSG00000001134_58	chrX	-	TTTC	20952278	20952254
ENSMUSG00000001134_pair1_b	TCCTGGCCCTATAGGAAACTAAT	ENSMUSG00000001134	Uxt	pair1	b	ENSMUSG00000001134_155	chrX	-	TTTC	20959820	20959796
ENSMUSG00000001134_pair2_a	TCAGCCCAGATACTTCACGCATC	ENSMUSG00000001134	Uxt	pair2	a	ENSMUSG00000001134_114	chrX	-	TTCC	20959473	20959449
ENSMUSG00000001134_pair2_b	TACATATCAGAAAGGTGCTGGAT	ENSMUSG00000001134	Uxt	pair2	b	ENSMUSG00000001134_196	chrX	-	TTTC	20960033	20960009
ENSMUSG00000001138_pair1_a	GTATCGTTGAAGACAAAGTGGAG	ENSMUSG00000001138	Cnnm3	pair1	a	ENSMUSG00000001138_312	chr1	-	TTTG	36513122	36513098
ENSMUSG00000001138_pair1_b	CCTCCCACAGGCAAGTCCCACCT	ENSMUSG00000001138	Cnnm3	pair1	b	ENSMUSG00000001138_331	chr1	+	TGTC	36518938	36518962
ENSMUSG00000001138_pair2_a	TGGTGGGTGAGGTGCTGCCGGCC	ENSMUSG00000001138	Cnnm3	pair2	a	ENSMUSG00000001138_178	chr1	+	TTCC	36512625	36512649
ENSMUSG00000001138_pair2_b	CTGGAGGACGTCATCGAGGAGAT	ENSMUSG00000001138	Cnnm3	pair2	b	ENSMUSG00000001138_360	chr1	+	CACC	36519031	36519055
ENSMUSG00000001143_pair1_a	GGACAATGGCTGTGCAGCCACCC	ENSMUSG00000001143	Lman2l	pair1	a	ENSMUSG00000001143_194	chr1	+	TTTC	36428352	36428376
ENSMUSG00000001143_pair1_b	TAGACACCTATCCCAATGAGGAG	ENSMUSG00000001143	Lman2l	pair1	b	ENSMUSG00000001143_279	chr1	-	TTTG	36438788	36438764
ENSMUSG00000001143_pair2_a	CCTCCCTGTGTTCCAGCGGGTAT	ENSMUSG00000001143	Lman2l	pair2	a	ENSMUSG00000001143_242	chr1	-	TTTC	36428481	36428457
ENSMUSG00000001143_pair2_b	CTGAAAGACTGGGAACTGCAGGT	ENSMUSG00000001143	Lman2l	pair2	b	ENSMUSG00000001143_351	chr1	-	TTTC	36439721	36439697
ENSMUSG00000001150_pair1_a	AGGGCTACAATGTCCTGCTTAAT	ENSMUSG00000001150	Mcm3ap	pair1	a	ENSMUSG00000001150_957	chr10	+	TTTC	76483334	76483358
ENSMUSG00000001150_pair1_b	GGAGTGCAGTAGAAATAGACCAG	ENSMUSG00000001150	Mcm3ap	pair1	b	ENSMUSG00000001150_1426	chr10	+	TTTA	76496403	76496427
ENSMUSG00000001150_pair2_a	CAGACTGCAAAAGAGACACTCCA	ENSMUSG00000001150	Mcm3ap	pair2	a	ENSMUSG00000001150_1460	chr10	+	TTTC	76496501	76496525
ENSMUSG00000001150_pair2_b	TCTTAAAGGTCTGATGTTACAGG	ENSMUSG00000001150	Mcm3ap	pair2	b	ENSMUSG00000001150_1802	chr10	+	TTTC	76504618	76504642
ENSMUSG00000001151_pair1_a	TGTAGACTCCAGAGAATCCTCCC	ENSMUSG00000001151	Pcnt	pair1	a	ENSMUSG00000001151_2819	chr10	+	TTTC	76427817	76427841
ENSMUSG00000001151_pair1_b	CCTGAAGAACCTGGAGGCTCAAC	ENSMUSG00000001151	Pcnt	pair1	b	ENSMUSG00000001151_3009	chr10	-	TTTC	76433140	76433116
ENSMUSG00000001151_pair2_a	GGTGGAGTTGTTACAAGAAAAAC	ENSMUSG00000001151	Pcnt	pair2	a	ENSMUSG00000001151_1873	chr10	-	TTTA	76401540	76401516
ENSMUSG00000001151_pair2_b	AGGGCTGATGAAGAAGCTTTCAC	ENSMUSG00000001151	Pcnt	pair2	b	ENSMUSG00000001151_2183	chr10	+	TTTC	76411624	76411648
ENSMUSG00000001155_pair1_a	TGGACACCTGAGCCAGGTTCTTC	ENSMUSG00000001155	Ftcd	pair1	a	ENSMUSG00000001155_286	chr10	-	TTTG	76581368	76581344
ENSMUSG00000001155_pair1_b	AGTGGCACAGCGACTGCCTGTCT	ENSMUSG00000001155	Ftcd	pair1	b	ENSMUSG00000001155_546	chr10	-	TTTC	76587355	76587331
ENSMUSG00000001155_pair2_a	TTTGCAGTGTATCTCTATGGTGA	ENSMUSG00000001155	Ftcd	pair2	a	ENSMUSG00000001155_150	chr10	+	TTTC	76579772	76579796
ENSMUSG00000001155_pair2_b	CGTGCACCCGTGACAGTAGCACC	ENSMUSG00000001155	Ftcd	pair2	b	ENSMUSG00000001155_217	chr10	-	CTTC	76580073	76580049
ENSMUSG00000001156_pair1_a	TACAGGCGTGCTCACCTCCGCCT	ENSMUSG00000001156	Mxd1	pair1	a	ENSMUSG00000001156_179	chr6	-	TTTC	86653208	86653184
ENSMUSG00000001156_pair1_b	AGATCAACTCACAATGAAATGGA	ENSMUSG00000001156	Mxd1	pair1	b	ENSMUSG00000001156_205	chr6	-	TTTC	86663106	86663082
ENSMUSG00000001156_pair2_a	TTTGACTTGCAGAAACTTGAAGA	ENSMUSG00000001156	Mxd1	pair2	a	ENSMUSG00000001156_132	chr6	-	CCCC	86651617	86651593
ENSMUSG00000001156_pair2_b	TCAGCAAGCTCAGAGTGGTGTGT	ENSMUSG00000001156	Mxd1	pair2	b	ENSMUSG00000001156_149	chr6	+	TTTG	86653104	86653128
ENSMUSG00000001157_pair1_a	CAAGAACCACTGAACATACTAGA	ENSMUSG00000001157	Gmcl1	pair1	a	ENSMUSG00000001157_590	chr6	+	TTTC	86722627	86722651
ENSMUSG00000001157_pair1_b	AATGGTGAAAACAGTGACATTAA	ENSMUSG00000001157	Gmcl1	pair1	b	ENSMUSG00000001157_652	chr6	-	TTTG	86726151	86726127
ENSMUSG00000001157_pair2_a	TTAAGACGTCATCTCGATACAGT	ENSMUSG00000001157	Gmcl1	pair2	a	ENSMUSG00000001157_531	chr6	+	TTTA	86721390	86721414
ENSMUSG00000001157_pair2_b	TGACCAGAACATTGATATAGAAG	ENSMUSG00000001157	Gmcl1	pair2	b	ENSMUSG00000001157_572	chr6	-	TTCC	86722595	86722571
ENSMUSG00000001158_pair1_a	TCTCCAGGGGAAGAAGGTAGACG	ENSMUSG00000001158	Snrnp27	pair1	a	ENSMUSG00000001158_136	chr6	-	TTTC	86676297	86676273
ENSMUSG00000001158_pair1_b	GAAATGATGAAATTAATGGGATT	ENSMUSG00000001158	Snrnp27	pair1	b	ENSMUSG00000001158_166	chr6	-	AATA	86680955	86680931
ENSMUSG00000001158_pair2_a	ACTTGATAAACATTAGGTCTCCA	ENSMUSG00000001158	Snrnp27	pair2	a	ENSMUSG00000001158_234	chr6	-	CTTC	86681723	86681699
ENSMUSG00000001158_pair2_b	TGTCTACACTCACCTGGAGCGTC	ENSMUSG00000001158	Snrnp27	pair2	b	ENSMUSG00000001158_237	chr6	+	TTTC	86682839	86682863
ENSMUSG00000001166_pair1_a	TTCGAATGTTCCCATACATAGAC	ENSMUSG00000001166	Oas1c	pair1	a	ENSMUSG00000001166_151	chr5	+	TTTA	120802974	120802998
ENSMUSG00000001166_pair1_b	ATATGTGATTACCTCTTTCCTGA	ENSMUSG00000001166	Oas1c	pair1	b	ENSMUSG00000001166_430	chr5	-	GTTC	120808719	120808695
ENSMUSG00000001166_pair2_a	GAACTGGTCGCCTATTACAAGAA	ENSMUSG00000001166	Oas1c	pair2	a	ENSMUSG00000001166_128	chr5	-	CTTA	120802932	120802908
ENSMUSG00000001166_pair2_b	AGAGGCCAAAATGGTGTTGTTCT	ENSMUSG00000001166	Oas1c	pair2	b	ENSMUSG00000001166_357	chr5	-	AGTC	120808211	120808187
ENSMUSG00000001168_pair1_a	GGGTGGTTCCTACAATCGATACA	ENSMUSG00000001168	Oas1h	pair1	a	ENSMUSG00000001168_91	chr5	+	TTTA	120862528	120862552
ENSMUSG00000001168_pair1_b	TCTGGTCAAGCACTGGTATCAAC	ENSMUSG00000001168	Oas1h	pair1	b	ENSMUSG00000001168_266	chr5	+	TTTG	120867152	120867176
ENSMUSG00000001168_pair2_a	TTGCTGGAACTGGCACAGGTGTT	ENSMUSG00000001168	Oas1h	pair2	a	ENSMUSG00000001168_149	chr5	-	TTTC	120862689	120862665
ENSMUSG00000001168_pair2_b	ACAGAAAGTCTTGCTGAAGCTCC	ENSMUSG00000001168	Oas1h	pair2	b	ENSMUSG00000001168_254	chr5	-	TTCC	120867125	120867101
ENSMUSG00000001173_pair1_a	AATGAAGGGGAAATTAATTTCGT	ENSMUSG00000001173	Ocrl	pair1	a	ENSMUSG00000001173_709	chrX	+	TTTC	47941147	47941171
ENSMUSG00000001173_pair1_b	CCTCACTTACCTGGTGACATGCA	ENSMUSG00000001173	Ocrl	pair1	b	ENSMUSG00000001173_1160	chrX	-	TTTC	47960583	47960559
ENSMUSG00000001173_pair2_a	CAGTGGGAAATGCCGAGTTCCCG	ENSMUSG00000001173	Ocrl	pair2	a	ENSMUSG00000001173_757	chrX	+	TTTA	47943499	47943523
ENSMUSG00000001173_pair2_b	CTGGAAGCTCTGCCAGAGCCAGT	ENSMUSG00000001173	Ocrl	pair2	b	ENSMUSG00000001173_1224	chrX	+	TTTC	47962117	47962141
ENSMUSG00000001175_pair1_a	TCTTCTCATTAAAGGCAATGGCA	ENSMUSG00000001175	Calm1	pair1	a	ENSMUSG00000001175_107	chr12	+	TTTC	100205595	100205619
ENSMUSG00000001175_pair1_b	GGAGAAAAGCTAACAGATGAAGA	ENSMUSG00000001175	Calm1	pair1	b	ENSMUSG00000001175_179	chr12	+	CTTA	100206148	100206172
ENSMUSG00000001175_pair2_a	GTTGATCATATCCTGCAGCTCGG	ENSMUSG00000001175	Calm1	pair2	a	ENSMUSG00000001175_97	chr12	-	CTTC	100203706	100203682
ENSMUSG00000001175_pair2_b	ACAGGATGGGAATGGTTACATCA	ENSMUSG00000001175	Calm1	pair2	b	ENSMUSG00000001175_158	chr12	+	GTTC	100206090	100206114
ENSMUSG00000001211_pair1_a	AGGGTCACGTCATAGATAGCTGC	ENSMUSG00000001211	Agpat3	pair1	a	ENSMUSG00000001211_207	chr10	+	GTTC	78282448	78282472
ENSMUSG00000001211_pair1_b	TCCTGTACTGCGAAGGAACACGC	ENSMUSG00000001211	Agpat3	pair1	b	ENSMUSG00000001211_285	chr10	-	TTTC	78283248	78283224
ENSMUSG00000001211_pair2_a	CCACGGCAGTCCAGTGCCTCCGG	ENSMUSG00000001211	Agpat3	pair2	a	ENSMUSG00000001211_245	chr10	-	TTTA	78283128	78283104
ENSMUSG00000001211_pair2_b	GCTGACTACCCAGAGTACATGTG	ENSMUSG00000001211	Agpat3	pair2	b	ENSMUSG00000001211_305	chr10	-	CTTA	78284216	78284192
ENSMUSG00000001225_pair1_a	AGTTGAGAAACCAGAACGTGAAT	ENSMUSG00000001225	Slc26a3	pair1	a	ENSMUSG00000001225_294	chr12	-	TTTC	31450925	31450901
ENSMUSG00000001225_pair1_b	AAAGACTCCGACGAAGAATTGGA	ENSMUSG00000001225	Slc26a3	pair1	b	ENSMUSG00000001225_845	chr12	+	TTTC	31466423	31466447
ENSMUSG00000001225_pair2_a	TGTGAAGACCGACTCCAGGACCT	ENSMUSG00000001225	Slc26a3	pair2	a	ENSMUSG00000001225_334	chr12	-	TTTG	31452520	31452496
ENSMUSG00000001225_pair2_b	CAAGACACCATAGGAGACAGCTT	ENSMUSG00000001225	Slc26a3	pair2	b	ENSMUSG00000001225_451	chr12	+	TTTC	31457031	31457055
ENSMUSG00000001227_pair1_a	CAGGTAGTTAAACTCCATGGCGA	ENSMUSG00000001227	Sema6b	pair1	a	ENSMUSG00000001227_699	chr17	+	TTTC	56129410	56129434
ENSMUSG00000001227_pair1_b	GTAGAAGCTGACCTGGCGCTCCA	ENSMUSG00000001227	Sema6b	pair1	b	ENSMUSG00000001227_909	chr17	-	TTTG	56131593	56131569
ENSMUSG00000001227_pair2_a	TTGTGAAGCCCAACGCCAGTGTC	ENSMUSG00000001227	Sema6b	pair2	a	ENSMUSG00000001227_451	chr17	-	TTTC	56126535	56126511
ENSMUSG00000001227_pair2_b	CTGTGCGCAGTGTGGGCCGGTCC	ENSMUSG00000001227	Sema6b	pair2	b	ENSMUSG00000001227_756	chr17	+	TTTA	56129996	56130020
ENSMUSG00000001228_pair1_a	ACGTGGAACCCCAACTACAGAGA	ENSMUSG00000001228	Uhrf1	pair1	a	ENSMUSG00000001228_49	chr17	+	TTTC	56305203	56305227
ENSMUSG00000001228_pair1_b	CCACAGATGGAGGATGGCCACAC	ENSMUSG00000001228	Uhrf1	pair1	b	ENSMUSG00000001228_76	chr17	+	TTTC	56309327	56309351
ENSMUSG00000001228_pair2_a	CTGGGGTAGTCCACGTTATAGTT	ENSMUSG00000001228	Uhrf1	pair2	a	ENSMUSG00000001228_286	chr17	-	TTTC	56312186	56312162
ENSMUSG00000001228_pair2_b	GGATGTTCTGTAGGAATGACTCT	ENSMUSG00000001228	Uhrf1	pair2	b	ENSMUSG00000001228_318	chr17	+	TTTG	56312847	56312871
ENSMUSG00000001229_pair1_a	AGTGCCCCATCAAGGAGGAGGTC	ENSMUSG00000001229	Dpp9	pair1	a	ENSMUSG00000001229_460	chr17	-	TTTA	56196162	56196138
ENSMUSG00000001229_pair1_b	TCTAGATCGTGTCAAGCTGCGAG	ENSMUSG00000001229	Dpp9	pair1	b	ENSMUSG00000001229_657	chr17	-	TTTC	56200692	56200668
ENSMUSG00000001229_pair2_a	AGGGCCCCCTCGAAGTGCAGGCC	ENSMUSG00000001229	Dpp9	pair2	a	ENSMUSG00000001229_220	chr17	+	TTTC	56190694	56190718
ENSMUSG00000001229_pair2_b	AGTTCCACTGTGACCCTGTACAG	ENSMUSG00000001229	Dpp9	pair2	b	ENSMUSG00000001229_490	chr17	+	TTTA	56199015	56199039
ENSMUSG00000001240_pair1_a	ACACAAGGCTGTCCTCAGTGGGA	ENSMUSG00000001240	Ramp2	pair1	a	ENSMUSG00000001240_78	chr11	-	TTTG	101247142	101247118
ENSMUSG00000001240_pair1_b	ACACTGCCCCTACCTGCTAATCA	ENSMUSG00000001240	Ramp2	pair1	b	ENSMUSG00000001240_137	chr11	-	TTCA	101247705	101247681
ENSMUSG00000001240_pair2_a	TTTATACAGCTGTCTCAGCCTCT	ENSMUSG00000001240	Ramp2	pair2	a	ENSMUSG00000001240_37	chr11	+	TTTC	101247042	101247066
ENSMUSG00000001240_pair2_b	ATGCAACTCTTGTACTCATACCA	ENSMUSG00000001240	Ramp2	pair2	b	ENSMUSG00000001240_116	chr11	-	GTCC	101247650	101247626
ENSMUSG00000001247_pair1_a	CATCCAGATCTTGGGCTGAGACC	ENSMUSG00000001247	Lsr	pair1	a	ENSMUSG00000001247_507	chr7	+	TTCC	30966001	30966025
ENSMUSG00000001247_pair1_b	GTGGCCACCACCCTGACAGTGCG	ENSMUSG00000001247	Lsr	pair1	b	ENSMUSG00000001247_563	chr7	+	TTTG	30971929	30971953
ENSMUSG00000001247_pair2_a	TCAGACCGTGCCAGTGCCATCCA	ENSMUSG00000001247	Lsr	pair2	a	ENSMUSG00000001247_661	chr7	-	CTTC	30972220	30972196
ENSMUSG00000001247_pair2_b	TGGGCAGTAAATGATGAGAAAAA	ENSMUSG00000001247	Lsr	pair2	b	ENSMUSG00000001247_671	chr7	+	TACC	30973077	30973101
ENSMUSG00000001248_pair1_a	AAGCAGCGCGTTCTGCCAGAGAC	ENSMUSG00000001248	Gramd1a	pair1	a	ENSMUSG00000001248_671	chr7	+	TTTC	31141132	31141156
ENSMUSG00000001248_pair1_b	CATCCAGTTGAAGGAAGTGACCT	ENSMUSG00000001248	Gramd1a	pair1	b	ENSMUSG00000001248_745	chr7	-	TTTC	31142462	31142438
ENSMUSG00000001248_pair2_a	GGGCCAGACCCAGGATACAGTAT	ENSMUSG00000001248	Gramd1a	pair2	a	ENSMUSG00000001248_328	chr7	+	TTCC	31135612	31135636
ENSMUSG00000001248_pair2_b	CTTTGCCCCCTGACCTGTGAACT	ENSMUSG00000001248	Gramd1a	pair2	b	ENSMUSG00000001248_427	chr7	+	TTTC	31138096	31138120
ENSMUSG00000001249_pair1_a	GTCGATAGTAGGGTCTCGAAAGG	ENSMUSG00000001249	Hpn	pair1	a	ENSMUSG00000001249_219	chr7	+	TTTC	31102529	31102553
ENSMUSG00000001249_pair1_b	ACAAGACGGAGGGAACGTGGAGG	ENSMUSG00000001249	Hpn	pair1	b	ENSMUSG00000001249_458	chr7	-	TTTG	31103594	31103570
ENSMUSG00000001249_pair2_a	TACGGGAATCAGATCAAGCCCAA	ENSMUSG00000001249	Hpn	pair2	a	ENSMUSG00000001249_125	chr7	-	CTTC	31099578	31099554
ENSMUSG00000001249_pair2_b	CTGGTGCTGTAGCCCGGACCTCA	ENSMUSG00000001249	Hpn	pair2	b	ENSMUSG00000001249_259	chr7	-	TTTG	31102637	31102613
ENSMUSG00000001260_pair1_a	CTAGCAACAATAAAGGAAAAACC	ENSMUSG00000001260	Gabrg1	pair1	a	ENSMUSG00000001260_153	chr5	-	TTTA	70774330	70774306
ENSMUSG00000001260_pair1_b	TCTCCAGATGGATACCCTAAAAA	ENSMUSG00000001260	Gabrg1	pair1	b	ENSMUSG00000001260_380	chr5	-	TTTC	70778210	70778186
ENSMUSG00000001260_pair2_a	CAGGAGATTATATTATCATGACT	ENSMUSG00000001260	Gabrg1	pair2	a	ENSMUSG00000001260_300	chr5	-	TTTA	70777277	70777253
ENSMUSG00000001260_pair2_b	AGTAGAATTTCGTAACCCTACAA	ENSMUSG00000001260	Gabrg1	pair2	b	ENSMUSG00000001260_320	chr5	+	TTTC	70778080	70778104
ENSMUSG00000001270_pair1_a	CTGGTGTGGATTAACGAGGAGGA	ENSMUSG00000001270	Ckb	pair1	a	ENSMUSG00000001270_197	chr12	-	TTTC	111670267	111670243
ENSMUSG00000001270_pair1_b	CCCGACCCCTACCTTCTACTGCC	ENSMUSG00000001270	Ckb	pair1	b	ENSMUSG00000001270_256	chr12	+	GTTA	111671199	111671223
ENSMUSG00000001270_pair2_a	TCGGAGGTGCTCAAGCGGCTGCG	ENSMUSG00000001270	Ckb	pair2	a	ENSMUSG00000001270_89	chr12	-	GTTC	111669871	111669847
ENSMUSG00000001270_pair2_b	AGCGCGTAGTACCTGCCAGACAG	ENSMUSG00000001270	Ckb	pair2	b	ENSMUSG00000001270_241	chr12	+	CTTG	111670995	111671019
ENSMUSG00000001280_pair1_a	AGGTGATCATGGAACTCAACTTG	ENSMUSG00000001280	Sp1	pair1	a	ENSMUSG00000001280_630	chr15	+	TTTC	102425625	102425649
ENSMUSG00000001280_pair1_b	TCACATCCAAGGATGCGGCAAAG	ENSMUSG00000001280	Sp1	pair1	b	ENSMUSG00000001280_723	chr15	+	TTTG	102429992	102430016
ENSMUSG00000001280_pair2_a	CAATAGGGGCATGTACATGCTTC	ENSMUSG00000001280	Sp1	pair2	a	ENSMUSG00000001280_692	chr15	-	TTTG	102425782	102425758
ENSMUSG00000001280_pair2_b	CCACAATATGACCAATTACACAT	ENSMUSG00000001280	Sp1	pair2	b	ENSMUSG00000001280_767	chr15	-	CTTC	102430107	102430083
ENSMUSG00000001281_pair1_a	TCAGAGAACTCTCACCTGATACA	ENSMUSG00000001281	Itgb7	pair1	a	ENSMUSG00000001281_537	chr15	+	TTCC	102222323	102222347
ENSMUSG00000001281_pair1_b	CCATCCCCAGCTGTGTGGAATGT	ENSMUSG00000001281	Itgb7	pair1	b	ENSMUSG00000001281_608	chr15	+	TTTC	102222719	102222743
ENSMUSG00000001281_pair2_a	ATGCCCAGCGACGGGCGGTGCCA	ENSMUSG00000001281	Itgb7	pair2	a	ENSMUSG00000001281_603	chr15	-	TTTC	102222707	102222683
ENSMUSG00000001281_pair2_b	CCAGTTGTTTGCACCATGCACAG	ENSMUSG00000001281	Itgb7	pair2	b	ENSMUSG00000001281_884	chr15	+	TTTA	102227393	102227417
ENSMUSG00000001285_pair1_a	AGGATCCCGAGTCCGCACAATCT	ENSMUSG00000001285	Myg1	pair1	a	ENSMUSG00000001285_96	chr15	-	TTTC	102332123	102332099
ENSMUSG00000001285_pair1_b	TGCAAAGACTAAACTTCTACCAG	ENSMUSG00000001285	Myg1	pair1	b	ENSMUSG00000001285_283	chr15	+	TTTC	102337140	102337164
ENSMUSG00000001285_pair2_a	CAGGGCACAGTGAACTCATGGTT	ENSMUSG00000001285	Myg1	pair2	a	ENSMUSG00000001285_155	chr15	-	TTTC	102334240	102334216
ENSMUSG00000001285_pair2_b	ACTATTTCCCCACTTGAATCTAC	ENSMUSG00000001285	Myg1	pair2	b	ENSMUSG00000001285_326	chr15	-	TTCC	102337355	102337331
ENSMUSG00000001288_pair1_a	CAGGGCTCAGCATTGCCGACCAG	ENSMUSG00000001288	Rarg	pair1	a	ENSMUSG00000001288_250	chr15	-	TTTA	102239920	102239896
ENSMUSG00000001288_pair1_b	TGAATGCTGCGTCTGAAGAAGCC	ENSMUSG00000001288	Rarg	pair1	b	ENSMUSG00000001288_418	chr15	+	TTTC	102241173	102241197
ENSMUSG00000001288_pair2_a	ATCAGCATCCTTGGGAACATGTA	ENSMUSG00000001288	Rarg	pair2	a	ENSMUSG00000001288_93	chr15	+	TTTC	102238836	102238860
ENSMUSG00000001288_pair2_b	TGGTGACCTTGTTGATGATACAG	ENSMUSG00000001288	Rarg	pair2	b	ENSMUSG00000001288_389	chr15	+	TTTC	102241114	102241138
ENSMUSG00000001289_pair1_a	TTAACCCTGCCCTCTCAGATGTA	ENSMUSG00000001289	Pfdn5	pair1	a	ENSMUSG00000001289_110	chr15	+	TTTC	102328500	102328524
ENSMUSG00000001289_pair1_b	CCTCTGCTCTTGCAGACAGCTGA	ENSMUSG00000001289	Pfdn5	pair1	b	ENSMUSG00000001289_161	chr15	+	TTCA	102328693	102328717
ENSMUSG00000001289_pair2_a	TTGATGTGGGAACCGGCTACTAC	ENSMUSG00000001289	Pfdn5	pair2	a	ENSMUSG00000001289_132	chr15	+	CTTA	102328561	102328585
ENSMUSG00000001289_pair2_b	CCCTGCTTCATGGCATGCTTCTC	ENSMUSG00000001289	Pfdn5	pair2	b	ENSMUSG00000001289_206	chr15	-	CTTA	102328822	102328798
ENSMUSG00000001300_pair1_a	ATCAGCTACATCAAATGGGTCTT	ENSMUSG00000001300	Efnb2	pair1	a	ENSMUSG00000001300_231	chr8	-	TTTA	8623249	8623225
ENSMUSG00000001300_pair1_b	AGAAGAACAAAGATTACTACATT	ENSMUSG00000001300	Efnb2	pair1	b	ENSMUSG00000001300_256	chr8	-	TTTC	8639236	8639212
ENSMUSG00000001300_pair2_a	CCTTGTCCAACTTTCATGAGGAT	ENSMUSG00000001300	Efnb2	pair2	a	ENSMUSG00000001300_192	chr8	+	TTTA	8623143	8623167
ENSMUSG00000001300_pair2_b	TACCCGGACAAGGCCTGGTACTA	ENSMUSG00000001300	Efnb2	pair2	b	ENSMUSG00000001300_354	chr8	-	TTTC	8639488	8639464
ENSMUSG00000001305_pair1_a	CAAGAAGGATTTCATCAGTGTTC	ENSMUSG00000001305	Rrp15	pair1	a	ENSMUSG00000001305_101	chr1	-	TTTC	186736204	186736180
ENSMUSG00000001305_pair1_b	CCACTCCCGCTTCTTATCAAGCT	ENSMUSG00000001305	Rrp15	pair1	b	ENSMUSG00000001305_179	chr1	+	TTTC	186737661	186737685
ENSMUSG00000001305_pair2_a	TGAACAGCATTGAAGAGCTGCAC	ENSMUSG00000001305	Rrp15	pair2	a	ENSMUSG00000001305_129	chr1	+	TTTC	186736281	186736305
ENSMUSG00000001305_pair2_b	TCTCTGCCTCTTTGTCTTTGACA	ENSMUSG00000001305	Rrp15	pair2	b	ENSMUSG00000001305_164	chr1	+	TTCC	186737609	186737633
ENSMUSG00000001313_pair1_a	TGGCCGGCTAATGTCAAAGCAGA	ENSMUSG00000001313	Rnd2	pair1	a	ENSMUSG00000001313_121	chr11	-	TTTC	101470099	101470075
ENSMUSG00000001313_pair1_b	CAGGGTACTGTGCTGGCCAAGCA	ENSMUSG00000001313	Rnd2	pair1	b	ENSMUSG00000001313_198	chr11	+	TTTC	101471051	101471075
ENSMUSG00000001313_pair2_a	ACCCATCCGTGTCTGCAGAGTTA	ENSMUSG00000001313	Rnd2	pair2	a	ENSMUSG00000001313_44	chr11	+	TTTG	101468911	101468935
ENSMUSG00000001313_pair2_b	CCCCAATGCCAAGGTGGTGCTGG	ENSMUSG00000001313	Rnd2	pair2	b	ENSMUSG00000001313_154	chr11	+	TTTG	101470740	101470764
ENSMUSG00000001323_pair1_a	GTCCAGAGAAAAGGTCACTCAAA	ENSMUSG00000001323	Srr	pair1	a	ENSMUSG00000001323_282	chr11	-	TTTA	74910325	74910301
ENSMUSG00000001323_pair1_b	GCAGCATAGGTGAGAGCTTGGCC	ENSMUSG00000001323	Srr	pair1	b	ENSMUSG00000001323_354	chr11	+	TTTA	74911276	74911300
ENSMUSG00000001323_pair2_a	GGGAACCACAATGTAAGCAGGAA	ENSMUSG00000001323	Srr	pair2	a	ENSMUSG00000001323_321	chr11	+	TTTG	74911117	74911141
ENSMUSG00000001323_pair2_b	TGGAAGAGCTCACATTTGAAGAA	ENSMUSG00000001323	Srr	pair2	b	ENSMUSG00000001323_407	chr11	+	TTTC	74912977	74913001
ENSMUSG00000001333_pair1_a	CGGGGTCGCGCAGCCATGGCCAG	ENSMUSG00000001333	Sync	pair1	a	ENSMUSG00000001333_1	chr4	+	AGCC	129287720	129287744
ENSMUSG00000001333_pair1_b	CAGCAGTGTGTACAAGCCGTGTC	ENSMUSG00000001333	Sync	pair1	b	ENSMUSG00000001333_178	chr4	+	TTTC	129293677	129293701
ENSMUSG00000001333_pair2_a	AAACTGTGTCGACAGCCGTCGGC	ENSMUSG00000001333	Sync	pair2	a	ENSMUSG00000001333_326	chr4	-	TTTC	129294131	129294107
ENSMUSG00000001333_pair2_b	CCTCACGAGCGTGATCTGGTCCT	ENSMUSG00000001333	Sync	pair2	b	ENSMUSG00000001333_389	chr4	-	TTTG	129294347	129294323
ENSMUSG00000001334_pair1_a	CCTGCCCTGCAGACAGCCCCTCA	ENSMUSG00000001334	Fndc5	pair1	a	ENSMUSG00000001334_37	chr4	+	CTTC	129138675	129138699
ENSMUSG00000001334_pair1_b	TAGAAGAAGGATGTGCGGATGCT	ENSMUSG00000001334	Fndc5	pair1	b	ENSMUSG00000001334_84	chr4	+	TTTC	129139336	129139360
ENSMUSG00000001334_pair2_a	CCTGCTGAGAGATGGCAAAGCCA	ENSMUSG00000001334	Fndc5	pair2	a	ENSMUSG00000001334_76	chr4	-	GTTA	129138811	129138787
ENSMUSG00000001334_pair2_b	TAGCTCTCTTCTGCCGCCAGTAT	ENSMUSG00000001334	Fndc5	pair2	b	ENSMUSG00000001334_204	chr4	+	GTTA	129142064	129142088
ENSMUSG00000001348_pair1_a	GTGGCCGGCCACTACCCCATCTG	ENSMUSG00000001348	Acp5	pair1	a	ENSMUSG00000001348_151	chr9	-	TTTG	22127810	22127786
ENSMUSG00000001348_pair1_b	CAGCCAGCACATACCAGGGGATG	ENSMUSG00000001348	Acp5	pair1	b	ENSMUSG00000001348_246	chr9	+	TTTC	22129591	22129615
ENSMUSG00000001348_pair2_a	GGCTGCTGACTGGCAAAGTCATC	ENSMUSG00000001348	Acp5	pair2	a	ENSMUSG00000001348_173	chr9	+	TTTG	22127891	22127915
ENSMUSG00000001348_pair2_b	CCGGGCTGTGTGGAATGGGGCAT	ENSMUSG00000001348	Acp5	pair2	b	ENSMUSG00000001348_315	chr9	+	TTTC	22129982	22130006
ENSMUSG00000001349_pair1_a	ATGGATGGCCTCAAAGACGGGAT	ENSMUSG00000001349	Cnn1	pair1	a	ENSMUSG00000001349_70	chr9	+	CTTC	22101224	22101248
ENSMUSG00000001349_pair1_b	ATCAAAGCCATTACCAAGTATGG	ENSMUSG00000001349	Cnn1	pair1	b	ENSMUSG00000001349_142	chr9	+	TTTC	22105387	22105411
ENSMUSG00000001349_pair2_a	AAAACACCAACCATACACAAGTT	ENSMUSG00000001349	Cnn1	pair2	a	ENSMUSG00000001349_165	chr9	+	TTTG	22105451	22105475
ENSMUSG00000001349_pair2_b	GGATCATAGAGGTGACGCCGTGT	ENSMUSG00000001349	Cnn1	pair2	b	ENSMUSG00000001349_273	chr9	-	TTTG	22107825	22107801
ENSMUSG00000001366_pair1_a	AGACCAGTCAGACTCACATATCA	ENSMUSG00000001366	Fbxo9	pair1	a	ENSMUSG00000001366_398	chr9	-	CTTG	78095895	78095871
ENSMUSG00000001366_pair1_b	TCTTGTAGCCATCAAGTTCTACC	ENSMUSG00000001366	Fbxo9	pair1	b	ENSMUSG00000001366_470	chr9	-	TTTC	78098457	78098433
ENSMUSG00000001366_pair2_a	AGCATCGAAGAGAACGAGGACGC	ENSMUSG00000001366	Fbxo9	pair2	a	ENSMUSG00000001366_427	chr9	-	TTTC	78096004	78095980
ENSMUSG00000001366_pair2_b	CAGGCTCGAGAACTCTTCCTGCA	ENSMUSG00000001366	Fbxo9	pair2	b	ENSMUSG00000001366_497	chr9	-	TTTA	78099852	78099828
ENSMUSG00000001376_pair1_a	ACTGCAGGCATCACAGCATCCAA	ENSMUSG00000001376	Vps50	pair1	a	ENSMUSG00000001376_1166	chr6	-	TTTG	3594084	3594060
ENSMUSG00000001376_pair1_b	TGTGGAACATTTCAGACAGTCTC	ENSMUSG00000001376	Vps50	pair1	b	ENSMUSG00000001376_1180	chr6	+	TTTC	3594724	3594748
ENSMUSG00000001376_pair2_a	CCTCCAGCTCATATTTAACAATA	ENSMUSG00000001376	Vps50	pair2	a	ENSMUSG00000001376_121	chr6	-	TTTA	3516749	3516725
ENSMUSG00000001376_pair2_b	TAGTAAGACTCTTTACCTCAATT	ENSMUSG00000001376	Vps50	pair2	b	ENSMUSG00000001376_394	chr6	-	TTTA	3532220	3532196
ENSMUSG00000001380_pair1_a	CTGGGAGGAAGTGAAGAATGAGA	ENSMUSG00000001380	Hars	pair1	a	ENSMUSG00000001380_329	chr18	-	TTTC	36770897	36770873
ENSMUSG00000001380_pair1_b	CCTCCACAGATCGAGGAGGAGGT	ENSMUSG00000001380	Hars	pair1	b	ENSMUSG00000001380_625	chr18	-	TTTC	36782782	36782758
ENSMUSG00000001380_pair2_a	ACCAGGAAACACTGACTGGAAAG	ENSMUSG00000001380	Hars	pair2	a	ENSMUSG00000001380_523	chr18	-	TTTC	36773624	36773600
ENSMUSG00000001380_pair2_b	AAACGCCATGGAGCAGAAGTGAT	ENSMUSG00000001380	Hars	pair2	b	ENSMUSG00000001380_559	chr18	-	TTTC	36776228	36776204
ENSMUSG00000001383_pair1_a	TCAGCTACTACTGCAATGTCTGT	ENSMUSG00000001383	Zmat2	pair1	a	ENSMUSG00000001383_141	chr18	+	TTTG	36796029	36796053
ENSMUSG00000001383_pair1_b	GTTGTTAACCTCACCCAGATCAG	ENSMUSG00000001383	Zmat2	pair1	b	ENSMUSG00000001383_181	chr18	+	CTCC	36796477	36796501
ENSMUSG00000001383_pair2_a	CTTTCAGGGAAACCAGTGCAGCC	ENSMUSG00000001383	Zmat2	pair2	a	ENSMUSG00000001383_75	chr18	+	TTTC	36795030	36795054
ENSMUSG00000001383_pair2_b	CTGGACCACATTAATGGAAAGAA	ENSMUSG00000001383	Zmat2	pair2	b	ENSMUSG00000001383_162	chr18	+	CTTC	36796082	36796106
ENSMUSG00000001403_pair1_a	TCACACCCTGCTACCACCCCAAC	ENSMUSG00000001403	Ube2c	pair1	a	ENSMUSG00000001403_134	chr2	+	TTCC	164771929	164771953
ENSMUSG00000001403_pair1_b	AGAGTTCCGCAGCGTGTGTGTTC	ENSMUSG00000001403	Ube2c	pair1	b	ENSMUSG00000001403_201	chr2	-	TTCC	164772215	164772191
ENSMUSG00000001403_pair2_a	CTTCCTCAGACATCTGGTGACAA	ENSMUSG00000001403	Ube2c	pair2	a	ENSMUSG00000001403_57	chr2	+	TTTC	164771280	164771304
ENSMUSG00000001403_pair2_b	CCCAAATGCCAGGTATATGAAGA	ENSMUSG00000001403	Ube2c	pair2	b	ENSMUSG00000001403_99	chr2	+	TTTC	164771838	164771862
ENSMUSG00000001415_pair1_a	TCTCATATAGCACGCTATCAGAA	ENSMUSG00000001415	Smg5	pair1	a	ENSMUSG00000001415_256	chr3	+	TTTC	88346431	88346455
ENSMUSG00000001415_pair1_b	GGATCCAAGCATTATAGTGCAGC	ENSMUSG00000001415	Smg5	pair1	b	ENSMUSG00000001415_520	chr3	+	TTTA	88350692	88350716
ENSMUSG00000001415_pair2_a	ATAGTATACCTTTCTCCACAGCA	ENSMUSG00000001415	Smg5	pair2	a	ENSMUSG00000001415_122	chr3	-	CTTC	88342535	88342511
ENSMUSG00000001415_pair2_b	TAGGTACATGAAGTTCACCAACA	ENSMUSG00000001415	Smg5	pair2	b	ENSMUSG00000001415_425	chr3	-	TTTG	88349422	88349398
ENSMUSG00000001416_pair1_a	AGATTTAGCTCAGCACTACCTCA	ENSMUSG00000001416	Cct3	pair1	a	ENSMUSG00000001416_450	chr3	+	TTTC	88313550	88313574
ENSMUSG00000001416_pair1_b	TGTCAAGGCATGAGCCACAGCCA	ENSMUSG00000001416	Cct3	pair1	b	ENSMUSG00000001416_608	chr3	-	TTTC	88320577	88320553
ENSMUSG00000001416_pair2_a	CAGTACTCCTGTTGATGTCAATA	ENSMUSG00000001416	Cct3	pair2	a	ENSMUSG00000001416_230	chr3	+	TTTC	88309154	88309178
ENSMUSG00000001416_pair2_b	TCTGCTTCCCCAAGGAAGTAGAA	ENSMUSG00000001416	Cct3	pair2	b	ENSMUSG00000001416_560	chr3	+	TTTC	88320442	88320466
ENSMUSG00000001418_pair1_a	ACTAGCTGTGGCTGTATGTTTCG	ENSMUSG00000001418	Glmp	pair1	a	ENSMUSG00000001418_1	chr3	+	TTTA	88325063	88325087
ENSMUSG00000001418_pair1_b	AGAGCCCTTACCTGGCGAGTCTC	ENSMUSG00000001418	Glmp	pair1	b	ENSMUSG00000001418_51	chr3	-	TTCC	88325216	88325192
ENSMUSG00000001418_pair2_a	CTGTGCCCCTACCCCATGGCTCC	ENSMUSG00000001418	Glmp	pair2	a	ENSMUSG00000001418_15	chr3	+	TCCC	88325116	88325140
ENSMUSG00000001418_pair2_b	CACGAGGAGAAGCTCCAACCAGG	ENSMUSG00000001418	Glmp	pair2	b	ENSMUSG00000001418_282	chr3	-	TTTC	88326520	88326496
ENSMUSG00000001419_pair1_a	GATCCAGCGAATCACTGATGAAC	ENSMUSG00000001419	Mef2d	pair1	a	ENSMUSG00000001419_12	chr3	+	TTCA	88155825	88155849
ENSMUSG00000001419_pair1_b	CCATGCCTGTCACAGTGCCCGTG	ENSMUSG00000001419	Mef2d	pair1	b	ENSMUSG00000001419_228	chr3	+	TTTG	88159143	88159167
ENSMUSG00000001419_pair2_a	AACCACTCCAACAAGCTGTTCCA	ENSMUSG00000001419	Mef2d	pair2	a	ENSMUSG00000001419_56	chr3	+	CTTC	88156408	88156432
ENSMUSG00000001419_pair2_b	CGTGGCAACACCAAGTTTACTCA	ENSMUSG00000001419	Mef2d	pair2	b	ENSMUSG00000001419_440	chr3	+	TTTC	88163016	88163040
ENSMUSG00000001420_pair1_a	CACCTATCTGCCCCAGGACACCC	ENSMUSG00000001420	Tmem79	pair1	a	ENSMUSG00000001420_100	chr3	-	TTTC	88332509	88332485
ENSMUSG00000001420_pair1_b	CTGCCAGCTCGACTCAGCCACCC	ENSMUSG00000001420	Tmem79	pair1	b	ENSMUSG00000001420_245	chr3	-	TTTC	88333175	88333151
ENSMUSG00000001420_pair2_a	TGCGCTTCGGCCCTTCGGCGAGC	ENSMUSG00000001420	Tmem79	pair2	a	ENSMUSG00000001420_135	chr3	-	TTTC	88332620	88332596
ENSMUSG00000001420_pair2_b	CCCTGGGGAACTGACCCCCATCC	ENSMUSG00000001420	Tmem79	pair2	b	ENSMUSG00000001420_326	chr3	-	TTTA	88333424	88333400
ENSMUSG00000001424_pair1_a	ACGATAGAAAACAAGACTCCCCA	ENSMUSG00000001424	Snd1	pair1	a	ENSMUSG00000001424_128	chr6	+	TTTC	28520204	28520228
ENSMUSG00000001424_pair1_b	CACCCGGGGTGCAGAAAAGCTGA	ENSMUSG00000001424	Snd1	pair1	b	ENSMUSG00000001424_419	chr6	+	TTTA	28528980	28529004
ENSMUSG00000001424_pair2_a	TGTGGCTGGGCTGGCTGGTCTAA	ENSMUSG00000001424	Snd1	pair2	a	ENSMUSG00000001424_620	chr6	-	TTTC	28668606	28668582
ENSMUSG00000001424_pair2_b	CGAGCGTACCTGTGCCACTGTCA	ENSMUSG00000001424	Snd1	pair2	b	ENSMUSG00000001424_625	chr6	+	TTTC	28668619	28668643
ENSMUSG00000001435_pair1_a	TAACGCGTACATAGAGCTCTTCC	ENSMUSG00000001435	Col18a1	pair1	a	ENSMUSG00000001435_335	chr10	+	TTTC	77058718	77058742
ENSMUSG00000001435_pair1_b	TATGCCCCCTTACTCACCGGAGA	ENSMUSG00000001435	Col18a1	pair1	b	ENSMUSG00000001435_881	chr10	+	TTTC	77071583	77071607
ENSMUSG00000001435_pair2_a	CAGGGACCCCAGGAGATGTGGGC	ENSMUSG00000001435	Col18a1	pair2	a	ENSMUSG00000001435_1256	chr10	-	TTTC	77078498	77078474
ENSMUSG00000001435_pair2_b	ATGTCCGGCCAGCCACAGAGGCA	ENSMUSG00000001435	Col18a1	pair2	b	ENSMUSG00000001435_1645	chr10	-	TTTC	77096356	77096332
ENSMUSG00000001436_pair1_a	ACTCACGTGGCAATGGGCACAAG	ENSMUSG00000001436	Slc19a1	pair1	a	ENSMUSG00000001436_382	chr10	-	TTTC	77042984	77042960
ENSMUSG00000001436_pair1_b	AGATTGCGTCTTCCCTGTCTAAA	ENSMUSG00000001436	Slc19a1	pair1	b	ENSMUSG00000001436_397	chr10	+	TTTC	77044762	77044786
ENSMUSG00000001436_pair2_a	TGGCCGGTCAGGCCCCGGGTGCA	ENSMUSG00000001436	Slc19a1	pair2	a	ENSMUSG00000001436_239	chr10	-	TTTC	77042338	77042314
ENSMUSG00000001436_pair2_b	TGTATGTTCCAGATCCGGGACAT	ENSMUSG00000001436	Slc19a1	pair2	b	ENSMUSG00000001436_349	chr10	+	TTTC	77042882	77042906
ENSMUSG00000001440_pair1_a	CAGGCTATGCCCACCCTAATAGA	ENSMUSG00000001440	Kpnb1	pair1	a	ENSMUSG00000001440_650	chr11	-	TTTA	97171720	97171696
ENSMUSG00000001440_pair1_b	TGTGCCCAACGTCTGCAAAACCT	ENSMUSG00000001440	Kpnb1	pair1	b	ENSMUSG00000001440_1063	chr11	+	TTTC	97181801	97181825
ENSMUSG00000001440_pair2_a	CCTGTATGACTAATGGTTTCAGT	ENSMUSG00000001440	Kpnb1	pair2	a	ENSMUSG00000001440_660	chr11	+	TTTA	97173048	97173072
ENSMUSG00000001440_pair2_b	CCAGCACTCTGGACAGTTCCACA	ENSMUSG00000001440	Kpnb1	pair2	b	ENSMUSG00000001440_1132	chr11	+	TTTG	97185072	97185096
ENSMUSG00000001441_pair1_a	GGTAGAGGATAAGGAACATTGAA	ENSMUSG00000001441	Npepps	pair1	a	ENSMUSG00000001441_976	chr11	+	TTTA	97241985	97242009
ENSMUSG00000001441_pair1_b	TATAGAAGCAGATACACCACCCC	ENSMUSG00000001441	Npepps	pair1	b	ENSMUSG00000001441_1174	chr11	-	TTTC	97248268	97248244
ENSMUSG00000001441_pair2_a	CCTGTAGCTTCACAAACAAGCTG	ENSMUSG00000001441	Npepps	pair2	a	ENSMUSG00000001441_299	chr11	-	TTTC	97213889	97213865
ENSMUSG00000001441_pair2_b	ATTTACCTTCTAGAGGATCTCTG	ENSMUSG00000001441	Npepps	pair2	b	ENSMUSG00000001441_708	chr11	-	TTTC	97232015	97231991
ENSMUSG00000001444_pair1_a	GAAGCACTGCAGGCAGCCTCTGG	ENSMUSG00000001444	Tbx21	pair1	a	ENSMUSG00000001444_290	chr11	+	GTTA	97099990	97100014
ENSMUSG00000001444_pair1_b	ATTTGGGAAGCTAAAGCTCACCA	ENSMUSG00000001444	Tbx21	pair1	b	ENSMUSG00000001444_357	chr11	-	TTTC	97101537	97101513
ENSMUSG00000001444_pair2_a	CAAGAGACCCAGTTCATTGCAGT	ENSMUSG00000001444	Tbx21	pair2	a	ENSMUSG00000001444_284	chr11	-	TTTC	97099975	97099951
ENSMUSG00000001444_pair2_b	ACTGTCCACAGGGAACCGCTTAT	ENSMUSG00000001444	Tbx21	pair2	b	ENSMUSG00000001444_388	chr11	-	GTTA	97101615	97101591
ENSMUSG00000001445_pair1_a	GGAGGAATATACTCAGTTATAGC	ENSMUSG00000001445	Mrpl10	pair1	a	ENSMUSG00000001445_78	chr11	-	TTTG	97044646	97044622
ENSMUSG00000001445_pair1_b	GGGACAACCGAATGATAGCTGTC	ENSMUSG00000001445	Mrpl10	pair1	b	ENSMUSG00000001445_124	chr11	+	TTTC	97047075	97047099
ENSMUSG00000001445_pair2_a	TGAAGATCTTGTGTTTCCGCAGC	ENSMUSG00000001445	Mrpl10	pair2	a	ENSMUSG00000001445_159	chr11	-	TTTA	97047178	97047154
ENSMUSG00000001445_pair2_b	TAGAAAATTCCAAATACCGAAAC	ENSMUSG00000001445	Mrpl10	pair2	b	ENSMUSG00000001445_182	chr11	+	TTTC	97047425	97047449
ENSMUSG00000001467_pair1_a	GTTGAAGGATCTGAATTTACTTG	ENSMUSG00000001467	Cyp51	pair1	a	ENSMUSG00000001467_208	chr5	-	TTTA	4087878	4087854
ENSMUSG00000001467_pair1_b	AATGATAGGAACATACTGCTTAA	ENSMUSG00000001467	Cyp51	pair1	b	ENSMUSG00000001467_445	chr5	+	TTTC	4100193	4100217
ENSMUSG00000001467_pair2_a	TATAAGGCCATCCAGAAGCGCAG	ENSMUSG00000001467	Cyp51	pair2	a	ENSMUSG00000001467_325	chr5	-	TTTC	4092471	4092447
ENSMUSG00000001467_pair2_b	CATGGAAAGGAAATTAGAAGTCA	ENSMUSG00000001467	Cyp51	pair2	b	ENSMUSG00000001467_396	chr5	-	TTTA	4099249	4099225
ENSMUSG00000001472_pair1_a	CACGGCTTACACGTACCTCCCAT	ENSMUSG00000001472	Tcf25	pair1	a	ENSMUSG00000001472_530	chr8	-	TTTC	123393257	123393233
ENSMUSG00000001472_pair1_b	TGGGCGCACGCTGGTACAACACT	ENSMUSG00000001472	Tcf25	pair1	b	ENSMUSG00000001472_714	chr8	-	TTTC	123398548	123398524
ENSMUSG00000001472_pair2_a	GGAGCTGGGACAGGTTCCGATGA	ENSMUSG00000001472	Tcf25	pair2	a	ENSMUSG00000001472_548	chr8	-	TTTG	123395579	123395555
ENSMUSG00000001472_pair2_b	TGTCCTCTCCTAAGGATGTGACC	ENSMUSG00000001472	Tcf25	pair2	b	ENSMUSG00000001472_741	chr8	+	TTTG	123399247	123399271
ENSMUSG00000001473_pair1_a	GGAAGTGATCAGTGATGAGCACG	ENSMUSG00000001473	Tubb6	pair1	a	ENSMUSG00000001473_37	chr18	+	TTTG	67391326	67391350
ENSMUSG00000001473_pair1_b	CCTTCCAGCTAAGAAGTACGTAC	ENSMUSG00000001473	Tubb6	pair1	b	ENSMUSG00000001473_71	chr18	+	TTTC	67392934	67392958
ENSMUSG00000001473_pair2_a	GGCAACTCTTCCGGCCTGACAAC	ENSMUSG00000001473	Tubb6	pair2	a	ENSMUSG00000001473_101	chr18	+	TTTG	67393020	67393044
ENSMUSG00000001473_pair2_b	CCCCCCTCACAGCCCGGGGCAGT	ENSMUSG00000001473	Tubb6	pair2	b	ENSMUSG00000001473_287	chr18	+	TTTG	67401840	67401864
ENSMUSG00000001482_pair1_a	ACTACGTGGAAGAGCTGGTGGAG	ENSMUSG00000001482	Def8	pair1	a	ENSMUSG00000001482_400	chr8	+	TTTA	123456752	123456776
ENSMUSG00000001482_pair1_b	TGGAGAACGATGAGATGTACTCT	ENSMUSG00000001482	Def8	pair1	b	ENSMUSG00000001482_459	chr8	+	TTTG	123459535	123459559
ENSMUSG00000001482_pair2_a	CTACTGCAGGGTGTTGTTACCGC	ENSMUSG00000001482	Def8	pair2	a	ENSMUSG00000001482_265	chr8	+	TTTC	123455401	123455425
ENSMUSG00000001482_pair2_b	AACAGCGGTGCCAAGCCAAGGGG	ENSMUSG00000001482	Def8	pair2	b	ENSMUSG00000001482_508	chr8	+	TTTC	123459808	123459832
ENSMUSG00000001493_pair1_a	CTTCCTCTTTCAGGTCAAAGTCT	ENSMUSG00000001493	Meox1	pair1	a	ENSMUSG00000001493_57	chr11	-	TTTG	101878746	101878722
ENSMUSG00000001493_pair1_b	CCCACCACAACTACCTGACCCGG	ENSMUSG00000001493	Meox1	pair1	b	ENSMUSG00000001493_92	chr11	-	TTTG	101879335	101879311
ENSMUSG00000001493_pair2_a	TTGGTGAAGGCTGTCCTCTCCTT	ENSMUSG00000001493	Meox1	pair2	a	ENSMUSG00000001493_98	chr11	+	CTCC	101879360	101879384
ENSMUSG00000001493_pair2_b	GAAGGCAGCCCCAGACAGGGGCT	ENSMUSG00000001493	Meox1	pair2	b	ENSMUSG00000001493_288	chr11	+	TTTC	101893935	101893959
ENSMUSG00000001494_pair1_a	CGCTGCATCCCGGATCGCTACCG	ENSMUSG00000001494	Sost	pair1	a	ENSMUSG00000001494_79	chr11	-	TTTC	101964095	101964071
ENSMUSG00000001494_pair1_b	TGAAGGCTTGCCACCCCTGGCCC	ENSMUSG00000001494	Sost	pair1	b	ENSMUSG00000001494_183	chr11	+	TTCC	101966882	101966906
ENSMUSG00000001494_pair2_a	CGAGTACAGCTGCCGCGAGCTGC	ENSMUSG00000001494	Sost	pair2	a	ENSMUSG00000001494_123	chr11	-	TGTC	101964264	101964240
ENSMUSG00000001494_pair2_b	TCAGGAGGAGGCTCGGGGTACTC	ENSMUSG00000001494	Sost	pair2	b	ENSMUSG00000001494_162	chr11	+	GTTC	101966824	101966848
ENSMUSG00000001496_pair1_a	CAGGCGCAGGTGTACGAGCTCGA	ENSMUSG00000001496	Nkx2-1	pair1	a	ENSMUSG00000001496_180	chr12	-	CTCC	56533650	56533626
ENSMUSG00000001496_pair1_b	CTCCAGGGGACTCAAGATGTCAG	ENSMUSG00000001496	Nkx2-1	pair1	b	ENSMUSG00000001496_313	chr12	+	TTTC	56534994	56535018
ENSMUSG00000001496_pair2_a	CTTAGCCTGGCGCTTCATCTTGT	ENSMUSG00000001496	Nkx2-1	pair2	a	ENSMUSG00000001496_131	chr12	+	TGTC	56533487	56533511
ENSMUSG00000001496_pair2_b	GCATGGTGTCCTGGTAAGGCGGC	ENSMUSG00000001496	Nkx2-1	pair2	b	ENSMUSG00000001496_242	chr12	+	TTCC	56534744	56534768
ENSMUSG00000001497_pair1_a	ACCACAGTAGGGGTGGTGACCCG	ENSMUSG00000001497	Pax9	pair1	a	ENSMUSG00000001497_104	chr12	-	TTTC	56696824	56696800
ENSMUSG00000001497_pair1_b	GTCTCAGCATCCAGCATGGCTCC	ENSMUSG00000001497	Pax9	pair1	b	ENSMUSG00000001497_307	chr12	+	TTTC	56709682	56709706
ENSMUSG00000001497_pair2_a	CAAGCAGAGGGACCCAGGCATCT	ENSMUSG00000001497	Pax9	pair2	a	ENSMUSG00000001497_107	chr12	+	CTTA	56696835	56696859
ENSMUSG00000001497_pair2_b	TCTTCCACCTTCTCAGGAGTGAG	ENSMUSG00000001497	Pax9	pair2	b	ENSMUSG00000001497_228	chr12	+	TTTC	56699992	56700016
ENSMUSG00000001504_pair1_a	GTTCTCCTTCTTGAGACGTCGGC	ENSMUSG00000001504	Irx2	pair1	a	ENSMUSG00000001504_185	chr13	-	TTTT	72630853	72630829
ENSMUSG00000001504_pair1_b	TATGGCAACTACACAAACTACGG	ENSMUSG00000001504	Irx2	pair1	b	ENSMUSG00000001504_389	chr13	+	TTTC	72631768	72631792
ENSMUSG00000001504_pair2_a	ACTGCCACACTGAAAGCCTGGCT	ENSMUSG00000001504	Irx2	pair2	a	ENSMUSG00000001504_127	chr13	+	CGCC	72630693	72630717
ENSMUSG00000001504_pair2_b	CCCATCTGACTCCGCTGAGCACG	ENSMUSG00000001504	Irx2	pair2	b	ENSMUSG00000001504_251	chr13	-	TTTC	72631319	72631295
ENSMUSG00000001506_pair1_a	CAAGGCCCCCCTGGTGAACCTGG	ENSMUSG00000001506	Col1a1	pair1	a	ENSMUSG00000001506_287	chr11	+	TTTC	94939915	94939939
ENSMUSG00000001506_pair1_b	TCTCCAGGGTCCTGCTGGTCCTG	ENSMUSG00000001506	Col1a1	pair1	b	ENSMUSG00000001506_1458	chr11	+	TTTC	94949170	94949194
ENSMUSG00000001506_pair2_a	GATGGTGCCAAAGGAGATGCTGG	ENSMUSG00000001506	Col1a1	pair2	a	ENSMUSG00000001506_408	chr11	+	TTTG	94941113	94941137
ENSMUSG00000001506_pair2_b	ACCAGGACTGCCGGGCTCTCCCT	ENSMUSG00000001506	Col1a1	pair2	b	ENSMUSG00000001506_437	chr11	-	TTTC	94941261	94941237
ENSMUSG00000001507_pair1_a	ATGGCAGCCTCACCCATCACTGT	ENSMUSG00000001507	Itga3	pair1	a	ENSMUSG00000001507_402	chr11	+	TTTC	95054117	95054141
ENSMUSG00000001507_pair1_b	CTAGCTCACACAGGATGGTCTCG	ENSMUSG00000001507	Itga3	pair1	b	ENSMUSG00000001507_520	chr11	+	TTTC	95056463	95056487
ENSMUSG00000001507_pair2_a	ATAGGGCCACTCCAGACCTAGAA	ENSMUSG00000001507	Itga3	pair2	a	ENSMUSG00000001507_354	chr11	+	CTTC	95053845	95053869
ENSMUSG00000001507_pair2_b	GCAGTGCCATTGCCCTGGCAGAC	ENSMUSG00000001507	Itga3	pair2	b	ENSMUSG00000001507_1035	chr11	-	TTTG	95062593	95062569
ENSMUSG00000001508_pair1_a	CCCACAGGCTGAAGAGAGACATG	ENSMUSG00000001508	Sgca	pair1	a	ENSMUSG00000001508_83	chr11	-	TTTC	94969096	94969072
ENSMUSG00000001508_pair1_b	AAAGGATGCACAAACACACGACC	ENSMUSG00000001508	Sgca	pair1	b	ENSMUSG00000001508_447	chr11	+	TTCC	94972526	94972550
ENSMUSG00000001508_pair2_a	AGTGGGTGGGCAGAAGAACGGGT	ENSMUSG00000001508	Sgca	pair2	a	ENSMUSG00000001508_128	chr11	+	CTTC	94969469	94969493
ENSMUSG00000001508_pair2_b	TTCCCTCAGGTCACAGCCTACAA	ENSMUSG00000001508	Sgca	pair2	b	ENSMUSG00000001508_354	chr11	-	TTTA	94972055	94972031
ENSMUSG00000001510_pair1_a	CTCGCCCAAGTCGGAATATACCT	ENSMUSG00000001510	Dlx3	pair1	a	ENSMUSG00000001510_74	chr11	+	CTTA	95120557	95120581
ENSMUSG00000001510_pair1_b	CAGAAAGCCCAGTATCTGGCCTT	ENSMUSG00000001510	Dlx3	pair1	b	ENSMUSG00000001510_156	chr11	+	TTTC	95121823	95121847
ENSMUSG00000001510_pair2_a	CAGCGCTCCTCAGCATGACTACT	ENSMUSG00000001510	Dlx3	pair2	a	ENSMUSG00000001510_39	chr11	+	ATTA	95120446	95120470
ENSMUSG00000001510_pair2_b	TGTCCAGGTGAAAATCTGGTTCC	ENSMUSG00000001510	Dlx3	pair2	b	ENSMUSG00000001510_187	chr11	+	CTTC	95123398	95123422
ENSMUSG00000001517_pair1_a	CCATCAACAGCACTGAGAGAAAG	ENSMUSG00000001517	Foxm1	pair1	a	ENSMUSG00000001517_276	chr6	+	TTTG	128369378	128369402
ENSMUSG00000001517_pair1_b	TTCGAGAGACATCTGCCAATGGC	ENSMUSG00000001517	Foxm1	pair1	b	ENSMUSG00000001517_337	chr6	+	TTTG	128370993	128371017
ENSMUSG00000001517_pair2_a	AGCACATTGCCAAGCCAGGCTGG	ENSMUSG00000001517	Foxm1	pair2	a	ENSMUSG00000001517_303	chr6	+	TTTA	128369456	128369480
ENSMUSG00000001517_pair2_b	ATGGAGAGAAAGGTTGTGACGAA	ENSMUSG00000001517	Foxm1	pair2	b	ENSMUSG00000001517_336	chr6	-	TGTC	128370990	128370966
ENSMUSG00000001518_pair1_a	AGGGCAATGGGCTTGAGGAGGTG	ENSMUSG00000001518	Itfg2	pair1	a	ENSMUSG00000001518_173	chr6	-	TTTC	128411688	128411664
ENSMUSG00000001518_pair1_b	ACCTGACACCCACCAAGGCTCTG	ENSMUSG00000001518	Itfg2	pair1	b	ENSMUSG00000001518_458	chr6	-	TTTG	128416022	128415998
ENSMUSG00000001518_pair2_a	AGGTGCACAGCAGAACTGCATAA	ENSMUSG00000001518	Itfg2	pair2	a	ENSMUSG00000001518_322	chr6	+	TTCC	128413576	128413600
ENSMUSG00000001518_pair2_b	CTGGCACATGCAGGTAAGCCATG	ENSMUSG00000001518	Itfg2	pair2	b	ENSMUSG00000001518_510	chr6	+	TTCC	128417619	128417643
ENSMUSG00000001520_pair1_a	CAATGGTTCCTGCAGATGTGGAC	ENSMUSG00000001520	Nrip2	pair1	a	ENSMUSG00000001520_211	chr6	+	TTTC	128407667	128407691
ENSMUSG00000001520_pair1_b	CCTTGAGGGAGAGCAGGGTCTGC	ENSMUSG00000001520	Nrip2	pair1	b	ENSMUSG00000001520_238	chr6	-	CTTA	128407743	128407719
ENSMUSG00000001520_pair2_a	AGCCGAAGCACTCCACGGTCCAG	ENSMUSG00000001520	Nrip2	pair2	a	ENSMUSG00000001520_259	chr6	-	TTTC	128408022	128407998
ENSMUSG00000001520_pair2_b	CTAGGGCAGAAGGCAGCAATGAA	ENSMUSG00000001520	Nrip2	pair2	b	ENSMUSG00000001520_301	chr6	-	ATTC	128408254	128408230
ENSMUSG00000001521_pair1_a	ACCGCCGCCTGACCTGTCCCCGC	ENSMUSG00000001521	Tulp3	pair1	a	ENSMUSG00000001521_626	chr6	+	CCCC	128355721	128355745
ENSMUSG00000001521_pair1_b	ACCGGTCGGGCGGGTATGGAGGC	ENSMUSG00000001521	Tulp3	pair1	b	ENSMUSG00000001521_647	chr6	-	TGCC	128355797	128355773
ENSMUSG00000001521_pair2_a	CTGGGACCTTTGAAACCGAGGAC	ENSMUSG00000001521	Tulp3	pair2	a	ENSMUSG00000001521_172	chr6	+	TTTC	128325043	128325067
ENSMUSG00000001521_pair2_b	CCCCATCAGTAAGAAGACAATTC	ENSMUSG00000001521	Tulp3	pair2	b	ENSMUSG00000001521_620	chr6	-	TTTC	128343218	128343194
ENSMUSG00000001524_pair1_a	CACGACAATGAAGCCTGGCTGGT	ENSMUSG00000001524	Gtf2h4	pair1	a	ENSMUSG00000001524_201	chr17	+	TTTC	35669656	35669680
ENSMUSG00000001524_pair1_b	ATAAGCCCGGCCTGGCTGAGGAG	ENSMUSG00000001524	Gtf2h4	pair1	b	ENSMUSG00000001524_375	chr17	+	TTTC	35670659	35670683
ENSMUSG00000001524_pair2_a	CTAAGGACAAGGGCACATCCAGT	ENSMUSG00000001524	Gtf2h4	pair2	a	ENSMUSG00000001524_124	chr17	-	TTTC	35668649	35668625
ENSMUSG00000001524_pair2_b	TCCGAAATGCTCTATCGATTCCC	ENSMUSG00000001524	Gtf2h4	pair2	b	ENSMUSG00000001524_169	chr17	-	TTTC	35669408	35669384
ENSMUSG00000001525_pair1_a	CAATGAAGGTGACTGCCATCTTG	ENSMUSG00000001525	Tubb5	pair1	a	ENSMUSG00000001525_71	chr17	+	TTTC	35835208	35835232
ENSMUSG00000001525_pair1_b	AGTAAACCGTAGCCATGAGGGAA	ENSMUSG00000001525	Tubb5	pair1	b	ENSMUSG00000001525_473	chr17	-	TTTC	35838071	35838047
ENSMUSG00000001525_pair2_a	CCTTACTGCATTCCAGGTCAGTC	ENSMUSG00000001525	Tubb5	pair2	a	ENSMUSG00000001525_344	chr17	-	TTTC	35836059	35836035
ENSMUSG00000001525_pair2_b	TGCCCTCACCTGTGGCTTCATTA	ENSMUSG00000001525	Tubb5	pair2	b	ENSMUSG00000001525_396	chr17	+	TTTC	35836615	35836639
ENSMUSG00000001542_pair1_a	ACATGCAGCACGGTGATGTTGTC	ENSMUSG00000001542	Ell2	pair1	a	ENSMUSG00000001542_38	chr13	-	CTTC	75707749	75707725
ENSMUSG00000001542_pair1_b	ATAAATTGGTAGTACTCACCCCT	ENSMUSG00000001542	Ell2	pair1	b	ENSMUSG00000001542_95	chr13	-	TTTC	75725023	75724999
ENSMUSG00000001542_pair2_a	TCTTTCCCACCTTTCAGCTTATG	ENSMUSG00000001542	Ell2	pair2	a	ENSMUSG00000001542_98	chr13	+	TTTC	75746271	75746295
ENSMUSG00000001542_pair2_b	ACTGCATCCAGCAAACACTCTCT	ENSMUSG00000001542	Ell2	pair2	b	ENSMUSG00000001542_148	chr13	+	TTTG	75746385	75746409
ENSMUSG00000001552_pair1_a	CCCGTAGAATCTGTCCTGTTCTA	ENSMUSG00000001552	Jup	pair1	a	ENSMUSG00000001552_603	chr11	-	TTCC	100381877	100381853
ENSMUSG00000001552_pair1_b	AGTCTGGAGGCATCCCTGCCCTA	ENSMUSG00000001552	Jup	pair1	b	ENSMUSG00000001552_627	chr11	-	TTCA	100383047	100383023
ENSMUSG00000001552_pair2_a	CATGAACCGCATGGAGATCTTCC	ENSMUSG00000001552	Jup	pair2	a	ENSMUSG00000001552_224	chr11	-	ATCC	100376778	100376754
ENSMUSG00000001552_pair2_b	TCACACTCACCAGCCTCCACGAT	ENSMUSG00000001552	Jup	pair2	b	ENSMUSG00000001552_472	chr11	+	GTTC	100380530	100380554
ENSMUSG00000001555_pair1_a	GAAGACGGGAAAAAGTTTGACTC	ENSMUSG00000001555	Fkbp10	pair1	a	ENSMUSG00000001555_79	chr11	+	TTTC	100415996	100416020
ENSMUSG00000001555_pair1_b	CTCCTCCAGCTATGACCGTAGCA	ENSMUSG00000001555	Fkbp10	pair1	b	ENSMUSG00000001555_100	chr11	+	TTTC	100420387	100420411
ENSMUSG00000001555_pair2_a	ACACGTCCAGCAGGACCACGTCA	ENSMUSG00000001555	Fkbp10	pair2	a	ENSMUSG00000001555_180	chr11	-	TTCC	100420951	100420927
ENSMUSG00000001555_pair2_b	CCCTGTATTACAGCTACTCCCGA	ENSMUSG00000001555	Fkbp10	pair2	b	ENSMUSG00000001555_387	chr11	+	TTTC	100421927	100421951
ENSMUSG00000001558_pair1_a	CAAGTGGCTGGAACAACACTGAG	ENSMUSG00000001558	Klhl10	pair1	a	ENSMUSG00000001558_97	chr11	+	TTTA	100445390	100445414
ENSMUSG00000001558_pair1_b	TCACGACCCCCAAAATAGGAAGC	ENSMUSG00000001558	Klhl10	pair1	b	ENSMUSG00000001558_250	chr11	+	TTTC	100445820	100445844
ENSMUSG00000001558_pair2_a	CCCCGACATGATGAAGCTAATTA	ENSMUSG00000001558	Klhl10	pair2	a	ENSMUSG00000001558_119	chr11	+	TTTC	100445442	100445466
ENSMUSG00000001558_pair2_b	ACATCATGGGCATCGTTAGGGGT	ENSMUSG00000001558	Klhl10	pair2	b	ENSMUSG00000001558_155	chr11	+	TTTA	100445543	100445567
ENSMUSG00000001566_pair1_a	GTTCCAGAACCGCCGAATGAAAT	ENSMUSG00000001566	Mnx1	pair1	a	ENSMUSG00000001566_129	chr5	-	TTTG	29474224	29474200
ENSMUSG00000001566_pair1_b	AGGTGGCTACCTCGCTCATGCTC	ENSMUSG00000001566	Mnx1	pair1	b	ENSMUSG00000001566_149	chr5	-	TTTG	29474794	29474770
ENSMUSG00000001566_pair2_a	CAGCTCCAACAGCTGCTGGCTGG	ENSMUSG00000001566	Mnx1	pair2	a	ENSMUSG00000001566_163	chr5	+	GTTC	29474836	29474860
ENSMUSG00000001566_pair2_b	CGCATCGACGCCCTGCTGGCCGT	ENSMUSG00000001566	Mnx1	pair2	b	ENSMUSG00000001566_397	chr5	-	TTTC	29478258	29478234
ENSMUSG00000001569_pair1_a	AAAGGCATCCAAGAAGTCCTCAC	ENSMUSG00000001569	Nom1	pair1	a	ENSMUSG00000001569_754	chr5	-	TTTC	29443461	29443437
ENSMUSG00000001569_pair1_b	TAAGTCCCGAAATTTGTCCCATA	ENSMUSG00000001569	Nom1	pair1	b	ENSMUSG00000001569_852	chr5	-	TTTC	29446859	29446835
ENSMUSG00000001569_pair2_a	TGTAAGGTTACCTGTTAATTAGG	ENSMUSG00000001569	Nom1	pair2	a	ENSMUSG00000001569_369	chr5	-	TTTC	29436072	29436048
ENSMUSG00000001569_pair2_b	TGTTGGAAACAATGCTGGCTCTG	ENSMUSG00000001569	Nom1	pair2	b	ENSMUSG00000001569_581	chr5	+	TTTA	29441337	29441361
ENSMUSG00000001576_pair1_a	CATGTGTCCACACACAGTGCCAC	ENSMUSG00000001576	Ergic1	pair1	a	ENSMUSG00000001576_207	chr17	+	CTTC	26634428	26634452
ENSMUSG00000001576_pair1_b	GCTATGACCTCAGCCCCATCACA	ENSMUSG00000001576	Ergic1	pair1	b	ENSMUSG00000001576_357	chr17	+	TTCC	26641630	26641654
ENSMUSG00000001576_pair2_a	ATGAAGATCCCGCTGAATAATGG	ENSMUSG00000001576	Ergic1	pair2	a	ENSMUSG00000001576_167	chr17	+	TTCC	26629613	26629637
ENSMUSG00000001576_pair2_b	AATGCTCTTGGGGGAGCAGACAG	ENSMUSG00000001576	Ergic1	pair2	b	ENSMUSG00000001576_268	chr17	+	TTTC	26636006	26636030
ENSMUSG00000001583_pair1_a	CCAGAGTGTCACGCCAAACATCC	ENSMUSG00000001583	Tnk1	pair1	a	ENSMUSG00000001583_517	chr11	+	TTTC	69855152	69855176
ENSMUSG00000001583_pair1_b	TGCGTCAGTTGGCAGGAGCCATG	ENSMUSG00000001583	Tnk1	pair1	b	ENSMUSG00000001583_625	chr11	-	TTTC	69855713	69855689
ENSMUSG00000001583_pair2_a	TGGAGGTGAGGAACCCTGGGCAG	ENSMUSG00000001583	Tnk1	pair2	a	ENSMUSG00000001583_515	chr11	-	TTTC	69855148	69855124
ENSMUSG00000001583_pair2_b	GTGTTGTACATCGAGGGTTATGG	ENSMUSG00000001583	Tnk1	pair2	b	ENSMUSG00000001583_744	chr11	-	TTTG	69856425	69856401
ENSMUSG00000001588_pair1_a	AAGCTGCTGGACATCCCCCATCT	ENSMUSG00000001588	Acap1	pair1	a	ENSMUSG00000001588_197	chr11	-	TTTC	69883709	69883685
ENSMUSG00000001588_pair1_b	CAGCAGGGCCATGAAGAGCTAAA	ENSMUSG00000001588	Acap1	pair1	b	ENSMUSG00000001588_679	chr11	-	TTTC	69889681	69889657
ENSMUSG00000001588_pair2_a	TCTCCCCTAACTCTAGAGGTCTC	ENSMUSG00000001588	Acap1	pair2	a	ENSMUSG00000001588_790	chr11	-	TTTG	69890202	69890178
ENSMUSG00000001588_pair2_b	GTACCCAGGAGTGTCTGGAAAAA	ENSMUSG00000001588	Acap1	pair2	b	ENSMUSG00000001588_861	chr11	-	TTTC	69890654	69890630
ENSMUSG00000001604_pair1_a	AAGGACTATGGAGTCAACTGTGA	ENSMUSG00000001604	Tcea3	pair1	a	ENSMUSG00000001604_298	chr4	+	TTTC	136264876	136264900
ENSMUSG00000001604_pair1_b	TCTGCAGGAAATGGCCAGTGATG	ENSMUSG00000001604	Tcea3	pair1	b	ENSMUSG00000001604_385	chr4	+	TTTC	136271222	136271246
ENSMUSG00000001604_pair2_a	ATGAGGACTTTGGCCAAGGACAC	ENSMUSG00000001604	Tcea3	pair2	a	ENSMUSG00000001604_104	chr4	-	TTTA	136254551	136254527
ENSMUSG00000001604_pair2_b	CCAGAGCTCATTGCCAAGATGAC	ENSMUSG00000001604	Tcea3	pair2	b	ENSMUSG00000001604_368	chr4	+	TTCC	136268130	136268154
ENSMUSG00000001622_pair1_a	GAGATACAAAACCCAGATTCAAA	ENSMUSG00000001622	Csn3	pair1	a	ENSMUSG00000001622_43	chr5	+	TGCA	87928272	87928296
ENSMUSG00000001622_pair1_b	CTATTGACTCCATGGTAGGAACT	ENSMUSG00000001622	Csn3	pair1	b	ENSMUSG00000001622_217	chr5	-	TTTA	87930097	87930073
ENSMUSG00000001622_pair2_a	AATGAAATTGACTCACCAAAAAG	ENSMUSG00000001622	Csn3	pair2	a	ENSMUSG00000001622_33	chr5	-	TTTA	87927653	87927629
ENSMUSG00000001622_pair2_b	ATTTGTAGGCATGGCAAGAAAGG	ENSMUSG00000001622	Csn3	pair2	b	ENSMUSG00000001622_180	chr5	-	TTTC	87930012	87929988
ENSMUSG00000001627_pair1_a	ATCTCATACTTACAGTCTGCCTA	ENSMUSG00000001627	Ifrd1	pair1	a	ENSMUSG00000001627_381	chr12	+	TTTA	40213961	40213985
ENSMUSG00000001627_pair1_b	AGACAGCGCTCAATGCTATCAGT	ENSMUSG00000001627	Ifrd1	pair1	b	ENSMUSG00000001627_455	chr12	+	TTTC	40216194	40216218
ENSMUSG00000001627_pair2_a	CAGGAAAGAGTGACGAGCAGCGT	ENSMUSG00000001627	Ifrd1	pair2	a	ENSMUSG00000001627_443	chr12	-	TTTC	40214142	40214118
ENSMUSG00000001627_pair2_b	AATAGTGCGAAGACAAGACAGGC	ENSMUSG00000001627	Ifrd1	pair2	b	ENSMUSG00000001627_500	chr12	-	TTTC	40216323	40216299
ENSMUSG00000001630_pair1_a	AAAATATATTCACCTAGGTGGCT	ENSMUSG00000001630	Stk38l	pair1	a	ENSMUSG00000001630_179	chr6	+	TTTC	146767398	146767422
ENSMUSG00000001630_pair1_b	GGGACATGTAAAATTATCTGATT	ENSMUSG00000001630	Stk38l	pair1	b	ENSMUSG00000001630_316	chr6	+	TTTA	146768829	146768853
ENSMUSG00000001630_pair2_a	TATTTACCTCCAGGAAGAAATTC	ENSMUSG00000001630	Stk38l	pair2	a	ENSMUSG00000001630_237	chr6	-	TTCC	146767553	146767529
ENSMUSG00000001630_pair2_b	TTGTGGTGTTTCAGAGCAGAAAG	ENSMUSG00000001630	Stk38l	pair2	b	ENSMUSG00000001630_474	chr6	-	TTTC	146772133	146772109
ENSMUSG00000001632_pair1_a	GGAGCAGCACTGGCAGGAGCGCT	ENSMUSG00000001632	Brpf1	pair1	a	ENSMUSG00000001632_184	chr6	-	TTTG	113310334	113310310
ENSMUSG00000001632_pair1_b	CAAATGTAGCAGGTGAGCTTCCA	ENSMUSG00000001632	Brpf1	pair1	b	ENSMUSG00000001632_429	chr6	-	TTTA	113315161	113315137
ENSMUSG00000001632_pair2_a	GGTGTAGCCGCAGGTGTCTCAGT	ENSMUSG00000001632	Brpf1	pair2	a	ENSMUSG00000001632_158	chr6	-	CTTA	113310253	113310229
ENSMUSG00000001632_pair2_b	ACCATGAAGCAGAACTTGGAGGC	ENSMUSG00000001632	Brpf1	pair2	b	ENSMUSG00000001632_780	chr6	+	TTTC	113318453	113318477
ENSMUSG00000001642_pair1_a	GGCTATGGAACAACTAGTGGATG	ENSMUSG00000001642	Akr1b3	pair1	a	ENSMUSG00000001642_249	chr6	-	TTTA	34310640	34310616
ENSMUSG00000001642_pair1_b	AGTCCCCTCCTGGCCAGGTGACT	ENSMUSG00000001642	Akr1b3	pair1	b	ENSMUSG00000001642_417	chr6	-	TTCC	34312813	34312789
ENSMUSG00000001642_pair2_a	ACCATCTCTTTGCTCCAGGGCCA	ENSMUSG00000001642	Akr1b3	pair2	a	ENSMUSG00000001642_144	chr6	-	TTTC	34309679	34309655
ENSMUSG00000001642_pair2_b	CCTGGTTCACCGCAGGCTTATAT	ENSMUSG00000001642	Akr1b3	pair2	b	ENSMUSG00000001642_195	chr6	+	CTTA	34310508	34310532
ENSMUSG00000001655_pair1_a	GGGGCAGCTACTACGGCTGCCGC	ENSMUSG00000001655	Hoxc13	pair1	a	ENSMUSG00000001655_121	chr15	+	TTTG	102921554	102921578
ENSMUSG00000001655_pair1_b	CTGGCTGCGTACTCCTTCTCTAG	ENSMUSG00000001655	Hoxc13	pair1	b	ENSMUSG00000001655_295	chr15	-	TTTG	102927281	102927257
ENSMUSG00000001655_pair2_a	GACGGCGCCCTGAGGGGCACCCA	ENSMUSG00000001655	Hoxc13	pair2	a	ENSMUSG00000001655_86	chr15	-	TGTA	102921461	102921437
ENSMUSG00000001655_pair2_b	TCTACAGCCCGAAGTGAGCAGCT	ENSMUSG00000001655	Hoxc13	pair2	b	ENSMUSG00000001655_262	chr15	+	TTCC	102927175	102927199
ENSMUSG00000001656_pair1_a	ATGAGGATCTCAGTGACTGTGGA	ENSMUSG00000001656	Hoxc11	pair1	a	ENSMUSG00000001656_120	chr15	-	TTTC	102954873	102954849
ENSMUSG00000001656_pair1_b	CCGGATCTGGAATTTCGAATAAG	ENSMUSG00000001656	Hoxc11	pair1	b	ENSMUSG00000001656_273	chr15	-	GTTC	102956525	102956501
ENSMUSG00000001656_pair2_a	TTATCCCTACTCAGCCCAAGTGC	ENSMUSG00000001656	Hoxc11	pair2	a	ENSMUSG00000001656_61	chr15	+	TTTC	102954701	102954725
ENSMUSG00000001656_pair2_b	CTTCAACGTGTACATCAACAAAG	ENSMUSG00000001656	Hoxc11	pair2	b	ENSMUSG00000001656_277	chr15	+	TTTT	102956538	102956562
ENSMUSG00000001657_pair1_a	ATGTACCCAGCATGAGCTCCTAC	ENSMUSG00000001657	Hoxc8	pair1	a	ENSMUSG00000001657_2	chr15	+	TTTC	102990765	102990789
ENSMUSG00000001657_pair1_b	TCTTTAATCCTTATTTGACCAGA	ENSMUSG00000001657	Hoxc8	pair1	b	ENSMUSG00000001657_189	chr15	+	TTTC	102992628	102992652
ENSMUSG00000001657_pair2_a	AGTGGCCTTGTCCTTCGCTACTG	ENSMUSG00000001657	Hoxc8	pair2	a	ENSMUSG00000001657_143	chr15	-	TTTA	102991168	102991144
ENSMUSG00000001657_pair2_b	AAGGTCTGATACCGGCTGTAAGT	ENSMUSG00000001657	Hoxc8	pair2	b	ENSMUSG00000001657_184	chr15	-	TTCC	102992615	102992591
ENSMUSG00000001661_pair1_a	CCAGGAGAAAGACATGCTCTCAA	ENSMUSG00000001661	Hoxc6	pair1	a	ENSMUSG00000001661_88	chr15	+	TTTA	103009835	103009859
ENSMUSG00000001661_pair1_b	GATCTGTCGCTCGGTCAGGCACA	ENSMUSG00000001661	Hoxc6	pair1	b	ENSMUSG00000001661_201	chr15	-	TTTT	103010892	103010868
ENSMUSG00000001661_pair2_a	TCGACCTATGGAGCAGCCGTAGC	ENSMUSG00000001661	Hoxc6	pair2	a	ENSMUSG00000001661_44	chr15	+	TTTC	103009713	103009737
ENSMUSG00000001661_pair2_b	GAGAGTAGATCTGGCGGCCGCGC	ENSMUSG00000001661	Hoxc6	pair2	b	ENSMUSG00000001661_169	chr15	-	TACC	103010785	103010761
ENSMUSG00000001663_pair1_a	CTTGGTGAGCAAATACCTCCTGA	ENSMUSG00000001663	Gstt1	pair1	a	ENSMUSG00000001663_139	chr10	-	TTTC	75786957	75786933
ENSMUSG00000001663_pair1_b	CCCGGGTGAACCCCATGAAGAGG	ENSMUSG00000001663	Gstt1	pair1	b	ENSMUSG00000001663_244	chr10	-	TTTG	75797110	75797086
ENSMUSG00000001663_pair2_a	AAGGGCATCCCAGGCTGGCTGCA	ENSMUSG00000001663	Gstt1	pair2	a	ENSMUSG00000001663_62	chr10	-	TTTG	75784209	75784185
ENSMUSG00000001663_pair2_b	GAGCACTCACATGCATCAGCTCT	ENSMUSG00000001663	Gstt1	pair2	b	ENSMUSG00000001663_84	chr10	+	CTTA	75786781	75786805
ENSMUSG00000001665_pair1_a	AGAGCCGACCCAAACTGGCTGCC	ENSMUSG00000001665	Gstt3	pair1	a	ENSMUSG00000001665_67	chr10	-	TTTG	75774986	75774962
ENSMUSG00000001665_pair1_b	CCACAGCCTGTCAGTGCTGGCTG	ENSMUSG00000001665	Gstt3	pair1	b	ENSMUSG00000001665_79	chr10	-	CTCC	75775020	75774996
ENSMUSG00000001665_pair2_a	CCTCAGTGTAACAAACACTGCAC	ENSMUSG00000001665	Gstt3	pair2	a	ENSMUSG00000001665_5	chr10	+	ATTC	75774807	75774831
ENSMUSG00000001665_pair2_b	AAGGCAGGGTCCATCAAGGGAGG	ENSMUSG00000001665	Gstt3	pair2	b	ENSMUSG00000001665_20	chr10	+	TTTC	75774852	75774876
ENSMUSG00000001666_pair1_a	TTTGTTTCCGTCACAGAAATGTC	ENSMUSG00000001666	Ddt	pair1	a	ENSMUSG00000001666_3	chr10	+	GTTC	75771420	75771444
ENSMUSG00000001666_pair1_b	TCCAGGATGGTGGCTGTGGCCGC	ENSMUSG00000001666	Ddt	pair1	b	ENSMUSG00000001666_124	chr10	+	TTTG	75773225	75773249
ENSMUSG00000001666_pair2_a	CGGCTAGCCGGCAAGTTTGTTTC	ENSMUSG00000001666	Ddt	pair2	a	ENSMUSG00000001666_145	chr10	+	TATG	75773279	75773303
ENSMUSG00000001666_pair2_b	TCCCGCTAACATGCCATTCGTTG	ENSMUSG00000001666	Ddt	pair2	b	ENSMUSG00000001666_165	chr10	-	CTTC	75773337	75773313
ENSMUSG00000001670_pair1_a	AGTGGCTGAAAGGCAATGCGTCC	ENSMUSG00000001670	Tat	pair1	a	ENSMUSG00000001670_329	chr8	+	TTTC	109995163	109995187
ENSMUSG00000001670_pair1_b	AGATTGCAAATATGAACCAATGG	ENSMUSG00000001670	Tat	pair1	b	ENSMUSG00000001670_357	chr8	+	TTTC	109996071	109996095
ENSMUSG00000001670_pair2_a	CCTGTAGGCTTTGTGAGCCATGG	ENSMUSG00000001670	Tat	pair2	a	ENSMUSG00000001670_1	chr8	+	TTTC	109991462	109991486
ENSMUSG00000001670_pair2_b	CCTCTACAGGACATTGGCTGAGT	ENSMUSG00000001670	Tat	pair2	b	ENSMUSG00000001670_226	chr8	+	TTTC	109993919	109993943
ENSMUSG00000001672_pair1_a	TGGCAATCCAGGAGTCCCTCCGC	ENSMUSG00000001672	Marveld3	pair1	a	ENSMUSG00000001672_466	chr8	+	TTTG	109959738	109959762
ENSMUSG00000001672_pair1_b	TCTCCCTGTGCCTGTCCCCGCCT	ENSMUSG00000001672	Marveld3	pair1	b	ENSMUSG00000001672_595	chr8	+	TTCC	109961971	109961995
ENSMUSG00000001672_pair2_a	GGTGGGCACGTATCTTTCCGAAG	ENSMUSG00000001672	Marveld3	pair2	a	ENSMUSG00000001672_492	chr8	+	AGTA	109959806	109959830
ENSMUSG00000001672_pair2_b	TCTAGGACGGGTCCGGGGCTCAC	ENSMUSG00000001672	Marveld3	pair2	b	ENSMUSG00000001672_617	chr8	+	TTTC	109962059	109962083
ENSMUSG00000001674_pair1_a	AGCTGGAAAAACTGATCGAAAAG	ENSMUSG00000001674	Ddx18	pair1	a	ENSMUSG00000001674_130	chr1	-	TTTC	121555399	121555375
ENSMUSG00000001674_pair1_b	GGAACAGGAGTCCTGATTCTCTC	ENSMUSG00000001674	Ddx18	pair1	b	ENSMUSG00000001674_546	chr1	-	TTTA	121561600	121561576
ENSMUSG00000001674_pair2_a	AATCTAGGGAAAGCAAAAGCAAA	ENSMUSG00000001674	Ddx18	pair2	a	ENSMUSG00000001674_291	chr1	-	TTTG	121558574	121558550
ENSMUSG00000001674_pair2_b	GCCCGTAGGCAAACCATGCTCTT	ENSMUSG00000001674	Ddx18	pair2	b	ENSMUSG00000001674_426	chr1	-	TTTA	121560276	121560252
ENSMUSG00000001687_pair1_a	GTGGCCAGAGAGACCCTGCCAGA	ENSMUSG00000001687	Ubl3	pair1	a	ENSMUSG00000001687_38	chr5	-	TTTG	148506486	148506462
ENSMUSG00000001687_pair1_b	CATGTAGAAATCTGCCTTGATAA	ENSMUSG00000001687	Ubl3	pair1	b	ENSMUSG00000001687_69	chr5	+	TTTC	148509283	148509307
ENSMUSG00000001687_pair2_a	GGGAGAAGAGGAACTCTTTCGTC	ENSMUSG00000001687	Ubl3	pair2	a	ENSMUSG00000001687_123	chr5	+	TTTG	148511944	148511968
ENSMUSG00000001687_pair2_b	TCTTCTCCCCAAACGACTCTGCC	ENSMUSG00000001687	Ubl3	pair2	b	ENSMUSG00000001687_129	chr5	-	TTCC	148511960	148511936
ENSMUSG00000001700_pair1_a	ATTCCAAGGTCTTTGGAAAAGAC	ENSMUSG00000001700	Gramd3	pair1	a	ENSMUSG00000001700_259	chr18	+	TTTC	56478920	56478944
ENSMUSG00000001700_pair1_b	TCGGTAACCTTGATCAAGAAAAC	ENSMUSG00000001700	Gramd3	pair1	b	ENSMUSG00000001700_286	chr18	+	TTTC	56482635	56482659
ENSMUSG00000001700_pair2_a	AATGAAATAGGACTTACTTTGCC	ENSMUSG00000001700	Gramd3	pair2	a	ENSMUSG00000001700_225	chr18	-	TTTA	56476690	56476666
ENSMUSG00000001700_pair2_b	CTTGCTGTCCAGAGACTCAACCT	ENSMUSG00000001700	Gramd3	pair2	b	ENSMUSG00000001700_334	chr18	+	TTTC	56485222	56485246
ENSMUSG00000001707_pair1_a	ATCTCTGCTTAGGTTGACCTGAC	ENSMUSG00000001707	Eef1e1	pair1	a	ENSMUSG00000001707_59	chr13	-	TTTA	38646326	38646302
ENSMUSG00000001707_pair1_b	TCTTCAAGATAGGAATTAAGATC	ENSMUSG00000001707	Eef1e1	pair1	b	ENSMUSG00000001707_91	chr13	+	TTTA	38655065	38655089
ENSMUSG00000001707_pair2_a	TGATGTCTGGGTAATGTTGAATG	ENSMUSG00000001707	Eef1e1	pair2	a	ENSMUSG00000001707_23	chr13	+	TGCC	38646225	38646249
ENSMUSG00000001707_pair2_b	AGTAAAGAAGACACCCAGACTCT	ENSMUSG00000001707	Eef1e1	pair2	b	ENSMUSG00000001707_121	chr13	-	CTCC	38656073	38656049
ENSMUSG00000001729_pair1_a	TCAGTAAGCGTGTGGGCAACCTC	ENSMUSG00000001729	Akt1	pair1	a	ENSMUSG00000001729_343	chr12	+	GTTC	112658434	112658458
ENSMUSG00000001729_pair1_b	AGTACCTGAAGCTACTGGGCAAG	ENSMUSG00000001729	Akt1	pair1	b	ENSMUSG00000001729_410	chr12	-	TTTG	112658665	112658641
ENSMUSG00000001729_pair2_a	CACATGGAAGGTGCGCTCAATGA	ENSMUSG00000001729	Akt1	pair2	a	ENSMUSG00000001729_482	chr12	+	TTTC	112659563	112659587
ENSMUSG00000001729_pair2_b	TTGTAGCCAATAAAGGTGCCATC	ENSMUSG00000001729	Akt1	pair2	b	ENSMUSG00000001729_541	chr12	+	TTCC	112662235	112662259
ENSMUSG00000001739_pair1_a	AAAGGGTCAACCCCAGCATCAGC	ENSMUSG00000001739	Cldn15	pair1	a	ENSMUSG00000001739_32	chr5	-	TTTG	136968183	136968159
ENSMUSG00000001739_pair1_b	TCCAGGAGCCTGTGGGATGGTGG	ENSMUSG00000001739	Cldn15	pair1	b	ENSMUSG00000001739_158	chr5	+	TTTC	136974432	136974456
ENSMUSG00000001739_pair2_a	TAGGCATGGTGGGACTCCGCTGC	ENSMUSG00000001739	Cldn15	pair2	a	ENSMUSG00000001739_111	chr5	+	TTTC	136972382	136972406
ENSMUSG00000001739_pair2_b	CACTCCTCCAGGTATGAACTGGG	ENSMUSG00000001739	Cldn15	pair2	b	ENSMUSG00000001739_200	chr5	+	TTTC	136974595	136974619
ENSMUSG00000001741_pair1_a	TAGATCTGCCCCTCCTGCCAAGC	ENSMUSG00000001741	Il16	pair1	a	ENSMUSG00000001741_244	chr7	+	TTTC	83648729	83648753
ENSMUSG00000001741_pair1_b	ATCTAGAACTCTCACTTCCTCAA	ENSMUSG00000001741	Il16	pair1	b	ENSMUSG00000001741_292	chr7	+	CTTC	83650892	83650916
ENSMUSG00000001741_pair2_a	ATCCACAGCAATTAGACAGCATT	ENSMUSG00000001741	Il16	pair2	a	ENSMUSG00000001741_278	chr7	-	TTTC	83648828	83648804
ENSMUSG00000001741_pair2_b	ATTGAGAGTCAGGCAGTGCACTG	ENSMUSG00000001741	Il16	pair2	b	ENSMUSG00000001741_1052	chr7	+	CTTC	83666947	83666971
ENSMUSG00000001750_pair1_a	AGAGAAGAGGAACATATTGATGA	ENSMUSG00000001750	Tcirg1	pair1	a	ENSMUSG00000001750_266	chr19	+	TTTG	3897500	3897524
ENSMUSG00000001750_pair1_b	AGTGAGGACCATGGCCAGGGCAA	ENSMUSG00000001750	Tcirg1	pair1	b	ENSMUSG00000001750_503	chr19	+	TTTC	3899012	3899036
ENSMUSG00000001750_pair2_a	CTGCAGTGACGAGTATCTGTCCC	ENSMUSG00000001750	Tcirg1	pair2	a	ENSMUSG00000001750_415	chr19	-	TTTA	3898648	3898624
ENSMUSG00000001750_pair2_b	CTCCTGGATGCGCAGCAGGTCTC	ENSMUSG00000001750	Tcirg1	pair2	b	ENSMUSG00000001750_881	chr19	+	TTTC	3903625	3903649
ENSMUSG00000001751_pair1_a	GGTCAGCCCGTCGGGCACAGCGG	ENSMUSG00000001751	Naglu	pair1	a	ENSMUSG00000001751_115	chr11	-	TTTC	101070488	101070464
ENSMUSG00000001751_pair1_b	CATGCACACAGCCTCCTTCCATG	ENSMUSG00000001751	Naglu	pair1	b	ENSMUSG00000001751_433	chr11	+	TTTA	101076388	101076412
ENSMUSG00000001751_pair2_a	GCACAGATCATATCTATGGGGCT	ENSMUSG00000001751	Naglu	pair2	a	ENSMUSG00000001751_337	chr11	+	TTTG	101073989	101074013
ENSMUSG00000001751_pair2_b	GGGCAGCTGTTAACAGCAGTCGC	ENSMUSG00000001751	Naglu	pair2	b	ENSMUSG00000001751_581	chr11	-	TTTG	101076865	101076841
ENSMUSG00000001755_pair1_a	ATTGTGACTCTGGTCCTTCAGCA	ENSMUSG00000001755	Coasy	pair1	a	ENSMUSG00000001755_373	chr11	-	TTTC	101084815	101084791
ENSMUSG00000001755_pair1_b	CCAGAGCCACTGATGCCTGTGAG	ENSMUSG00000001755	Coasy	pair1	b	ENSMUSG00000001755_426	chr11	-	TTTC	101085073	101085049
ENSMUSG00000001755_pair2_a	CCAGGATTCGCTGGCGAAAGCTG	ENSMUSG00000001755	Coasy	pair2	a	ENSMUSG00000001755_394	chr11	-	TTTC	101084867	101084843
ENSMUSG00000001755_pair2_b	CCTTGTTCCCAAACACCCGGCTG	ENSMUSG00000001755	Coasy	pair2	b	ENSMUSG00000001755_502	chr11	-	TTTA	101085351	101085327
ENSMUSG00000001761_pair1_a	TAGGCTACAAGAACTATCGGTAC	ENSMUSG00000001761	Smo	pair1	a	ENSMUSG00000001761_419	chr6	+	TTTG	29755513	29755537
ENSMUSG00000001761_pair1_b	GGGGTCATGACTCTGTTCTCCAT	ENSMUSG00000001761	Smo	pair1	b	ENSMUSG00000001761_459	chr6	+	TTTA	29756776	29756800
ENSMUSG00000001761_pair2_a	CACCTGCTCACGTGGTCACTCCC	ENSMUSG00000001761	Smo	pair2	a	ENSMUSG00000001761_374	chr6	+	TTTC	29755330	29755354
ENSMUSG00000001761_pair2_b	TCATCATAGATGCCAAGCCAACG	ENSMUSG00000001761	Smo	pair2	b	ENSMUSG00000001761_546	chr6	+	TTCC	29758323	29758347
ENSMUSG00000001763_pair1_a	TGAGACCAGTCTCTGTAGGAGAT	ENSMUSG00000001763	Tspan33	pair1	a	ENSMUSG00000001763_218	chr6	-	ATTC	29716749	29716725
ENSMUSG00000001763_pair1_b	TCAGGCAGTGATCAACACGATGT	ENSMUSG00000001763	Tspan33	pair1	b	ENSMUSG00000001763_257	chr6	+	TTCC	29717182	29717206
ENSMUSG00000001763_pair2_a	ATTAGCCTGGCATAGACACCCAC	ENSMUSG00000001763	Tspan33	pair2	a	ENSMUSG00000001763_65	chr6	-	CTTC	29709991	29709967
ENSMUSG00000001763_pair2_b	TGCTCACCTTCTGCGGCTGTATC	ENSMUSG00000001763	Tspan33	pair2	b	ENSMUSG00000001763_94	chr6	+	TTCC	29710652	29710676
ENSMUSG00000001767_pair1_a	ACAGCAGGGTGCACGAGCACAAG	ENSMUSG00000001767	Crnkl1	pair1	a	ENSMUSG00000001767_687	chr2	+	TTTC	145928274	145928298
ENSMUSG00000001767_pair1_b	GGTAGTCGACATCTAAAGCACGC	ENSMUSG00000001767	Crnkl1	pair1	b	ENSMUSG00000001767_814	chr2	+	TTTC	145931384	145931408
ENSMUSG00000001767_pair2_a	AAAGGATATAGCGTTCATAGATG	ENSMUSG00000001767	Crnkl1	pair2	a	ENSMUSG00000001767_706	chr2	+	ATTC	145930521	145930545
ENSMUSG00000001767_pair2_b	CCCTCTGGCTGAAATATGCAGAA	ENSMUSG00000001767	Crnkl1	pair2	b	ENSMUSG00000001767_813	chr2	-	ATTA	145931382	145931358
ENSMUSG00000001768_pair1_a	CGTGTCCAGTTCAAGCATGTCAC	ENSMUSG00000001768	Rin2	pair1	a	ENSMUSG00000001768_902	chr2	-	TTTC	145878927	145878903
ENSMUSG00000001768_pair1_b	ACTGCTCTTCCAGGAGGCTATTA	ENSMUSG00000001768	Rin2	pair1	b	ENSMUSG00000001768_925	chr2	+	TTTC	145883305	145883329
ENSMUSG00000001768_pair2_a	AACAGCCAAGACGGAGTCTCAGC	ENSMUSG00000001768	Rin2	pair2	a	ENSMUSG00000001768_297	chr2	+	TTTC	145858479	145858503
ENSMUSG00000001768_pair2_b	TGGCGAATACATCTTCTGCATGG	ENSMUSG00000001768	Rin2	pair2	b	ENSMUSG00000001768_839	chr2	-	TTTC	145876633	145876609
ENSMUSG00000001773_pair1_a	GGACGGAGGCCTAGAAGGACAAT	ENSMUSG00000001773	Folh1	pair1	a	ENSMUSG00000001773_516	chr7	-	TTTA	86742258	86742234
ENSMUSG00000001773_pair1_b	TAGGTTAAAAATGCTCAACTGGC	ENSMUSG00000001773	Folh1	pair1	b	ENSMUSG00000001773_816	chr7	-	TTTC	86761894	86761870
ENSMUSG00000001773_pair2_a	AGGAAATTACACTCTAAGAGTTG	ENSMUSG00000001773	Folh1	pair2	a	ENSMUSG00000001773_432	chr7	-	TTTC	86734165	86734141
ENSMUSG00000001773_pair2_b	ATGAACAACAGCTGCTCCACTCT	ENSMUSG00000001773	Folh1	pair2	b	ENSMUSG00000001773_547	chr7	+	TTTC	86744404	86744428
ENSMUSG00000001774_pair1_a	GACCCAGAGGCCAACTCGGACGG	ENSMUSG00000001774	Chordc1	pair1	a	ENSMUSG00000001774_14	chr9	+	TTTC	18292435	18292459
ENSMUSG00000001774_pair1_b	CAGGGTTGGTCTTGCTGTAAAAG	ENSMUSG00000001774	Chordc1	pair1	b	ENSMUSG00000001774_59	chr9	+	TTTA	18300999	18301023
ENSMUSG00000001774_pair2_a	AACAGATGCTTGCACATACCACC	ENSMUSG00000001774	Chordc1	pair2	a	ENSMUSG00000001774_30	chr9	+	TTTG	18295291	18295315
ENSMUSG00000001774_pair2_b	CTAACAGGGCTGTACAAAAGGTA	ENSMUSG00000001774	Chordc1	pair2	b	ENSMUSG00000001774_93	chr9	+	CTTA	18302015	18302039
ENSMUSG00000001783_pair1_a	AATGAGTATGCCGCCAAGAAGAT	ENSMUSG00000001783	Rtcb	pair1	a	ENSMUSG00000001783_359	chr10	-	TTTC	85946294	85946270
ENSMUSG00000001783_pair1_b	GATGAGAGCGATGTACAGCCTGT	ENSMUSG00000001783	Rtcb	pair1	b	ENSMUSG00000001783_509	chr10	-	TTTA	85949573	85949549
ENSMUSG00000001783_pair2_a	CTTTACCTGACGGGTTAAGAAGG	ENSMUSG00000001783	Rtcb	pair2	a	ENSMUSG00000001783_245	chr10	+	TTTC	85943805	85943829
ENSMUSG00000001783_pair2_b	CCAGAACTGGTGCTCTTACTTGG	ENSMUSG00000001783	Rtcb	pair2	b	ENSMUSG00000001783_464	chr10	+	TTTC	85949443	85949467
ENSMUSG00000001785_pair1_a	AGAAATGTGCTTGCAAGTGCATC	ENSMUSG00000001785	Pwp1	pair1	a	ENSMUSG00000001785_382	chr10	+	TTTC	85881997	85882021
ENSMUSG00000001785_pair1_b	ATCGTTGTGTGCATTAAGTGTAA	ENSMUSG00000001785	Pwp1	pair1	b	ENSMUSG00000001785_551	chr10	-	TTTC	85885694	85885670
ENSMUSG00000001785_pair2_a	CCTGACTGTCTTATTCCAGGATA	ENSMUSG00000001785	Pwp1	pair2	a	ENSMUSG00000001785_374	chr10	-	TTTA	85879896	85879872
ENSMUSG00000001785_pair2_b	TCAGCGGAAGCAGTCACAAGGCA	ENSMUSG00000001785	Pwp1	pair2	b	ENSMUSG00000001785_583	chr10	-	TTTG	85885852	85885828
ENSMUSG00000001786_pair1_a	CCAAAGGCACACAGGTAAGCACG	ENSMUSG00000001786	Fbxo7	pair1	a	ENSMUSG00000001786_343	chr10	-	TTTC	86031052	86031028
ENSMUSG00000001786_pair1_b	CAGCTACAATAAAAGTCAACGGT	ENSMUSG00000001786	Fbxo7	pair1	b	ENSMUSG00000001786_363	chr10	+	TTTA	86033227	86033251
ENSMUSG00000001786_pair2_a	GGTTGCACTCACCTGAGGAATGT	ENSMUSG00000001786	Fbxo7	pair2	a	ENSMUSG00000001786_284	chr10	-	TTTG	86029252	86029228
ENSMUSG00000001786_pair2_b	AGGGAACTGAAACCAAAGCAGTG	ENSMUSG00000001786	Fbxo7	pair2	b	ENSMUSG00000001786_293	chr10	+	CTTC	86030922	86030946
ENSMUSG00000001794_pair1_a	ATGTTGTTCCAGAGGTATTTGAA	ENSMUSG00000001794	Capns1	pair1	a	ENSMUSG00000001794_159	chr7	+	TTTA	30190668	30190692
ENSMUSG00000001794_pair1_b	GCATTGACACTTGTCGGAGCATG	ENSMUSG00000001794	Capns1	pair1	b	ENSMUSG00000001794_199	chr7	-	TTTG	30192203	30192179
ENSMUSG00000001794_pair2_a	TATCCTTAGGCTATATACAAACG	ENSMUSG00000001794	Capns1	pair2	a	ENSMUSG00000001794_147	chr7	-	TTTC	30190570	30190546
ENSMUSG00000001794_pair2_b	TGTGGCGCTGACCTCCATGTCCT	ENSMUSG00000001794	Capns1	pair2	b	ENSMUSG00000001794_233	chr7	+	GTTC	30192353	30192377
ENSMUSG00000001802_pair1_a	CCGTTGTCACAGCGGAACTCATC	ENSMUSG00000001802	Lrp3	pair1	a	ENSMUSG00000001802_577	chr7	+	TTTA	35204326	35204350
ENSMUSG00000001802_pair1_b	GATGTAGAGGAGTCTCACCAGTG	ENSMUSG00000001802	Lrp3	pair1	b	ENSMUSG00000001802_655	chr7	-	CTTC	35204886	35204862
ENSMUSG00000001802_pair2_a	CTGCCAGCCGGGCACCTTCCACT	ENSMUSG00000001802	Lrp3	pair2	a	ENSMUSG00000001802_325	chr7	-	TTTC	35203502	35203478
ENSMUSG00000001802_pair2_b	TCTACAGCCCAGCCTGGCCCCTC	ENSMUSG00000001802	Lrp3	pair2	b	ENSMUSG00000001802_701	chr7	-	GTTA	35206131	35206107
ENSMUSG00000001804_pair1_a	ATTCTAATTAAGCAACACAGTAT	ENSMUSG00000001804	Dsg4	pair1	a	ENSMUSG00000001804_331	chr18	+	TTTC	20452923	20452947
ENSMUSG00000001804_pair1_b	TAACTCCAATGCTGAGGTAAATG	ENSMUSG00000001804	Dsg4	pair1	b	ENSMUSG00000001804_513	chr18	-	TTTC	20456852	20456828
ENSMUSG00000001804_pair2_a	AAACCAGTTCCCATCATTGCCAG	ENSMUSG00000001804	Dsg4	pair2	a	ENSMUSG00000001804_458	chr18	-	TTTC	20454795	20454771
ENSMUSG00000001804_pair2_b	TGATCACGAAGGAGCTGGGTCAC	ENSMUSG00000001804	Dsg4	pair2	b	ENSMUSG00000001804_1114	chr18	+	TTTA	20470891	20470915
ENSMUSG00000001815_pair1_a	CCCGCAGGTGTGGTTCCAGAACC	ENSMUSG00000001815	Evx2	pair1	a	ENSMUSG00000001815_228	chr2	-	TGTC	74656346	74656322
ENSMUSG00000001815_pair1_b	GGGCAGGTTGAGTGCAGCGGCCA	ENSMUSG00000001815	Evx2	pair1	b	ENSMUSG00000001815_234	chr2	+	TTTC	74657778	74657802
ENSMUSG00000001815_pair2_a	GCGGGTGAATGCCGTACGGTATC	ENSMUSG00000001815	Evx2	pair2	a	ENSMUSG00000001815_261	chr2	+	GTTC	74657871	74657895
ENSMUSG00000001815_pair2_b	CAGGGCCTCGAGCACAGCACCGC	ENSMUSG00000001815	Evx2	pair2	b	ENSMUSG00000001815_421	chr2	+	TTTC	74659296	74659320
ENSMUSG00000001819_pair1_a	CCGGTGGAGAAGTACATGGACGT	ENSMUSG00000001819	Hoxd13	pair1	a	ENSMUSG00000001819_136	chr2	+	TTTC	74668780	74668804
ENSMUSG00000001819_pair1_b	ATGGCATACTCATTCTCCAGTTC	ENSMUSG00000001819	Hoxd13	pair1	b	ENSMUSG00000001819_308	chr2	-	GTTA	74669998	74669974
ENSMUSG00000001819_pair2_a	GTCGTCGTCGTCATCCTCGGCTG	ENSMUSG00000001819	Hoxd13	pair2	a	ENSMUSG00000001819_71	chr2	+	CTTC	74668551	74668575
ENSMUSG00000001819_pair2_b	AACCAGCCGGACATGTGCGTCTA	ENSMUSG00000001819	Hoxd13	pair2	b	ENSMUSG00000001819_264	chr2	+	TTTA	74669896	74669920
ENSMUSG00000001823_pair1_a	CCGTCGGGCAGTGAAGATCGCAG	ENSMUSG00000001823	Hoxd12	pair1	a	ENSMUSG00000001823_189	chr2	-	TTTA	74675659	74675635
ENSMUSG00000001823_pair1_b	TGTAGGGTTTCCTCTTCTTGCGG	ENSMUSG00000001823	Hoxd12	pair1	b	ENSMUSG00000001823_212	chr2	-	TTTG	74675871	74675847
ENSMUSG00000001823_pair2_a	CAGTCACCGGACTCTTTCTACTT	ENSMUSG00000001823	Hoxd12	pair2	a	ENSMUSG00000001823_18	chr2	+	TTTA	74675137	74675161
ENSMUSG00000001823_pair2_b	TTACGCTTCTGCCGGTTGATGAA	ENSMUSG00000001823	Hoxd12	pair2	b	ENSMUSG00000001823_239	chr2	-	TTCC	74675941	74675917
ENSMUSG00000001827_pair1_a	TATAGGGCATAACGAGTGTCCTG	ENSMUSG00000001827	Folr1	pair1	a	ENSMUSG00000001827_94	chr7	-	TTTA	101858753	101858729
ENSMUSG00000001827_pair1_b	CCTGCAAGAGCAATTGGCACAAG	ENSMUSG00000001827	Folr1	pair1	b	ENSMUSG00000001827_122	chr7	-	TTTA	101859142	101859118
ENSMUSG00000001827_pair2_a	CACCCTCTCTCAGGTGGACCAGA	ENSMUSG00000001827	Folr1	pair2	a	ENSMUSG00000001827_155	chr7	-	TTTA	101859249	101859225
ENSMUSG00000001827_pair2_b	CATCTCACAGTGCAGCCCCTGGA	ENSMUSG00000001827	Folr1	pair2	b	ENSMUSG00000001827_239	chr7	-	TTTC	101859568	101859544
ENSMUSG00000001829_pair1_a	AGACGATCCCAAGAAGAGGAAGA	ENSMUSG00000001829	Clpb	pair1	a	ENSMUSG00000001829_505	chr7	-	TTCC	101773154	101773130
ENSMUSG00000001829_pair1_b	TCGGTTCTCCACCAGGCTACATC	ENSMUSG00000001829	Clpb	pair1	b	ENSMUSG00000001829_577	chr7	+	TTTA	101779211	101779235
ENSMUSG00000001829_pair2_a	AGTGCTACAGCAAGAATCCATCC	ENSMUSG00000001829	Clpb	pair2	a	ENSMUSG00000001829_131	chr7	+	GTTC	101664180	101664204
ENSMUSG00000001829_pair2_b	AGATGCAGCTCTAATGGAAGCTG	ENSMUSG00000001829	Clpb	pair2	b	ENSMUSG00000001829_159	chr7	+	TTTC	101667242	101667266
ENSMUSG00000001833_pair1_a	GGTGAATCTGGACTGGGAAAGTC	ENSMUSG00000001833	Septin7	pair1	a	ENSMUSG00000001833_112	chr9	+	TTTA	25277539	25277563
ENSMUSG00000001833_pair1_b	ATGCAAACGTTTCATAAACTCAA	ENSMUSG00000001833	Septin7	pair1	b	ENSMUSG00000001833_308	chr9	-	TTTC	25293728	25293704
ENSMUSG00000001833_pair2_a	CAGAAACAGATGATGAAGAAGAG	ENSMUSG00000001833	Septin7	pair2	a	ENSMUSG00000001833_372	chr9	+	TTTC	25296437	25296461
ENSMUSG00000001833_pair2_b	TAGGACCGTTTACCTCTTGCTGT	ENSMUSG00000001833	Septin7	pair2	b	ENSMUSG00000001833_404	chr9	+	TTTA	25297805	25297829
ENSMUSG00000001844_pair1_a	CTGGTAGAGATCAGACACTGTCA	ENSMUSG00000001844	Zdhhc4	pair1	a	ENSMUSG00000001844_128	chr5	+	TTTC	143320287	143320311
ENSMUSG00000001844_pair1_b	AGGAAACCAGCCCGCTCCAAGCA	ENSMUSG00000001844	Zdhhc4	pair1	b	ENSMUSG00000001844_210	chr5	-	TTTA	143321800	143321776
ENSMUSG00000001844_pair2_a	AGCATGCTCCTGGCTGGCTACTT	ENSMUSG00000001844	Zdhhc4	pair2	a	ENSMUSG00000001844_78	chr5	-	TTTG	143316779	143316755
ENSMUSG00000001844_pair2_b	GGTGAACAACTGCATCGGGGCCT	ENSMUSG00000001844	Zdhhc4	pair2	b	ENSMUSG00000001844_174	chr5	-	TTTG	143320433	143320409
ENSMUSG00000001847_pair1_a	TAGGTGCTGTCAAATACCTGGAG	ENSMUSG00000001847	Rac1	pair1	a	ENSMUSG00000001847_50	chr5	-	TTTC	143507112	143507088
ENSMUSG00000001847_pair1_b	CATCTACCATAACATTGGCAGAA	ENSMUSG00000001847	Rac1	pair1	b	ENSMUSG00000001847_235	chr5	+	TTTC	143514748	143514772
ENSMUSG00000001847_pair2_a	ATACCGATCTCTTTCGCCATGGC	ENSMUSG00000001847	Rac1	pair2	a	ENSMUSG00000001847_55	chr5	+	TTTC	143507319	143507343
ENSMUSG00000001847_pair2_b	CTTTCTGTAGGACGTGTTCTTAA	ENSMUSG00000001847	Rac1	pair2	b	ENSMUSG00000001847_165	chr5	-	TTTC	143508172	143508148
ENSMUSG00000001855_pair1_a	AACTTACCTGAGAAGAACCTGAC	ENSMUSG00000001855	Nup214	pair1	a	ENSMUSG00000001855_911	chr2	-	TTTC	31998061	31998037
ENSMUSG00000001855_pair1_b	AGAGTACTTATGTCTCCATGAAG	ENSMUSG00000001855	Nup214	pair1	b	ENSMUSG00000001855_1030	chr2	-	TTTC	32004342	32004318
ENSMUSG00000001855_pair2_a	ATAGGAACATTCAAGCCTTGAAT	ENSMUSG00000001855	Nup214	pair2	a	ENSMUSG00000001855_128	chr2	-	TTTC	31977798	31977774
ENSMUSG00000001855_pair2_b	AAACGATGCCAGCGGAATGGTGA	ENSMUSG00000001855	Nup214	pair2	b	ENSMUSG00000001855_202	chr2	+	TTTC	31979727	31979751
ENSMUSG00000001864_pair1_a	CTCCTGGCAGATCTGATGTCTTT	ENSMUSG00000001864	Aif1l	pair1	a	ENSMUSG00000001864_110	chr2	+	TTTC	31969616	31969640
ENSMUSG00000001864_pair1_b	CTTCATCTCCAAACCAGGGTCAT	ENSMUSG00000001864	Aif1l	pair1	b	ENSMUSG00000001864_170	chr2	+	TTTC	31970882	31970906
ENSMUSG00000001864_pair2_a	CTCAAAGCCCGGCAGGAGAAGAG	ENSMUSG00000001864	Aif1l	pair2	a	ENSMUSG00000001864_29	chr2	+	TTTG	31950545	31950569
ENSMUSG00000001864_pair2_b	TGAATATGATGCTGGGCAAGCGG	ENSMUSG00000001864	Aif1l	pair2	b	ENSMUSG00000001864_154	chr2	+	TTTG	31969749	31969773
ENSMUSG00000001865_pair1_a	CCTTGAGGACATATAATGGATTA	ENSMUSG00000001865	Cpa3	pair1	a	ENSMUSG00000001865_388	chr3	+	TTTA	20228803	20228827
ENSMUSG00000001865_pair1_b	CCTCAATGCTTTGGGTCAAGTTC	ENSMUSG00000001865	Cpa3	pair1	b	ENSMUSG00000001865_567	chr3	+	TTTA	20241910	20241934
ENSMUSG00000001865_pair2_a	TTAGATTGGGAAAAAAGATGGAG	ENSMUSG00000001865	Cpa3	pair2	a	ENSMUSG00000001865_378	chr3	-	TTTA	20227274	20227250
ENSMUSG00000001865_pair2_b	CGAGTTAGTGAGAAGGAATCTCA	ENSMUSG00000001865	Cpa3	pair2	b	ENSMUSG00000001865_536	chr3	-	TTTC	20239622	20239598
ENSMUSG00000001870_pair1_a	ACAGAAGGCTTCCCCACATACAC	ENSMUSG00000001870	Ltbp1	pair1	a	ENSMUSG00000001870_1677	chr17	-	TTTC	75352740	75352716
ENSMUSG00000001870_pair1_b	ACAGGATCATAGTATGTCCCTTG	ENSMUSG00000001870	Ltbp1	pair1	b	ENSMUSG00000001870_1880	chr17	-	TTTG	75362625	75362601
ENSMUSG00000001870_pair2_a	TGTTGACAGATATTGATGAATGC	ENSMUSG00000001870	Ltbp1	pair2	a	ENSMUSG00000001870_1366	chr17	+	TTTA	75312963	75312987
ENSMUSG00000001870_pair2_b	GACACTCCCCATGAGATCCACAG	ENSMUSG00000001870	Ltbp1	pair2	b	ENSMUSG00000001870_1555	chr17	-	TTTA	75327251	75327227
ENSMUSG00000001891_pair1_a	TGCCTGTGAAAACCACATCAGAT	ENSMUSG00000001891	Ugp2	pair1	a	ENSMUSG00000001891_181	chr11	-	TTTC	21329011	21328987
ENSMUSG00000001891_pair1_b	TAGGGTGGGACACTCACTCAGTA	ENSMUSG00000001891	Ugp2	pair1	b	ENSMUSG00000001891_322	chr11	-	TTTC	21329929	21329905
ENSMUSG00000001891_pair2_a	ACTGCTCCAAGAGAAATCCATAG	ENSMUSG00000001891	Ugp2	pair2	a	ENSMUSG00000001891_263	chr11	+	TTTA	21329776	21329800
ENSMUSG00000001891_pair2_b	ACACGGATGAAGATACCAAAAAA	ENSMUSG00000001891	Ugp2	pair2	b	ENSMUSG00000001891_509	chr11	-	TTTA	21332498	21332474
ENSMUSG00000001901_pair1_a	TCTGTCCCTAGACCACCACCCTG	ENSMUSG00000001901	Kcnh6	pair1	a	ENSMUSG00000001901_433	chr11	+	TTTC	106018737	106018761
ENSMUSG00000001901_pair1_b	CCTGGTCTGGCATGGAGACTGGC	ENSMUSG00000001901	Kcnh6	pair1	b	ENSMUSG00000001901_759	chr11	-	TTTG	106023777	106023753
ENSMUSG00000001901_pair2_a	CAGCCTCCAGCTTCCGCTGCCTG	ENSMUSG00000001901	Kcnh6	pair2	a	ENSMUSG00000001901_132	chr11	+	TTTG	106014121	106014145
ENSMUSG00000001901_pair2_b	TGGTGGATATTGTCATCAACTTC	ENSMUSG00000001901	Kcnh6	pair2	b	ENSMUSG00000001901_359	chr11	+	TTTG	106017490	106017514
ENSMUSG00000001909_pair1_a	TGTGCATAAGCTCTACAGCCCGG	ENSMUSG00000001909	Trmt1	pair1	a	ENSMUSG00000001909_262	chr8	-	TTTC	84691385	84691361
ENSMUSG00000001909_pair1_b	ACAGGCCAGGCCAAGGTTAAGTC	ENSMUSG00000001909	Trmt1	pair1	b	ENSMUSG00000001909_419	chr8	+	TTTC	84696940	84696964
ENSMUSG00000001909_pair2_a	TCTGAGTCCTTCTCTCCTGGAAC	ENSMUSG00000001909	Trmt1	pair2	a	ENSMUSG00000001909_171	chr8	-	TTTC	84690842	84690818
ENSMUSG00000001909_pair2_b	ATGGCAGGCTCGGCTCTTGAGGG	ENSMUSG00000001909	Trmt1	pair2	b	ENSMUSG00000001909_375	chr8	-	TTTC	84695538	84695514
ENSMUSG00000001910_pair1_a	TACCCTATCTCCAGGAATACACT	ENSMUSG00000001910	Nacc1	pair1	a	ENSMUSG00000001910_143	chr8	-	CTTC	84674880	84674856
ENSMUSG00000001910_pair1_b	AAGGCATGGCCCTTCACCACTAC	ENSMUSG00000001910	Nacc1	pair1	b	ENSMUSG00000001910_513	chr8	+	TTTG	84677119	84677143
ENSMUSG00000001910_pair2_a	GGGGCGAAGTTCTGGCAGTAGTC	ENSMUSG00000001910	Nacc1	pair2	a	ENSMUSG00000001910_84	chr8	+	GTTG	84673279	84673303
ENSMUSG00000001910_pair2_b	ACAGCATGGAGGACACGACTGTC	ENSMUSG00000001910	Nacc1	pair2	b	ENSMUSG00000001910_101	chr8	+	CTTG	84674766	84674790
ENSMUSG00000001911_pair1_a	AAAGGGATCCCTTTAAACAAAAT	ENSMUSG00000001911	Nfix	pair1	a	ENSMUSG00000001911_486	chr8	+	TTCC	84771914	84771938
ENSMUSG00000001911_pair1_b	AAGGGATCCCTTTGGAAAGTACT	ENSMUSG00000001911	Nfix	pair1	b	ENSMUSG00000001911_494	chr8	-	TTTA	84771934	84771910
ENSMUSG00000001911_pair2_a	ACACACCCAACCATCCGCTACCA	ENSMUSG00000001911	Nfix	pair2	a	ENSMUSG00000001911_169	chr8	-	TTTC	84721748	84721724
ENSMUSG00000001911_pair2_b	CAGGACTGCTTTGTGACGTCTGG	ENSMUSG00000001911	Nfix	pair2	b	ENSMUSG00000001911_389	chr8	-	TTTC	84727669	84727645
ENSMUSG00000001918_pair1_a	CTGGTCACCACACTGCTCGCGTC	ENSMUSG00000001918	Slc1a5	pair1	a	ENSMUSG00000001918_127	chr7	+	TTTC	16782305	16782329
ENSMUSG00000001918_pair1_b	GTAACAGGGCTCACCTAGAAGAG	ENSMUSG00000001918	Slc1a5	pair1	b	ENSMUSG00000001918_425	chr7	-	TTTG	16793898	16793874
ENSMUSG00000001918_pair2_a	CCCCCACCCCATCTGCAGTTTGC	ENSMUSG00000001918	Slc1a5	pair2	a	ENSMUSG00000001918_206	chr7	+	TTTC	16786327	16786351
ENSMUSG00000001918_pair2_b	GTTGTGCGATGAACACTGCCGCC	ENSMUSG00000001918	Slc1a5	pair2	b	ENSMUSG00000001918_483	chr7	-	TTTA	16795913	16795889
ENSMUSG00000001924_pair1_a	ACAGAAGTTAAAGTCTGACACGG	ENSMUSG00000001924	Uba1	pair1	a	ENSMUSG00000001924_694	chrX	+	TTTC	20675578	20675602
ENSMUSG00000001924_pair1_b	AGGGTACAAATGGGGATGGATTT	ENSMUSG00000001924	Uba1	pair1	b	ENSMUSG00000001924_833	chrX	-	TTTC	20676042	20676018
ENSMUSG00000001924_pair2_a	GAAGAAATCATCATCATAGATGC	ENSMUSG00000001924	Uba1	pair2	a	ENSMUSG00000001924_741	chrX	-	TTTG	20675709	20675685
ENSMUSG00000001924_pair2_b	GCTCACCAGCTCAGGGGCCCCTT	ENSMUSG00000001924	Uba1	pair2	b	ENSMUSG00000001924_967	chrX	+	TTTA	20679386	20679410
ENSMUSG00000001930_pair1_a	TGTACGTGTGCTACGGGGCCAGA	ENSMUSG00000001930	Vwf	pair1	a	ENSMUSG00000001930_379	chr6	+	TTTG	125588518	125588542
ENSMUSG00000001930_pair1_b	TGGGGCAAGGAGACACACACTCC	ENSMUSG00000001930	Vwf	pair1	b	ENSMUSG00000001930_448	chr6	-	GTTC	125590236	125590212
ENSMUSG00000001930_pair2_a	TGGCAGTCCCCAGCCAGGAGATA	ENSMUSG00000001930	Vwf	pair2	a	ENSMUSG00000001930_136	chr6	-	TTTC	125555495	125555471
ENSMUSG00000001930_pair2_b	CAAGTCCTGATGTCAGACAGACA	ENSMUSG00000001930	Vwf	pair2	b	ENSMUSG00000001930_248	chr6	+	CTTC	125566241	125566265
ENSMUSG00000001942_pair1_a	TCTGCACAGGAAACTTGGGCCAT	ENSMUSG00000001942	Siae	pair1	a	ENSMUSG00000001942_247	chr9	+	TTTC	37631336	37631360
ENSMUSG00000001942_pair1_b	TCACCATATGCCACAGCTCGAGC	ENSMUSG00000001942	Siae	pair1	b	ENSMUSG00000001942_579	chr9	-	TTTC	37644827	37644803
ENSMUSG00000001942_pair2_a	AGAACCCTCCAACACCTGGATGG	ENSMUSG00000001942	Siae	pair2	a	ENSMUSG00000001942_117	chr9	+	TTTC	37622893	37622917
ENSMUSG00000001942_pair2_b	ATGCCAACGGATCTCTGGAAATC	ENSMUSG00000001942	Siae	pair2	b	ENSMUSG00000001942_508	chr9	-	TTTG	37642703	37642679
ENSMUSG00000001943_pair1_a	ACAACCCACCAGATTTCTACACC	ENSMUSG00000001943	Vsig2	pair1	a	ENSMUSG00000001943_145	chr9	+	GTTA	37540441	37540465
ENSMUSG00000001943_pair1_b	TGGAACCTGATGAGGCAGAATGC	ENSMUSG00000001943	Vsig2	pair1	b	ENSMUSG00000001943_332	chr9	-	TTTC	37542686	37542662
ENSMUSG00000001943_pair2_a	AGTGTCTGAAGGGCGGAGGTCAG	ENSMUSG00000001943	Vsig2	pair2	a	ENSMUSG00000001943_139	chr9	-	TCCC	37540426	37540402
ENSMUSG00000001943_pair2_b	TGTCTCTCTAGACTCATCTGAAG	ENSMUSG00000001943	Vsig2	pair2	b	ENSMUSG00000001943_298	chr9	+	TTTG	37542574	37542598
ENSMUSG00000001946_pair1_a	TCATGACTCCATTAATGTAAGAC	ENSMUSG00000001946	Esam	pair1	a	ENSMUSG00000001946_141	chr9	-	TTTG	37534184	37534160
ENSMUSG00000001946_pair1_b	CAGGGTGTACCCTATGTCGGGAC	ENSMUSG00000001946	Esam	pair1	b	ENSMUSG00000001946_225	chr9	+	TTTA	37534563	37534587
ENSMUSG00000001946_pair2_a	CCTTCATCATTCTGCACATTGAC	ENSMUSG00000001946	Esam	pair2	a	ENSMUSG00000001946_189	chr9	-	TTTG	37534311	37534287
ENSMUSG00000001946_pair2_b	ATAGATGCTGTTCGTGGATCTTT	ENSMUSG00000001946	Esam	pair2	b	ENSMUSG00000001946_282	chr9	+	TTCC	37536590	37536614
ENSMUSG00000001948_pair1_a	CCTCTTCTCTAGCCACGTGTCCC	ENSMUSG00000001948	Spa17	pair1	a	ENSMUSG00000001948_27	chr9	+	TTTA	37603392	37603416
ENSMUSG00000001948_pair1_b	TCTAGAAGGTTCTCAAAATACGC	ENSMUSG00000001948	Spa17	pair1	b	ENSMUSG00000001948_153	chr9	+	TTTC	37611843	37611867
ENSMUSG00000001948_pair2_a	GAAACCAGCTTTGATCCAGCAGA	ENSMUSG00000001948	Spa17	pair2	a	ENSMUSG00000001948_136	chr9	-	TTTA	37607692	37607668
ENSMUSG00000001948_pair2_b	GAAATCTTCTTGAAGGGCTGACA	ENSMUSG00000001948	Spa17	pair2	b	ENSMUSG00000001948_198	chr9	-	TTTG	37611944	37611920
ENSMUSG00000001962_pair1_a	CCTCCCGGTCCCGGTCAGGCAAG	ENSMUSG00000001962	Fam50a	pair1	a	ENSMUSG00000001962_232	chrX	-	TTTA	74317511	74317487
ENSMUSG00000001962_pair1_b	CTCGTGCCTTGGTAACGATGAAG	ENSMUSG00000001962	Fam50a	pair1	b	ENSMUSG00000001962_394	chrX	-	TTTC	74319093	74319069
ENSMUSG00000001962_pair2_a	ACTGAAGTCTTTCCGCAAGATCT	ENSMUSG00000001962	Fam50a	pair2	a	ENSMUSG00000001962_335	chrX	-	GTTC	74318440	74318416
ENSMUSG00000001962_pair2_b	CTGTAGGTCAGCAGGGGTGGAAC	ENSMUSG00000001962	Fam50a	pair2	b	ENSMUSG00000001962_344	chrX	+	TTTC	74318805	74318829
ENSMUSG00000001964_pair1_a	TCCGATACTGAGCTGGCCGCAGT	ENSMUSG00000001964	Emd	pair1	a	ENSMUSG00000001964_13	chrX	+	TTTG	74254969	74254993
ENSMUSG00000001964_pair1_b	CTCCCCAAGACTATAATGATGAC	ENSMUSG00000001964	Emd	pair1	b	ENSMUSG00000001964_139	chrX	+	TTTC	74255730	74255754
ENSMUSG00000001964_pair2_a	GGCAGATCATACATGTCTGAGTC	ENSMUSG00000001964	Emd	pair2	a	ENSMUSG00000001964_115	chrX	-	TTTG	74255499	74255475
ENSMUSG00000001964_pair2_b	GCCAGCCGGGGACCTCACTTGTA	ENSMUSG00000001964	Emd	pair2	b	ENSMUSG00000001964_175	chrX	+	TTCC	74255826	74255850
ENSMUSG00000001983_pair1_a	ATAACGCCTCAATGAGCAGAGAA	ENSMUSG00000001983	Taco1	pair1	a	ENSMUSG00000001983_178	chr11	-	TTTG	106071943	106071919
ENSMUSG00000001983_pair1_b	TCAAAAAAGTGGCGTGCTCCTTC	ENSMUSG00000001983	Taco1	pair1	b	ENSMUSG00000001983_228	chr11	-	TTTG	106072570	106072546
ENSMUSG00000001983_pair2_a	TAGGGCACGCTCTAGGTTCACAG	ENSMUSG00000001983	Taco1	pair2	a	ENSMUSG00000001983_253	chr11	-	GTTC	106072640	106072616
ENSMUSG00000001983_pair2_b	CTCACTTGATGTAGTGAAGAAGC	ENSMUSG00000001983	Taco1	pair2	b	ENSMUSG00000001983_309	chr11	-	TTTC	106073139	106073115
ENSMUSG00000001985_pair1_a	TGCCAACATCATCAACAGAAACA	ENSMUSG00000001985	Grik3	pair1	a	ENSMUSG00000001985_69	chr4	+	TTTC	125623550	125623574
ENSMUSG00000001985_pair1_b	GGATCATCTTCGACTGCAGCCAC	ENSMUSG00000001985	Grik3	pair1	b	ENSMUSG00000001985_268	chr4	+	TTCC	125639409	125639433
ENSMUSG00000001985_pair2_a	CCTCTGTCCCCTCAGGAGGAGCC	ENSMUSG00000001985	Grik3	pair2	a	ENSMUSG00000001985_532	chr4	+	TTTC	125670534	125670558
ENSMUSG00000001985_pair2_b	GAGAAGTCAATGGCCTTCTCTCG	ENSMUSG00000001985	Grik3	pair2	b	ENSMUSG00000001985_635	chr4	-	TTTA	125686062	125686038
ENSMUSG00000001986_pair1_a	GTATACATCTGCACTGACACACG	ENSMUSG00000001986	Gria3	pair1	a	ENSMUSG00000001986_443	chrX	+	TTTA	41591705	41591729
ENSMUSG00000001986_pair1_b	ATAGGCTAAATCGACACAATAGC	ENSMUSG00000001986	Gria3	pair1	b	ENSMUSG00000001986_670	chrX	-	TTTC	41598544	41598520
ENSMUSG00000001986_pair2_a	AGAGCTCTCTCAATATCAATTCC	ENSMUSG00000001986	Gria3	pair2	a	ENSMUSG00000001986_503	chrX	-	TTTC	41591874	41591850
ENSMUSG00000001986_pair2_b	AGAGAGCTGATATAGCTGTTGCT	ENSMUSG00000001986	Gria3	pair2	b	ENSMUSG00000001986_731	chrX	+	TTTC	41609908	41609932
ENSMUSG00000001988_pair1_a	TGTGTCCTCCAGAGTTAGCGACC	ENSMUSG00000001988	Npas1	pair1	a	ENSMUSG00000001988_312	chr7	-	TTCC	16461452	16461428
ENSMUSG00000001988_pair1_b	TCTACATCTCAGAGACAGTGTCC	ENSMUSG00000001988	Npas1	pair1	b	ENSMUSG00000001988_520	chr7	-	TTTC	16465154	16465130
ENSMUSG00000001988_pair2_a	TCTCCATCACCGGCAGGTGGAGC	ENSMUSG00000001988	Npas1	pair2	a	ENSMUSG00000001988_502	chr7	-	TTCC	16463436	16463412
ENSMUSG00000001988_pair2_b	TCTCAACTCTAGTCCTTGGATGG	ENSMUSG00000001988	Npas1	pair2	b	ENSMUSG00000001988_542	chr7	-	TTTG	16465212	16465188
ENSMUSG00000001995_pair1_a	AGTGCAGGGGTTGTGCACCTTCA	ENSMUSG00000001995	Sipa1l2	pair1	a	ENSMUSG00000001995_1163	chr8	+	TTTC	125469761	125469785
ENSMUSG00000001995_pair1_b	AGCGGATTCCACAGGGACTCACT	ENSMUSG00000001995	Sipa1l2	pair1	b	ENSMUSG00000001995_1276	chr8	-	TTTC	125473607	125473583
ENSMUSG00000001995_pair2_a	TGAAACAGAGTCTCCCACCACTG	ENSMUSG00000001995	Sipa1l2	pair2	a	ENSMUSG00000001995_354	chr8	+	TTTC	125442663	125442687
ENSMUSG00000001995_pair2_b	GGAGGAACACCACGTGGCACCGT	ENSMUSG00000001995	Sipa1l2	pair2	b	ENSMUSG00000001995_771	chr8	-	TTTA	125453476	125453452
ENSMUSG00000001998_pair1_a	AGAAAACGATGAAGGAATGTATG	ENSMUSG00000001998	Ap4e1	pair1	a	ENSMUSG00000001998_95	chr2	+	TTTC	127014164	127014188
ENSMUSG00000001998_pair1_b	CCTCGAGAAATGATTCCAGCCGT	ENSMUSG00000001998	Ap4e1	pair1	b	ENSMUSG00000001998_228	chr2	+	TTTC	127028231	127028255
ENSMUSG00000001998_pair2_a	CCTCATTGCCCCCAATCAAGTAC	ENSMUSG00000001998	Ap4e1	pair2	a	ENSMUSG00000001998_292	chr2	+	TTTA	127033571	127033595
ENSMUSG00000001998_pair2_b	AAGCAGGTGGTGGGCGGGAAGCT	ENSMUSG00000001998	Ap4e1	pair2	b	ENSMUSG00000001998_372	chr2	+	TTTA	127035091	127035115
ENSMUSG00000001999_pair1_a	GGAATGCTGAAGAGTGTGGATCC	ENSMUSG00000001999	Blvra	pair1	a	ENSMUSG00000001999_47	chr2	-	TTTA	127083029	127083005
ENSMUSG00000001999_pair1_b	AAAGGCAGTTTCTTCAGGCTGGC	ENSMUSG00000001999	Blvra	pair1	b	ENSMUSG00000001999_126	chr2	+	TTTC	127086837	127086861
ENSMUSG00000001999_pair2_a	AGCCAAAGAGGAAATTTGGTGTG	ENSMUSG00000001999	Blvra	pair2	a	ENSMUSG00000001999_11	chr2	+	TTTC	127082926	127082950
ENSMUSG00000001999_pair2_b	GTGGCTGGAACTCTCAGTGCAAA	ENSMUSG00000001999	Blvra	pair2	b	ENSMUSG00000001999_107	chr2	-	CTTC	127086072	127086048
ENSMUSG00000002006_pair1_a	ATGGAATGGATGTCCAAAATCGA	ENSMUSG00000002006	Pdzd4	pair1	a	ENSMUSG00000002006_581	chrX	-	ATTA	73796477	73796453
ENSMUSG00000002006_pair1_b	TAGTGCTCACCTGGATGATTCTG	ENSMUSG00000002006	Pdzd4	pair1	b	ENSMUSG00000002006_587	chrX	+	TTTC	73796816	73796840
ENSMUSG00000002006_pair2_a	GCTGCAATGCTGTTGGGATTTAC	ENSMUSG00000002006	Pdzd4	pair2	a	ENSMUSG00000002006_603	chrX	+	TTTG	73796866	73796890
ENSMUSG00000002006_pair2_b	AACGTAGATGCCTAGGTCCTCCT	ENSMUSG00000002006	Pdzd4	pair2	b	ENSMUSG00000002006_623	chrX	+	CTCC	73798196	73798220
ENSMUSG00000002007_pair1_a	AGGTCAGGGACAGTGACCCTAGT	ENSMUSG00000002007	Srpk3	pair1	a	ENSMUSG00000002007_169	chrX	+	TTTC	73775472	73775496
ENSMUSG00000002007_pair1_b	AGCTGGCCACTGGTGACTACCTA	ENSMUSG00000002007	Srpk3	pair1	b	ENSMUSG00000002007_595	chrX	+	TTTG	73778108	73778132
ENSMUSG00000002007_pair2_a	CCAGGTGCTGCATGGTCTGGATT	ENSMUSG00000002007	Srpk3	pair2	a	ENSMUSG00000002007_252	chrX	+	TTTG	73776190	73776214
ENSMUSG00000002007_pair2_b	GTGCTTCCAATCTCCTAGTGAAC	ENSMUSG00000002007	Srpk3	pair2	b	ENSMUSG00000002007_504	chrX	+	TTTG	73777514	73777538
ENSMUSG00000002010_pair1_a	CCACAGCTGGTATCCCGGCCTCA	ENSMUSG00000002010	Idh3g	pair1	a	ENSMUSG00000002010_181	chrX	-	TTTC	73780133	73780109
ENSMUSG00000002010_pair1_b	CCGTACAATGAGGATGTCTATGT	ENSMUSG00000002010	Idh3g	pair1	b	ENSMUSG00000002010_309	chrX	+	TTTC	73780933	73780957
ENSMUSG00000002010_pair2_a	CCTGTCACTCCCCCAGCACCAGC	ENSMUSG00000002010	Idh3g	pair2	a	ENSMUSG00000002010_350	chrX	-	TTTC	73781050	73781026
ENSMUSG00000002010_pair2_b	GTCTGACTCTACTGCAGGCATGC	ENSMUSG00000002010	Idh3g	pair2	b	ENSMUSG00000002010_436	chrX	-	TTTA	73781810	73781786
ENSMUSG00000002012_pair1_a	AGAATCAGCCATCCCAACATTGT	ENSMUSG00000002012	Pnck	pair1	a	ENSMUSG00000002012_379	chrX	-	TTTC	73658334	73658310
ENSMUSG00000002012_pair1_b	CTGGGCCAGCATCACCTCAGAGA	ENSMUSG00000002012	Pnck	pair1	b	ENSMUSG00000002012_417	chrX	+	TTTC	73658785	73658809
ENSMUSG00000002012_pair2_a	TGAGGGCCAGCTATGAGTTTGAC	ENSMUSG00000002012	Pnck	pair2	a	ENSMUSG00000002012_172	chrX	-	ATTC	73657288	73657264
ENSMUSG00000002012_pair2_b	ACCGCATCATGGAGCGGGGCTCC	ENSMUSG00000002012	Pnck	pair2	b	ENSMUSG00000002012_328	chrX	-	TTTG	73658138	73658114
ENSMUSG00000002014_pair1_a	ACTGACCTGCAAGAACAGGGTCC	ENSMUSG00000002014	Ssr4	pair1	a	ENSMUSG00000002014_61	chrX	+	TTTC	73788925	73788949
ENSMUSG00000002014_pair1_b	CTGTAACCCGCGGCCAGGATGTG	ENSMUSG00000002014	Ssr4	pair1	b	ENSMUSG00000002014_101	chrX	+	TTTC	73789836	73789860
ENSMUSG00000002014_pair2_a	TTACCCCCCCCTCCAGAACATGG	ENSMUSG00000002014	Ssr4	pair2	a	ENSMUSG00000002014_80	chrX	+	TTTA	73789780	73789804
ENSMUSG00000002014_pair2_b	AGATGATACTCACCTTCCTTAGG	ENSMUSG00000002014	Ssr4	pair2	b	ENSMUSG00000002014_164	chrX	-	TTCC	73790137	73790113
ENSMUSG00000002015_pair1_a	AAGGCTTCATTGGAGGCCAGCAG	ENSMUSG00000002015	Bcap31	pair1	a	ENSMUSG00000002015_147	chrX	+	TTTA	73689613	73689637
ENSMUSG00000002015_pair1_b	CGTGCTCAGAGGAATCTCTATAT	ENSMUSG00000002015	Bcap31	pair1	b	ENSMUSG00000002015_193	chrX	-	TTTC	73707050	73707026
ENSMUSG00000002015_pair2_a	TGTCACATCATCGTATTTCAGGA	ENSMUSG00000002015	Bcap31	pair2	a	ENSMUSG00000002015_218	chrX	+	TTTC	73707103	73707127
ENSMUSG00000002015_pair2_b	CAGTGGACTACAGTTGCCACCTT	ENSMUSG00000002015	Bcap31	pair2	b	ENSMUSG00000002015_324	chrX	-	TTTG	73714879	73714855
ENSMUSG00000002017_pair1_a	AGGACAAGCAGTGGGTCCATAAG	ENSMUSG00000002017	Fam98a	pair1	a	ENSMUSG00000002017_292	chr17	-	TTTA	75539001	75538977
ENSMUSG00000002017_pair1_b	GAGGAGCATTCACACAGAGCATT	ENSMUSG00000002017	Fam98a	pair1	b	ENSMUSG00000002017_489	chr17	+	TTTG	75541323	75541347
ENSMUSG00000002017_pair2_a	AACAGAGTCAGACAGACAAACTA	ENSMUSG00000002017	Fam98a	pair2	a	ENSMUSG00000002017_328	chr17	-	TTTC	75539123	75539099
ENSMUSG00000002017_pair2_b	CAAAGGACTCTTAATTCAGACAC	ENSMUSG00000002017	Fam98a	pair2	b	ENSMUSG00000002017_595	chr17	+	TTTA	75547639	75547663
ENSMUSG00000002020_pair1_a	CTCACACCACAGATCACAACGAA	ENSMUSG00000002020	Ltbp2	pair1	a	ENSMUSG00000002020_350	chr12	-	TTTC	84786127	84786103
ENSMUSG00000002020_pair1_b	TAGATATCAACGAATGCCGTCAC	ENSMUSG00000002020	Ltbp2	pair1	b	ENSMUSG00000002020_1061	chr12	-	TTTA	84795167	84795143
ENSMUSG00000002020_pair2_a	CCTGTGCAACCCTGGCTACCACT	ENSMUSG00000002020	Ltbp2	pair2	a	ENSMUSG00000002020_376	chr12	-	TTTG	84786409	84786385
ENSMUSG00000002020_pair2_b	AGATGTGGACGAGTGTGCCAGCC	ENSMUSG00000002020	Ltbp2	pair2	b	ENSMUSG00000002020_954	chr12	-	TTTC	84793750	84793726
ENSMUSG00000002028_pair1_a	TCTTCACAGTCAGAGAGGTCATT	ENSMUSG00000002028	Kmt2a	pair1	a	ENSMUSG00000002028_2243	chr9	+	TTTA	44824345	44824369
ENSMUSG00000002028_pair1_b	CTAGATGAGATGTATGAGATTCT	ENSMUSG00000002028	Kmt2a	pair1	b	ENSMUSG00000002028_2822	chr9	-	TTTC	44833053	44833029
ENSMUSG00000002028_pair2_a	GTCCCAGGCACTCGGGGTGATAG	ENSMUSG00000002028	Kmt2a	pair2	a	ENSMUSG00000002028_2948	chr9	+	TTTG	44836181	44836205
ENSMUSG00000002028_pair2_b	GTGGCCGCAATATAAAGAAGCAA	ENSMUSG00000002028	Kmt2a	pair2	b	ENSMUSG00000002028_3392	chr9	-	TTTG	44845423	44845399
ENSMUSG00000002031_pair1_a	CCTCAACTGCCCCTGGCAGGTAC	ENSMUSG00000002031	Ift46	pair1	a	ENSMUSG00000002031_187	chr9	+	TTTC	44783937	44783961
ENSMUSG00000002031_pair1_b	TAGCAACATATGAAAGTAAAGAG	ENSMUSG00000002031	Ift46	pair1	b	ENSMUSG00000002031_294	chr9	+	TTTA	44786287	44786311
ENSMUSG00000002031_pair2_a	GGATGCACCATCTGTACCTTTAA	ENSMUSG00000002031	Ift46	pair2	a	ENSMUSG00000002031_234	chr9	-	TTTA	44784074	44784050
ENSMUSG00000002031_pair2_b	GGCCCATGCCCGACATTGACACT	ENSMUSG00000002031	Ift46	pair2	b	ENSMUSG00000002031_362	chr9	+	TTTA	44786833	44786857
ENSMUSG00000002032_pair1_a	TCTATCCCGTAGTGACTCCAATA	ENSMUSG00000002032	Tmem25	pair1	a	ENSMUSG00000002032_109	chr9	-	TTTG	44795526	44795502
ENSMUSG00000002032_pair1_b	ACTGTTACTGCCCAGCGCTCCCA	ENSMUSG00000002032	Tmem25	pair1	b	ENSMUSG00000002032_322	chr9	-	TTTC	44798224	44798200
ENSMUSG00000002032_pair2_a	GCTCCAACCTGGGCAATCTCTGG	ENSMUSG00000002032	Tmem25	pair2	a	ENSMUSG00000002032_271	chr9	+	TTTG	44796583	44796607
ENSMUSG00000002032_pair2_b	TCCAGAGAAGGCGTCCCCACCCA	ENSMUSG00000002032	Tmem25	pair2	b	ENSMUSG00000002032_324	chr9	+	TTCC	44798232	44798256
ENSMUSG00000002033_pair1_a	CCACAGTGTGTGAAAACTGCATT	ENSMUSG00000002033	Cd3g	pair1	a	ENSMUSG00000002033_132	chr9	-	TTCC	44973647	44973623
ENSMUSG00000002033_pair1_b	GAGGACTTATTATGCTCCCGTCT	ENSMUSG00000002033	Cd3g	pair1	b	ENSMUSG00000002033_183	chr9	+	TTTA	44974273	44974297
ENSMUSG00000002033_pair2_a	ATGTCTCCTTTGCTCCTTGACAC	ENSMUSG00000002033	Cd3g	pair2	a	ENSMUSG00000002033_153	chr9	+	TTTG	44974186	44974210
ENSMUSG00000002033_pair2_b	CAGGCACTGTAGCCCAGACAAAT	ENSMUSG00000002033	Cd3g	pair2	b	ENSMUSG00000002033_254	chr9	-	TTTC	44975277	44975253
ENSMUSG00000002043_pair1_a	TGCACACCGAGATGGTGGCGGAG	ENSMUSG00000002043	Trappc6a	pair1	a	ENSMUSG00000002043_9	chr7	+	TTTC	19508773	19508797
ENSMUSG00000002043_pair1_b	GGGAGGAGTTAGATGCCCTCAAG	ENSMUSG00000002043	Trappc6a	pair1	b	ENSMUSG00000002043_72	chr7	+	TTTA	19514444	19514468
ENSMUSG00000002043_pair2_a	AGAAGCACATGGACGGACTCCGC	ENSMUSG00000002043	Trappc6a	pair2	a	ENSMUSG00000002043_88	chr7	+	TTCC	19514501	19514525
ENSMUSG00000002043_pair2_b	TTGCCAGGGGACCTATGTGCTGC	ENSMUSG00000002043	Trappc6a	pair2	b	ENSMUSG00000002043_112	chr7	+	TTTG	19514996	19515020
ENSMUSG00000002052_pair1_a	AAGCAAGCAGAAAAGATGATGGA	ENSMUSG00000002052	Supt6	pair1	a	ENSMUSG00000002052_489	chr11	-	TTTC	78212861	78212837
ENSMUSG00000002052_pair1_b	AGGGTGGACTCGAGAGCCATCAA	ENSMUSG00000002052	Supt6	pair1	b	ENSMUSG00000002052_828	chr11	+	TTTC	78220041	78220065
ENSMUSG00000002052_pair2_a	AGCATACATCAAGCGAGTGATTG	ENSMUSG00000002052	Supt6	pair2	a	ENSMUSG00000002052_513	chr11	-	TTTC	78212913	78212889
ENSMUSG00000002052_pair2_b	GGGGTCCCAGGCCACAGACATAC	ENSMUSG00000002052	Supt6	pair2	b	ENSMUSG00000002052_928	chr11	+	TTTC	78222129	78222153
ENSMUSG00000002055_pair1_a	AGTTCAAGCAATACCTACCATGA	ENSMUSG00000002055	Spag5	pair1	a	ENSMUSG00000002055_576	chr11	-	TTTA	78313211	78313187
ENSMUSG00000002055_pair1_b	AGGGCTGAGCTGGCCAGCACTGA	ENSMUSG00000002055	Spag5	pair1	b	ENSMUSG00000002055_1028	chr11	+	TTTC	78315894	78315918
ENSMUSG00000002055_pair2_a	AGAAGGAACTAAGTCCACAGGTG	ENSMUSG00000002055	Spag5	pair2	a	ENSMUSG00000002055_260	chr11	-	TTTC	78304523	78304499
ENSMUSG00000002055_pair2_b	CATAAACAGGCAGAGGCAGTACT	ENSMUSG00000002055	Spag5	pair2	b	ENSMUSG00000002055_683	chr11	+	TTTC	78313807	78313831
ENSMUSG00000002057_pair1_a	GAAGGATTGAGGGCCCACAGACA	ENSMUSG00000002057	Foxn1	pair1	a	ENSMUSG00000002057_323	chr11	+	TTTG	78361505	78361529
ENSMUSG00000002057_pair1_b	GACTCACCTTGAAGTAAGGGAAG	ENSMUSG00000002057	Foxn1	pair1	b	ENSMUSG00000002057_381	chr11	+	TTTA	78365930	78365954
ENSMUSG00000002057_pair2_a	ATGGCCCTTAAGAACAGTAAGAC	ENSMUSG00000002057	Foxn1	pair2	a	ENSMUSG00000002057_418	chr11	-	CTTC	78366028	78366004
ENSMUSG00000002057_pair2_b	CCAAAGCCCATCTACTCTTACAG	ENSMUSG00000002057	Foxn1	pair2	b	ENSMUSG00000002057_438	chr11	-	CTTC	78366893	78366869
ENSMUSG00000002058_pair1_a	AAAAAGGACAGTCCCTGAGTCCA	ENSMUSG00000002058	Unc119	pair1	a	ENSMUSG00000002058_139	chr11	-	TTTC	78347310	78347286
ENSMUSG00000002058_pair1_b	GAAAGTAGTGCCTCTCGATCATG	ENSMUSG00000002058	Unc119	pair1	b	ENSMUSG00000002058_231	chr11	-	TTTC	78348155	78348131
ENSMUSG00000002058_pair2_a	TTCGCTACCAGTTCACACCTGCC	ENSMUSG00000002058	Unc119	pair2	a	ENSMUSG00000002058_177	chr11	+	TTTG	78347844	78347868
ENSMUSG00000002058_pair2_b	GCTTCTGCATCCCCAGCAGCAAG	ENSMUSG00000002058	Unc119	pair2	b	ENSMUSG00000002058_242	chr11	+	TTTG	78348184	78348208
ENSMUSG00000002059_pair1_a	TCGTAGGGGCTATCCGACCCCGT	ENSMUSG00000002059	Rab34	pair1	a	ENSMUSG00000002059_19	chr11	+	GTTA	78188973	78188997
ENSMUSG00000002059_pair1_b	TCTCAGTGCCTGAAGAAAGAGGC	ENSMUSG00000002059	Rab34	pair1	b	ENSMUSG00000002059_165	chr11	+	TTCC	78189561	78189585
ENSMUSG00000002059_pair2_a	TGGTAGGGCCATCCCAGCCCCGA	ENSMUSG00000002059	Rab34	pair2	a	ENSMUSG00000002059_6	chr11	+	GTTA	78188919	78188943
ENSMUSG00000002059_pair2_b	CCACAGACTCCTGCTCAGTATTC	ENSMUSG00000002059	Rab34	pair2	b	ENSMUSG00000002059_408	chr11	+	TTTC	78191355	78191379
ENSMUSG00000002064_pair1_a	CAGAGAGAGGTGAAGTGAAATGG	ENSMUSG00000002064	Sdf2	pair1	a	ENSMUSG00000002064_151	chr11	-	TTTC	78251208	78251184
ENSMUSG00000002064_pair1_b	GGAAGTGAGTGCCTTTGGCGAAG	ENSMUSG00000002064	Sdf2	pair1	b	ENSMUSG00000002064_166	chr11	+	TTTA	78254846	78254870
ENSMUSG00000002064_pair2_a	GTGGTGAAGCTACTCAATACACG	ENSMUSG00000002064	Sdf2	pair2	a	ENSMUSG00000002064_40	chr11	+	CTCC	78246100	78246124
ENSMUSG00000002064_pair2_b	ATGGGGGTTCCCCTTTCACACAC	ENSMUSG00000002064	Sdf2	pair2	b	ENSMUSG00000002064_122	chr11	-	TTTG	78251125	78251101
ENSMUSG00000002068_pair1_a	ATCCCCGGAGCAAGCGCCATCTG	ENSMUSG00000002068	Ccne1	pair1	a	ENSMUSG00000002068_242	chr7	+	TTTC	38099818	38099842
ENSMUSG00000002068_pair1_b	CCAGGTGTGCGAAGTCTATAAGC	ENSMUSG00000002068	Ccne1	pair1	b	ENSMUSG00000002068_354	chr7	-	TTTC	38100709	38100685
ENSMUSG00000002068_pair2_a	AAGCAATAAATAAGGCTGAAATC	ENSMUSG00000002068	Ccne1	pair2	a	ENSMUSG00000002068_291	chr7	+	TTTG	38100562	38100586
ENSMUSG00000002068_pair2_b	GAGGATCATGTTAAACAAAGAAA	ENSMUSG00000002068	Ccne1	pair2	b	ENSMUSG00000002068_405	chr7	-	TTTG	38102901	38102877
ENSMUSG00000002076_pair1_a	AGTCCCCCAGCAGCTGCAACATG	ENSMUSG00000002076	Hsf2bp	pair1	a	ENSMUSG00000002076_145	chr17	+	TTTA	32007703	32007727
ENSMUSG00000002076_pair1_b	AACATAACTGGCCAGACGATGGA	ENSMUSG00000002076	Hsf2bp	pair1	b	ENSMUSG00000002076_242	chr17	-	TTTC	32011291	32011267
ENSMUSG00000002076_pair2_a	TAGCCGGGCTTTGAAGTGTTCAC	ENSMUSG00000002076	Hsf2bp	pair2	a	ENSMUSG00000002076_340	chr17	+	TTTC	32022798	32022822
ENSMUSG00000002076_pair2_b	TGGAAACTTTCCAGTAACTCCCC	ENSMUSG00000002076	Hsf2bp	pair2	b	ENSMUSG00000002076_384	chr17	+	TTTC	32033280	32033304
ENSMUSG00000002083_pair1_a	CCTCACCCAGGTCCTCAGCCCTC	ENSMUSG00000002083	Bbc3	pair1	a	ENSMUSG00000002083_82	chr7	+	TTCC	16313613	16313637
ENSMUSG00000002083_pair1_b	TACTTCCTCCTCTCCCCAGAGAC	ENSMUSG00000002083	Bbc3	pair1	b	ENSMUSG00000002083_143	chr7	+	TTCC	16317095	16317119
ENSMUSG00000002083_pair2_a	AGGGAGCGCCATGGCCCGCGCAC	ENSMUSG00000002083	Bbc3	pair2	a	ENSMUSG00000002083_3	chr7	+	CTCC	16312127	16312151
ENSMUSG00000002083_pair2_b	GGTGGGGCCTCCTGCCAGGGCCT	ENSMUSG00000002083	Bbc3	pair2	b	ENSMUSG00000002083_109	chr7	-	CTTG	16313716	16313692
ENSMUSG00000002100_pair1_a	AGGAGGCTGGCCCCAGCCACTCG	ENSMUSG00000002100	Mybpc3	pair1	a	ENSMUSG00000002100_237	chr2	-	TTTC	91120401	91120377
ENSMUSG00000002100_pair1_b	AGATGAGAATGTACGCGGCGTGT	ENSMUSG00000002100	Mybpc3	pair1	b	ENSMUSG00000002100_734	chr2	+	TTTC	91125337	91125361
ENSMUSG00000002100_pair2_a	ACAGCTGTAACTTCAACCTCACT	ENSMUSG00000002100	Mybpc3	pair2	a	ENSMUSG00000002100_304	chr2	+	TTTG	91121109	91121133
ENSMUSG00000002100_pair2_b	CCTGGTAGGCAGGCTCCAGCTTC	ENSMUSG00000002100	Mybpc3	pair2	b	ENSMUSG00000002100_485	chr2	-	TTTA	91123922	91123898
ENSMUSG00000002102_pair1_a	TGCATCCACCAACCCAATCACTG	ENSMUSG00000002102	Psmc3	pair1	a	ENSMUSG00000002102_211	chr2	-	TTTC	91055687	91055663
ENSMUSG00000002102_pair1_b	ATAGACGAATTGGATGCCATTGG	ENSMUSG00000002102	Psmc3	pair1	b	ENSMUSG00000002102_384	chr2	+	TTTC	91057025	91057049
ENSMUSG00000002102_pair2_a	TCAGGGTGTGAACAAAGACTCCT	ENSMUSG00000002102	Psmc3	pair2	a	ENSMUSG00000002102_225	chr2	+	GTTC	91055897	91055921
ENSMUSG00000002102_pair2_b	AGGCGGCCCATACATCAGCACTC	ENSMUSG00000002102	Psmc3	pair2	b	ENSMUSG00000002102_323	chr2	-	TTCC	91056757	91056733
ENSMUSG00000002103_pair1_a	ATGGCAGCCTATCCCTGTTCACA	ENSMUSG00000002103	Acp2	pair1	a	ENSMUSG00000002103_168	chr2	+	TTTC	91205859	91205883
ENSMUSG00000002103_pair1_b	GGGTGAGGCCCAGGGCGGCAGAA	ENSMUSG00000002103	Acp2	pair1	b	ENSMUSG00000002103_297	chr2	-	TTTG	91206759	91206735
ENSMUSG00000002103_pair2_a	TGTGCGAAGCACAGACTTCGATC	ENSMUSG00000002103	Acp2	pair2	a	ENSMUSG00000002103_132	chr2	+	TTTA	91205757	91205781
ENSMUSG00000002103_pair2_b	CTTTGGGTCCATGTCCCCGTTAT	ENSMUSG00000002103	Acp2	pair2	b	ENSMUSG00000002103_197	chr2	+	TTTC	91206019	91206043
ENSMUSG00000002104_pair1_a	AATCTGTTGCTTTGTCTGGTCCT	ENSMUSG00000002104	Rapsn	pair1	a	ENSMUSG00000002104_11	chr2	-	TTTC	91035830	91035806
ENSMUSG00000002104_pair1_b	GAGCAGGAAGTCAGCATCCTCCA	ENSMUSG00000002104	Rapsn	pair1	b	ENSMUSG00000002104_95	chr2	-	TTTC	91036607	91036583
ENSMUSG00000002104_pair2_a	TAGCGGCCCATCTCCGAGTGAGC	ENSMUSG00000002104	Rapsn	pair2	a	ENSMUSG00000002104_58	chr2	-	TTTG	91035976	91035952
ENSMUSG00000002104_pair2_b	AGAAGGCCCTGCGCTATGCCCAC	ENSMUSG00000002104	Rapsn	pair2	b	ENSMUSG00000002104_149	chr2	+	TTTG	91036790	91036814
ENSMUSG00000002105_pair1_a	TACAGCCCTGGGAGGCCTTCTGG	ENSMUSG00000002105	Slc39a13	pair1	a	ENSMUSG00000002105_104	chr2	-	TTTC	91063388	91063364
ENSMUSG00000002105_pair1_b	CTCACAAGGAAGCTGGCAGCCAC	ENSMUSG00000002105	Slc39a13	pair1	b	ENSMUSG00000002105_160	chr2	+	TTTG	91064718	91064742
ENSMUSG00000002105_pair2_a	GCTGCCGTCCATCGGTCAAAGCC	ENSMUSG00000002105	Slc39a13	pair2	a	ENSMUSG00000002105_108	chr2	+	CTTA	91063396	91063420
ENSMUSG00000002105_pair2_b	TCAACAGCAAGGAGGACCCCAGC	ENSMUSG00000002105	Slc39a13	pair2	b	ENSMUSG00000002105_240	chr2	-	TTCC	91065611	91065587
ENSMUSG00000002107_pair1_a	TACCTTTACTCTGGGGAGGGTTC	ENSMUSG00000002107	Celf2	pair1	a	ENSMUSG00000002107_656	chr2	+	TTTG	6721410	6721434
ENSMUSG00000002107_pair1_b	CGACCAGGACCTAGGGATCTGTC	ENSMUSG00000002107	Celf2	pair1	b	ENSMUSG00000002107_695	chr2	+	TTTC	6721507	6721531
ENSMUSG00000002107_pair2_a	ATATTGTGCAGTGCATTCTGGGC	ENSMUSG00000002107	Celf2	pair2	a	ENSMUSG00000002107_615	chr2	+	TTTA	6664127	6664151
ENSMUSG00000002107_pair2_b	TCTCTGTAGGTTGTTGTTTCGTA	ENSMUSG00000002107	Celf2	pair2	b	ENSMUSG00000002107_648	chr2	-	TTTC	6664210	6664186
ENSMUSG00000002108_pair1_a	TGGAGACGTCACGGAGGTACAAC	ENSMUSG00000002108	Nr1h3	pair1	a	ENSMUSG00000002108_197	chr2	-	CTTC	91190278	91190254
ENSMUSG00000002108_pair1_b	CGCCGCATGTAGGTGTCCATGGG	ENSMUSG00000002108	Nr1h3	pair1	b	ENSMUSG00000002108_372	chr2	+	TTTC	91191841	91191865
ENSMUSG00000002108_pair2_a	CTCTGCTCATTGCCATCAGCATC	ENSMUSG00000002108	Nr1h3	pair2	a	ENSMUSG00000002108_114	chr2	-	TTTG	91184978	91184954
ENSMUSG00000002108_pair2_b	GCAAATGCCGCCAGGCAGGCATG	ENSMUSG00000002108	Nr1h3	pair2	b	ENSMUSG00000002108_368	chr2	-	CTTC	91191825	91191801
ENSMUSG00000002109_pair1_a	GCCCAGATGGAGCTCGGCTCCTG	ENSMUSG00000002109	Ddb2	pair1	a	ENSMUSG00000002109_195	chr2	-	TTTA	91216803	91216779
ENSMUSG00000002109_pair1_b	TCTGTAGCTTTGGAACCTCCGAA	ENSMUSG00000002109	Ddb2	pair1	b	ENSMUSG00000002109_276	chr2	-	TTTC	91217241	91217217
ENSMUSG00000002109_pair2_a	GGATGTCACACCTGCATTGACAG	ENSMUSG00000002109	Ddb2	pair2	a	ENSMUSG00000002109_204	chr2	+	TTTG	91217038	91217062
ENSMUSG00000002109_pair2_b	TGTTGAGCACAGATGGCAAGGAG	ENSMUSG00000002109	Ddb2	pair2	b	ENSMUSG00000002109_290	chr2	-	ATCC	91217333	91217309
ENSMUSG00000002111_pair1_a	TCCGCACACCATGTCCACAACAA	ENSMUSG00000002111	Spi1	pair1	a	ENSMUSG00000002111_80	chr2	+	TTTC	91113268	91113292
ENSMUSG00000002111_pair1_b	TCCTTGTCCACCCACCAGATGCT	ENSMUSG00000002111	Spi1	pair1	b	ENSMUSG00000002111_253	chr2	-	TTTG	91115169	91115145
ENSMUSG00000002111_pair2_a	CTACATGCCCCGGATGTGCTTCC	ENSMUSG00000002111	Spi1	pair2	a	ENSMUSG00000002111_156	chr2	+	TTTC	91114246	91114270
ENSMUSG00000002111_pair2_b	TCGTCCAAGCACAAGGAGGCGCT	ENSMUSG00000002111	Spi1	pair2	b	ENSMUSG00000002111_259	chr2	+	GTTC	91115181	91115205
ENSMUSG00000002129_pair1_a	AAAGCTCAAGAAAGAGGCTGAAA	ENSMUSG00000002129	Sf3a1	pair1	a	ENSMUSG00000002129_288	chr11	+	TTTC	4171087	4171111
ENSMUSG00000002129_pair1_b	AGGAAACTTTCCACCCCCAACAA	ENSMUSG00000002129	Sf3a1	pair1	b	ENSMUSG00000002129_385	chr11	+	TTTC	4174026	4174050
ENSMUSG00000002129_pair2_a	TGACCCAGCTGATGCAGAAAGAG	ENSMUSG00000002129	Sf3a1	pair2	a	ENSMUSG00000002129_226	chr11	+	TTTC	4167780	4167804
ENSMUSG00000002129_pair2_b	AGGAACGTGAGAGGAAGAAGGAA	ENSMUSG00000002129	Sf3a1	pair2	b	ENSMUSG00000002129_326	chr11	+	TTTC	4173107	4173131
ENSMUSG00000002147_pair1_a	CAAGATGTCCCCAGAAAAACTGC	ENSMUSG00000002147	Stat6	pair1	a	ENSMUSG00000002147_12	chr10	+	TTTC	127646931	127646955
ENSMUSG00000002147_pair1_b	TAGGGACCTCAGCCAAGCCTCCA	ENSMUSG00000002147	Stat6	pair1	b	ENSMUSG00000002147_399	chr10	+	TTTC	127652279	127652303
ENSMUSG00000002147_pair2_a	ACTGAGCAAGATCCCGGATCCGG	ENSMUSG00000002147	Stat6	pair2	a	ENSMUSG00000002147_757	chr10	-	TTTA	127657649	127657625
ENSMUSG00000002147_pair2_b	AGAGCCTAGAAGAGTCCATGAGT	ENSMUSG00000002147	Stat6	pair2	b	ENSMUSG00000002147_896	chr10	+	TTTC	127658654	127658678
ENSMUSG00000002190_pair1_a	ATGTATGCACCTCCACAATCAAT	ENSMUSG00000002190	Clgn	pair1	a	ENSMUSG00000002190_259	chr8	-	TTTA	83408205	83408181
ENSMUSG00000002190_pair1_b	TGATAAAACATCCTATACCATCA	ENSMUSG00000002190	Clgn	pair1	b	ENSMUSG00000002190_282	chr8	+	TTTA	83409493	83409517
ENSMUSG00000002190_pair2_a	CAGAAACATTTGATAGTGGAAAT	ENSMUSG00000002190	Clgn	pair2	a	ENSMUSG00000002190_99	chr8	+	TTTA	83397044	83397068
ENSMUSG00000002190_pair2_b	CCATCATATATAGCAATTTCTGA	ENSMUSG00000002190	Clgn	pair2	b	ENSMUSG00000002190_152	chr8	-	TTTA	83397712	83397688
ENSMUSG00000002204_pair1_a	GCTCAGCCGCCCGGTCCCATACT	ENSMUSG00000002204	Napsa	pair1	a	ENSMUSG00000002204_190	chr7	-	TTCC	44581778	44581754
ENSMUSG00000002204_pair1_b	ACCTCACAGGCCAGGACTATGTC	ENSMUSG00000002204	Napsa	pair1	b	ENSMUSG00000002204_433	chr7	+	TTTA	44585780	44585804
ENSMUSG00000002204_pair2_a	TCCAGCAGCCCTTGCTCCACCAT	ENSMUSG00000002204	Napsa	pair2	a	ENSMUSG00000002204_268	chr7	-	TTTC	44582515	44582491
ENSMUSG00000002204_pair2_b	AAGGCCCGGATCTCCTCACTAGG	ENSMUSG00000002204	Napsa	pair2	b	ENSMUSG00000002204_375	chr7	-	ATTC	44585327	44585303
ENSMUSG00000002205_pair1_a	ATGGAGATACTCCAGAGCATCCA	ENSMUSG00000002205	Vrk3	pair1	a	ENSMUSG00000002205_381	chr7	-	TTTC	44767149	44767125
ENSMUSG00000002205_pair1_b	TGGGTCCCTGCCATGGACAAATT	ENSMUSG00000002205	Vrk3	pair1	b	ENSMUSG00000002205_493	chr7	+	TTTA	44769587	44769611
ENSMUSG00000002205_pair2_a	GAGGTACGTACCAGCCTGCAGGC	ENSMUSG00000002205	Vrk3	pair2	a	ENSMUSG00000002205_363	chr7	-	TTTT	44764903	44764879
ENSMUSG00000002205_pair2_b	ACGGGAACCTGACAGCTGAGAAT	ENSMUSG00000002205	Vrk3	pair2	b	ENSMUSG00000002205_386	chr7	+	GTTC	44767158	44767182
ENSMUSG00000002210_pair1_a	CAGACAGCAGTGACATGACCATG	ENSMUSG00000002210	Smg9	pair1	a	ENSMUSG00000002210_279	chr7	-	TTTG	24407612	24407588
ENSMUSG00000002210_pair1_b	CACATAGGTGTGAGGGAGGTTAT	ENSMUSG00000002210	Smg9	pair1	b	ENSMUSG00000002210_382	chr7	-	TTTC	24416589	24416565
ENSMUSG00000002210_pair2_a	CTCCTCACAGAGCGTATGTCTTC	ENSMUSG00000002210	Smg9	pair2	a	ENSMUSG00000002210_293	chr7	+	TTTC	24414925	24414949
ENSMUSG00000002210_pair2_b	ACCGTGTGCCACGTGGTGATCGT	ENSMUSG00000002210	Smg9	pair2	b	ENSMUSG00000002210_402	chr7	+	CTTC	24416944	24416968
ENSMUSG00000002221_pair1_a	ACTGTGCGTGTCACCTTGCTGGC	ENSMUSG00000002221	Paxip1	pair1	a	ENSMUSG00000002221_226	chr5	+	TTTC	27751045	27751069
ENSMUSG00000002221_pair1_b	TGTAGATAATCCAGGCACATGGT	ENSMUSG00000002221	Paxip1	pair1	b	ENSMUSG00000002221_613	chr5	-	TTTG	27761681	27761657
ENSMUSG00000002221_pair2_a	ATTCCTAGGAGAAATACGAGCGT	ENSMUSG00000002221	Paxip1	pair2	a	ENSMUSG00000002221_1104	chr5	-	TTTC	27772636	27772612
ENSMUSG00000002221_pair2_b	GTTGGCAACTGCCCCCGTGGAAC	ENSMUSG00000002221	Paxip1	pair2	b	ENSMUSG00000002221_1135	chr5	+	TTTA	27775612	27775636
ENSMUSG00000002222_pair1_a	TTAGCTTGTTAATGGGTGGAACT	ENSMUSG00000002222	Rmnd5a	pair1	a	ENSMUSG00000002222_290	chr6	-	TTTA	71399220	71399196
ENSMUSG00000002222_pair1_b	ATGCTTCTAATATTCTATTTAAC	ENSMUSG00000002222	Rmnd5a	pair1	b	ENSMUSG00000002222_336	chr6	+	TTTA	71413277	71413301
ENSMUSG00000002222_pair2_a	AATCCCTTGTCGCAGGTACACGA	ENSMUSG00000002222	Rmnd5a	pair2	a	ENSMUSG00000002222_213	chr6	+	TTTC	71398476	71398500
ENSMUSG00000002222_pair2_b	TGTTGCCTTAGGTGGGCAGTATC	ENSMUSG00000002222	Rmnd5a	pair2	b	ENSMUSG00000002222_324	chr6	-	TTTC	71399308	71399284
ENSMUSG00000002227_pair1_a	CATGGTGTAATGGGCAAAGATGA	ENSMUSG00000002227	Mov10	pair1	a	ENSMUSG00000002227_311	chr3	-	TTTC	104797147	104797123
ENSMUSG00000002227_pair1_b	TCAGGTAGTGAAGCATTTGCCCA	ENSMUSG00000002227	Mov10	pair1	b	ENSMUSG00000002227_593	chr3	-	TTTC	104800441	104800417
ENSMUSG00000002227_pair2_a	GTGATGAACTGGGGGTCATAGCC	ENSMUSG00000002227	Mov10	pair2	a	ENSMUSG00000002227_378	chr3	+	TTTG	104799409	104799433
ENSMUSG00000002227_pair2_b	ATGGCCTCCACTAATGTGACAGT	ENSMUSG00000002227	Mov10	pair2	b	ENSMUSG00000002227_606	chr3	+	TTTG	104800690	104800714
ENSMUSG00000002228_pair1_a	GCCCCTGCTTACAAGCAGCTGAA	ENSMUSG00000002228	Ppm1j	pair1	a	ENSMUSG00000002228_348	chr3	-	TTTA	104784143	104784119
ENSMUSG00000002228_pair1_b	CACAGGCCCGGGTAATGGCTACC	ENSMUSG00000002228	Ppm1j	pair1	b	ENSMUSG00000002228_444	chr3	+	TTTC	104785177	104785201
ENSMUSG00000002228_pair2_a	TGTCTCTGGGCAGGGCCATCATT	ENSMUSG00000002228	Ppm1j	pair2	a	ENSMUSG00000002228_314	chr3	+	TTTC	104784026	104784050
ENSMUSG00000002228_pair2_b	CAGGACCAGCACATCATCTGGAC	ENSMUSG00000002228	Ppm1j	pair2	b	ENSMUSG00000002228_509	chr3	-	TTCC	104785458	104785434
ENSMUSG00000002233_pair1_a	CAGAGGTCTACGTGCCTACCGTC	ENSMUSG00000002233	Rhoc	pair1	a	ENSMUSG00000002233_38	chr3	+	TTTC	104791984	104792008
ENSMUSG00000002233_pair1_b	GTGATATCTCTGCAGAAAACATT	ENSMUSG00000002233	Rhoc	pair1	b	ENSMUSG00000002233_121	chr3	+	TTTG	104792881	104792905
ENSMUSG00000002233_pair2_a	CCACAGGCACCGTCACCCACAAT	ENSMUSG00000002233	Rhoc	pair2	a	ENSMUSG00000002233_28	chr3	-	CTTC	104791950	104791926
ENSMUSG00000002233_pair2_b	TCCCAACGTGCCCATCATCCTAG	ENSMUSG00000002233	Rhoc	pair2	b	ENSMUSG00000002233_138	chr3	+	TTTG	104792939	104792963
ENSMUSG00000002240_pair1_a	CCTCTTCAGTGGACGAGGGTGAT	ENSMUSG00000002240	Prr27	pair1	a	ENSMUSG00000002240_83	chr5	-	TTTA	87841286	87841262
ENSMUSG00000002240_pair1_b	GAAGGAGTGGCAATCCAAGGATA	ENSMUSG00000002240	Prr27	pair1	b	ENSMUSG00000002240_177	chr5	-	TTTA	87842821	87842797
ENSMUSG00000002240_pair2_a	ATAGGCTTCATCAAAATGAAGTT	ENSMUSG00000002240	Prr27	pair2	a	ENSMUSG00000002240_1	chr5	+	GTTC	87835664	87835688
ENSMUSG00000002240_pair2_b	GGATTACTTTGGAAATCGCTACC	ENSMUSG00000002240	Prr27	pair2	b	ENSMUSG00000002240_93	chr5	+	TTTA	87842625	87842649
ENSMUSG00000002249_pair1_a	GTGTACCGCATCCACCGCTCACC	ENSMUSG00000002249	Tead3	pair1	a	ENSMUSG00000002249_96	chr17	-	CTTC	28333074	28333050
ENSMUSG00000002249_pair1_b	TCTGGCCGATGTGTACAAACAGG	ENSMUSG00000002249	Tead3	pair1	b	ENSMUSG00000002249_222	chr17	+	TTTG	28333642	28333666
ENSMUSG00000002249_pair2_a	GAAGAGGCCTCACCCAGAACTTG	ENSMUSG00000002249	Tead3	pair2	a	ENSMUSG00000002249_165	chr17	+	GTTA	28333489	28333513
ENSMUSG00000002249_pair2_b	GTTGCACCTCCATGAAGGCAGAA	ENSMUSG00000002249	Tead3	pair2	b	ENSMUSG00000002249_255	chr17	+	TCCC	28333801	28333825
ENSMUSG00000002250_pair1_a	AATGCGCTGGAGCTCGATGACAG	ENSMUSG00000002250	Ppard	pair1	a	ENSMUSG00000002250_386	chr17	+	GTTC	28298967	28298991
ENSMUSG00000002250_pair1_b	TAGAGCCCGCAGAATGGTGTCCT	ENSMUSG00000002250	Ppard	pair1	b	ENSMUSG00000002250_442	chr17	-	ATTC	28299670	28299646
ENSMUSG00000002250_pair2_a	AGGTAGGCGTTGTAGATGTGCTT	ENSMUSG00000002250	Ppard	pair2	a	ENSMUSG00000002250_236	chr17	-	TTTC	28298416	28298392
ENSMUSG00000002250_pair2_b	CCATGCTGGCCTCCATCGTCAAC	ENSMUSG00000002250	Ppard	pair2	b	ENSMUSG00000002250_341	chr17	+	TTTG	28298827	28298851
ENSMUSG00000002257_pair1_a	CTGGCCACCGTGCCTACCTGGTC	ENSMUSG00000002257	Def6	pair1	a	ENSMUSG00000002257_510	chr17	-	TTCC	28226032	28226008
ENSMUSG00000002257_pair1_b	ACGTTGGTGCTGGCCTGGCGCAA	ENSMUSG00000002257	Def6	pair1	b	ENSMUSG00000002257_594	chr17	-	TTTC	28227848	28227824
ENSMUSG00000002257_pair2_a	ACCTCTAGTTGCAGAGCTTCCTG	ENSMUSG00000002257	Def6	pair2	a	ENSMUSG00000002257_497	chr17	-	TTTC	28225970	28225946
ENSMUSG00000002257_pair2_b	CTGCAGCACGCCCAGCAGCAGCT	ENSMUSG00000002257	Def6	pair2	b	ENSMUSG00000002257_550	chr17	+	TTCC	28226227	28226251
ENSMUSG00000002265_pair1_a	TGATGCTCCCTCAGGGATGAGAG	ENSMUSG00000002265	Peg3	pair1	a	ENSMUSG00000002265_1110	chr7	+	TTTC	6710602	6710626
ENSMUSG00000002265_pair1_b	GGATGCCGAGTCATACCAGAATG	ENSMUSG00000002265	Peg3	pair1	b	ENSMUSG00000002265_1616	chr7	-	TTTA	6712780	6712756
ENSMUSG00000002265_pair2_a	TGGGTCAGCCATTCGATGCCGTC	ENSMUSG00000002265	Peg3	pair2	a	ENSMUSG00000002265_391	chr7	-	TTTC	6708611	6708587
ENSMUSG00000002265_pair2_b	TCTCCCACTTCGGCTCATGTCGT	ENSMUSG00000002265	Peg3	pair2	b	ENSMUSG00000002265_1710	chr7	+	TTTC	6717832	6717856
ENSMUSG00000002266_pair1_a	AAGGTGAAGCCGTACAAGTGTGA	ENSMUSG00000002266	Zim1	pair1	a	ENSMUSG00000002266_182	chr7	-	TTTA	6677370	6677346
ENSMUSG00000002266_pair1_b	GTGTTATAGGAACCAGTGATCTT	ENSMUSG00000002266	Zim1	pair1	b	ENSMUSG00000002266_649	chr7	-	TTTG	6682879	6682855
ENSMUSG00000002266_pair2_a	CAAGCGAAGACTTTCCCACACTC	ENSMUSG00000002266	Zim1	pair2	a	ENSMUSG00000002266_134	chr7	+	TTTG	6677232	6677256
ENSMUSG00000002266_pair2_b	GAAGTCATCCTTACCCACAGAGA	ENSMUSG00000002266	Zim1	pair2	b	ENSMUSG00000002266_597	chr7	+	TATG	6682722	6682746
ENSMUSG00000002274_pair1_a	CATGGATGGTCCCGTGGATCACT	ENSMUSG00000002274	Metrn	pair1	a	ENSMUSG00000002274_97	chr17	+	ACCC	25795267	25795291
ENSMUSG00000002274_pair1_b	AACTGCACGAGGACCAACGTGCA	ENSMUSG00000002274	Metrn	pair1	b	ENSMUSG00000002274_178	chr17	-	TTTG	25796304	25796280
ENSMUSG00000002274_pair2_a	CTGCAGGCCACACCACACCGCGA	ENSMUSG00000002274	Metrn	pair2	a	ENSMUSG00000002274_195	chr17	-	TTTC	25796359	25796335
ENSMUSG00000002274_pair2_b	CGAGTAGCCAGCGTGAGCGGACG	ENSMUSG00000002274	Metrn	pair2	b	ENSMUSG00000002274_314	chr17	+	CTTC	25796887	25796911
ENSMUSG00000002279_pair1_a	TCCCCACAGACTCAGCCCGTGCC	ENSMUSG00000002279	Lmf1	pair1	a	ENSMUSG00000002279_330	chr17	+	TTTG	25645136	25645160
ENSMUSG00000002279_pair1_b	CCTCAGGACCTCAAGGCCTAAAG	ENSMUSG00000002279	Lmf1	pair1	b	ENSMUSG00000002279_438	chr17	+	TTTC	25654516	25654540
ENSMUSG00000002279_pair2_a	AAAGGCCCCATAGGTGTTGACGA	ENSMUSG00000002279	Lmf1	pair2	a	ENSMUSG00000002279_529	chr17	-	TTCC	25655240	25655216
ENSMUSG00000002279_pair2_b	AGAGTCACCAGCTAGGAGCTTAC	ENSMUSG00000002279	Lmf1	pair2	b	ENSMUSG00000002279_634	chr17	-	CTTC	25656064	25656040
ENSMUSG00000002280_pair1_a	CTGGCAGTGTCTGTGGGGTCCAG	ENSMUSG00000002280	Ciao3	pair1	a	ENSMUSG00000002280_173	chr17	-	TTTC	25777432	25777408
ENSMUSG00000002280_pair1_b	TCATAGCAGGGCATCACTGTTAC	ENSMUSG00000002280	Ciao3	pair1	b	ENSMUSG00000002280_328	chr17	-	TTTA	25780360	25780336
ENSMUSG00000002280_pair2_a	GCTTTCCAAAAGGCTGAAGTTCC	ENSMUSG00000002280	Ciao3	pair2	a	ENSMUSG00000002280_225	chr17	-	TTTG	25779009	25778985
ENSMUSG00000002280_pair2_b	GCTCAGGCTGGATCTGCTATGCT	ENSMUSG00000002280	Ciao3	pair2	b	ENSMUSG00000002280_257	chr17	+	TTTG	25779488	25779512
ENSMUSG00000002289_pair1_a	GCATTGCCATCCCAGTCCTGGAG	ENSMUSG00000002289	Angptl4	pair1	a	ENSMUSG00000002289_145	chr17	+	TTTG	33777134	33777158
ENSMUSG00000002289_pair1_b	CAGATCCAGCCTCTGGGGTCTCC	ENSMUSG00000002289	Angptl4	pair1	b	ENSMUSG00000002289_262	chr17	-	TTTC	33778430	33778406
ENSMUSG00000002289_pair2_a	CCCCAATGGCCTTTCCCTGCCCT	ENSMUSG00000002289	Angptl4	pair2	a	ENSMUSG00000002289_109	chr17	-	TTTC	33777039	33777015
ENSMUSG00000002289_pair2_b	CCAGGACTGGTTGAAGTCCACAG	ENSMUSG00000002289	Angptl4	pair2	b	ENSMUSG00000002289_202	chr17	+	CTTC	33777350	33777374
ENSMUSG00000002297_pair1_a	TGTAAGCAACATTCACAATATCC	ENSMUSG00000002297	Dbf4	pair1	a	ENSMUSG00000002297_473	chr5	+	TTTC	8403098	8403122
ENSMUSG00000002297_pair1_b	AAATAAAAAGGAAGCAAAGTATG	ENSMUSG00000002297	Dbf4	pair1	b	ENSMUSG00000002297_832	chr5	-	TTTC	8412260	8412236
ENSMUSG00000002297_pair2_a	TTCCTGCTAATAGTATATTATCA	ENSMUSG00000002297	Dbf4	pair2	a	ENSMUSG00000002297_730	chr5	-	TTTA	8408560	8408536
ENSMUSG00000002297_pair2_b	AAATTCCTACTTACATGATCCTT	ENSMUSG00000002297	Dbf4	pair2	b	ENSMUSG00000002297_740	chr5	+	TTTC	8409992	8410016
ENSMUSG00000002307_pair1_a	AAAGAGCTTCTCATTATCCAACT	ENSMUSG00000002307	Daxx	pair1	a	ENSMUSG00000002307_77	chr17	-	CTTC	33910669	33910645
ENSMUSG00000002307_pair1_b	AGAACAGTGCAGAGCTCGTTAAT	ENSMUSG00000002307	Daxx	pair1	b	ENSMUSG00000002307_157	chr17	-	TTTA	33911435	33911411
ENSMUSG00000002307_pair2_a	TGGCCTCTGCAGAGTTCTGCAAC	ENSMUSG00000002307	Daxx	pair2	a	ENSMUSG00000002307_124	chr17	+	TTTC	33911325	33911349
ENSMUSG00000002307_pair2_b	CTGGAGGAGGAAATGTCCCTTTC	ENSMUSG00000002307	Daxx	pair2	b	ENSMUSG00000002307_662	chr17	-	TTTC	33913559	33913535
ENSMUSG00000002308_pair1_a	TCAGGCTCTAGAGCTGACTCCTG	ENSMUSG00000002308	Cd320	pair1	a	ENSMUSG00000002308_80	chr17	+	TTTC	33846008	33846032
ENSMUSG00000002308_pair1_b	ACACACGTGGCGCTGTGATGGCC	ENSMUSG00000002308	Cd320	pair1	b	ENSMUSG00000002308_191	chr17	+	TTCC	33847660	33847684
ENSMUSG00000002308_pair2_a	CTCGTCACTGCCATCAGAGCAGT	ENSMUSG00000002308	Cd320	pair2	a	ENSMUSG00000002308_118	chr17	-	CTTC	33846135	33846111
ENSMUSG00000002308_pair2_b	GTATGCAATGCAGCTCACTCTCC	ENSMUSG00000002308	Cd320	pair2	b	ENSMUSG00000002308_184	chr17	-	TCCA	33847648	33847624
ENSMUSG00000002319_pair1_a	CGGGAAGCAGACCCTGAGGTGCG	ENSMUSG00000002319	Ipo4	pair1	a	ENSMUSG00000002319_205	chr14	-	TGCC	55627871	55627847
ENSMUSG00000002319_pair1_b	ACGGCCTGCATGTAAGCTGGCAT	ENSMUSG00000002319	Ipo4	pair1	b	ENSMUSG00000002319_388	chr14	+	TTTC	55628935	55628959
ENSMUSG00000002319_pair2_a	ACAGCACAGGGAACAGCCGAGAC	ENSMUSG00000002319	Ipo4	pair2	a	ENSMUSG00000002319_207	chr14	+	TTTA	55627875	55627899
ENSMUSG00000002319_pair2_b	CTGGCTCCACAGGCAGAGTATGA	ENSMUSG00000002319	Ipo4	pair2	b	ENSMUSG00000002319_301	chr14	-	TTTC	55628247	55628223
ENSMUSG00000002320_pair1_a	CCGGTAGAAGTGGCTCGACACGT	ENSMUSG00000002320	Tm9sf1	pair1	a	ENSMUSG00000002320_274	chr14	+	TTTG	55640439	55640463
ENSMUSG00000002320_pair1_b	GAAGCACACGCATTAGAATAACA	ENSMUSG00000002320	Tm9sf1	pair1	b	ENSMUSG00000002320_380	chr14	+	TTTC	55641146	55641170
ENSMUSG00000002320_pair2_a	GGTGCGGGACGTCAAGCCCCACA	ENSMUSG00000002320	Tm9sf1	pair2	a	ENSMUSG00000002320_477	chr14	-	TTTC	55641398	55641374
ENSMUSG00000002320_pair2_b	GGTGAAGTTCTGGATGGGGACCG	ENSMUSG00000002320	Tm9sf1	pair2	b	ENSMUSG00000002320_606	chr14	-	TTTG	55642705	55642681
ENSMUSG00000002324_pair1_a	GTGAAGCGTGAATACCTAAATGT	ENSMUSG00000002324	Rec8	pair1	a	ENSMUSG00000002324_41	chr14	+	TTTG	55618766	55618790
ENSMUSG00000002324_pair1_b	ACCCACAGAAGACATCCAGCATA	ENSMUSG00000002324	Rec8	pair1	b	ENSMUSG00000002324_129	chr14	+	TTTC	55619109	55619133
ENSMUSG00000002324_pair2_a	AGCGCCACACAGGCTGCTTCGCC	ENSMUSG00000002324	Rec8	pair2	a	ENSMUSG00000002324_9	chr14	+	CTTC	55618624	55618648
ENSMUSG00000002324_pair2_b	TGTGCTGGTAAGAGTGCAACCTC	ENSMUSG00000002324	Rec8	pair2	b	ENSMUSG00000002324_76	chr14	+	ATTA	55618912	55618936
ENSMUSG00000002325_pair1_a	AGGAAAAGCACAAAGATGGGGAC	ENSMUSG00000002325	Irf9	pair1	a	ENSMUSG00000002325_203	chr14	+	TTTA	55605733	55605757
ENSMUSG00000002325_pair1_b	CCAAACCCGACCCACTGGAGCCT	ENSMUSG00000002325	Irf9	pair1	b	ENSMUSG00000002325_417	chr14	+	TTTC	55607639	55607663
ENSMUSG00000002325_pair2_a	TAGGGTTCAGCAACATCCATACG	ENSMUSG00000002325	Irf9	pair2	a	ENSMUSG00000002325_253	chr14	-	TTTG	55605870	55605846
ENSMUSG00000002325_pair2_b	TGGCCCTAGACTACTCGCTGCTG	ENSMUSG00000002325	Irf9	pair2	b	ENSMUSG00000002325_385	chr14	+	TTTC	55607501	55607525
ENSMUSG00000002326_pair1_a	GTTCCGGAACTCAAAGCAGATGT	ENSMUSG00000002326	Gmpr2	pair1	a	ENSMUSG00000002326_50	chr14	+	TTTC	55672969	55672993
ENSMUSG00000002326_pair1_b	TAAAGGATGTACGGAAGCGATTC	ENSMUSG00000002326	Gmpr2	pair1	b	ENSMUSG00000002326_185	chr14	+	TTTG	55675688	55675712
ENSMUSG00000002326_pair2_a	CTAGCCAGAATCCTGACTGTCTT	ENSMUSG00000002326	Gmpr2	pair2	a	ENSMUSG00000002326_120	chr14	+	TTTG	55675381	55675405
ENSMUSG00000002326_pair2_b	AGAGTAGCCGTTAGCCACATCCA	ENSMUSG00000002326	Gmpr2	pair2	b	ENSMUSG00000002326_180	chr14	-	GTTC	55675676	55675652
ENSMUSG00000002329_pair1_a	CCGCTGAATAAAGTATTTGCCAA	ENSMUSG00000002329	Mdp1	pair1	a	ENSMUSG00000002329_108	chr14	+	TTTC	55659404	55659428
ENSMUSG00000002329_pair1_b	TGGGTAGATACACACGTAGACCC	ENSMUSG00000002329	Mdp1	pair1	b	ENSMUSG00000002329_228	chr14	-	TTTC	55660212	55660188
ENSMUSG00000002329_pair2_a	ATGATGAGAATCGGAATATCATA	ENSMUSG00000002329	Mdp1	pair2	a	ENSMUSG00000002329_69	chr14	-	TTTG	55659242	55659218
ENSMUSG00000002329_pair2_b	CGGGTGGATCATGACGCGGCTGC	ENSMUSG00000002329	Mdp1	pair2	b	ENSMUSG00000002329_265	chr14	-	TTTG	55660388	55660364
ENSMUSG00000002332_pair1_a	TGTCATCCCAAATGGAGGCAGGC	ENSMUSG00000002332	Dhrs1	pair1	a	ENSMUSG00000002332_268	chr14	+	TTTA	55743469	55743493
ENSMUSG00000002332_pair1_b	ACTTCACTCTCCTGGCTTGAATC	ENSMUSG00000002332	Dhrs1	pair1	b	ENSMUSG00000002332_332	chr14	+	TTTC	55743736	55743760
ENSMUSG00000002332_pair2_a	TGTTTGCACCAGCCCTGGCCACA	ENSMUSG00000002332	Dhrs1	pair2	a	ENSMUSG00000002332_167	chr14	+	TTTC	55740783	55740807
ENSMUSG00000002332_pair2_b	CATTACCGGCCGCCATCTGGATA	ENSMUSG00000002332	Dhrs1	pair2	b	ENSMUSG00000002332_382	chr14	-	TTTA	55744967	55744943
ENSMUSG00000002341_pair1_a	ACAATTCTCCCCAGCATAGCCCT	ENSMUSG00000002341	Ncan	pair1	a	ENSMUSG00000002341_367	chr8	+	TTTC	70103947	70103971
ENSMUSG00000002341_pair1_b	AAAGGCAGCCTGCAGGTGCCGTG	ENSMUSG00000002341	Ncan	pair1	b	ENSMUSG00000002341_1233	chr8	+	CTTC	70112775	70112799
ENSMUSG00000002341_pair2_a	CTGCGCCAGGAGCACGCTTCGAC	ENSMUSG00000002341	Ncan	pair2	a	ENSMUSG00000002341_1080	chr8	-	TTTC	70111936	70111912
ENSMUSG00000002341_pair2_b	TCGGATCAAGTGGACTAAGGTTC	ENSMUSG00000002341	Ncan	pair2	b	ENSMUSG00000002341_1361	chr8	-	TTCC	70115246	70115222
ENSMUSG00000002342_pair1_a	CCTGGCCTGAGGCTGGCCCAGAC	ENSMUSG00000002342	Tmem161a	pair1	a	ENSMUSG00000002342_306	chr8	+	TTTC	70180778	70180802
ENSMUSG00000002342_pair1_b	ACGGGCCTCAATGCGGCCAGCCT	ENSMUSG00000002342	Tmem161a	pair1	b	ENSMUSG00000002342_435	chr8	-	TTTC	70181312	70181288
ENSMUSG00000002342_pair2_a	CCAGGCCTAGCCAGCATGACCCA	ENSMUSG00000002342	Tmem161a	pair2	a	ENSMUSG00000002342_247	chr8	+	TTTC	70180531	70180555
ENSMUSG00000002342_pair2_b	TCCAGAGCCACAAGGTGCACAGG	ENSMUSG00000002342	Tmem161a	pair2	b	ENSMUSG00000002342_354	chr8	-	TTTG	70180992	70180968
ENSMUSG00000002343_pair1_a	TGCCAGGAGGTTATAGACCTCGG	ENSMUSG00000002343	Armc6	pair1	a	ENSMUSG00000002343_213	chr8	-	ATTC	70223619	70223595
ENSMUSG00000002343_pair1_b	ACCAAGTCCTGCCGATTCTGTTC	ENSMUSG00000002343	Armc6	pair1	b	ENSMUSG00000002343_304	chr8	+	TTTC	70225099	70225123
ENSMUSG00000002343_pair2_a	ATCCACACAGGACCTCGTGAAGC	ENSMUSG00000002343	Armc6	pair2	a	ENSMUSG00000002343_182	chr8	-	TTCC	70222663	70222639
ENSMUSG00000002343_pair2_b	CACAGCATGGCCAGCACGCCGAT	ENSMUSG00000002343	Armc6	pair2	b	ENSMUSG00000002343_296	chr8	-	ATTA	70225068	70225044
ENSMUSG00000002345_pair1_a	TGTAGCCGGTACAGGGCCACTGA	ENSMUSG00000002345	Borcs8	pair1	a	ENSMUSG00000002345_70	chr8	-	TTCC	70141937	70141913
ENSMUSG00000002345_pair1_b	AGTGCTGTGAAGAGCTTGGTGGA	ENSMUSG00000002345	Borcs8	pair1	b	ENSMUSG00000002345_123	chr8	+	TTTC	70145018	70145042
ENSMUSG00000002345_pair2_a	CTGCCAGAGCTGGCCCAGCACAA	ENSMUSG00000002345	Borcs8	pair2	a	ENSMUSG00000002345_76	chr8	+	TTCA	70141949	70141973
ENSMUSG00000002345_pair2_b	ACGGTGTATATGGCGCCCTGGCT	ENSMUSG00000002345	Borcs8	pair2	b	ENSMUSG00000002345_109	chr8	-	CTCC	70142527	70142503
ENSMUSG00000002346_pair1_a	CTTAGGCGTCACAGCCATCCTTG	ENSMUSG00000002346	Slc25a42	pair1	a	ENSMUSG00000002346_171	chr8	+	TTTC	70188834	70188858
ENSMUSG00000002346_pair1_b	CCCAGGAGGCCTTCCGGCTCCTC	ENSMUSG00000002346	Slc25a42	pair1	b	ENSMUSG00000002346_278	chr8	-	TTTC	70189586	70189562
ENSMUSG00000002346_pair2_a	GTAGGTACAGCAACATCTTTCAT	ENSMUSG00000002346	Slc25a42	pair2	a	ENSMUSG00000002346_165	chr8	-	CTTC	70188459	70188435
ENSMUSG00000002346_pair2_b	AGCGCACACGAAGAATACAAGCG	ENSMUSG00000002346	Slc25a42	pair2	b	ENSMUSG00000002346_236	chr8	-	GTTC	70189470	70189446
ENSMUSG00000002365_pair1_a	CAGGCTCAGCAGCAAAGTCGTAC	ENSMUSG00000002365	Snx9	pair1	a	ENSMUSG00000002365_28	chr17	-	TTTC	5887034	5887010
ENSMUSG00000002365_pair1_b	TGTTAGAATGTTGGTGGAGGATG	ENSMUSG00000002365	Snx9	pair1	b	ENSMUSG00000002365_58	chr17	+	TTTC	5890065	5890089
ENSMUSG00000002365_pair2_a	TAGAACACTAACCGATCTGTAAA	ENSMUSG00000002365	Snx9	pair2	a	ENSMUSG00000002365_383	chr17	+	TTTG	5908575	5908599
ENSMUSG00000002365_pair2_b	AGGAGAGACCGACCTTAACGATG	ENSMUSG00000002365	Snx9	pair2	b	ENSMUSG00000002365_630	chr17	+	TTTC	5924599	5924623
ENSMUSG00000002372_pair1_a	CTGGAGAAGGTGGAGGTCATCAC	ENSMUSG00000002372	Ranbp3	pair1	a	ENSMUSG00000002372_532	chr17	+	TTTG	56708223	56708247
ENSMUSG00000002372_pair1_b	ACTGGCCTTATCCATCTGCATCT	ENSMUSG00000002372	Ranbp3	pair1	b	ENSMUSG00000002372_648	chr17	-	TTTC	56710168	56710144
ENSMUSG00000002372_pair2_a	TGTTCGATAAGACCTCACAGTCA	ENSMUSG00000002372	Ranbp3	pair2	a	ENSMUSG00000002372_571	chr17	+	TTTG	56709229	56709253
ENSMUSG00000002372_pair2_b	GAGATCAGGAAAACCTTGACACC	ENSMUSG00000002372	Ranbp3	pair2	b	ENSMUSG00000002372_669	chr17	-	TACC	56710233	56710209
ENSMUSG00000002379_pair1_a	ATCGCAAGACCTACATCACCACG	ENSMUSG00000002379	Ndufa11	pair1	a	ENSMUSG00000002379_24	chr17	+	TGTC	56717897	56717921
ENSMUSG00000002379_pair1_b	AGTGAGACGCTGTAAGCGGAGCC	ENSMUSG00000002379	Ndufa11	pair1	b	ENSMUSG00000002379_61	chr17	-	GTTG	56721069	56721045
ENSMUSG00000002379_pair2_a	CACCCTGGAAGCAGTGGCCAGAG	ENSMUSG00000002379	Ndufa11	pair2	a	ENSMUSG00000002379_63	chr17	+	ATTC	56721077	56721101
ENSMUSG00000002379_pair2_b	GCCACCAATGAAGTAGTTCAGGG	ENSMUSG00000002379	Ndufa11	pair2	b	ENSMUSG00000002379_121	chr17	-	CGCA	56721414	56721390
ENSMUSG00000002384_pair1_a	CCAGCGTCGACTAGGAGTACGCG	ENSMUSG00000002384	Bmp8b	pair1	a	ENSMUSG00000002384_32	chr4	+	TTCC	123105439	123105463
ENSMUSG00000002384_pair1_b	AGTGGGTAGATGCACTCCCCAGC	ENSMUSG00000002384	Bmp8b	pair1	b	ENSMUSG00000002384_387	chr4	-	GTTC	123123015	123122991
ENSMUSG00000002384_pair2_a	TGTTGGACCTGTACCGTGCCATG	ENSMUSG00000002384	Bmp8b	pair2	a	ENSMUSG00000002384_67	chr4	+	TTTA	123105573	123105597
ENSMUSG00000002384_pair2_b	TCACGGCAGAGAAGTTTGCCGCA	ENSMUSG00000002384	Bmp8b	pair2	b	ENSMUSG00000002384_328	chr4	+	GTTC	123122528	123122552
ENSMUSG00000002393_pair1_a	TGCGTGCCCAGTACCCATCGCAG	ENSMUSG00000002393	Nr2f6	pair1	a	ENSMUSG00000002393_61	chr8	-	TATG	71374683	71374659
ENSMUSG00000002393_pair1_b	TTCAAGCGCAGCATCCGCCGCAA	ENSMUSG00000002393	Nr2f6	pair1	b	ENSMUSG00000002393_303	chr8	-	TTTC	71381035	71381011
ENSMUSG00000002393_pair2_a	AGCCCATGTGGAGAGCCTGCAGG	ENSMUSG00000002393	Nr2f6	pair2	a	ENSMUSG00000002393_79	chr8	-	ACCC	71374736	71374712
ENSMUSG00000002393_pair2_b	CACTGGACTTGTCCCCGCACACC	ENSMUSG00000002393	Nr2f6	pair2	b	ENSMUSG00000002393_314	chr8	+	TTTC	71381072	71381096
ENSMUSG00000002395_pair1_a	AGTAAACCGGCCTCAGAAGTGAT	ENSMUSG00000002395	Use1	pair1	a	ENSMUSG00000002395_116	chr8	+	TTTC	71367764	71367788
ENSMUSG00000002395_pair1_b	CTGGAGGCCCTGGTGCCTCTGGA	ENSMUSG00000002395	Use1	pair1	b	ENSMUSG00000002395_266	chr8	-	TTTC	71369217	71369193
ENSMUSG00000002395_pair2_a	TGCCGCCATCGACTCACAGCGAC	ENSMUSG00000002395	Use1	pair2	a	ENSMUSG00000002395_62	chr8	-	TTTC	71367337	71367313
ENSMUSG00000002395_pair2_b	TCTCTCCTCCCCACAGGAACCAT	ENSMUSG00000002395	Use1	pair2	b	ENSMUSG00000002395_205	chr8	+	TTCC	71368530	71368554
ENSMUSG00000002396_pair1_a	CGGATGAGCTGCGCCCCCGGGAG	ENSMUSG00000002396	Ocel1	pair1	a	ENSMUSG00000002396_64	chr8	+	TTTG	71371891	71371915
ENSMUSG00000002396_pair1_b	CAACGAGTGGGCACTCACAGCTC	ENSMUSG00000002396	Ocel1	pair1	b	ENSMUSG00000002396_99	chr8	-	CTTA	71372007	71371983
ENSMUSG00000002396_pair2_a	CTGCCGCCAGGGGGCGCCAGAGA	ENSMUSG00000002396	Ocel1	pair2	a	ENSMUSG00000002396_33	chr8	+	CGCC	71371762	71371786
ENSMUSG00000002396_pair2_b	AGACGGCCGCAGAGCCAGCCCGG	ENSMUSG00000002396	Ocel1	pair2	b	ENSMUSG00000002396_51	chr8	+	CTCC	71371827	71371851
ENSMUSG00000002409_pair1_a	AGTGAGACACCCCGAAAGTGTGT	ENSMUSG00000002409	Dyrk1b	pair1	a	ENSMUSG00000002409_318	chr7	-	GTTC	28184356	28184332
ENSMUSG00000002409_pair1_b	AGCGGCTGCCTGGGGGTGGCTGG	ENSMUSG00000002409	Dyrk1b	pair1	b	ENSMUSG00000002409_471	chr7	+	TTTG	28185380	28185404
ENSMUSG00000002409_pair2_a	CCAATAAGAGAGTCAATCTCATA	ENSMUSG00000002409	Dyrk1b	pair2	a	ENSMUSG00000002409_202	chr7	-	TTTG	28182752	28182728
ENSMUSG00000002409_pair2_b	TGGCCACCCCCGAGCTCAGCATC	ENSMUSG00000002409	Dyrk1b	pair2	b	ENSMUSG00000002409_328	chr7	+	TTTC	28184399	28184423
ENSMUSG00000002413_pair1_a	ACTTTGCAGGTACGGAAAACTTT	ENSMUSG00000002413	Braf	pair1	a	ENSMUSG00000002413_866	chr6	-	TTTC	39662165	39662141
ENSMUSG00000002413_pair1_b	AGAGAGAAGAAACCAATTGGCTG	ENSMUSG00000002413	Braf	pair1	b	ENSMUSG00000002413_920	chr6	-	TTTC	39665112	39665088
ENSMUSG00000002413_pair2_a	CAGGCACCAGAAGTAATCAGAAT	ENSMUSG00000002413	Braf	pair2	a	ENSMUSG00000002413_218	chr6	-	TTTA	39623717	39623693
ENSMUSG00000002413_pair2_b	ATGGGCTATTCTACAAAGCCACA	ENSMUSG00000002413	Braf	pair2	b	ENSMUSG00000002413_372	chr6	-	TTTC	39639739	39639715
ENSMUSG00000002416_pair1_a	GTCTTGCTAGTATGTCTGCGCTC	ENSMUSG00000002416	Ndufb2	pair1	a	ENSMUSG00000002416_1	chr6	+	TGCA	39592600	39592624
ENSMUSG00000002416_pair1_b	ATCCGTTGTCACCAGGGTCACTT	ENSMUSG00000002416	Ndufb2	pair1	b	ENSMUSG00000002416_113	chr6	+	TTTG	39598247	39598271
ENSMUSG00000002416_pair2_a	CCTCCTGATGACGAGGACTGACA	ENSMUSG00000002416	Ndufb2	pair2	a	ENSMUSG00000002416_138	chr6	+	AATC	39598316	39598340
ENSMUSG00000002416_pair2_b	CAGTGTCAGTCCTCGTCATCAGG	ENSMUSG00000002416	Ndufb2	pair2	b	ENSMUSG00000002416_153	chr6	-	TTTA	39598349	39598325
ENSMUSG00000002428_pair1_a	TGTGAAGGAACGACCGGAAAATG	ENSMUSG00000002428	Hltf	pair1	a	ENSMUSG00000002428_424	chr3	+	TTTC	20069096	20069120
ENSMUSG00000002428_pair1_b	AAGGGCAAAACTCTTACTGCTAT	ENSMUSG00000002428	Hltf	pair1	b	ENSMUSG00000002428_457	chr3	+	TTTA	20072362	20072386
ENSMUSG00000002428_pair2_a	CTAGGTAAATAATAATGAAATGG	ENSMUSG00000002428	Hltf	pair2	a	ENSMUSG00000002428_136	chr3	+	TTTA	20063810	20063834
ENSMUSG00000002428_pair2_b	GGCAAGCTGAAAAATGTACAGTT	ENSMUSG00000002428	Hltf	pair2	b	ENSMUSG00000002428_634	chr3	+	TTTA	20082906	20082930
ENSMUSG00000002455_pair1_a	ATAGGGCCCACTTGAGAAGAGGC	ENSMUSG00000002455	Prpf6	pair1	a	ENSMUSG00000002455_128	chr2	-	TTTC	181616022	181615998
ENSMUSG00000002455_pair1_b	CTAGAGAGCAAAGGGAGAAAGAA	ENSMUSG00000002455	Prpf6	pair1	b	ENSMUSG00000002455_162	chr2	+	TTTC	181620561	181620585
ENSMUSG00000002455_pair2_a	CCCAAGCTGTGGATGATGAAGGG	ENSMUSG00000002455	Prpf6	pair2	a	ENSMUSG00000002455_909	chr2	+	TTTC	181649514	181649538
ENSMUSG00000002455_pair2_b	GTCACAGCTGAAGAAATGTCCTC	ENSMUSG00000002455	Prpf6	pair2	b	ENSMUSG00000002455_955	chr2	+	TTTG	181650086	181650110
ENSMUSG00000002458_pair1_a	TCGGGAAAGCAAGCTGCAACCCC	ENSMUSG00000002458	Rgs19	pair1	a	ENSMUSG00000002458_210	chr2	-	TTTC	181689747	181689723
ENSMUSG00000002458_pair1_b	TCAGCCTCATGTGGGGTGGGCAT	ENSMUSG00000002458	Rgs19	pair1	b	ENSMUSG00000002458_271	chr2	+	TTTC	181691493	181691517
ENSMUSG00000002458_pair2_a	ACTTTACTTTGCACTAGGAACCA	ENSMUSG00000002458	Rgs19	pair2	a	ENSMUSG00000002458_223	chr2	-	AGCC	181689797	181689773
ENSMUSG00000002458_pair2_b	CCAGGGTCCACATACCAGGAGCA	ENSMUSG00000002458	Rgs19	pair2	b	ENSMUSG00000002458_226	chr2	+	ATCC	181691214	181691238
ENSMUSG00000002459_pair1_a	TGTTGATAACCTCTCGTACTCGG	ENSMUSG00000002459	Rgs20	pair1	a	ENSMUSG00000002459_63	chr1	+	TTTC	4910622	4910646
ENSMUSG00000002459_pair1_b	GGAGAGAGAATAGAAATATAGTC	ENSMUSG00000002459	Rgs20	pair1	b	ENSMUSG00000002459_84	chr1	+	TTTA	4912317	4912341
ENSMUSG00000002459_pair2_a	AGTGAAGAAAACATGCTCTTCTG	ENSMUSG00000002459	Rgs20	pair2	a	ENSMUSG00000002459_135	chr1	-	ATTC	4912443	4912419
ENSMUSG00000002459_pair2_b	ATAACCTGATGGTCACTCCAGCC	ENSMUSG00000002459	Rgs20	pair2	b	ENSMUSG00000002459_163	chr1	-	TTTG	4912505	4912481
ENSMUSG00000002475_pair1_a	AATGTACTTACCAAGAGACTTTC	ENSMUSG00000002475	Abhd3	pair1	a	ENSMUSG00000002475_330	chr18	+	TTTC	10682054	10682078
ENSMUSG00000002475_pair1_b	TCTGTTATTAAAAACCACACACC	ENSMUSG00000002475	Abhd3	pair1	b	ENSMUSG00000002475_340	chr18	+	CTCC	10682089	10682113
ENSMUSG00000002475_pair2_a	CAGGCCAAGTCGATCAGAGAGTT	ENSMUSG00000002475	Abhd3	pair2	a	ENSMUSG00000002475_160	chr18	-	TTTC	10647898	10647874
ENSMUSG00000002475_pair2_b	ACTATGACTTACTTCTTAACTGA	ENSMUSG00000002475	Abhd3	pair2	b	ENSMUSG00000002475_198	chr18	+	TTTA	10652172	10652196
ENSMUSG00000002477_pair1_a	CTCCTCACCTCACGAGCTTCATC	ENSMUSG00000002477	Snrpd1	pair1	a	ENSMUSG00000002477_9	chr18	-	TACC	10617938	10617914
ENSMUSG00000002477_pair1_b	AACCTTCTTACCTGTGATTGTTC	ENSMUSG00000002477	Snrpd1	pair1	b	ENSMUSG00000002477_61	chr18	-	GTCC	10623722	10623698
ENSMUSG00000002477_pair2_a	TTAGACTTCACCTTAGGTTCAAC	ENSMUSG00000002477	Snrpd1	pair2	a	ENSMUSG00000002477_149	chr18	-	TTTC	10627007	10626983
ENSMUSG00000002477_pair2_b	CTTTCTCTAGTTGCAGGAAGAGG	ENSMUSG00000002477	Snrpd1	pair2	b	ENSMUSG00000002477_159	chr18	+	TTTC	10627780	10627804
ENSMUSG00000002486_pair1_a	TATGAACACTGGAAGAAGAACAA	ENSMUSG00000002486	Tchp	pair1	a	ENSMUSG00000002486_151	chr5	+	TTTA	114711267	114711291
ENSMUSG00000002486_pair1_b	TGTGTTGCCCAAGAATTTATCAC	ENSMUSG00000002486	Tchp	pair1	b	ENSMUSG00000002486_207	chr5	-	TTTC	114713477	114713453
ENSMUSG00000002486_pair2_a	TCCCTGTGTTTGAGGGTCTCCTC	ENSMUSG00000002486	Tchp	pair2	a	ENSMUSG00000002486_494	chr5	-	TTTC	114719665	114719641
ENSMUSG00000002486_pair2_b	CCTCCTCGAGACTCCTGATGAGT	ENSMUSG00000002486	Tchp	pair2	b	ENSMUSG00000002486_502	chr5	-	TTCC	114719691	114719667
ENSMUSG00000002489_pair1_a	ATAGTTCCCCAGAGAGCAGAAAG	ENSMUSG00000002489	Tiam1	pair1	a	ENSMUSG00000002489_228	chr16	-	TTTC	89793182	89793158
ENSMUSG00000002489_pair1_b	GTGGCCATCAAGACTATGAACAA	ENSMUSG00000002489	Tiam1	pair1	b	ENSMUSG00000002489_452	chr16	-	TTTA	89804816	89804792
ENSMUSG00000002489_pair2_a	AGGCGCAGGTAATGGGCGGAATG	ENSMUSG00000002489	Tiam1	pair2	a	ENSMUSG00000002489_1027	chr16	+	TTTC	89849713	89849737
ENSMUSG00000002489_pair2_b	GGAGCAGAACCTCGAACAGTTCC	ENSMUSG00000002489	Tiam1	pair2	b	ENSMUSG00000002489_1288	chr16	-	TTTG	89865412	89865388
ENSMUSG00000002496_pair1_a	AGGCTATGACCTGTCCCAATGAG	ENSMUSG00000002496	Tsc2	pair1	a	ENSMUSG00000002496_1884	chr17	-	TTTC	24622674	24622650
ENSMUSG00000002496_pair1_b	AGATCCTACATGGAAGATGCCCC	ENSMUSG00000002496	Tsc2	pair1	b	ENSMUSG00000002496_1938	chr17	-	TTTC	24623608	24623584
ENSMUSG00000002496_pair2_a	TGCCACAGCCAGCATGGCCATCC	ENSMUSG00000002496	Tsc2	pair2	a	ENSMUSG00000002496_1266	chr17	-	TTTC	24608991	24608967
ENSMUSG00000002496_pair2_b	TCGGCAGACCAAGCTCTACACCT	ENSMUSG00000002496	Tsc2	pair2	b	ENSMUSG00000002496_1568	chr17	-	TTTC	24615610	24615586
ENSMUSG00000002500_pair1_a	CCACCACCGTACAGAGCTGAACA	ENSMUSG00000002500	Rpl3l	pair1	a	ENSMUSG00000002500_335	chr17	+	GTTA	24733713	24733737
ENSMUSG00000002500_pair1_b	TGACCATCTTTCCATCTTCCATG	ENSMUSG00000002500	Rpl3l	pair1	b	ENSMUSG00000002500_378	chr17	-	TTTC	24733969	24733945
ENSMUSG00000002500_pair2_a	ACACCCCGGCCCTTCGTGACAGC	ENSMUSG00000002500	Rpl3l	pair2	a	ENSMUSG00000002500_283	chr17	-	TTTA	24733494	24733470
ENSMUSG00000002500_pair2_b	AAGGAAGACCCACAAAGGCTTGC	ENSMUSG00000002500	Rpl3l	pair2	b	ENSMUSG00000002500_305	chr17	+	TTCC	24733614	24733638
ENSMUSG00000002504_pair1_a	ACTGTCCCCACAGGTCCACTGCC	ENSMUSG00000002504	Slc9a3r2	pair1	a	ENSMUSG00000002504_117	chr17	-	CTTA	24641769	24641745
ENSMUSG00000002504_pair1_b	TCAGTGGGTATGACCCTCAACCG	ENSMUSG00000002504	Slc9a3r2	pair1	b	ENSMUSG00000002504_127	chr17	+	TTCC	24641829	24641853
ENSMUSG00000002504_pair2_a	TACCTTGCCTGCCCCCAGGATGG	ENSMUSG00000002504	Slc9a3r2	pair2	a	ENSMUSG00000002504_59	chr17	-	TTTG	24640411	24640387
ENSMUSG00000002504_pair2_b	TGGCGACAACCTCGGCATGTCGC	ENSMUSG00000002504	Slc9a3r2	pair2	b	ENSMUSG00000002504_155	chr17	+	ATTC	24641920	24641944
ENSMUSG00000002524_pair1_a	AACCGAATATATGTGGCCTCTGT	ENSMUSG00000002524	Puf60	pair1	a	ENSMUSG00000002524_378	chr15	-	TTTC	76071885	76071861
ENSMUSG00000002524_pair1_b	TGGGACCTCGTACTCCACGAAGG	ENSMUSG00000002524	Puf60	pair1	b	ENSMUSG00000002524_434	chr15	+	CTTC	76072292	76072316
ENSMUSG00000002524_pair2_a	GAGCAGATGAACTCTGTGATGCT	ENSMUSG00000002524	Puf60	pair2	a	ENSMUSG00000002524_431	chr15	-	TTTG	76072278	76072254
ENSMUSG00000002524_pair2_b	ATGGTAACGGAGTCCCAGGACAT	ENSMUSG00000002524	Puf60	pair2	b	ENSMUSG00000002524_458	chr15	+	CTTC	76072413	76072437
ENSMUSG00000002546_pair1_a	GGTTCTCCGCATACTGGTCTCTC	ENSMUSG00000002546	Golga2	pair1	a	ENSMUSG00000002546_577	chr2	-	TTTA	32302954	32302930
ENSMUSG00000002546_pair1_b	TCAGAGGAGCCACCGCCTCCAGA	ENSMUSG00000002546	Golga2	pair1	b	ENSMUSG00000002546_638	chr2	+	TTTC	32303576	32303600
ENSMUSG00000002546_pair2_a	CTGGCCCCATAGGAGCGCCTAAA	ENSMUSG00000002546	Golga2	pair2	a	ENSMUSG00000002546_862	chr2	+	TTTC	32304943	32304967
ENSMUSG00000002546_pair2_b	ATGCCGCTATAGCCAGAGCAGAG	ENSMUSG00000002546	Golga2	pair2	b	ENSMUSG00000002546_933	chr2	+	TTTA	32305484	32305508
ENSMUSG00000002550_pair1_a	AGACTAAGAAGTACGCTGACGTG	ENSMUSG00000002550	Uck1	pair1	a	ENSMUSG00000002550_95	chr2	-	TTTC	32256672	32256648
ENSMUSG00000002550_pair1_b	ACAAAGGCGGTGTACTGAGTCAG	ENSMUSG00000002550	Uck1	pair1	b	ENSMUSG00000002550_112	chr2	+	TTTC	32258117	32258141
ENSMUSG00000002550_pair2_a	CCTTGAGTGGGTCACAAAATCAT	ENSMUSG00000002550	Uck1	pair2	a	ENSMUSG00000002550_203	chr2	+	CTTA	32258566	32258590
ENSMUSG00000002550_pair2_b	GCACCTTCTGTCCCCAGTCAACA	ENSMUSG00000002550	Uck1	pair2	b	ENSMUSG00000002550_321	chr2	-	TTTG	32259760	32259736
ENSMUSG00000002565_pair1_a	AGGAAAGGAGTGTTCCCAGGATG	ENSMUSG00000002565	Scin	pair1	a	ENSMUSG00000002565_897	chr12	-	TTTC	40128041	40128017
ENSMUSG00000002565_pair1_b	CGTCGGAGACGCCTACCTGGTGC	ENSMUSG00000002565	Scin	pair1	b	ENSMUSG00000002565_932	chr12	-	TTTA	40133990	40133966
ENSMUSG00000002565_pair2_a	AATTACAGATTCAGGTTCTTCCG	ENSMUSG00000002565	Scin	pair2	a	ENSMUSG00000002565_533	chr12	-	TTTA	40079823	40079799
ENSMUSG00000002565_pair2_b	CAGAAAATGAAGTATTCTACTAA	ENSMUSG00000002565	Scin	pair2	b	ENSMUSG00000002565_563	chr12	-	TTTA	40080965	40080941
ENSMUSG00000002578_pair1_a	CTGGAGGAGCACAAGGAGAGGTG	ENSMUSG00000002578	Ikzf4	pair1	a	ENSMUSG00000002578_510	chr10	-	TACC	128636723	128636699
ENSMUSG00000002578_pair1_b	ACTGTAATCAGTGTGGTGCCTCC	ENSMUSG00000002578	Ikzf4	pair1	b	ENSMUSG00000002578_608	chr10	-	TTCC	128640297	128640273
ENSMUSG00000002578_pair2_a	CCACCGTGGGCAAACCCTACAAG	ENSMUSG00000002578	Ikzf4	pair2	a	ENSMUSG00000002578_532	chr10	-	TCCC	128636785	128636761
ENSMUSG00000002578_pair2_b	AGTGCCCCTTCTGCAACTATGCC	ENSMUSG00000002578	Ikzf4	pair2	b	ENSMUSG00000002578_572	chr10	-	TTCA	128640213	128640189
ENSMUSG00000002580_pair1_a	TCCCCAGTAAACCCTGCGGCTTT	ENSMUSG00000002580	Mien1	pair1	a	ENSMUSG00000002580_130	chr11	-	CTTC	98438755	98438731
ENSMUSG00000002580_pair1_b	AACCCGAGTGGCTTACCAGTACT	ENSMUSG00000002580	Mien1	pair1	b	ENSMUSG00000002580_135	chr11	+	TTTC	98438838	98438862
ENSMUSG00000002580_pair2_a	CACCTCCCCGGGAGGGGGCACTA	ENSMUSG00000002580	Mien1	pair2	a	ENSMUSG00000002580_153	chr11	+	CTTC	98438892	98438916
ENSMUSG00000002580_pair2_b	GCGGAGCGGGCAGCAATGAGTGG	ENSMUSG00000002580	Mien1	pair2	b	ENSMUSG00000002580_174	chr11	-	TGCA	98438965	98438941
ENSMUSG00000002588_pair1_a	AAGAAGAGGAAAGATCACTCTTG	ENSMUSG00000002588	Pon1	pair1	a	ENSMUSG00000002588_301	chr6	-	TTTC	5181500	5181476
ENSMUSG00000002588_pair1_b	GATCCCAGTAAGCCTGGAAAAAT	ENSMUSG00000002588	Pon1	pair1	b	ENSMUSG00000002588_408	chr6	-	TTTC	5184888	5184864
ENSMUSG00000002588_pair2_a	CCACCAGTAGGTACACAGTGTTA	ENSMUSG00000002588	Pon1	pair2	a	ENSMUSG00000002588_316	chr6	+	TTTA	5181538	5181562
ENSMUSG00000002588_pair2_b	CGTGAAGTAACGCCAGTAGAACT	ENSMUSG00000002588	Pon1	pair2	b	ENSMUSG00000002588_489	chr6	-	TTTC	5186989	5186965
ENSMUSG00000002602_pair1_a	ATGAAAGGCAAGATGACCACAGG	ENSMUSG00000002602	Axl	pair1	a	ENSMUSG00000002602_330	chr7	+	TTTC	25763997	25764021
ENSMUSG00000002602_pair1_b	CAGACAACCTACGGAGCTAGAGG	ENSMUSG00000002602	Axl	pair1	b	ENSMUSG00000002602_862	chr7	-	TTTC	25778452	25778428
ENSMUSG00000002602_pair2_a	CTTGACGCAGGTAGTCGTAAATC	ENSMUSG00000002602	Axl	pair2	a	ENSMUSG00000002602_154	chr7	+	TTTC	25760787	25760811
ENSMUSG00000002602_pair2_b	CTGAGTGAAGCTGTCTGCATGAA	ENSMUSG00000002602	Axl	pair2	b	ENSMUSG00000002602_385	chr7	-	TTTC	25764483	25764459
ENSMUSG00000002603_pair1_a	ATCTCTGCAAGCGCAGCTCTGCA	ENSMUSG00000002603	Tgfb1	pair1	a	ENSMUSG00000002603_180	chr7	-	TTTA	25692503	25692479
ENSMUSG00000002603_pair1_b	CATTTAGAAATATAGCAACAATT	ENSMUSG00000002603	Tgfb1	pair1	b	ENSMUSG00000002603_199	chr7	+	TTTC	25694212	25694236
ENSMUSG00000002603_pair2_a	GCATAGTAGTCCGCTTCGGGCTC	ENSMUSG00000002603	Tgfb1	pair2	a	ENSMUSG00000002603_101	chr7	-	TTTA	25688186	25688162
ENSMUSG00000002603_pair2_b	CACGTGGAGTTTGTTATCTTTGC	ENSMUSG00000002603	Tgfb1	pair2	b	ENSMUSG00000002603_282	chr7	-	TTTC	25696989	25696965
ENSMUSG00000002608_pair1_a	CGAGTCAGGCACCCAGGCTTCCG	ENSMUSG00000002608	Ccdc97	pair1	a	ENSMUSG00000002608_85	chr7	+	CTTC	25714435	25714459
ENSMUSG00000002608_pair1_b	AGTCCTACCAGGAACGGGAGCTG	ENSMUSG00000002608	Ccdc97	pair1	b	ENSMUSG00000002608_139	chr7	-	TTTC	25714850	25714826
ENSMUSG00000002608_pair2_a	CCGTCCAGGAATCGCTGGTGCAT	ENSMUSG00000002608	Ccdc97	pair2	a	ENSMUSG00000002608_63	chr7	+	TTTG	25714373	25714397
ENSMUSG00000002608_pair2_b	GTGCCCCACTATTGTATGAGCAG	ENSMUSG00000002608	Ccdc97	pair2	b	ENSMUSG00000002608_185	chr7	-	TTCC	25714988	25714964
ENSMUSG00000002617_pair1_a	GTGGAGAAAAACCTTACCAATGC	ENSMUSG00000002617	Zfp40	pair1	a	ENSMUSG00000002617_784	chr17	-	TGTA	23176957	23176933
ENSMUSG00000002617_pair1_b	ATAAGAAAAACATTCTTACCTAC	ENSMUSG00000002617	Zfp40	pair1	b	ENSMUSG00000002617_979	chr17	+	TTCT	23178252	23178276
ENSMUSG00000002617_pair2_a	TCATGAGTTTATGTTTAGAGTCA	ENSMUSG00000002617	Zfp40	pair2	a	ENSMUSG00000002617_789	chr17	+	TTTA	23176965	23176989
ENSMUSG00000002617_pair2_b	ATGATTCATTAGATGGATCCCAT	ENSMUSG00000002617	Zfp40	pair2	b	ENSMUSG00000002617_865	chr17	+	TTTA	23177139	23177163
ENSMUSG00000002625_pair1_a	TGAAGAAGGTAGAGGCGGCCCAC	ENSMUSG00000002625	Akap8l	pair1	a	ENSMUSG00000002625_207	chr17	-	TTTG	32332592	32332568
ENSMUSG00000002625_pair1_b	GGAGCTCCTCCGTCTTCTTGGTC	ENSMUSG00000002625	Akap8l	pair1	b	ENSMUSG00000002625_245	chr17	+	TTTC	32332873	32332897
ENSMUSG00000002625_pair2_a	GAATCATCCAAAAGCATCTCAAG	ENSMUSG00000002625	Akap8l	pair2	a	ENSMUSG00000002625_185	chr17	-	TTTG	32332532	32332508
ENSMUSG00000002625_pair2_b	CTTTGGAAGCTTGGTGCCTACAT	ENSMUSG00000002625	Akap8l	pair2	b	ENSMUSG00000002625_277	chr17	+	TTTG	32333020	32333044
ENSMUSG00000002633_pair1_a	CCGGGATCCGCCACCGTGCACCT	ENSMUSG00000002633	Shh	pair1	a	ENSMUSG00000002633_208	chr5	-	TTTC	28458572	28458548
ENSMUSG00000002633_pair1_b	GACTGGGTCTACTATGAATCCAA	ENSMUSG00000002633	Shh	pair1	b	ENSMUSG00000002633_246	chr5	-	TTTC	28461377	28461353
ENSMUSG00000002633_pair2_a	AATGCCTTGGCCATCTCTGTGAT	ENSMUSG00000002633	Shh	pair2	a	ENSMUSG00000002633_297	chr5	-	GTTA	28461569	28461545
ENSMUSG00000002633_pair2_b	AGGAACTCACCCCCAATTACAAC	ENSMUSG00000002633	Shh	pair2	b	ENSMUSG00000002633_354	chr5	-	TTTA	28466544	28466520
ENSMUSG00000002635_pair1_a	GTGGAGTGGAGAGCCTCTCTTTC	ENSMUSG00000002635	Pdcd2l	pair1	a	ENSMUSG00000002635_108	chr7	-	ATTC	34186440	34186416
ENSMUSG00000002635_pair1_b	TAGGTTCATGAAGAGAATTGCTG	ENSMUSG00000002635	Pdcd2l	pair1	b	ENSMUSG00000002635_139	chr7	-	TTTA	34189397	34189373
ENSMUSG00000002635_pair2_a	CAGCCTGCAGTGGCTGTGGAGGC	ENSMUSG00000002635	Pdcd2l	pair2	a	ENSMUSG00000002635_88	chr7	-	GTCC	34186384	34186360
ENSMUSG00000002635_pair2_b	CCTGCGCGTTCCAAGTCTCTTTC	ENSMUSG00000002635	Pdcd2l	pair2	b	ENSMUSG00000002635_325	chr7	+	TTTA	34196061	34196085
ENSMUSG00000002658_pair1_a	CCTGTACAGAACTGGTACAATTT	ENSMUSG00000002658	Gtf2f1	pair1	a	ENSMUSG00000002658_469	chr17	-	TTTC	57007072	57007048
ENSMUSG00000002658_pair1_b	ATGCAGCCGATAAAGTCAACTTT	ENSMUSG00000002658	Gtf2f1	pair1	b	ENSMUSG00000002658_609	chr17	-	TTTA	57009729	57009705
ENSMUSG00000002658_pair2_a	CAGGTCATCCTCCAGGTCATGAA	ENSMUSG00000002658	Gtf2f1	pair2	a	ENSMUSG00000002658_378	chr17	+	TTTC	57005396	57005420
ENSMUSG00000002658_pair2_b	CCAGGAAGAAGAGATGCCAGAGT	ENSMUSG00000002658	Gtf2f1	pair2	b	ENSMUSG00000002658_569	chr17	-	TTTA	57007872	57007848
ENSMUSG00000002660_pair1_a	CCACGAAGGGTCGAGGCGAGCGC	ENSMUSG00000002660	Clpp	pair1	a	ENSMUSG00000002660_75	chr17	+	TTTC	56990594	56990618
ENSMUSG00000002660_pair1_b	CTCTGCCTGGATGGCGATGTCTG	ENSMUSG00000002660	Clpp	pair1	b	ENSMUSG00000002660_230	chr17	-	TTTC	56993484	56993460
ENSMUSG00000002660_pair2_a	CCTGGGCTGTTGATATACATATG	ENSMUSG00000002660	Clpp	pair2	a	ENSMUSG00000002660_141	chr17	-	CTTA	56991395	56991371
ENSMUSG00000002660_pair2_b	AGAATCATGATCCACCAGCCCTC	ENSMUSG00000002660	Clpp	pair2	b	ENSMUSG00000002660_193	chr17	+	TTCC	56992974	56992998
ENSMUSG00000002661_pair1_a	TGTGTATGCACCAGCTTCATAAC	ENSMUSG00000002661	Alkbh7	pair1	a	ENSMUSG00000002661_171	chr17	-	TTCC	56998742	56998718
ENSMUSG00000002661_pair1_b	TCCCATGAGATCCTTAGAGATGA	ENSMUSG00000002661	Alkbh7	pair1	b	ENSMUSG00000002661_206	chr17	+	CTTC	56998948	56998972
ENSMUSG00000002661_pair2_a	TGGGTGCGCCTGGGTGCGCGGCT	ENSMUSG00000002661	Alkbh7	pair2	a	ENSMUSG00000002661_13	chr17	+	TTTC	56997398	56997422
ENSMUSG00000002661_pair2_b	GGTTACGTCGTACCTTAAGATAT	ENSMUSG00000002661	Alkbh7	pair2	b	ENSMUSG00000002661_191	chr17	-	TTTG	56998812	56998788
ENSMUSG00000002664_pair1_a	ATGCCGACTGTGGAGCCTGACCC	ENSMUSG00000002664	Pspn	pair1	a	ENSMUSG00000002664_79	chr17	-	GTTC	56999737	56999713
ENSMUSG00000002664_pair1_b	GGAAGATGGCAGAGACTAGAGGG	ENSMUSG00000002664	Pspn	pair1	b	ENSMUSG00000002664_118	chr17	-	TTTG	56999907	56999883
ENSMUSG00000002664_pair2_a	GAGGGCGGGGTCGAGCCCATGGC	ENSMUSG00000002664	Pspn	pair2	a	ENSMUSG00000002664_39	chr17	-	CTTC	56999594	56999570
ENSMUSG00000002664_pair2_b	TCTGCCACAGAAGCCTCTTGAAG	ENSMUSG00000002664	Pspn	pair2	b	ENSMUSG00000002664_120	chr17	+	CTTA	56999914	56999938
ENSMUSG00000002668_pair1_a	CCTCTGCGAGACTGCCATGGACT	ENSMUSG00000002668	Dennd1c	pair1	a	ENSMUSG00000002668_695	chr17	+	TTTA	57072004	57072028
ENSMUSG00000002668_pair1_b	TCACCAGCAGTAGTCCAGTAGGT	ENSMUSG00000002668	Dennd1c	pair1	b	ENSMUSG00000002668_723	chr17	+	TTTC	57072328	57072352
ENSMUSG00000002668_pair2_a	GCTCAGAAGCCCGGGGCACCCCT	ENSMUSG00000002668	Dennd1c	pair2	a	ENSMUSG00000002668_571	chr17	-	TTTG	57070991	57070967
ENSMUSG00000002668_pair2_b	TGGCTCCGGATGCCGCCAGCCTG	ENSMUSG00000002668	Dennd1c	pair2	b	ENSMUSG00000002668_826	chr17	-	TTTG	57074018	57073994
ENSMUSG00000002679_pair1_a	TAACTGATCCCAAGTCTGGCGCC	ENSMUSG00000002679	Med6	pair1	a	ENSMUSG00000002679_205	chr12	+	TTTA	81582643	81582667
ENSMUSG00000002679_pair1_b	CCTTGAGCAGGGGACTGCCGCTG	ENSMUSG00000002679	Med6	pair1	b	ENSMUSG00000002679_248	chr12	+	TTTA	81588978	81589002
ENSMUSG00000002679_pair2_a	GAAGGATGGTATCGACAGTATGA	ENSMUSG00000002679	Med6	pair2	a	ENSMUSG00000002679_163	chr12	+	TTTG	81581838	81581862
ENSMUSG00000002679_pair2_b	AGTCAGATGGTTGGAATCGAATA	ENSMUSG00000002679	Med6	pair2	b	ENSMUSG00000002679_290	chr12	-	TTTC	81589080	81589056
ENSMUSG00000002688_pair1_a	CCTGTAAAATTGCAACCTCATTA	ENSMUSG00000002688	Prkd1	pair1	a	ENSMUSG00000002688_366	chr12	+	TTTA	50383395	50383419
ENSMUSG00000002688_pair1_b	AAAACAATGAGGAGTCGCTCCAA	ENSMUSG00000002688	Prkd1	pair1	b	ENSMUSG00000002688_568	chr12	+	TTTC	50388445	50388469
ENSMUSG00000002688_pair2_a	AAATGAAGATGTCGCAAAGCCAC	ENSMUSG00000002688	Prkd1	pair2	a	ENSMUSG00000002688_272	chr12	+	TTTA	50365680	50365704
ENSMUSG00000002688_pair2_b	TCTTGAAGGTAAACATCGTAAAA	ENSMUSG00000002688	Prkd1	pair2	b	ENSMUSG00000002688_414	chr12	-	TTTA	50383518	50383494
ENSMUSG00000002699_pair1_a	GCTCAGAGGTCCTAGCCTGGAAC	ENSMUSG00000002699	Lcp2	pair1	a	ENSMUSG00000002699_14	chr11	+	TTTC	34047375	34047399
ENSMUSG00000002699_pair1_b	AGAACCTGACAGAAAATGACATT	ENSMUSG00000002699	Lcp2	pair1	b	ENSMUSG00000002699_77	chr11	+	TTTC	34054300	34054324
ENSMUSG00000002699_pair2_a	TCTTGTAGACTTCTCAGTAAGTT	ENSMUSG00000002699	Lcp2	pair2	a	ENSMUSG00000002699_104	chr11	+	TTTA	34068402	34068426
ENSMUSG00000002699_pair2_b	TCTTCCTCAGAGCAGCTTCTGCC	ENSMUSG00000002699	Lcp2	pair2	b	ENSMUSG00000002699_671	chr11	-	TTTA	34088103	34088079
ENSMUSG00000002718_pair1_a	AAGACATACCATACCTTGAATAG	ENSMUSG00000002718	Cse1l	pair1	a	ENSMUSG00000002718_274	chr2	-	TTTC	166922862	166922838
ENSMUSG00000002718_pair1_b	AGTGAATGAGTTTCCTGTGCTTA	ENSMUSG00000002718	Cse1l	pair1	b	ENSMUSG00000002718_735	chr2	+	TTTC	166932127	166932151
ENSMUSG00000002718_pair2_a	TCGAATCCGTAGAAGGAAATCAG	ENSMUSG00000002718	Cse1l	pair2	a	ENSMUSG00000002718_48	chr2	+	TTTC	166919621	166919645
ENSMUSG00000002718_pair2_b	AGTCCACAGCTCATTTGACTTGA	ENSMUSG00000002718	Cse1l	pair2	b	ENSMUSG00000002718_251	chr2	-	TTTC	166922794	166922770
ENSMUSG00000002728_pair1_a	GAGGCTGGCGGCGGCGCAATGAC	ENSMUSG00000002728	Naa20	pair1	a	ENSMUSG00000002728_1	chr2	+	GTTG	145903288	145903312
ENSMUSG00000002728_pair1_b	TCAGAAAGGATACAGTTTCTGTA	ENSMUSG00000002728	Naa20	pair1	b	ENSMUSG00000002728_45	chr2	-	TTTC	145908632	145908608
ENSMUSG00000002728_pair2_a	TTTATGGAGAAGAAAATTGGAGA	ENSMUSG00000002728	Naa20	pair2	a	ENSMUSG00000002728_58	chr2	+	ATTA	145908653	145908677
ENSMUSG00000002728_pair2_b	TGTTGGCAGTTATGGGCAAAGCA	ENSMUSG00000002728	Naa20	pair2	b	ENSMUSG00000002728_164	chr2	+	TTTC	145912380	145912404
ENSMUSG00000002731_pair1_a	ACATAACGTATTTGGATATAGGT	ENSMUSG00000002731	Prkra	pair1	a	ENSMUSG00000002731_76	chr2	-	TTTA	76633557	76633533
ENSMUSG00000002731_pair1_b	CATGAATGATTCAAGCCTGCAGA	ENSMUSG00000002731	Prkra	pair1	b	ENSMUSG00000002731_195	chr2	+	TTTC	76639203	76639227
ENSMUSG00000002731_pair2_a	GGAAAGGGGGCATCAAAAAAACA	ENSMUSG00000002731	Prkra	pair2	a	ENSMUSG00000002731_184	chr2	-	TTTA	76636894	76636870
ENSMUSG00000002731_pair2_b	TGGCGGCCTCCGCAGCTCTGTGC	ENSMUSG00000002731	Prkra	pair2	b	ENSMUSG00000002731_311	chr2	+	TTTA	76643250	76643274
ENSMUSG00000002732_pair1_a	AAAGTCCTTCTGTAAGTAAAGCT	ENSMUSG00000002732	Fkbp7	pair1	a	ENSMUSG00000002732_67	chr2	+	TTTC	76663322	76663346
ENSMUSG00000002732_pair1_b	CATATGCAAACGAAGGCGGTATA	ENSMUSG00000002732	Fkbp7	pair1	b	ENSMUSG00000002732_147	chr2	+	TTTC	76671708	76671732
ENSMUSG00000002732_pair2_a	AGCAAATAGACACGGATAATGAC	ENSMUSG00000002732	Fkbp7	pair2	a	ENSMUSG00000002732_101	chr2	-	TTTA	76665724	76665700
ENSMUSG00000002732_pair2_b	TCATAGCCGGACACAAGATGAAG	ENSMUSG00000002732	Fkbp7	pair2	b	ENSMUSG00000002732_211	chr2	-	TTTC	76671858	76671834
ENSMUSG00000002733_pair1_a	ATCTCACAGACCGCCATCTTTAT	ENSMUSG00000002733	Plekha3	pair1	a	ENSMUSG00000002733_75	chr2	-	TTTA	76680278	76680254
ENSMUSG00000002733_pair1_b	TACATGAAGGCAGTAAATGCCGC	ENSMUSG00000002733	Plekha3	pair1	b	ENSMUSG00000002733_114	chr2	+	TTTC	76682782	76682806
ENSMUSG00000002733_pair2_a	TGTACAAGTGGACCAACTATCTC	ENSMUSG00000002733	Plekha3	pair2	a	ENSMUSG00000002733_5	chr2	+	GTTC	76675604	76675628
ENSMUSG00000002733_pair2_b	ATTATCCAGAACAAACCATCGAG	ENSMUSG00000002733	Plekha3	pair2	b	ENSMUSG00000002733_45	chr2	-	TTCC	76680198	76680174
ENSMUSG00000002741_pair1_a	GCTGTCAGCAATGACCACACCTG	ENSMUSG00000002741	Ykt6	pair1	a	ENSMUSG00000002741_109	chr11	-	ATTC	5961253	5961229
ENSMUSG00000002741_pair1_b	CTAGAACCCCCGAGAAGCTGATC	ENSMUSG00000002741	Ykt6	pair1	b	ENSMUSG00000002741_185	chr11	+	TTTC	5962685	5962709
ENSMUSG00000002741_pair2_a	CCCGAGCGTTCCACAATCAGTTG	ENSMUSG00000002741	Ykt6	pair2	a	ENSMUSG00000002741_71	chr11	-	TTTC	5959351	5959327
ENSMUSG00000002741_pair2_b	TCGCCTCGCTCTAACAAAGACTC	ENSMUSG00000002741	Ykt6	pair2	b	ENSMUSG00000002741_233	chr11	-	CTTC	5964599	5964575
ENSMUSG00000002748_pair1_a	TAGAGAAGCTGGAGACATCAGAA	ENSMUSG00000002748	Baz1b	pair1	a	ENSMUSG00000002748_896	chr5	+	TTTC	135217883	135217907
ENSMUSG00000002748_pair1_b	AATGAATAATCCTGGGACTTCGT	ENSMUSG00000002748	Baz1b	pair1	b	ENSMUSG00000002748_1152	chr5	-	TTTC	135223128	135223104
ENSMUSG00000002748_pair2_a	AGCATCACCGCAAAGACCACAGC	ENSMUSG00000002748	Baz1b	pair2	a	ENSMUSG00000002748_1165	chr5	+	TTTA	135223161	135223185
ENSMUSG00000002748_pair2_b	TCTTAGGTAAGAAAGCAAACCTA	ENSMUSG00000002748	Baz1b	pair2	b	ENSMUSG00000002748_1191	chr5	+	TTTC	135226500	135226524
ENSMUSG00000002763_pair1_a	TCTCCACGGCCCTACTGCTGTCT	ENSMUSG00000002763	Pex6	pair1	a	ENSMUSG00000002763_540	chr17	-	TTTG	46721719	46721695
ENSMUSG00000002763_pair1_b	TCCCCAGCCCTGCCAACCTGAGG	ENSMUSG00000002763	Pex6	pair1	b	ENSMUSG00000002763_829	chr17	-	TTTC	46723550	46723526
ENSMUSG00000002763_pair2_a	GCCCACATACATGTTGATGAGCT	ENSMUSG00000002763	Pex6	pair2	a	ENSMUSG00000002763_850	chr17	-	TTTG	46723714	46723690
ENSMUSG00000002763_pair2_b	CCAGGGCCAGGGCTGCTGCTCCC	ENSMUSG00000002763	Pex6	pair2	b	ENSMUSG00000002763_871	chr17	+	TTTG	46723921	46723945
ENSMUSG00000002767_pair1_a	TGGCCGGAACCGTAGAAAGTCAA	ENSMUSG00000002767	Mrpl2	pair1	a	ENSMUSG00000002767_133	chr17	-	TTTC	46648317	46648293
ENSMUSG00000002767_pair1_b	TAGTGGCCGCCCAGGAGGGGGAT	ENSMUSG00000002767	Mrpl2	pair1	b	ENSMUSG00000002767_226	chr17	+	TTTC	46648652	46648676
ENSMUSG00000002767_pair2_a	AGGAGAAGGTTGTGGTAGTCCGC	ENSMUSG00000002767	Mrpl2	pair2	a	ENSMUSG00000002767_143	chr17	+	TTTG	46648338	46648362
ENSMUSG00000002767_pair2_b	CGTGGCAATGATCCAGCGCTTCC	ENSMUSG00000002767	Mrpl2	pair2	b	ENSMUSG00000002767_193	chr17	-	TTTC	46648533	46648509
ENSMUSG00000002768_pair1_a	TACCTGGGTCCATGGGGATAGAG	ENSMUSG00000002768	Mea1	pair1	a	ENSMUSG00000002768_149	chr17	-	TTTG	46682118	46682094
ENSMUSG00000002768_pair1_b	AGAACATGTAGAGCTGGTGAAAA	ENSMUSG00000002768	Mea1	pair1	b	ENSMUSG00000002768_157	chr17	+	TTTC	46682713	46682737
ENSMUSG00000002768_pair2_a	ATTGAGGGGCTGGTACGAGTAGC	ENSMUSG00000002768	Mea1	pair2	a	ENSMUSG00000002768_70	chr17	-	CTTG	46681817	46681793
ENSMUSG00000002768_pair2_b	AATGGAGGGTCTGGCAGATGAAG	ENSMUSG00000002768	Mea1	pair2	b	ENSMUSG00000002768_124	chr17	-	CTCC	46682044	46682020
ENSMUSG00000002769_pair1_a	AGGAGATGGCTTTGATGCTGTCA	ENSMUSG00000002769	Gnmt	pair1	a	ENSMUSG00000002769_192	chr17	-	TTTC	46726674	46726650
ENSMUSG00000002769_pair1_b	TGACCTCATCCAGAGTGGACTCC	ENSMUSG00000002769	Gnmt	pair1	b	ENSMUSG00000002769_268	chr17	-	TTTC	46727409	46727385
ENSMUSG00000002769_pair2_a	GTGCCAGCCGGTGCTCGCTCTGG	ENSMUSG00000002769	Gnmt	pair2	a	ENSMUSG00000002769_158	chr17	+	TTTA	46726381	46726405
ENSMUSG00000002769_pair2_b	GACTCACCCTGTGCCACAGGCTA	ENSMUSG00000002769	Gnmt	pair2	b	ENSMUSG00000002769_271	chr17	+	TTTG	46728935	46728959
ENSMUSG00000002771_pair1_a	CCAATGGTGAAGGTAGAGCCTCC	ENSMUSG00000002771	Grin2d	pair1	a	ENSMUSG00000002771_684	chr7	+	TTTC	45854426	45854450
ENSMUSG00000002771_pair1_b	CCAGAAAGCCATCCTCATTGAAG	ENSMUSG00000002771	Grin2d	pair1	b	ENSMUSG00000002771_981	chr7	+	TTTA	45858499	45858523
ENSMUSG00000002771_pair2_a	AAGAGGCTGGCGCACACCATCGG	ENSMUSG00000002771	Grin2d	pair2	a	ENSMUSG00000002771_857	chr7	-	TTTG	45857586	45857562
ENSMUSG00000002771_pair2_b	CGGGCGGCAGAAGAGGCTGGTCT	ENSMUSG00000002771	Grin2d	pair2	b	ENSMUSG00000002771_1113	chr7	-	TTTC	45862261	45862237
ENSMUSG00000002778_pair1_a	ACTCTACAACACCTGCATGAAGG	ENSMUSG00000002778	Kdelr1	pair1	a	ENSMUSG00000002778_77	chr7	+	TTTC	45873834	45873858
ENSMUSG00000002778_pair1_b	GCTTTCCTGGTCAACCATGACTT	ENSMUSG00000002778	Kdelr1	pair1	b	ENSMUSG00000002778_136	chr7	+	TTTG	45874162	45874186
ENSMUSG00000002778_pair2_a	AAAGCTACTTATGATGGCAACCA	ENSMUSG00000002778	Kdelr1	pair2	a	ENSMUSG00000002778_111	chr7	+	GTTC	45874093	45874117
ENSMUSG00000002778_pair2_b	AACTTGCTGTAGATCATCCACAC	ENSMUSG00000002778	Kdelr1	pair2	b	ENSMUSG00000002778_114	chr7	-	TTTG	45874099	45874075
ENSMUSG00000002781_pair1_a	GAGCAGCTGCTGCCGGAGCTGAA	ENSMUSG00000002781	Tmem143	pair1	a	ENSMUSG00000002781_331	chr7	+	CTTA	45909409	45909433
ENSMUSG00000002781_pair1_b	GGTAGTACAGCACGTGTGCCAGC	ENSMUSG00000002781	Tmem143	pair1	b	ENSMUSG00000002781_405	chr7	-	CTTC	45916144	45916120
ENSMUSG00000002781_pair2_a	GATCAGTATATCTACATACAGTT	ENSMUSG00000002781	Tmem143	pair2	a	ENSMUSG00000002781_247	chr7	+	TTTG	45908118	45908142
ENSMUSG00000002781_pair2_b	GTCAACGTGGGCATGGTGATACT	ENSMUSG00000002781	Tmem143	pair2	b	ENSMUSG00000002781_355	chr7	+	CTTC	45909502	45909526
ENSMUSG00000002797_pair1_a	TATTACAACATAGACTCCACTTT	ENSMUSG00000002797	Ggct	pair1	a	ENSMUSG00000002797_115	chr6	+	TTTC	54986928	54986952
ENSMUSG00000002797_pair1_b	AAAGTCCTGGCGACGAAGTGTGG	ENSMUSG00000002797	Ggct	pair1	b	ENSMUSG00000002797_175	chr6	-	TTTC	54989485	54989461
ENSMUSG00000002797_pair2_a	TCTTGATATTCCTGTGGCAAACC	ENSMUSG00000002797	Ggct	pair2	a	ENSMUSG00000002797_43	chr6	+	TTTC	54985948	54985972
ENSMUSG00000002797_pair2_b	GCTCACCTTCTTATACTGTGGTG	ENSMUSG00000002797	Ggct	pair2	b	ENSMUSG00000002797_75	chr6	+	TTTA	54986823	54986847
ENSMUSG00000002799_pair1_a	ACCCTCATCGTGGAGGCCTGGGA	ENSMUSG00000002799	Jag2	pair1	a	ENSMUSG00000002799_1346	chr12	-	TTTC	112922052	112922028
ENSMUSG00000002799_pair1_b	GAGCTGCAGCTGAGCGCGCTGCG	ENSMUSG00000002799	Jag2	pair1	b	ENSMUSG00000002799_1441	chr12	-	TTTC	112929212	112929188
ENSMUSG00000002799_pair2_a	AGTGTGACGCCTACACCTGCAGC	ENSMUSG00000002799	Jag2	pair2	a	ENSMUSG00000002799_615	chr12	-	TTCC	112913498	112913474
ENSMUSG00000002799_pair2_b	CAAGAAAAAGCATTAAGGCACGG	ENSMUSG00000002799	Jag2	pair2	b	ENSMUSG00000002799_963	chr12	+	TTTG	112915669	112915693
ENSMUSG00000002803_pair1_a	TCTGCAGCTACTGCCACCGACAT	ENSMUSG00000002803	Btbd6	pair1	a	ENSMUSG00000002803_51	chr12	+	TCCC	112976788	112976812
ENSMUSG00000002803_pair1_b	TGACTTCACTTCCGCAAGATCCC	ENSMUSG00000002803	Btbd6	pair1	b	ENSMUSG00000002803_180	chr12	-	TTTC	112977325	112977301
ENSMUSG00000002803_pair2_a	CGCGCCGCCCTTGCCAGACAACA	ENSMUSG00000002803	Btbd6	pair2	a	ENSMUSG00000002803_80	chr12	+	TGCC	112976904	112976928
ENSMUSG00000002803_pair2_b	CGAGAGCCCCAACTGGCAGTCCT	ENSMUSG00000002803	Btbd6	pair2	b	ENSMUSG00000002803_89	chr12	+	ATCC	112976934	112976958
ENSMUSG00000002804_pair1_a	CCCACACAGTGTGACTATTCTCA	ENSMUSG00000002804	Nudt14	pair1	a	ENSMUSG00000002804_220	chr12	-	TTTC	112938872	112938848
ENSMUSG00000002804_pair1_b	TGGGACTTTATGAAGACACATGA	ENSMUSG00000002804	Nudt14	pair1	b	ENSMUSG00000002804_237	chr12	-	GTCC	112939308	112939284
ENSMUSG00000002804_pair2_a	TCCGCCCAGCTGGACTCACCTGG	ENSMUSG00000002804	Nudt14	pair2	a	ENSMUSG00000002804_188	chr12	+	CTTG	112938772	112938796
ENSMUSG00000002804_pair2_b	CATTCGCCCTACCTGCGGCCTTT	ENSMUSG00000002804	Nudt14	pair2	b	ENSMUSG00000002804_264	chr12	-	TGCC	112942036	112942012
ENSMUSG00000002808_pair1_a	TAAACGCCGATCCAAGTTTCATC	ENSMUSG00000002808	Epdr1	pair1	a	ENSMUSG00000002808_67	chr13	+	TGTA	19593323	19593347
ENSMUSG00000002808_pair1_b	AGATTGAACAAGCCACCAAACAG	ENSMUSG00000002808	Epdr1	pair1	b	ENSMUSG00000002808_154	chr13	-	TTTC	19594615	19594591
ENSMUSG00000002808_pair2_a	TCTCGTCCAGCACCCGCACGCGC	ENSMUSG00000002808	Epdr1	pair2	a	ENSMUSG00000002808_198	chr13	+	TTCC	19619315	19619339
ENSMUSG00000002808_pair2_b	CCAGGGAGCCCGCCATCCCCAGG	ENSMUSG00000002808	Epdr1	pair2	b	ENSMUSG00000002808_237	chr13	+	GTTC	19619450	19619474
ENSMUSG00000002812_pair1_a	TCCTGGACCAAGGGCTGGACATT	ENSMUSG00000002812	Flii	pair1	a	ENSMUSG00000002812_772	chr11	-	TTTC	60718658	60718634
ENSMUSG00000002812_pair1_b	ACTGAGGTCCAGGTACAGCAAGT	ENSMUSG00000002812	Flii	pair1	b	ENSMUSG00000002812_1398	chr11	+	TTTC	60722679	60722703
ENSMUSG00000002812_pair2_a	AGTGCTGCTGCACGCACTAGGCG	ENSMUSG00000002812	Flii	pair2	a	ENSMUSG00000002812_571	chr11	+	TTTG	60717218	60717242
ENSMUSG00000002812_pair2_b	CATTCAGCACCAGTGTCTGAAGG	ENSMUSG00000002812	Flii	pair2	b	ENSMUSG00000002812_1371	chr11	+	TTTC	60722609	60722633
ENSMUSG00000002814_pair1_a	TAGGTACTGATGCAACTCATGCA	ENSMUSG00000002814	Top3a	pair1	a	ENSMUSG00000002814_588	chr11	-	TTTC	60748232	60748208
ENSMUSG00000002814_pair1_b	CAGTAACTCATGACCACAAAGAT	ENSMUSG00000002814	Top3a	pair1	b	ENSMUSG00000002814_904	chr11	-	TTTA	60756051	60756027
ENSMUSG00000002814_pair2_a	TCCAGGGAGATGATCGGCGACTG	ENSMUSG00000002814	Top3a	pair2	a	ENSMUSG00000002814_703	chr11	-	TTTC	60749598	60749574
ENSMUSG00000002814_pair2_b	TGTCCGGGGGTAGCTGATGTACC	ENSMUSG00000002814	Top3a	pair2	b	ENSMUSG00000002814_779	chr11	+	TTTC	60750758	60750782
ENSMUSG00000002820_pair1_a	AAAGGGACTTTGTATCTCGACTA	ENSMUSG00000002820	Atg4d	pair1	a	ENSMUSG00000002820_140	chr9	+	TTTC	21266921	21266945
ENSMUSG00000002820_pair1_b	ACTCCGCTGTAGGATCTGGCCAG	ENSMUSG00000002820	Atg4d	pair1	b	ENSMUSG00000002820_354	chr9	-	TTCC	21270777	21270753
ENSMUSG00000002820_pair2_a	CTGGTTCGCTGATCATCCACGGG	ENSMUSG00000002820	Atg4d	pair2	a	ENSMUSG00000002820_253	chr9	+	TTTC	21268404	21268428
ENSMUSG00000002820_pair2_b	CCAGCATAGAACCCCACGGTACA	ENSMUSG00000002820	Atg4d	pair2	b	ENSMUSG00000002820_495	chr9	-	GTTC	21272871	21272847
ENSMUSG00000002825_pair1_a	GTGGTCTGCGTGGCTCTTGGATG	ENSMUSG00000002825	Qtrt1	pair1	a	ENSMUSG00000002825_333	chr9	+	TTTG	21419303	21419327
ENSMUSG00000002825_pair1_b	AGCCCCATAAACCCTGAGTGTCC	ENSMUSG00000002825	Qtrt1	pair1	b	ENSMUSG00000002825_393	chr9	+	TTTC	21419504	21419528
ENSMUSG00000002825_pair2_a	TCCCTCACAGGGACCGGAGCTGA	ENSMUSG00000002825	Qtrt1	pair2	a	ENSMUSG00000002825_89	chr9	+	TTTC	21412219	21412243
ENSMUSG00000002825_pair2_b	AGACAAGTGGTCCGAAGATCAGC	ENSMUSG00000002825	Qtrt1	pair2	b	ENSMUSG00000002825_253	chr9	-	TTTC	21417386	21417362
ENSMUSG00000002831_pair1_a	AGTGTGACCAGCAGTGAAGATGC	ENSMUSG00000002831	Plin4	pair1	a	ENSMUSG00000002831_1545	chr17	-	TTTC	56107348	56107324
ENSMUSG00000002831_pair1_b	TAAGTCCTTTGTGGAGGTGGAGC	ENSMUSG00000002831	Plin4	pair1	b	ENSMUSG00000002831_1612	chr17	+	TTTG	56109355	56109379
ENSMUSG00000002831_pair2_a	CCAGTGCCATGAACATGGCTAAA	ENSMUSG00000002831	Plin4	pair2	a	ENSMUSG00000002831_379	chr17	-	GTTA	56103879	56103855
ENSMUSG00000002831_pair2_b	AAACCAGCTCACCTGTTCAGAAG	ENSMUSG00000002831	Plin4	pair2	b	ENSMUSG00000002831_1561	chr17	+	TTCC	56108572	56108596
ENSMUSG00000002833_pair1_a	AAAGAAGAAGATGGGGTATTTGT	ENSMUSG00000002833	Hdgfl2	pair1	a	ENSMUSG00000002833_63	chr17	-	TTCC	56082166	56082142
ENSMUSG00000002833_pair1_b	AATGAGGGGCTCTGGGAGATCCA	ENSMUSG00000002833	Hdgfl2	pair1	b	ENSMUSG00000002833_106	chr17	+	CTTC	56082355	56082379
ENSMUSG00000002833_pair2_a	GTGTTTGCCAAGATGAAGGGCTA	ENSMUSG00000002833	Hdgfl2	pair2	a	ENSMUSG00000002833_12	chr17	+	CTTG	56079781	56079805
ENSMUSG00000002833_pair2_b	CCTATGATAAGTGCAAGGACAAG	ENSMUSG00000002833	Hdgfl2	pair2	b	ENSMUSG00000002833_85	chr17	+	TTCC	56082302	56082326
ENSMUSG00000002835_pair1_a	GAACTTAAGTTACCTTGTATTAA	ENSMUSG00000002835	Chaf1a	pair1	a	ENSMUSG00000002835_58	chr17	-	TTTA	56044129	56044105
ENSMUSG00000002835_pair1_b	AAAGGGGGCAAACTTACCACAGG	ENSMUSG00000002835	Chaf1a	pair1	b	ENSMUSG00000002835_564	chr17	-	TTTC	56062124	56062100
ENSMUSG00000002835_pair2_a	TGGAAGAATCGAGTGATCTCTGC	ENSMUSG00000002835	Chaf1a	pair2	a	ENSMUSG00000002835_530	chr17	-	TTTC	56059302	56059278
ENSMUSG00000002835_pair2_b	CCTCCTGGAGGCCCCGGGTTCTG	ENSMUSG00000002835	Chaf1a	pair2	b	ENSMUSG00000002835_876	chr17	-	TTTC	56064241	56064217
ENSMUSG00000002844_pair1_a	GACGGCAACTCGGCTCCCGTCTT	ENSMUSG00000002844	Adprh	pair1	a	ENSMUSG00000002844_135	chr16	-	TTTG	38446056	38446032
ENSMUSG00000002844_pair1_b	CCTCGGCTGTATTCCCTACTAGC	ENSMUSG00000002844	Adprh	pair1	b	ENSMUSG00000002844_330	chr16	-	TTTG	38450202	38450178
ENSMUSG00000002844_pair2_a	CGGCATATGCCGTGAATGGCAAG	ENSMUSG00000002844	Adprh	pair2	a	ENSMUSG00000002844_215	chr16	-	TTTA	38447375	38447351
ENSMUSG00000002844_pair2_b	CAAGTCACCCATCTGGGCCAACT	ENSMUSG00000002844	Adprh	pair2	b	ENSMUSG00000002844_359	chr16	+	CTTC	38450294	38450318
ENSMUSG00000002845_pair1_a	GCCTTTACCCTACTCACATGTGC	ENSMUSG00000002845	Tmem39a	pair1	a	ENSMUSG00000002845_464	chr16	-	TTTA	38586429	38586405
ENSMUSG00000002845_pair1_b	TATCGAGCCATGGGACCTTACAA	ENSMUSG00000002845	Tmem39a	pair1	b	ENSMUSG00000002845_491	chr16	+	TTTA	38588237	38588261
ENSMUSG00000002845_pair2_a	AGGAATGGTAATGCTATTGGCCT	ENSMUSG00000002845	Tmem39a	pair2	a	ENSMUSG00000002845_56	chr16	+	TTTC	38573048	38573072
ENSMUSG00000002845_pair2_b	AACCACAGAATCAAGGAAGTTCT	ENSMUSG00000002845	Tmem39a	pair2	b	ENSMUSG00000002845_348	chr16	+	TTTC	38585434	38585458
ENSMUSG00000002846_pair1_a	AGAATAAACTTAGGTGTTCGAGG	ENSMUSG00000002846	Timmdc1	pair1	a	ENSMUSG00000002846_145	chr16	-	TTTC	38505474	38505450
ENSMUSG00000002846_pair1_b	GATACACAGTTAGTCCAGTGTTC	ENSMUSG00000002846	Timmdc1	pair1	b	ENSMUSG00000002846_178	chr16	+	TTTC	38508874	38508898
ENSMUSG00000002846_pair2_a	AGCAAAGTGCACACCGTGCTGCC	ENSMUSG00000002846	Timmdc1	pair2	a	ENSMUSG00000002846_242	chr16	-	TTTC	38510813	38510789
ENSMUSG00000002846_pair2_b	GCATAAATAAAAGCAGGTATTCC	ENSMUSG00000002846	Timmdc1	pair2	b	ENSMUSG00000002846_274	chr16	+	TTTA	38518424	38518448
ENSMUSG00000002847_pair1_a	TCTCCTGACTACATCCAGTGCCC	ENSMUSG00000002847	Pla1a	pair1	a	ENSMUSG00000002847_179	chr16	-	TTTA	38405572	38405548
ENSMUSG00000002847_pair1_b	AGAGTGCCAACCTCCTCCGAGGC	ENSMUSG00000002847	Pla1a	pair1	b	ENSMUSG00000002847_561	chr16	-	TTTC	38417223	38417199
ENSMUSG00000002847_pair2_a	TAGAAGCCATCCACACAGACACG	ENSMUSG00000002847	Pla1a	pair2	a	ENSMUSG00000002847_340	chr16	-	TTTG	38412116	38412092
ENSMUSG00000002847_pair2_b	TCAGCGCTGTCCTGCGGGCTGCG	ENSMUSG00000002847	Pla1a	pair2	b	ENSMUSG00000002847_478	chr16	-	TTTA	38415461	38415437
ENSMUSG00000002870_pair1_a	TAACAGTCACTCACTATCTCGTC	ENSMUSG00000002870	Mcm2	pair1	a	ENSMUSG00000002870_579	chr6	+	TTTC	88889770	88889794
ENSMUSG00000002870_pair1_b	GTGGTAAATTATGAAGACCTGGC	ENSMUSG00000002870	Mcm2	pair1	b	ENSMUSG00000002870_782	chr6	-	TTTG	88892182	88892158
ENSMUSG00000002870_pair2_a	GGGTACATGGCCAACACGACCTC	ENSMUSG00000002870	Mcm2	pair2	a	ENSMUSG00000002870_742	chr6	+	TTTA	88892050	88892074
ENSMUSG00000002870_pair2_b	AAGGAGCGCATCAGTGATATGTG	ENSMUSG00000002870	Mcm2	pair2	b	ENSMUSG00000002870_812	chr6	-	CTTC	88892976	88892952
ENSMUSG00000002871_pair1_a	TATGACAGTCAGCGCCTCTGATG	ENSMUSG00000002871	Tpra1	pair1	a	ENSMUSG00000002871_113	chr6	+	TTTC	88909330	88909354
ENSMUSG00000002871_pair1_b	AAAGGCAAGACCCAGGATGATCA	ENSMUSG00000002871	Tpra1	pair1	b	ENSMUSG00000002871_163	chr6	-	TACC	88909583	88909559
ENSMUSG00000002871_pair2_a	CCTTAGCTCGGGCCAAGATCCGT	ENSMUSG00000002871	Tpra1	pair2	a	ENSMUSG00000002871_69	chr6	+	CTTC	88908251	88908275
ENSMUSG00000002871_pair2_b	TCTGGCCTACTCAGTCACCCAGG	ENSMUSG00000002871	Tpra1	pair2	b	ENSMUSG00000002871_191	chr6	+	TGTC	88909735	88909759
ENSMUSG00000002881_pair1_a	TCGAGAAGTTACCTACAAGTACA	ENSMUSG00000002881	Nab1	pair1	a	ENSMUSG00000002881_265	chr1	-	TTTC	52480913	52480889
ENSMUSG00000002881_pair1_b	ACTCCAAAAGAAAGGATGGCAAA	ENSMUSG00000002881	Nab1	pair1	b	ENSMUSG00000002881_327	chr1	-	TTTG	52489965	52489941
ENSMUSG00000002881_pair2_a	GGTTAAAATGTGGTGAAAGAGAT	ENSMUSG00000002881	Nab1	pair2	a	ENSMUSG00000002881_232	chr1	-	TTTA	52479294	52479270
ENSMUSG00000002881_pair2_b	AGATGAGTGACGAAGACCCACAC	ENSMUSG00000002881	Nab1	pair2	b	ENSMUSG00000002881_351	chr1	-	TTTG	52490034	52490010
ENSMUSG00000002885_pair1_a	CAGACGGTGGAATTGTGACATTG	ENSMUSG00000002885	Adgre5	pair1	a	ENSMUSG00000002885_767	chr8	+	TTTG	83729470	83729494
ENSMUSG00000002885_pair1_b	CTGTGGAGACTTTGCCATGTGTA	ENSMUSG00000002885	Adgre5	pair1	b	ENSMUSG00000002885_986	chr8	-	TTTC	83733539	83733515
ENSMUSG00000002885_pair2_a	ACTGCCGTCCAGGTTGGAAGCCA	ENSMUSG00000002885	Adgre5	pair2	a	ENSMUSG00000002885_758	chr8	-	TGCC	83729448	83729424
ENSMUSG00000002885_pair2_b	TTAACGAGAGTGAGAATACATGT	ENSMUSG00000002885	Adgre5	pair2	b	ENSMUSG00000002885_942	chr8	-	TTTG	83733444	83733420
ENSMUSG00000002897_pair1_a	ACTGGTGCTGCCATCACCACGTG	ENSMUSG00000002897	Il17ra	pair1	a	ENSMUSG00000002897_359	chr6	+	TTTC	120476944	120476968
ENSMUSG00000002897_pair1_b	ACTGCAGCCATGAACATGATCCT	ENSMUSG00000002897	Il17ra	pair1	b	ENSMUSG00000002897_621	chr6	+	TTTC	120481332	120481356
ENSMUSG00000002897_pair2_a	TGTCCATGCTGCAGCATCACCGT	ENSMUSG00000002897	Il17ra	pair2	a	ENSMUSG00000002897_165	chr6	+	TTTC	120473834	120473858
ENSMUSG00000002897_pair2_b	ACGACATCAAAGCAGCTGTGGTT	ENSMUSG00000002897	Il17ra	pair2	b	ENSMUSG00000002897_319	chr6	-	TTTA	120475607	120475583
ENSMUSG00000002900_pair1_a	GGAGGACAAGAAATGCTTCATAT	ENSMUSG00000002900	Lamb1	pair1	a	ENSMUSG00000002900_150	chr12	+	TTTA	31269052	31269076
ENSMUSG00000002900_pair1_b	AAAACAAACTCACTCTGTATCCT	ENSMUSG00000002900	Lamb1	pair1	b	ENSMUSG00000002900_347	chr12	-	TTTC	31278816	31278792
ENSMUSG00000002900_pair2_a	CCAGGAGCTGTTATCAAGACCCC	ENSMUSG00000002900	Lamb1	pair2	a	ENSMUSG00000002900_1268	chr12	+	TTTG	31304684	31304708
ENSMUSG00000002900_pair2_b	AGAGTGTGTCTGCAATTACCTGG	ENSMUSG00000002900	Lamb1	pair2	b	ENSMUSG00000002900_1404	chr12	+	TTTC	31306969	31306993
ENSMUSG00000002908_pair1_a	AGAGCAAAAGAGCAGAGTGACTC	ENSMUSG00000002908	Kcnn1	pair1	a	ENSMUSG00000002908_483	chr8	+	TTTC	70854696	70854720
ENSMUSG00000002908_pair1_b	AAAGAGGGCCCTGCGGTGTCCCA	ENSMUSG00000002908	Kcnn1	pair1	b	ENSMUSG00000002908_537	chr8	+	TTTC	70855099	70855123
ENSMUSG00000002908_pair2_a	TAGATGAGCCATGTCTCCCTGAG	ENSMUSG00000002908	Kcnn1	pair2	a	ENSMUSG00000002908_183	chr8	+	TTTG	70848252	70848276
ENSMUSG00000002908_pair2_b	TGTCACCATGACGACAATCCCAA	ENSMUSG00000002908	Kcnn1	pair2	b	ENSMUSG00000002908_513	chr8	+	TTTC	70855030	70855054
ENSMUSG00000002910_pair1_a	TGTCCACAGGTTCAATGACAGTG	ENSMUSG00000002910	Arrdc2	pair1	a	ENSMUSG00000002910_280	chr8	+	TTTA	70838710	70838734
ENSMUSG00000002910_pair1_b	CCTTCAGCTTCCAGCTGCCTATG	ENSMUSG00000002910	Arrdc2	pair1	b	ENSMUSG00000002910_345	chr8	-	TTTC	70839004	70838980
ENSMUSG00000002910_pair2_a	GTGGACATTCCAGGCTCGTCCAA	ENSMUSG00000002910	Arrdc2	pair2	a	ENSMUSG00000002910_137	chr8	-	CTTC	70837018	70836994
ENSMUSG00000002910_pair2_b	ACGCGAGCTGTGCAGCCCCGTGC	ENSMUSG00000002910	Arrdc2	pair2	b	ENSMUSG00000002910_210	chr8	-	TTCC	70837329	70837305
ENSMUSG00000002930_pair1_a	AGACGACATACTAGGCAAGCTGG	ENSMUSG00000002930	Ppp1r17	pair1	a	ENSMUSG00000002930_15	chr6	+	TTTC	56022430	56022454
ENSMUSG00000002930_pair1_b	GGAACACTTAATCAAAAGATATG	ENSMUSG00000002930	Ppp1r17	pair1	b	ENSMUSG00000002930_114	chr6	+	TTTC	56026457	56026481
ENSMUSG00000002930_pair2_a	AGGTCACAGTCCTTAATGAACTG	ENSMUSG00000002930	Ppp1r17	pair2	a	ENSMUSG00000002930_53	chr6	-	TTTG	56026061	56026037
[truncated: 85,841 more rows]

## Sheet: Scherzo
ID	spacer	gene_id	gene_symbol	quad	position	ID_original	chr	strand	pam	pam_site	cut_site
ENSMUSG00000000001_quad1_a	AATACATACGAAGAGGCAGCTGC	ENSMUSG00000000001	Gnai3	quad1	a	ENSMUSG00000000001_79	chr3	-	TTCC	108109611	108109587
ENSMUSG00000000001_quad1_b	AGAACCGAATGCATGAAAGCATG	ENSMUSG00000000001	Gnai3	quad1	b	ENSMUSG00000000001_159	chr3	-	TTTC	108112094	108112070
ENSMUSG00000000001_quad1_c	GCTACCTAAATGATTTGGATAGA	ENSMUSG00000000001	Gnai3	quad1	c	ENSMUSG00000000001_287	chr3	-	TTTA	108115896	108115872
ENSMUSG00000000001_quad1_d	GCTGGGAGTGCTGAAGAAGGAGT	ENSMUSG00000000001	Gnai3	quad1	d	ENSMUSG00000000001_345	chr3	-	TTTA	108118435	108118411
ENSMUSG00000000003_quad1_a	TTCCACTAAGTTCATGAACTCCG	ENSMUSG00000000003	Pbsn	quad1	a	ENSMUSG00000000003_42	chrX	+	TTTC	77842557	77842581
ENSMUSG00000000003_quad1_b	AGGAAAGGGACTAAGTGCCAACT	ENSMUSG00000000003	Pbsn	quad1	b	ENSMUSG00000000003_163	chrX	-	TTTC	77845092	77845068
ENSMUSG00000000003_quad1_c	CATGGTACTGGCAGCTAAGTAAA	ENSMUSG00000000003	Pbsn	quad1	c	ENSMUSG00000000003_218	chrX	+	TTTC	77848066	77848090
ENSMUSG00000000003_quad1_d	AGACTCATCACACTGGAGACGCC	ENSMUSG00000000003	Pbsn	quad1	d	ENSMUSG00000000003_252	chrX	+	TTTG	77853415	77853439
ENSMUSG00000000028_quad1_a	AGGAGTAACCTGGACAAGCTATA	ENSMUSG00000000028	Cdc45	quad1	a	ENSMUSG00000000028_206	chr16	-	TTTC	18787074	18787050
ENSMUSG00000000028_quad1_b	GGTGGTTATGACGGGACACATGA	ENSMUSG00000000028	Cdc45	quad1	b	ENSMUSG00000000028_407	chr16	+	TTTC	18795882	18795906
ENSMUSG00000000028_quad1_c	AGGAGATAGTGGAGCGAAACAGG	ENSMUSG00000000028	Cdc45	quad1	c	ENSMUSG00000000028_555	chr16	-	TTTC	18805443	18805419
ENSMUSG00000000028_quad1_d	AGTGTGACCACGTCCAGTATACG	ENSMUSG00000000028	Cdc45	quad1	d	ENSMUSG00000000028_725	chr16	-	TTTC	18810475	18810451
ENSMUSG00000000037_quad1_a	ATAGTTGGGATGAAGATTGAAGC	ENSMUSG00000000037	Scml2	quad1	a	ENSMUSG00000000037_407	chrX	+	TTTC	161192230	161192254
ENSMUSG00000000037_quad1_b	GCTGATGAAGAAGCAATGCCAGG	ENSMUSG00000000037	Scml2	quad1	b	ENSMUSG00000000037_1124	chrX	+	TTTA	161234671	161234695
ENSMUSG00000000037_quad1_c	AAAGACCAGCAAGAAAGCAGGAA	ENSMUSG00000000037	Scml2	quad1	c	ENSMUSG00000000037_1203	chrX	+	TACC	161237636	161237660
ENSMUSG00000000037_quad1_d	ATAGTAATGCCCTTCTTAGGGGA	ENSMUSG00000000037	Scml2	quad1	d	ENSMUSG00000000037_1233	chrX	-	TTTA	161237715	161237691
ENSMUSG00000000049_quad1_a	CCTGTCCTCTCACAGGAATGTGG	ENSMUSG00000000049	Apoh	quad1	a	ENSMUSG00000000049_83	chr11	+	TTTA	108395941	108395965
ENSMUSG00000000049_quad1_b	TGAATGGGACCAGCTCATCTAAG	ENSMUSG00000000049	Apoh	quad1	b	ENSMUSG00000000049_175	chr11	+	TTTC	108404815	108404839
ENSMUSG00000000049_quad1_c	AAGACCACTGTGTCCTGATACAA	ENSMUSG00000000049	Apoh	quad1	c	ENSMUSG00000000049_242	chr11	-	TTTA	108407394	108407370
ENSMUSG00000000049_quad1_d	AGAATGGGATGATGCATGGCGAC	ENSMUSG00000000049	Apoh	quad1	d	ENSMUSG00000000049_405	chr11	+	TTTA	108412066	108412090
ENSMUSG00000000056_quad1_a	GCAGCAAAATAAGGTAGAGACTG	ENSMUSG00000000056	Narf	quad1	a	ENSMUSG00000000056_175	chr11	-	TTTA	121244668	121244644
ENSMUSG00000000056_quad1_b	AAGTAGTGGAAAGTCCCTCTCGA	ENSMUSG00000000056	Narf	quad1	b	ENSMUSG00000000056_351	chr11	-	TTTA	121247020	121246996
ENSMUSG00000000056_quad1_c	CAGGTGAAATTGCTCAGATAATG	ENSMUSG00000000056	Narf	quad1	c	ENSMUSG00000000056_375	chr11	+	TTTC	121249122	121249146
ENSMUSG00000000056_quad1_d	AGACACGCAGCCAAGGAGCTGTT	ENSMUSG00000000056	Narf	quad1	d	ENSMUSG00000000056_432	chr11	+	TTTC	121250365	121250389
ENSMUSG00000000058_quad1_a	ATCGGCCATGAAGAGCTGCACAT	ENSMUSG00000000058	Cav2	quad1	a	ENSMUSG00000000058_18	chr6	-	CGTC	17281412	17281388
ENSMUSG00000000058_quad1_b	TCAGGATCTGCGTAGTCAACGCC	ENSMUSG00000000058	Cav2	quad1	b	ENSMUSG00000000058_33	chr6	-	CTTC	17281456	17281432
ENSMUSG00000000058_quad1_c	ACTCGAGTCACGACCGGGATCCT	ENSMUSG00000000058	Cav2	quad1	c	ENSMUSG00000000058_35	chr6	+	GTTG	17281460	17281484
ENSMUSG00000000058_quad1_d	AAAGAGAGCATGGCTGCAGATCC	ENSMUSG00000000058	Cav2	quad1	d	ENSMUSG00000000058_90	chr6	-	TTTC	17281979	17281955
ENSMUSG00000000078_quad1_a	CATGAAACTTTCACCTGCGCTCC	ENSMUSG00000000078	Klf6	quad1	a	ENSMUSG00000000078_6	chr13	+	TTTG	5861634	5861658
ENSMUSG00000000078_quad1_b	TCTCAGAGGCTGACACGTAGCAG	ENSMUSG00000000078	Klf6	quad1	b	ENSMUSG00000000078_116	chr13	-	TTTA	5864832	5864808
ENSMUSG00000000078_quad1_c	CACGAAAAGCTCCCACTTGAAAG	ENSMUSG00000000078	Klf6	quad1	c	ENSMUSG00000000078_296	chr13	+	TTTA	5865297	5865321
ENSMUSG00000000078_quad1_d	CCAGGAGAAAAGCCTTACAGATG	ENSMUSG00000000078	Klf6	quad1	d	ENSMUSG00000000078_318	chr13	+	TTTC	5866631	5866655
ENSMUSG00000000085_quad1_a	AGAGGAGTCAACCAGTCTCCAGA	ENSMUSG00000000085	Scmh1	quad1	a	ENSMUSG00000000085_161	chr4	-	TTTC	120468415	120468391
ENSMUSG00000000085_quad1_b	AAAGGTTCAGCTGACTTGGATGG	ENSMUSG00000000085	Scmh1	quad1	b	ENSMUSG00000000085_418	chr4	-	TTTC	120505477	120505453
ENSMUSG00000000085_quad1_c	TGGTGATAAGCACAGTCAATGCA	ENSMUSG00000000085	Scmh1	quad1	c	ENSMUSG00000000085_556	chr4	-	TTTC	120515225	120515201
ENSMUSG00000000085_quad1_d	CTGGAGAAGCTCTGCCACAACCT	ENSMUSG00000000085	Scmh1	quad1	d	ENSMUSG00000000085_603	chr4	+	TTTC	120516953	120516977
ENSMUSG00000000088_quad1_a	GTCGCCGTCATGCTCGCCGCTGC	ENSMUSG00000000088	Cox5a	quad1	a	ENSMUSG00000000088_1	chr9	+	TGTG	57521315	57521339
ENSMUSG00000000088_quad1_b	TGCTCGCCGCTGCCCTCCGTCGC	ENSMUSG00000000088	Cox5a	quad1	b	ENSMUSG00000000088_4	chr9	+	GTCA	57521325	57521349
ENSMUSG00000000088_quad1_c	GTCGCTGTACCGCAGCCGCGGCT	ENSMUSG00000000088	Cox5a	quad1	c	ENSMUSG00000000088_7	chr9	+	CTCC	57521343	57521367
ENSMUSG00000000088_quad1_d	TGTTCCATTCGCTGCTATTCTCA	ENSMUSG00000000088	Cox5a	quad1	d	ENSMUSG00000000088_40	chr9	+	TGTC	57528957	57528981
ENSMUSG00000000093_quad1_a	ACAAGCTGGGCACCGAGATGGTC	ENSMUSG00000000093	Tbx2	quad1	a	ENSMUSG00000000093_104	chr11	+	TTCC	85833458	85833482
ENSMUSG00000000093_quad1_b	ACAACTCCCGCTGGATGGTGGCA	ENSMUSG00000000093	Tbx2	quad1	b	ENSMUSG00000000093_173	chr11	+	TTTC	85834723	85834747
ENSMUSG00000000093_quad1_c	ACATCGTGCGAGCCAATGACATC	ENSMUSG00000000093	Tbx2	quad1	c	ENSMUSG00000000093_253	chr11	+	TTCC	85835831	85835855
ENSMUSG00000000093_quad1_d	TATGAGGAGCACTGTAAGCCGGA	ENSMUSG00000000093	Tbx2	quad1	d	ENSMUSG00000000093_346	chr11	+	TTTG	85837253	85837277
ENSMUSG00000000094_quad1_a	CCAGCTACAAGGTAAAAGTCACA	ENSMUSG00000000094	Tbx4	quad1	a	ENSMUSG00000000094_103	chr11	+	TTCC	85898500	85898524
ENSMUSG00000000094_quad1_b	CAGAAGCTGAAGCTGACAAACAA	ENSMUSG00000000094	Tbx4	quad1	b	ENSMUSG00000000094_187	chr11	+	TTTC	85899849	85899873
ENSMUSG00000000094_quad1_c	GAGCCAAAAGCATTGTTCTCGTC	ENSMUSG00000000094	Tbx4	quad1	c	ENSMUSG00000000094_246	chr11	-	TTTG	85911187	85911163
ENSMUSG00000000094_quad1_d	TAACAGATCACCCAGCTGAAAAT	ENSMUSG00000000094	Tbx4	quad1	d	ENSMUSG00000000094_284	chr11	+	TTTC	85911926	85911950
ENSMUSG00000000103_quad1_a	TTCCTTACCTGACTGGTACTGTT	ENSMUSG00000000103	Zfy2	quad1	a	ENSMUSG00000000103_505	chrY	+	TTTC	2108479	2108503
ENSMUSG00000000103_quad1_b	TAGGAGAAACTATACAAGCAGTA	ENSMUSG00000000103	Zfy2	quad1	b	ENSMUSG00000000103_686	chrY	-	CTTA	2116282	2116258
ENSMUSG00000000103_quad1_c	GACTCTGCATTCATGGTAACTTC	ENSMUSG00000000103	Zfy2	quad1	c	ENSMUSG00000000103_738	chrY	+	TTCT	2117148	2117172
ENSMUSG00000000103_quad1_d	ACTTCCAGTATTACATCAACCTC	ENSMUSG00000000103	Zfy2	quad1	d	ENSMUSG00000000103_880	chrY	-	TTTA	2121550	2121526
ENSMUSG00000000120_quad1_a	ATGGTGACACCTGGCGACATCTG	ENSMUSG00000000120	Ngfr	quad1	a	ENSMUSG00000000120_67	chr11	-	CTCA	95571027	95571003
ENSMUSG00000000120_quad1_b	ACCGGCCGGCTGTTGGCTCCTTG	ENSMUSG00000000120	Ngfr	quad1	b	ENSMUSG00000000120_135	chr11	+	GTTC	95571929	95571953
ENSMUSG00000000120_quad1_c	CCTCTTGAAAGCAATATAGGCCA	ENSMUSG00000000120	Ngfr	quad1	c	ENSMUSG00000000120_168	chr11	+	CTTA	95574186	95574210
ENSMUSG00000000120_quad1_d	TCCTGGCAGGAGAACACGAGTCC	ENSMUSG00000000120	Ngfr	quad1	d	ENSMUSG00000000120_300	chr11	+	TTTG	95578119	95578143
ENSMUSG00000000125_quad1_a	GGGGCCGCCGGTGGAACTGTACC	ENSMUSG00000000125	Wnt3	quad1	a	ENSMUSG00000000125_78	chr11	+	TTCC	103808319	103808343
ENSMUSG00000000125_quad1_b	CCGGGACACCAGCACCCCGAAGT	ENSMUSG00000000125	Wnt3	quad1	b	ENSMUSG00000000125_185	chr11	-	ATTC	103811519	103811495
ENSMUSG00000000125_quad1_c	CCTAGACCATCCTGGACCACATG	ENSMUSG00000000125	Wnt3	quad1	c	ENSMUSG00000000125_213	chr11	+	TTTC	103812272	103812296
ENSMUSG00000000125_quad1_d	TGAGCCCAACCCAGAGACGGGCT	ENSMUSG00000000125	Wnt3	quad1	d	ENSMUSG00000000125_297	chr11	+	TTTG	103812540	103812564
ENSMUSG00000000126_quad1_a	GGGCTGACGCTGCTGCTCGCCGC	ENSMUSG00000000126	Wnt9a	quad1	a	ENSMUSG00000000126_12	chr11	+	CTTC	59307014	59307038
ENSMUSG00000000126_quad1_b	GCTTTGAGCGCTGGAACTGCACC	ENSMUSG00000000126	Wnt9a	quad1	b	ENSMUSG00000000126_91	chr11	+	TTCC	59327757	59327781
ENSMUSG00000000126_quad1_c	CGAGCCCGAGTGGACTTCCACAA	ENSMUSG00000000126	Wnt9a	quad1	c	ENSMUSG00000000126_177	chr11	+	TTTG	59328719	59328743
ENSMUSG00000000126_quad1_d	GGTGCTTGCCCACCTCGTGGAAG	ENSMUSG00000000126	Wnt9a	quad1	d	ENSMUSG00000000126_253	chr11	-	TTTA	59331008	59330984
ENSMUSG00000000127_quad1_a	AAACATTCCCCAGCTTATAGATC	ENSMUSG00000000127	Fer	quad1	a	ENSMUSG00000000127_799	chr17	+	TTTC	63991622	63991646
ENSMUSG00000000127_quad1_b	GCTCAACTGACCACATACCTTGC	ENSMUSG00000000127	Fer	quad1	b	ENSMUSG00000000127_883	chr17	-	TTTA	64029368	64029344
ENSMUSG00000000127_quad1_c	AAAGAACTCACTTGGCTTCCTGT	ENSMUSG00000000127	Fer	quad1	c	ENSMUSG00000000127_944	chr17	-	TTTC	64035577	64035553
ENSMUSG00000000127_quad1_d	ATAATGATGTAGACAGGCTGTCT	ENSMUSG00000000127	Fer	quad1	d	ENSMUSG00000000127_991	chr17	-	TTCC	64037654	64037630
ENSMUSG00000000131_quad1_a	GCTGAACTAGGACTCTGCAACAG	ENSMUSG00000000131	Xpo6	quad1	a	ENSMUSG00000000131_1143	chr7	+	TTTG	126153236	126153260
ENSMUSG00000000131_quad1_b	GTAGGTATCTTGGAAACTGTCTG	ENSMUSG00000000131	Xpo6	quad1	b	ENSMUSG00000000131_1194	chr7	-	TTTG	126156809	126156785
ENSMUSG00000000131_quad1_c	TGGTGAGCCAAGAGAAGTTTGGG	ENSMUSG00000000131	Xpo6	quad1	c	ENSMUSG00000000131_1325	chr7	+	TTTA	126169234	126169258
ENSMUSG00000000131_quad1_d	TGTCCAGCACAAGGAATGACTAT	ENSMUSG00000000131	Xpo6	quad1	d	ENSMUSG00000000131_1394	chr7	-	TTTC	126171086	126171062
ENSMUSG00000000134_quad1_a	TGAGGGCCCAGGCTCAGGAACAG	ENSMUSG00000000134	Tfe3	quad1	a	ENSMUSG00000000134_141	chrX	+	CTTA	7766679	7766703
ENSMUSG00000000134_quad1_b	TGAGCTGGACCCAATGGTGAGCA	ENSMUSG00000000134	Tfe3	quad1	b	ENSMUSG00000000134_274	chrX	-	TTTC	7767679	7767655
ENSMUSG00000000134_quad1_c	AAGGAGCGACAGAAGAAAGACAA	ENSMUSG00000000134	Tfe3	quad1	c	ENSMUSG00000000134_399	chrX	+	TTTG	7770793	7770817
ENSMUSG00000000134_quad1_d	CAGGAGCTAGAACTGCAGGCCCA	ENSMUSG00000000134	Tfe3	quad1	d	ENSMUSG00000000134_540	chrX	+	TTTA	7773487	7773511
ENSMUSG00000000142_quad1_a	GTGGACTGGACCTTGCCCACACT	ENSMUSG00000000142	Axin2	quad1	a	ENSMUSG00000000142_51	chr11	-	TTTG	108923428	108923404
ENSMUSG00000000142_quad1_b	AGGTAAATGTCAGAAGTCAAGAA	ENSMUSG00000000142	Axin2	quad1	b	ENSMUSG00000000142_213	chr11	-	TTCC	108923881	108923857
ENSMUSG00000000142_quad1_c	GACGACCACCTCTCCAGGGTCCT	ENSMUSG00000000142	Axin2	quad1	c	ENSMUSG00000000142_519	chr11	+	TTTG	108942304	108942328
ENSMUSG00000000142_quad1_d	CCCAGGACCCTGCAATGCCTCCC	ENSMUSG00000000142	Axin2	quad1	d	ENSMUSG00000000142_782	chr11	+	TTTA	108943780	108943804
ENSMUSG00000000148_quad1_a	TCCAAGCAGGTGTCATCTGCCAC	ENSMUSG00000000148	Brat1	quad1	a	ENSMUSG00000000148_89	chr5	-	TTTC	140706062	140706038
ENSMUSG00000000148_quad1_b	TCCACAGAGTCTAGCCTCCAACT	ENSMUSG00000000148	Brat1	quad1	b	ENSMUSG00000000148_109	chr5	+	TTTC	140710127	140710151
ENSMUSG00000000148_quad1_c	AGGATACAGGCCAGTGGCTGTAG	ENSMUSG00000000148	Brat1	quad1	c	ENSMUSG00000000148_457	chr5	-	TTTC	140714356	140714332
ENSMUSG00000000148_quad1_d	CCATACTACAGAAGCGCCTATGC	ENSMUSG00000000148	Brat1	quad1	d	ENSMUSG00000000148_688	chr5	+	TTCC	140716934	140716958
ENSMUSG00000000149_quad1_a	AAGGGCGACCCGCACCGGCTGGA	ENSMUSG00000000149	Gna12	quad1	a	ENSMUSG00000000149_72	chr5	-	TTTC	140760747	140760723
ENSMUSG00000000149_quad1_b	CAGAACTACTTCCCCAGTAAGCA	ENSMUSG00000000149	Gna12	quad1	b	ENSMUSG00000000149_206	chr5	-	TTTC	140761125	140761101
ENSMUSG00000000149_quad1_c	CAACAGGGTGAATCAGTGAAGTA	ENSMUSG00000000149	Gna12	quad1	c	ENSMUSG00000000149_237	chr5	-	TTTA	140762650	140762626
ENSMUSG00000000149_quad1_d	TGATGGCCTTCGAGAACAAGGCA	ENSMUSG00000000149	Gna12	quad1	d	ENSMUSG00000000149_291	chr5	-	TTTC	140785534	140785510
ENSMUSG00000000154_quad1_a	AGGGTCCCGCCAAGTAGGGAGCC	ENSMUSG00000000154	Slc22a18	quad1	a	ENSMUSG00000000154_175	chr7	-	GTTA	143480511	143480487
ENSMUSG00000000154_quad1_b	CCTGTGTCCCTGCTACCACCAAG	ENSMUSG00000000154	Slc22a18	quad1	b	ENSMUSG00000000154_208	chr7	+	TTTA	143490870	143490894
ENSMUSG00000000154_quad1_c	ACCTGAAGGCCATCACCCGCCTG	ENSMUSG00000000154	Slc22a18	quad1	c	ENSMUSG00000000154_241	chr7	+	TTTG	143491766	143491790
ENSMUSG00000000154_quad1_d	AGAGGAAGCCTTGCTGCGATCCA	ENSMUSG00000000154	Slc22a18	quad1	d	ENSMUSG00000000154_340	chr7	+	TTCC	143496991	143497015
ENSMUSG00000000157_quad1_a	ACCATCCTTGAGGGCACCACGAA	ENSMUSG00000000157	Itgb2l	quad1	a	ENSMUSG00000000157_649	chr16	+	TTTC	96432589	96432613
ENSMUSG00000000157_quad1_b	CACTTGGCTAAAGACAAGACTCT	ENSMUSG00000000157	Itgb2l	quad1	b	ENSMUSG00000000157_720	chr16	-	TTTC	96433576	96433552
ENSMUSG00000000157_quad1_c	AGAGGGAGCTGAGGAAGCAACTG	ENSMUSG00000000157	Itgb2l	quad1	c	ENSMUSG00000000157_786	chr16	-	TTTC	96434677	96434653
ENSMUSG00000000157_quad1_d	GCAACAGTTGCTCTGGTGTATCA	ENSMUSG00000000157	Itgb2l	quad1	d	ENSMUSG00000000157_930	chr16	+	TTTA	96437386	96437410
ENSMUSG00000000159_quad1_a	TAGCAACAACCTTATAGTCACTG	ENSMUSG00000000159	Igsf5	quad1	a	ENSMUSG00000000159_171	chr16	+	TTCC	96378103	96378127
ENSMUSG00000000159_quad1_b	AACCTGACTGTGGTTCAGCCTCC	ENSMUSG00000000159	Igsf5	quad1	b	ENSMUSG00000000159_268	chr16	+	TGTC	96378353	96378377
ENSMUSG00000000159_quad1_c	CTTTGACATCGCCAGTCCTCAGA	ENSMUSG00000000159	Igsf5	quad1	c	ENSMUSG00000000159_477	chr16	+	TTTC	96403309	96403333
ENSMUSG00000000159_quad1_d	TCTCTATTTAAGAGGTCGACTCA	ENSMUSG00000000159	Igsf5	quad1	d	ENSMUSG00000000159_508	chr16	+	TTCC	96421719	96421743
ENSMUSG00000000167_quad1_a	TGGGTTGACACAGAGCTGTTTGC	ENSMUSG00000000167	Pih1d2	quad1	a	ENSMUSG00000000167_61	chr9	-	GTTC	50618620	50618596
ENSMUSG00000000167_quad1_b	TCAACCTATGTCAATGGGAAAGG	ENSMUSG00000000167	Pih1d2	quad1	b	ENSMUSG00000000167_94	chr9	+	TTTA	50619776	50619800
ENSMUSG00000000167_quad1_c	AGTCTAAAACTAGTTAAATGGTA	ENSMUSG00000000167	Pih1d2	quad1	c	ENSMUSG00000000167_204	chr9	-	TTTC	50621111	50621087
ENSMUSG00000000167_quad1_d	ACTTACCTCAGAAACACTAAGTT	ENSMUSG00000000167	Pih1d2	quad1	d	ENSMUSG00000000167_351	chr9	-	TTTA	50621896	50621872
ENSMUSG00000000168_quad1_a	ACAGAAATCATGTGGTTGACGTC	ENSMUSG00000000168	Dlat	quad1	a	ENSMUSG00000000168_208	chr9	-	TTTA	50638091	50638067
ENSMUSG00000000168_quad1_b	CATCGACAGAAAGGTAATAATGA	ENSMUSG00000000168	Dlat	quad1	b	ENSMUSG00000000168_294	chr9	+	TTTA	50644066	50644090
ENSMUSG00000000168_quad1_c	AACTGTGATACAGATGATGGACC	ENSMUSG00000000168	Dlat	quad1	c	ENSMUSG00000000168_689	chr9	+	TTTC	50658166	50658190
ENSMUSG00000000168_quad1_d	CCAGCGGGCTATGGTGCCTGCCT	ENSMUSG00000000168	Dlat	quad1	d	ENSMUSG00000000168_766	chr9	+	TTTC	50658732	50658756
ENSMUSG00000000171_quad1_a	ATTAGGGGCCTTGGACAAGTGGT	ENSMUSG00000000171	Sdhd	quad1	a	ENSMUSG00000000171_57	chr9	-	TTTC	50597259	50597235
ENSMUSG00000000171_quad1_b	CAGCTGGTTCCAAGGCTGCATCT	ENSMUSG00000000171	Sdhd	quad1	b	ENSMUSG00000000171_120	chr9	-	TTTA	50598912	50598888
ENSMUSG00000000171_quad1_c	ACCTGTCACCAAGCCACCACTGT	ENSMUSG00000000171	Sdhd	quad1	c	ENSMUSG00000000171_137	chr9	-	ATTC	50600572	50600548
ENSMUSG00000000171_quad1_d	ATGGCCAAGACACCTCACCTCGA	ENSMUSG00000000171	Sdhd	quad1	d	ENSMUSG00000000171_178	chr9	+	TTTG	50603716	50603740
ENSMUSG00000000182_quad1_a	ATAGGGATGGTCATGTAGATGGC	ENSMUSG00000000182	Fgf23	quad1	a	ENSMUSG00000000182_58	chr6	+	ATCC	127073192	127073216
ENSMUSG00000000182_quad1_b	TATGGATCTCCACGGCAACATTT	ENSMUSG00000000182	Fgf23	quad1	b	ENSMUSG00000000182_108	chr6	+	TTTG	127078209	127078233
ENSMUSG00000000182_quad1_c	TGCGACAAGTAGACGTCATAGCC	ENSMUSG00000000182	Fgf23	quad1	c	ENSMUSG00000000182_166	chr6	-	CTTC	127080115	127080091
ENSMUSG00000000182_quad1_d	TCTGCGCTCGGCAGCTCGCGAGA	ENSMUSG00000000182	Fgf23	quad1	d	ENSMUSG00000000182_233	chr6	-	TTCC	127080367	127080343
ENSMUSG00000000183_quad1_a	TGAGAGGCAAGGTGGATGGCCCT	ENSMUSG00000000183	Fgf6	quad1	a	ENSMUSG00000000183_1	chr6	+	TGCC	127015567	127015591
ENSMUSG00000000183_quad1_b	GTGGGCATTAAGCGACAGCGGAG	ENSMUSG00000000183	Fgf6	quad1	b	ENSMUSG00000000183_74	chr6	+	TTTG	127015819	127015843
ENSMUSG00000000183_quad1_c	CTCGTCAGGCCTGCTGGAGATCT	ENSMUSG00000000183	Fgf6	quad1	c	ENSMUSG00000000183_122	chr6	+	TTTC	127016982	127017006
ENSMUSG00000000183_quad1_d	TCGGAACTTGCATTCGTCGTGGA	ENSMUSG00000000183	Fgf6	quad1	d	ENSMUSG00000000183_192	chr6	-	TTTC	127024014	127023990
ENSMUSG00000000184_quad1_a	CCATGTACCCGCCGTCGATGATT	ENSMUSG00000000184	Ccnd2	quad1	a	ENSMUSG00000000184_105	chr6	-	TTTG	127139243	127139219
ENSMUSG00000000184_quad1_b	CTGGGGCAGCTTGCGAAGGATGT	ENSMUSG00000000184	Ccnd2	quad1	b	ENSMUSG00000000184_141	chr6	+	TTTG	127146083	127146107
ENSMUSG00000000184_quad1_c	CACCGACAACTCTGTGAAGCCCC	ENSMUSG00000000184	Ccnd2	quad1	c	ENSMUSG00000000184_228	chr6	-	TTTA	127148701	127148677
ENSMUSG00000000184_quad1_d	AAGTGCGTGCAGAAGGACATCCA	ENSMUSG00000000184	Ccnd2	quad1	d	ENSMUSG00000000184_324	chr6	-	TTTC	127150648	127150624
ENSMUSG00000000194_quad1_a	ACATCAGCACCGATGACCAGGAA	ENSMUSG00000000194	Gpr107	quad1	a	ENSMUSG00000000194_297	chr2	+	TTTA	31177791	31177815
ENSMUSG00000000194_quad1_b	AGATTGCTATCACAGAGAAGAAC	ENSMUSG00000000194	Gpr107	quad1	b	ENSMUSG00000000194_339	chr2	+	TTTC	31178248	31178272
ENSMUSG00000000194_quad1_c	TAGGAATGATGTATTTAAAATTC	ENSMUSG00000000194	Gpr107	quad1	c	ENSMUSG00000000194_407	chr2	+	TTTA	31183573	31183597
ENSMUSG00000000194_quad1_d	AGATCGACTACCACTACATCTCC	ENSMUSG00000000194	Gpr107	quad1	d	ENSMUSG00000000194_442	chr2	+	TTTC	31184792	31184816
ENSMUSG00000000197_quad1_a	ATTGACCGCCAGCAACAGGACAC	ENSMUSG00000000197	Nalcn	quad1	a	ENSMUSG00000000197_1521	chr14	-	GTTC	123370061	123370037
ENSMUSG00000000197_quad1_b	CAAACAGACCGCAAATGGTGAAA	ENSMUSG00000000197	Nalcn	quad1	b	ENSMUSG00000000197_1566	chr14	-	TTTC	123371545	123371521
ENSMUSG00000000197_quad1_c	TAGATCCTCCTGAGTTTGTTTGT	ENSMUSG00000000197	Nalcn	quad1	c	ENSMUSG00000000197_1641	chr14	-	TTTA	123396288	123396264
ENSMUSG00000000197_quad1_d	AAAGAAATGATAAACTCACCAAA	ENSMUSG00000000197	Nalcn	quad1	d	ENSMUSG00000000197_1647	chr14	+	TTTA	123409673	123409697
ENSMUSG00000000202_quad1_a	ACGTGAACGGCAGCGCCTTTCTG	ENSMUSG00000000202	Btbd17	quad1	a	ENSMUSG00000000202_166	chr11	-	TTTC	114791975	114791951
ENSMUSG00000000202_quad1_b	AAGCCAGGAACTGCAGGCAGCTC	ENSMUSG00000000202	Btbd17	quad1	b	ENSMUSG00000000202_255	chr11	+	TTCC	114792301	114792325
ENSMUSG00000000202_quad1_c	CGGGAGCTGCTGAGCAACCAGAG	ENSMUSG00000000202	Btbd17	quad1	c	ENSMUSG00000000202_365	chr11	-	GTTC	114793933	114793909
ENSMUSG00000000202_quad1_d	ACTCACCTGCACGAGTGACCAGT	ENSMUSG00000000202	Btbd17	quad1	d	ENSMUSG00000000202_435	chr11	+	TTCC	114795754	114795778
ENSMUSG00000000204_quad1_a	AGGGAGGACGGCATGCCAAGCGA	ENSMUSG00000000204	Slfn4	quad1	a	ENSMUSG00000000204_43	chr11	+	CTTC	83185400	83185424
ENSMUSG00000000204_quad1_b	TCCACTCTGATCGCGCACACATA	ENSMUSG00000000204	Slfn4	quad1	b	ENSMUSG00000000204_448	chr11	-	CTTC	83187452	83187428
ENSMUSG00000000204_quad1_c	GGGAGCCCAATTCTGTCCGGACT	ENSMUSG00000000204	Slfn4	quad1	c	ENSMUSG00000000204_541	chr11	-	CGCA	83188768	83188744
ENSMUSG00000000204_quad1_d	CAGTGTAACCACAATGGTTTACC	ENSMUSG00000000204	Slfn4	quad1	d	ENSMUSG00000000204_634	chr11	-	TTCG	83189023	83188999
ENSMUSG00000000214_quad1_a	GGCTGTGTAAACAGAATGGGGAG	ENSMUSG00000000214	Th	quad1	a	ENSMUSG00000000214_150	chr7	-	TTTG	142894467	142894443
ENSMUSG00000000214_quad1_b	AGTGCACACAGTACATCCGTCAT	ENSMUSG00000000214	Th	quad1	b	ENSMUSG00000000214_245	chr7	-	TTTC	142895372	142895348
ENSMUSG00000000214_quad1_c	CCGGCAGGCATGGGTAGCATAGA	ENSMUSG00000000214	Th	quad1	c	ENSMUSG00000000214_311	chr7	+	GTTC	142895613	142895637
ENSMUSG00000000214_quad1_d	CTGGTTCCCAAGGAAAGTGTCAG	ENSMUSG00000000214	Th	quad1	d	ENSMUSG00000000214_431	chr7	-	TTCC	142896682	142896658
ENSMUSG00000000215_quad1_a	ACGCTTCTGCTGGGCCACCTCCA	ENSMUSG00000000215	Ins2	quad1	a	ENSMUSG00000000215_19	chr7	+	TGCC	142678775	142678799
ENSMUSG00000000215_quad1_b	CTGCTGATGCCCTGGCCTGCTCT	ENSMUSG00000000215	Ins2	quad1	b	ENSMUSG00000000215_52	chr7	-	TGTG	142678904	142678880
ENSMUSG00000000215_quad1_c	TGTCTTTGCTTCTGTGCTGCTGA	ENSMUSG00000000215	Ins2	quad1	c	ENSMUSG00000000215_58	chr7	-	TATG	142678920	142678896
ENSMUSG00000000215_quad1_d	TGCCACCTGCAGGGGTTAAGGGG	ENSMUSG00000000215	Ins2	quad1	d	ENSMUSG00000000215_82	chr7	-	CCCC	142679001	142678977
ENSMUSG00000000215_quad2_a	GTGGCAGAACTCACCTTGTGGGT	ENSMUSG00000000215	Ins2	quad2	a	ENSMUSG00000000215_93	chr7	+	TTCA	142679329	142679353
ENSMUSG00000000215_quad2_b	TTGTGGGTCCTCCACTTCACGGC	ENSMUSG00000000215	Ins2	quad2	b	ENSMUSG00000000215_95	chr7	+	CACC	142679344	142679368
ENSMUSG00000000215_quad2_c	TTTGTGGTTCCCACCTGGTGGAG	ENSMUSG00000000215	Ins2	quad2	c	ENSMUSG00000000215_136	chr7	-	CACC	142679449	142679425
ENSMUSG00000000215_quad2_d	TCAAGCAGCACCTTTGTGGTTCC	ENSMUSG00000000215	Ins2	quad2	d	ENSMUSG00000000215_140	chr7	-	TTTG	142679461	142679437
ENSMUSG00000000216_quad1_a	CCCGCTGTCACTATCTGCAATAT	ENSMUSG00000000216	Scnn1g	quad1	a	ENSMUSG00000000216_104	chr7	+	TTTC	121738196	121738220
ENSMUSG00000000216_quad1_b	CGAGGTGTACTGTCTAGAACATC	ENSMUSG00000000216	Scnn1g	quad1	b	ENSMUSG00000000216_172	chr7	-	TTTC	121740402	121740378
ENSMUSG00000000216_quad1_c	GAAGCATGAGTAAAGGCAGATCT	ENSMUSG00000000216	Scnn1g	quad1	c	ENSMUSG00000000216_541	chr7	-	TTTG	121762402	121762378
ENSMUSG00000000216_quad1_d	GATGACACAGACGACCGAGCAGC	ENSMUSG00000000216	Scnn1g	quad1	d	ENSMUSG00000000216_737	chr7	-	TTTC	121767244	121767220
ENSMUSG00000000223_quad1_a	GCTGAGCCAGTCAATAATCTCTC	ENSMUSG00000000223	Drp2	quad1	a	ENSMUSG00000000223_207	chrX	-	TTTG	134430554	134430530
ENSMUSG00000000223_quad1_b	TCCCAATAAAGTCCCCTACTACA	ENSMUSG00000000223	Drp2	quad1	b	ENSMUSG00000000223_527	chrX	+	TTTC	134437051	134437075
ENSMUSG00000000223_quad1_c	TCTAGAGCACTGGCAAGCCAGTC	ENSMUSG00000000223	Drp2	quad1	c	ENSMUSG00000000223_801	chrX	+	TTTC	134441653	134441677
ENSMUSG00000000223_quad1_d	ACGTGGATATCTGCCAGACCTGC	ENSMUSG00000000223	Drp2	quad1	d	ENSMUSG00000000223_880	chrX	+	TTTA	134443671	134443695
ENSMUSG00000000244_quad1_a	TGGTCTCACTTACCCCAATAGCG	ENSMUSG00000000244	Tspan32	quad1	a	ENSMUSG00000000244_80	chr7	-	TTTC	143006035	143006011
ENSMUSG00000000244_quad1_b	CCGCAGCCATGAGGCCATGGGCC	ENSMUSG00000000244	Tspan32	quad1	b	ENSMUSG00000000244_117	chr7	-	CTTA	143007010	143006986
ENSMUSG00000000244_quad1_c	CTGTGCTTTGCCCTGTCATTCTG	ENSMUSG00000000244	Tspan32	quad1	c	ENSMUSG00000000244_123	chr7	+	TTTC	143011036	143011060
ENSMUSG00000000244_quad1_d	TGTGTTGTGGGAAGAAATCTCCT	ENSMUSG00000000244	Tspan32	quad1	d	ENSMUSG00000000244_209	chr7	+	TTTC	143015581	143015605
ENSMUSG00000000247_quad1_a	CAGTAGATGCTGCCATCCTTGCT	ENSMUSG00000000247	Lhx2	quad1	a	ENSMUSG00000000247_103	chr2	-	TTTG	38353499	38353475
ENSMUSG00000000247_quad1_b	TCACCTCAACTGCTTCACATGCA	ENSMUSG00000000247	Lhx2	quad1	b	ENSMUSG00000000247_137	chr2	+	TTTA	38354529	38354553
ENSMUSG00000000247_quad1_c	ATGGCAAAGTAAGACTTCATTGT	ENSMUSG00000000247	Lhx2	quad1	c	ENSMUSG00000000247_304	chr2	-	GTTA	38360034	38360010
ENSMUSG00000000247_quad1_d	CTGCCGTAAAAGGTTGCGCCTGA	ENSMUSG00000000247	Lhx2	quad1	d	ENSMUSG00000000247_357	chr2	-	TTTC	38368896	38368872
ENSMUSG00000000248_quad1_a	GAGGGTATGTCACTTACCTGGCA	ENSMUSG00000000248	Clec2g	quad1	a	ENSMUSG00000000248_202	chr6	-	TTTG	128980330	128980306
ENSMUSG00000000248_quad1_b	CGTTGTCAAACCGAGCTAGTTGG	ENSMUSG00000000248	Clec2g	quad1	b	ENSMUSG00000000248_276	chr6	-	TTCT	128981376	128981352
ENSMUSG00000000248_quad1_c	AATCCAGGAATCAAAATTTGCCT	ENSMUSG00000000248	Clec2g	quad1	c	ENSMUSG00000000248_315	chr6	-	GTCC	128981907	128981883
ENSMUSG00000000248_quad1_d	GCTCAGGTAGGCACATGTTTCCA	ENSMUSG00000000248	Clec2g	quad1	d	ENSMUSG00000000248_365	chr6	-	TGCC	128982989	128982965
ENSMUSG00000000253_quad1_a	GAAATGTAAAAGTTCGCTCAAGA	ENSMUSG00000000253	Gmpr	quad1	a	ENSMUSG00000000253_58	chr13	-	TTTC	45514426	45514402
ENSMUSG00000000253_quad1_b	CCAGCATGCCATGTTTACAGCCG	ENSMUSG00000000253	Gmpr	quad1	b	ENSMUSG00000000253_100	chr13	+	TTTC	45516991	45517015
ENSMUSG00000000253_quad1_c	TGTGTGCACCACCCGAACCAAGA	ENSMUSG00000000253	Gmpr	quad1	c	ENSMUSG00000000253_256	chr13	+	GTTC	45532294	45532318
ENSMUSG00000000253_quad1_d	AGGCCACACCGAGTGTGCAGGTG	ENSMUSG00000000253	Gmpr	quad1	d	ENSMUSG00000000253_340	chr13	+	TTTC	45542515	45542539
ENSMUSG00000000263_quad1_a	GGAGGAAGAGGCGACATCACAAG	ENSMUSG00000000263	Glra1	quad1	a	ENSMUSG00000000263_135	chr11	-	TTTA	55520948	55520924
ENSMUSG00000000263_quad1_b	TTCTGAAGGAAGAGAAAGACCTG	ENSMUSG00000000263	Glra1	quad1	b	ENSMUSG00000000263_288	chr11	-	TTTA	55532338	55532314
ENSMUSG00000000263_quad1_c	CCGATGGATGTACAGACGTGTAT	ENSMUSG00000000263	Glra1	quad1	c	ENSMUSG00000000263_342	chr11	-	TTTC	55533867	55533843
ENSMUSG00000000263_quad1_d	ATTGTAGGCCAGACGGGGGTCGT	ENSMUSG00000000263	Glra1	quad1	d	ENSMUSG00000000263_433	chr11	+	ATTC	55536441	55536465
ENSMUSG00000000266_quad1_a	TGCAGTCTGCAAAAAACATTGCC	ENSMUSG00000000266	Mid2	quad1	a	ENSMUSG00000000266_379	chrX	+	TTTC	140738437	140738461
ENSMUSG00000000266_quad1_b	TCTAGAAAAATCTAAAGCAAAGT	ENSMUSG00000000266	Mid2	quad1	b	ENSMUSG00000000266_443	chrX	-	TTTC	140749666	140749642
ENSMUSG00000000266_quad1_c	ATCGACAGTGGCTGCCACTACTG	ENSMUSG00000000266	Mid2	quad1	c	ENSMUSG00000000266_702	chrX	+	ATTC	140763069	140763093
ENSMUSG00000000266_quad1_d	TAGGCAATACCAATAGCATACCT	ENSMUSG00000000266	Mid2	quad1	d	ENSMUSG00000000266_743	chrX	-	TTTG	140763503	140763479
ENSMUSG00000000275_quad1_a	TGCATGTCATGCCTGGATGAGAC	ENSMUSG00000000275	Trim25	quad1	a	ENSMUSG00000000275_29	chr11	+	TTTC	88999581	88999605
ENSMUSG00000000275_quad1_b	TCTACAGTACAAACTGAGGAATA	ENSMUSG00000000275	Trim25	quad1	b	ENSMUSG00000000275_204	chr11	+	TTTC	89004718	89004742
ENSMUSG00000000275_quad1_c	CGTAGACTCTCTTCTCCTCCTCC	ENSMUSG00000000275	Trim25	quad1	c	ENSMUSG00000000275_294	chr11	-	TTTC	89009243	89009219
ENSMUSG00000000275_quad1_d	TCCGGCACAGGTAACAAGGGAGA	ENSMUSG00000000275	Trim25	quad1	d	ENSMUSG00000000275_424	chr11	+	TTTC	89013462	89013486
ENSMUSG00000000276_quad1_a	ACGCTCATCGTGAGAAGGCACCA	ENSMUSG00000000276	Dgke	quad1	a	ENSMUSG00000000276_265	chr11	-	TTTC	89048945	89048921
ENSMUSG00000000276_quad1_b	TCCAGCATAGCCTGTACCCCAAC	ENSMUSG00000000276	Dgke	quad1	b	ENSMUSG00000000276_360	chr11	+	TTTC	89050377	89050401
ENSMUSG00000000276_quad1_c	GGTGTTTGATGTAACTAAAACTC	ENSMUSG00000000276	Dgke	quad1	c	ENSMUSG00000000276_473	chr11	-	TTTA	89050817	89050793
ENSMUSG00000000276_quad1_d	ACAGGATCTTAAACTCTCCCAAC	ENSMUSG00000000276	Dgke	quad1	d	ENSMUSG00000000276_495	chr11	+	TTTA	89052437	89052461
ENSMUSG00000000278_quad1_a	AGAACACCGACGGGGTAAACTTC	ENSMUSG00000000278	Scpep1	quad1	a	ENSMUSG00000000278_263	chr11	-	TTTC	88934677	88934653
ENSMUSG00000000278_quad1_b	TCAGAATCCTACGGAGGAAAGAT	ENSMUSG00000000278	Scpep1	quad1	b	ENSMUSG00000000278_429	chr11	-	TTTC	88943854	88943830
ENSMUSG00000000278_quad1_c	AGGAGAACCATCATGTCGGAAGC	ENSMUSG00000000278	Scpep1	quad1	c	ENSMUSG00000000278_465	chr11	+	TTTC	88944405	88944429
ENSMUSG00000000278_quad1_d	AGAGCTGCCCCTGGTCATGTGGC	ENSMUSG00000000278	Scpep1	quad1	d	ENSMUSG00000000278_571	chr11	-	TTTC	88952437	88952413
ENSMUSG00000000282_quad1_a	GAGGAGCAGGAGCGCCTTCGCCT	ENSMUSG00000000282	Mnt	quad1	a	ENSMUSG00000000282_31	chr11	+	TTTA	74836358	74836382
ENSMUSG00000000282_quad1_b	AGGATCGGAACCAGAGAAGTCCA	ENSMUSG00000000282	Mnt	quad1	b	ENSMUSG00000000282_255	chr11	+	TTTC	74837425	74837449
ENSMUSG00000000282_quad1_c	CCATACCTGGATGTACCGCAGCG	ENSMUSG00000000282	Mnt	quad1	c	ENSMUSG00000000282_332	chr11	-	TTCC	74837733	74837709
ENSMUSG00000000282_quad1_d	CTTGCCCTGTCCCCAGTCCCTGA	ENSMUSG00000000282	Mnt	quad1	d	ENSMUSG00000000282_340	chr11	+	TCCC	74842141	74842165
ENSMUSG00000000290_quad1_a	ACTGGACCAGGAGAACCTGACTC	ENSMUSG00000000290	Itgb2	quad1	a	ENSMUSG00000000290_73	chr10	+	CTTC	77546015	77546039
ENSMUSG00000000290_quad1_b	AGACAGAGGTCGGCAAGCAACTG	ENSMUSG00000000290	Itgb2	quad1	b	ENSMUSG00000000290_274	chr10	+	TTTC	77548695	77548719
ENSMUSG00000000290_quad1_c	CCATCACCAGCAAAGTGGAAGCC	ENSMUSG00000000290	Itgb2	quad1	c	ENSMUSG00000000290_342	chr10	-	TTTG	77550026	77550002
ENSMUSG00000000290_quad1_d	CGAGAGCAACATCCAGCCCATCT	ENSMUSG00000000290	Itgb2	quad1	d	ENSMUSG00000000290_386	chr10	+	TTTC	77551007	77551031
ENSMUSG00000000295_quad1_a	ATATTTCAGGAGGCTATGAAACA	ENSMUSG00000000295	Hddc2	quad1	a	ENSMUSG00000000295_133	chr10	+	TTTC	31320255	31320279
ENSMUSG00000000295_quad1_b	CCAGAGTTCATATAGCTCCTTCC	ENSMUSG00000000295	Hddc2	quad1	b	ENSMUSG00000000295_158	chr10	-	CTTC	31320337	31320313
ENSMUSG00000000295_quad1_c	AATGTCTCTTTCCTTAGGAGTAT	ENSMUSG00000000295	Hddc2	quad1	c	ENSMUSG00000000295_163	chr10	+	TTTA	31326001	31326025
ENSMUSG00000000295_quad1_d	ACACTGGTCCAGCTGCTTCACGA	ENSMUSG00000000295	Hddc2	quad1	d	ENSMUSG00000000295_188	chr10	-	TTTC	31326082	31326058
ENSMUSG00000000296_quad1_a	ATCTACCTGTTCATTTCAGACGA	ENSMUSG00000000296	Tpd52l1	quad1	a	ENSMUSG00000000296_48	chr10	-	TTTC	31332992	31332968
ENSMUSG00000000296_quad1_b	ATTCTAGGTACAAGAAAACGCAC	ENSMUSG00000000296	Tpd52l1	quad1	b	ENSMUSG00000000296_177	chr10	-	TTTC	31346723	31346699
ENSMUSG00000000296_quad1_c	TCTCACCTCTAGCTAGAAGACGA	ENSMUSG00000000296	Tpd52l1	quad1	c	ENSMUSG00000000296_237	chr10	-	TTTC	31358036	31358012
ENSMUSG00000000296_quad1_d	GCTCTTCCTTCTCCTCCTCAGAG	ENSMUSG00000000296	Tpd52l1	quad1	d	ENSMUSG00000000296_249	chr10	+	TTTA	31379231	31379255
ENSMUSG00000000301_quad1_a	TCTGCAGGCATGCTAGTCCCACA	ENSMUSG00000000301	Pemt	quad1	a	ENSMUSG00000000301_59	chr11	-	TTTG	59971269	59971245
ENSMUSG00000000301_quad1_b	CCTTCAGCGTGCTGGATAACCCC	ENSMUSG00000000301	Pemt	quad1	b	ENSMUSG00000000301_88	chr11	-	TTTC	59974138	59974114
ENSMUSG00000000301_quad1_c	CCTAGAAAGGTCCCAGTGAACCC	ENSMUSG00000000301	Pemt	quad1	c	ENSMUSG00000000301_116	chr11	+	CTTA	59976834	59976858
ENSMUSG00000000301_quad1_d	CCAGTGGGAGCGGAGGATGTTCA	ENSMUSG00000000301	Pemt	quad1	d	ENSMUSG00000000301_184	chr11	+	CTTA	59983438	59983462
ENSMUSG00000000303_quad1_a	CTCGTCCGCGCCCGGGACTCCAG	ENSMUSG00000000303	Cdh1	quad1	a	ENSMUSG00000000303_124	chr8	+	TTTC	106649128	106649152
ENSMUSG00000000303_quad1_b	CCTGGAACAGCGCCTTCTGCAAC	ENSMUSG00000000303	Cdh1	quad1	b	ENSMUSG00000000303_365	chr8	-	TTTA	106656973	106656949
ENSMUSG00000000303_quad1_c	ACGCGCGCTGAGATGGACAGAGA	ENSMUSG00000000303	Cdh1	quad1	c	ENSMUSG00000000303_699	chr8	+	TTTC	106661945	106661969
ENSMUSG00000000303_quad1_d	TACGGAGGAGAACGGTGGTCAAA	ENSMUSG00000000303	Cdh1	quad1	d	ENSMUSG00000000303_946	chr8	+	TTTC	106665417	106665441
ENSMUSG00000000305_quad1_a	CCCTGACAAGCTGCTGAGGGAAG	ENSMUSG00000000305	Cdh4	quad1	a	ENSMUSG00000000305_206	chr2	-	CTTA	179797633	179797609
ENSMUSG00000000305_quad1_b	ATATATGGATACTTACATGGTAA	ENSMUSG00000000305	Cdh4	quad1	b	ENSMUSG00000000305_269	chr2	-	TTCC	179843144	179843120
ENSMUSG00000000305_quad1_c	CCGTTCATATCCACCGCGTGGGC	ENSMUSG00000000305	Cdh4	quad1	c	ENSMUSG00000000305_286	chr2	-	GTTA	179847252	179847228
ENSMUSG00000000305_quad1_d	AGCTCCATAAGCCTATTCTCTGT	ENSMUSG00000000305	Cdh4	quad1	d	ENSMUSG00000000305_381	chr2	-	TTTG	179847517	179847493
ENSMUSG00000000305_quad2_a	TCTGTCAGTCTCCAAGCACACTA	ENSMUSG00000000305	Cdh4	quad2	a	ENSMUSG00000000305_1001	chr2	-	TGTG	179893939	179893915
ENSMUSG00000000305_quad2_b	AACCGCTAAAAGGGCACTGTGTG	ENSMUSG00000000305	Cdh4	quad2	b	ENSMUSG00000000305_1088	chr2	-	AGCC	179894685	179894661
ENSMUSG00000000305_quad2_c	ATGCTGGGCACTCAATAACCGCG	ENSMUSG00000000305	Cdh4	quad2	c	fillingNtc1	NA	NA	NA	NA	NA
ENSMUSG00000000305_quad2_d	TCAAGCCGGACTATTGTCGTTGC	ENSMUSG00000000305	Cdh4	quad2	d	fillingNtc2	NA	NA	NA	NA	NA
ENSMUSG00000000308_quad1_a	TGAGGGGCCCCCTACCTCATAGG	ENSMUSG00000000308	Ckmt1	quad1	a	ENSMUSG00000000308_143	chr2	-	TTTC	121359796	121359772
ENSMUSG00000000308_quad1_b	TGTTTGATAAACCTGTGTCCCCA	ENSMUSG00000000308	Ckmt1	quad1	b	ENSMUSG00000000308_290	chr2	+	TTTC	121360909	121360933
ENSMUSG00000000308_quad1_c	AAAGATTCTGCCGGGGCCTCAAA	ENSMUSG00000000308	Ckmt1	quad1	c	ENSMUSG00000000308_356	chr2	+	TTTG	121361200	121361224
ENSMUSG00000000308_quad1_d	ATGTGGACTCCTGCCCGAAGTCC	ENSMUSG00000000308	Ckmt1	quad1	d	ENSMUSG00000000308_420	chr2	-	TTTG	121362791	121362767
ENSMUSG00000000317_quad1_a	ACCGACCTGCTAACCTAAAAACA	ENSMUSG00000000317	Bcl6b	quad1	a	ENSMUSG00000000317_143	chr11	-	TTTA	70226801	70226777
ENSMUSG00000000317_quad1_b	AGCTGCCAGAACTGTGAGGCTGT	ENSMUSG00000000317	Bcl6b	quad1	b	ENSMUSG00000000317_219	chr11	-	TTTC	70227063	70227039
ENSMUSG00000000317_quad1_c	CAGATGGAACACGTAGTCCAGGC	ENSMUSG00000000317	Bcl6b	quad1	c	ENSMUSG00000000317_450	chr11	-	TTTG	70228538	70228514
ENSMUSG00000000317_quad1_d	GCAATCTGAATGAGCTGCGCCTG	ENSMUSG00000000317	Bcl6b	quad1	d	ENSMUSG00000000317_562	chr11	-	CTTA	70229087	70229063
ENSMUSG00000000318_quad1_a	TCCTCGATCCTTGAGTTCTGGAG	ENSMUSG00000000318	Clec10a	quad1	a	ENSMUSG00000000318_23	chr11	-	TTTC	70167985	70167961
ENSMUSG00000000318_quad1_b	GTGGTCGTCTCCGTGATTGGATC	ENSMUSG00000000318	Clec10a	quad1	b	ENSMUSG00000000318_67	chr11	+	GTTG	70168665	70168689
ENSMUSG00000000318_quad1_c	ACCGACCATGTGCAACAGCTGAG	ENSMUSG00000000318	Clec10a	quad1	c	ENSMUSG00000000318_223	chr11	+	TTTA	70169746	70169770
ENSMUSG00000000318_quad1_d	TTCATAGGAACTGGGCCCCACTG	ENSMUSG00000000318	Clec10a	quad1	d	ENSMUSG00000000318_367	chr11	+	TTTG	70170407	70170431
ENSMUSG00000000320_quad1_a	CAACTGCAGGAGCTCCAATTCCA	ENSMUSG00000000320	Alox12	quad1	a	ENSMUSG00000000320_397	chr11	-	TTTC	70250155	70250131
ENSMUSG00000000320_quad1_b	TGGGGAAACCACTGACCGGCCAA	ENSMUSG00000000320	Alox12	quad1	b	ENSMUSG00000000320_570	chr11	+	GTTA	70252775	70252799
ENSMUSG00000000320_quad1_c	ACAAACTGCAGTGGCCCCAAGTC	ENSMUSG00000000320	Alox12	quad1	c	ENSMUSG00000000320_777	chr11	+	TTTC	70254554	70254578
ENSMUSG00000000320_quad1_d	GCCTCCCGGTGCTCCCCAACCAG	ENSMUSG00000000320	Alox12	quad1	d	ENSMUSG00000000320_818	chr11	+	TTTC	70255171	70255195
ENSMUSG00000000325_quad1_a	CAAGCTGAACCATATGGCCTGGA	ENSMUSG00000000325	NA	quad1	a	ENSMUSG00000000325_272	chr16	+	TTTC	18397689	18397713
ENSMUSG00000000325_quad1_b	ACAGGGTCCACAGGGTGCCGCAG	ENSMUSG00000000325	NA	quad1	b	ENSMUSG00000000325_386	chr16	-	TTTC	18398055	18398031
ENSMUSG00000000325_quad1_c	GCATGATGCACACACAGTTCTCT	ENSMUSG00000000325	NA	quad1	c	ENSMUSG00000000325_612	chr16	-	TTCC	18400116	18400092
ENSMUSG00000000325_quad1_d	AGGGAAGAAGGATGCAGAGATGG	ENSMUSG00000000325	NA	quad1	d	ENSMUSG00000000325_689	chr16	+	TTTC	18401561	18401585
ENSMUSG00000000326_quad1_a	CGGGACAATGACATTGTCAGCTA	ENSMUSG00000000326	Comt	quad1	a	ENSMUSG00000000326_60	chr16	+	TTCC	18407980	18408004
ENSMUSG00000000326_quad1_b	AGTGGTCAAGAAAGACCATGTCT	ENSMUSG00000000326	Comt	quad1	b	ENSMUSG00000000326_108	chr16	+	TTCC	18410717	18410741
ENSMUSG00000000326_quad1_c	CTGGGTGATGGCAGCGTAGTCAG	ENSMUSG00000000326	Comt	quad1	c	ENSMUSG00000000326_162	chr16	+	TTTG	18411156	18411180
ENSMUSG00000000326_quad1_d	CGTCACCCACGTTCATGGCCCAC	ENSMUSG00000000326	Comt	quad1	d	ENSMUSG00000000326_228	chr16	+	TTTG	18411692	18411716
ENSMUSG00000000339_quad1_a	ATGGCGCTAGCCAATGGAATTTC	ENSMUSG00000000339	Rtca	quad1	a	ENSMUSG00000000339_85	chr3	-	TTTC	116493079	116493055
ENSMUSG00000000339_quad1_b	GGTGTGAATGCAGACAAGGTTGG	ENSMUSG00000000339	Rtca	quad1	b	ENSMUSG00000000339_140	chr3	-	TTTA	116494182	116494158
ENSMUSG00000000339_quad1_c	GTGGCAAAACACCGGCAACAAAA	ENSMUSG00000000339	Rtca	quad1	c	ENSMUSG00000000339_238	chr3	+	TTTA	116499547	116499571
ENSMUSG00000000339_quad1_d	ATGTCACAATTAAATGTGAAACC	ENSMUSG00000000339	Rtca	quad1	d	ENSMUSG00000000339_303	chr3	+	TTTA	116501117	116501141
ENSMUSG00000000340_quad1_a	CCCACATAAGCGATATCATCTAG	ENSMUSG00000000340	Dbt	quad1	a	ENSMUSG00000000340_181	chr3	-	TTTC	116533402	116533378
ENSMUSG00000000340_quad1_b	GATTAAGCTGAGTGAAGTTGTTG	ENSMUSG00000000340	Dbt	quad1	b	ENSMUSG00000000340_253	chr3	+	TTTA	116539084	116539108
ENSMUSG00000000340_quad1_c	ATTCCACGCGCCAAAGCAACAGG	ENSMUSG00000000340	Dbt	quad1	c	ENSMUSG00000000340_399	chr3	-	TTTG	116539794	116539770
ENSMUSG00000000340_quad1_d	AAAATGCATAGCCAACCTTGTAG	ENSMUSG00000000340	Dbt	quad1	d	ENSMUSG00000000340_450	chr3	-	TTTC	116543865	116543841
ENSMUSG00000000346_quad1_a	CGGCCTTGCCTTTGCTGTTCATG	ENSMUSG00000000346	Dazap2	quad1	a	ENSMUSG00000000346_10	chr15	-	TTCC	100615737	100615713
ENSMUSG00000000346_quad1_b	TCTGAATATGCAGGTGGAGCATC	ENSMUSG00000000346	Dazap2	quad1	b	ENSMUSG00000000346_79	chr15	-	TACC	100617034	100617010
ENSMUSG00000000346_quad1_c	GAGCTGGTGCCACTGCTGGCAAC	ENSMUSG00000000346	Dazap2	quad1	c	ENSMUSG00000000346_168	chr15	+	TTTG	100618138	100618162
ENSMUSG00000000346_quad1_d	CAAGGACGTTGGCTCCCTGCATG	ENSMUSG00000000346	Dazap2	quad1	d	ENSMUSG00000000346_218	chr15	-	GTTA	100619438	100619414
ENSMUSG00000000355_quad1_a	CAGGTATTGAACCATGGCTTAAT	ENSMUSG00000000355	Mcts1	quad1	a	ENSMUSG00000000355_61	chrX	+	TTTC	38602014	38602038
ENSMUSG00000000355_quad1_b	TAATGTATAAGAGACTTACATTT	ENSMUSG00000000355	Mcts1	quad1	b	ENSMUSG00000000355_147	chrX	-	TTTC	38602696	38602672
ENSMUSG00000000355_quad1_c	TCTTGCCACATCAGCAGGTTGAT	ENSMUSG00000000355	Mcts1	quad1	c	ENSMUSG00000000355_157	chrX	+	TTTA	38605944	38605968
ENSMUSG00000000355_quad1_d	AGGCAATCATGGCAGAAGGAAAA	ENSMUSG00000000355	Mcts1	quad1	d	ENSMUSG00000000355_215	chrX	+	TTTC	38611760	38611784
ENSMUSG00000000359_quad1_a	TCTGCGAAGAGGCTAGCCAGGCT	ENSMUSG00000000359	Rem1	quad1	a	ENSMUSG00000000359_106	chr2	-	TTTC	152628404	152628380
ENSMUSG00000000359_quad1_b	TCAGCCTCCCAGGTGTCCATGAC	ENSMUSG00000000359	Rem1	quad1	b	ENSMUSG00000000359_147	chr2	-	TTTC	152629253	152629229
ENSMUSG00000000359_quad1_c	AGAGCGCCTCGGAGCTCCGAATC	ENSMUSG00000000359	Rem1	quad1	c	ENSMUSG00000000359_183	chr2	+	TTTG	152633537	152633561
ENSMUSG00000000359_quad1_d	ATCGAGACTTCGGCCACTCTGCA	ENSMUSG00000000359	Rem1	quad1	d	ENSMUSG00000000359_232	chr2	+	GTTC	152634480	152634504
ENSMUSG00000000365_quad1_a	AGGGTAAATAACTGCTCTTCAGA	ENSMUSG00000000365	Rnf17	quad1	a	ENSMUSG00000000365_153	chr14	+	TTTC	56424452	56424476
ENSMUSG00000000365_quad1_b	TAGTGATGAGTATACATCACAAC	ENSMUSG00000000365	Rnf17	quad1	b	ENSMUSG00000000365_517	chr14	-	TTTC	56438698	56438674
ENSMUSG00000000365_quad1_c	TTTGTGAATATTTCCGCACATAG	ENSMUSG00000000365	Rnf17	quad1	c	ENSMUSG00000000365_697	chr14	-	TTTA	56460041	56460017
ENSMUSG00000000365_quad1_d	AGTGATAATTCCTCGACACCACA	ENSMUSG00000000365	Rnf17	quad1	d	ENSMUSG00000000365_779	chr14	-	TTTC	56461943	56461919
ENSMUSG00000000374_quad1_a	TGTCCCTCCTTGCAGACACTGTA	ENSMUSG00000000374	Trappc10	quad1	a	ENSMUSG00000000374_239	chr10	-	TTTC	78193555	78193531
ENSMUSG00000000374_quad1_b	CTTGAAGCCCTACACTTACGAGT	ENSMUSG00000000374	Trappc10	quad1	b	ENSMUSG00000000374_268	chr10	-	TTTC	78196334	78196310
ENSMUSG00000000374_quad1_c	ACAGGACTTGTCCCATGCCACCA	ENSMUSG00000000374	Trappc10	quad1	c	ENSMUSG00000000374_971	chr10	-	TTTC	78209483	78209459
ENSMUSG00000000374_quad1_d	AAAGGCCTCTACTGAGGACAGTG	ENSMUSG00000000374	Trappc10	quad1	d	ENSMUSG00000000374_986	chr10	+	TTTC	78210389	78210413
ENSMUSG00000000378_quad1_a	CACGGAGTCCACCATCGACTTTC	ENSMUSG00000000378	Ccm2	quad1	a	ENSMUSG00000000378_281	chr11	+	TTTA	6590802	6590826
ENSMUSG00000000378_quad1_b	GTGGCGCTGGTGCTCAGCTCGCT	ENSMUSG00000000378	Ccm2	quad1	b	ENSMUSG00000000378_392	chr11	-	TTCC	6593716	6593692
ENSMUSG00000000378_quad1_c	CATCAGCCTGCGGCAGCTCTATG	ENSMUSG00000000378	Ccm2	quad1	c	ENSMUSG00000000378_436	chr11	+	TTTG	6594233	6594257
ENSMUSG00000000378_quad1_d	AAAGTGCTGACTGTCCTTCTCAG	ENSMUSG00000000378	Ccm2	quad1	d	ENSMUSG00000000378_480	chr11	-	TTTC	6596125	6596101
ENSMUSG00000000381_quad1_a	CATCCATCTCCCCTACAGTGATA	ENSMUSG00000000381	Wap	quad1	a	ENSMUSG00000000381_17	chr11	-	TCCC	6635651	6635627
ENSMUSG00000000381_quad1_b	ATGTTGCCAGAACACTCACGGTC	ENSMUSG00000000381	Wap	quad1	b	ENSMUSG00000000381_43	chr11	+	TTTC	6636756	6636780
ENSMUSG00000000381_quad1_c	GCAGATGATACACTCTGTGCCCT	ENSMUSG00000000381	Wap	quad1	c	ENSMUSG00000000381_113	chr11	+	TTTG	6637265	6637289
ENSMUSG00000000381_quad1_d	TGAGCGAGGGCCACCTCCAGGGC	ENSMUSG00000000381	Wap	quad1	d	ENSMUSG00000000381_155	chr11	+	GTTC	6638560	6638584
ENSMUSG00000000384_quad1_a	TTAGGGGCAGGAAGTGGCCGTCG	ENSMUSG00000000384	Tbrg4	quad1	a	ENSMUSG00000000384_119	chr11	+	TTTC	6617581	6617605
ENSMUSG00000000384_quad1_b	CCAGCAGTGCCTTCAGTGTCTCC	ENSMUSG00000000384	Tbrg4	quad1	b	ENSMUSG00000000384_165	chr11	+	TTCC	6618013	6618037
ENSMUSG00000000384_quad1_c	ACTGTGCTCCTTGCGCAGGTGCA	ENSMUSG00000000384	Tbrg4	quad1	c	ENSMUSG00000000384_304	chr11	-	CTTC	6618626	6618602
ENSMUSG00000000384_quad1_d	AGTGCTCATACCATGCTGAAGAA	ENSMUSG00000000384	Tbrg4	quad1	d	ENSMUSG00000000384_305	chr11	+	TTTC	6618982	6619006
ENSMUSG00000000385_quad1_a	CTATTACATTTGGAGGGCTCGAT	ENSMUSG00000000385	Tmprss2	quad1	a	ENSMUSG00000000385_112	chr16	+	TTTA	97567671	97567695
ENSMUSG00000000385_quad1_b	GGGGTGGGGGGCCACCTATGAGA	ENSMUSG00000000385	Tmprss2	quad1	b	ENSMUSG00000000385_158	chr16	-	TTTC	97568437	97568413
ENSMUSG00000000385_quad1_c	CCATCCAAATTACGACTCTAAGA	ENSMUSG00000000385	Tmprss2	quad1	c	ENSMUSG00000000385_210	chr16	-	TTTC	97568974	97568950
ENSMUSG00000000385_quad1_d	TTCTAGCCAAGGGATACCAGACC	ENSMUSG00000000385	Tmprss2	quad1	d	ENSMUSG00000000385_401	chr16	-	TTTA	97576318	97576294
ENSMUSG00000000386_quad1_a	CAAGGAAACCTTGAAGACGATCA	ENSMUSG00000000386	Mx1	quad1	a	ENSMUSG00000000386_163	chr16	-	TTTA	97450525	97450501
ENSMUSG00000000386_quad1_b	AAAAATCACCAAAATCATTTGAT	ENSMUSG00000000386	Mx1	quad1	b	ENSMUSG00000000386_221	chr16	+	TTTA	97451494	97451518
ENSMUSG00000000386_quad1_c	TTATAGGTATTGTTACCAGATGC	ENSMUSG00000000386	Mx1	quad1	c	ENSMUSG00000000386_731	chr16	-	TGTC	97456369	97456345
ENSMUSG00000000386_quad1_d	TGTGAATAATCTGTGCAGGCACT	ENSMUSG00000000386	Mx1	quad1	d	ENSMUSG00000000386_796	chr16	-	ATTC	97457491	97457467
ENSMUSG00000000392_quad1_a	AGCTACAAAGCCAAGTACTATGC	ENSMUSG00000000392	Fap	quad1	a	ENSMUSG00000000392_482	chr2	-	TTTC	62528695	62528671
ENSMUSG00000000392_quad1_b	TAGGAAAATGCTATTCAAATTAC	ENSMUSG00000000392	Fap	quad1	b	ENSMUSG00000000392_591	chr2	-	TTTA	62533039	62533015
ENSMUSG00000000392_quad1_c	AGAGGAAATGCTTGCCACAAAAT	ENSMUSG00000000392	Fap	quad1	c	ENSMUSG00000000392_866	chr2	-	TTTC	62546718	62546694
ENSMUSG00000000392_quad1_d	AGGCATATGTATATCAAAACAAT	ENSMUSG00000000392	Fap	quad1	d	ENSMUSG00000000392_938	chr2	-	TTTC	62547881	62547857
ENSMUSG00000000394_quad1_a	TCCAGAATGGTGCTCATCTCGTC	ENSMUSG00000000394	Gcg	quad1	a	ENSMUSG00000000394_42	chr2	+	ATTA	62475769	62475793
ENSMUSG00000000394_quad1_b	AGAGGCATGCTGAAGGGACCTTT	ENSMUSG00000000394	Gcg	quad1	b	ENSMUSG00000000394_119	chr2	-	TTTG	62476933	62476909
ENSMUSG00000000394_quad1_c	CTGTAGTCGCTGGTGAATGTGCC	ENSMUSG00000000394	Gcg	quad1	c	ENSMUSG00000000394_168	chr2	+	TTTG	62478617	62478641
ENSMUSG00000000394_quad1_d	CTTTGTGGCTGGATTGCTTATAA	ENSMUSG00000000394	Gcg	quad1	d	ENSMUSG00000000394_244	chr2	-	TTTA	62480546	62480522
ENSMUSG00000000399_quad1_a	ACACCTGAATGCCAGTATGAAGA	ENSMUSG00000000399	Ndufa9	quad1	a	ENSMUSG00000000399_297	chr6	-	TTTC	126840550	126840526
ENSMUSG00000000399_quad1_b	CCACTCCCGCCCAATAAGATTGA	ENSMUSG00000000399	Ndufa9	quad1	b	ENSMUSG00000000399_349	chr6	+	TTTC	126842125	126842149
ENSMUSG00000000399_quad1_c	GGACGAATGGGGTCACAAGTGAT	ENSMUSG00000000399	Ndufa9	quad1	c	ENSMUSG00000000399_428	chr6	-	TTTA	126844410	126844386
ENSMUSG00000000399_quad1_d	GGGCTACAGGATTCCTGGGTCGA	ENSMUSG00000000399	Ndufa9	quad1	d	ENSMUSG00000000399_454	chr6	-	TTTG	126844836	126844812
ENSMUSG00000000402_quad1_a	AAGCAGAGCGTGGCAAAGGCAAA	ENSMUSG00000000402	Egfl6	quad1	a	ENSMUSG00000000402_44	chrX	-	TTTG	166523965	166523941
ENSMUSG00000000402_quad1_b	AATCGGCCAATATTCTTCTTGTG	ENSMUSG00000000402	Egfl6	quad1	b	ENSMUSG00000000402_146	chrX	+	TTTC	166527515	166527539
ENSMUSG00000000402_quad1_c	CAATCACAGACCCCAAGATCAAA	ENSMUSG00000000402	Egfl6	quad1	c	ENSMUSG00000000402_199	chrX	+	TTTC	166532021	166532045
ENSMUSG00000000402_quad1_d	TCAGCCCCTAAGGTAAATGAAGC	ENSMUSG00000000402	Egfl6	quad1	d	ENSMUSG00000000402_270	chrX	-	TTTA	166536288	166536264
ENSMUSG00000000409_quad1_a	TCAAGACTCCCTCGGGCATCAAG	ENSMUSG00000000409	Lck	quad1	a	ENSMUSG00000000409_230	chr4	-	TTTC	129552010	129551986
ENSMUSG00000000409_quad1_b	TGCAGTGGTCACCCAGGAACCCA	ENSMUSG00000000409	Lck	quad1	b	ENSMUSG00000000409_266	chr4	-	TTTA	129555595	129555571
ENSMUSG00000000409_quad1_c	CCGGATTGCACGATCTAGTCCGC	ENSMUSG00000000409	Lck	quad1	c	ENSMUSG00000000409_414	chr4	-	TTTC	129556324	129556300
ENSMUSG00000000409_quad1_d	CCGGATCAGGAAGGATCCATGCG	ENSMUSG00000000409	Lck	quad1	d	ENSMUSG00000000409_474	chr4	+	TTTC	129556659	129556683
ENSMUSG00000000411_quad1_a	GATTGAAGGCCGGAGTATCATGT	ENSMUSG00000000411	Tssk3	quad1	a	ENSMUSG00000000411_18	chr4	+	CTTC	129489106	129489130
ENSMUSG00000000411_quad1_b	CCAAGGTGCTACCCAAGTCACGC	ENSMUSG00000000411	Tssk3	quad1	b	ENSMUSG00000000411_131	chr4	-	TTTG	129489418	129489394
ENSMUSG00000000411_quad1_c	TCCAGAGATTCCTGCCTCGTGAG	ENSMUSG00000000411	Tssk3	quad1	c	ENSMUSG00000000411_240	chr4	-	TTTA	129489730	129489706
ENSMUSG00000000411_quad1_d	CCAAAAAACATCAAAGAAAAGTG	ENSMUSG00000000411	Tssk3	quad1	d	ENSMUSG00000000411_283	chr4	-	TTTT	129490525	129490501
ENSMUSG00000000416_quad1_a	TCCAAAGAGCAGCTAGTAGACGT	ENSMUSG00000000416	Cttnbp2	quad1	a	ENSMUSG00000000416_664	chr6	-	TTTC	18397373	18397349
ENSMUSG00000000416_quad1_b	CATGGGCTCGCACTCTATGGTAC	ENSMUSG00000000416	Cttnbp2	quad1	b	ENSMUSG00000000416_1070	chr6	+	TTTC	18420926	18420950
ENSMUSG00000000416_quad1_c	CAGGCCAAGTACAAAGGTGTCTG	ENSMUSG00000000416	Cttnbp2	quad1	c	ENSMUSG00000000416_1138	chr6	+	TTTA	18423897	18423921
ENSMUSG00000000416_quad1_d	CCCGAGAGCTGCTTACACTCCTT	ENSMUSG00000000416	Cttnbp2	quad1	d	ENSMUSG00000000416_1852	chr6	+	TTTG	18435309	18435333
ENSMUSG00000000420_quad1_a	TCGCTGGGGAACAGGATACCAAC	ENSMUSG00000000420	Galnt1	quad1	a	ENSMUSG00000000420_364	chr18	-	TTTC	24267661	24267637
ENSMUSG00000000420_quad1_b	TGATTGAATTTCAGAACACCTAC	ENSMUSG00000000420	Galnt1	quad1	b	ENSMUSG00000000420_385	chr18	+	TTTA	24269430	24269454
ENSMUSG00000000420_quad1_c	CTAACATACTCACCTGATTACCT	ENSMUSG00000000420	Galnt1	quad1	c	ENSMUSG00000000420_663	chr18	-	TTTA	24280059	24280035
ENSMUSG00000000420_quad1_d	TCCTACACTGCCAACAAAGAAAT	ENSMUSG00000000420	Galnt1	quad1	d	ENSMUSG00000000420_672	chr18	+	TTTC	24282104	24282128
ENSMUSG00000000435_quad1_a	TCCTTGGGCTGTTAGCATGTGCT	ENSMUSG00000000435	Myf5	quad1	a	ENSMUSG00000000435_72	chr10	-	TTTC	107484229	107484205
ENSMUSG00000000435_quad1_b	TGTTAACAGCCTGAATGTAACAG	ENSMUSG00000000435	Myf5	quad1	b	ENSMUSG00000000435_110	chr10	-	TTTG	107484734	107484710
ENSMUSG00000000435_quad1_c	GAGACGCTCAAGAGGTGCACCAC	ENSMUSG00000000435	Myf5	quad1	c	ENSMUSG00000000435_184	chr10	-	TTTC	107485626	107485602
ENSMUSG00000000435_quad1_d	TATGAAGGCTCCTGTATCCCCTC	ENSMUSG00000000435	Myf5	quad1	d	ENSMUSG00000000435_268	chr10	-	CTTC	107485890	107485866
ENSMUSG00000000439_quad1_a	TGCATGGCGTATGTCGCGAAGGC	ENSMUSG00000000439	Mkrn2	quad1	a	ENSMUSG00000000439_24	chr6	+	TTTA	115609585	115609609
ENSMUSG00000000439_quad1_b	GAGATGCCTGTGTCTACCTGCAT	ENSMUSG00000000439	Mkrn2	quad1	b	ENSMUSG00000000439_230	chr6	+	TTTG	115611838	115611862
ENSMUSG00000000439_quad1_c	AAACTGCTTGGCACATCTCCATT	ENSMUSG00000000439	Mkrn2	quad1	c	ENSMUSG00000000439_361	chr6	-	TTTC	115613528	115613504
ENSMUSG00000000439_quad1_d	AGGAAGAAGGCATGCAAATACTT	ENSMUSG00000000439	Mkrn2	quad1	d	ENSMUSG00000000439_443	chr6	+	TTTC	115617292	115617316
ENSMUSG00000000440_quad1_a	TGCTCCACACTATGAAGACATTC	ENSMUSG00000000440	Pparg	quad1	a	ENSMUSG00000000440_94	chr6	+	TTTC	115439975	115439999
ENSMUSG00000000440_quad1_b	CCATGCACAGGTGCGATCAAAGT	ENSMUSG00000000440	Pparg	quad1	b	ENSMUSG00000000440_140	chr6	+	TTTC	115441478	115441502
ENSMUSG00000000440_quad1_c	CGAAGAACCATCCGATTGAAGCT	ENSMUSG00000000440	Pparg	quad1	c	ENSMUSG00000000440_232	chr6	+	TTTC	115450949	115450973
ENSMUSG00000000440_quad1_d	GATCCGTAGAAGCCGTGCAAGAG	ENSMUSG00000000440	Pparg	quad1	d	ENSMUSG00000000440_428	chr6	+	TTTC	115472984	115473008
ENSMUSG00000000441_quad1_a	ATGAGCACTGTAGCACCAAAGTA	ENSMUSG00000000441	Raf1	quad1	a	ENSMUSG00000000441_644	chr6	-	TTTC	115634620	115634596
ENSMUSG00000000441_quad1_b	GTAAGAAAGCACGCTTAGATTGG	ENSMUSG00000000441	Raf1	quad1	b	ENSMUSG00000000441_735	chr6	-	TTTA	115635085	115635061
ENSMUSG00000000441_quad1_c	ATAAGGCAGTCATGTAAGCTCAT	ENSMUSG00000000441	Raf1	quad1	c	ENSMUSG00000000441_766	chr6	+	TTTC	115637667	115637691
ENSMUSG00000000441_quad1_d	TAGGGTCACATACCACAGTCCTT	ENSMUSG00000000441	Raf1	quad1	d	ENSMUSG00000000441_792	chr6	+	TTTC	115644393	115644417
ENSMUSG00000000486_quad1_a	CTGAACCTGAGGCGGATGTTGGT	ENSMUSG00000000486	Septin1	quad1	a	ENSMUSG00000000486_118	chr7	-	TTTC	127215424	127215400
ENSMUSG00000000486_quad1_b	CAGAGTGTGACTCTGATGAGGAC	ENSMUSG00000000486	Septin1	quad1	b	ENSMUSG00000000486_214	chr7	-	TTCC	127215927	127215903
ENSMUSG00000000486_quad1_c	CTCCGGGCAGTGCACGAGAAAGT	ENSMUSG00000000486	Septin1	quad1	c	ENSMUSG00000000486_268	chr7	-	TTTC	127216786	127216762
ENSMUSG00000000486_quad1_d	CCACTGGCATCTGGCACCTGCCG	ENSMUSG00000000486	Septin1	quad1	d	ENSMUSG00000000486_402	chr7	+	TTTA	127217966	127217990
ENSMUSG00000000489_quad1_a	CTCATTCTTGTCCTCCAGGTGAG	ENSMUSG00000000489	Pdgfb	quad1	a	ENSMUSG00000000489_122	chr15	-	TTTG	80000495	80000471
ENSMUSG00000000489_quad1_b	GAGAGATCTGGAACACCTCTGTG	ENSMUSG00000000489	Pdgfb	quad1	b	ENSMUSG00000000489_169	chr15	+	TTCC	80001812	80001836
ENSMUSG00000000489_quad1_c	CCTAGGCTCCTCCTCCCTCGAGA	ENSMUSG00000000489	Pdgfb	quad1	c	ENSMUSG00000000489_199	chr15	+	TTTA	80003320	80003344
ENSMUSG00000000489_quad1_d	CCTACGGAGTCTCTGTGCAGCAG	ENSMUSG00000000489	Pdgfb	quad1	d	ENSMUSG00000000489_236	chr15	+	TTTA	80005464	80005488
ENSMUSG00000000530_quad1_a	CTGGACAGCGACTGTACTACGGG	ENSMUSG00000000530	Acvrl1	quad1	a	ENSMUSG00000000530_218	chr15	+	CTTC	101136130	101136154
ENSMUSG00000000530_quad1_b	TCCTCACGAGATGAGCAGTCCTG	ENSMUSG00000000530	Acvrl1	quad1	b	ENSMUSG00000000530_282	chr15	+	TTTC	101137048	101137072
ENSMUSG00000000530_quad1_c	CCTTGAGTGCCAAAGATCTCCAC	ENSMUSG00000000530	Acvrl1	quad1	c	ENSMUSG00000000530_381	chr15	-	TTTG	101137560	101137536
ENSMUSG00000000530_quad1_d	AGTCGTACAAGTGGACAGACATC	ENSMUSG00000000530	Acvrl1	quad1	d	ENSMUSG00000000530_462	chr15	+	TTTG	101138327	101138351
ENSMUSG00000000531_quad1_a	ACTCAGAGTCCTGAACAGCAACG	ENSMUSG00000000531	Tamalin	quad1	a	ENSMUSG00000000531_104	chr15	+	TTTC	101226937	101226961
ENSMUSG00000000531_quad1_b	ACACCTGGATCTCGAAGCCAAAG	ENSMUSG00000000531	Tamalin	quad1	b	ENSMUSG00000000531_146	chr15	-	TTTC	101228894	101228870
ENSMUSG00000000531_quad1_c	CTGGCAGGGGACACTATTGCCAG	ENSMUSG00000000531	Tamalin	quad1	c	ENSMUSG00000000531_192	chr15	+	CTTC	101230523	101230547
ENSMUSG00000000531_quad1_d	CCGCACCTCGCTCCACGCTCAGC	ENSMUSG00000000531	Tamalin	quad1	d	ENSMUSG00000000531_402	chr15	+	TTTC	101231795	101231819
ENSMUSG00000000532_quad1_a	ACAGCCACGTCACCACCCCTCCA	ENSMUSG00000000532	Acvr1b	quad1	a	ENSMUSG00000000532_282	chr15	-	TTTC	101198905	101198881
ENSMUSG00000000532_quad1_b	TCTGAACCGCTACACAGTGACCA	ENSMUSG00000000532	Acvr1b	quad1	b	ENSMUSG00000000532_343	chr15	+	ATTA	101202041	101202065
ENSMUSG00000000532_quad1_c	GAGCAATGTCTATGGTGTCAGTG	ENSMUSG00000000532	Acvr1b	quad1	c	ENSMUSG00000000532_446	chr15	-	TTTG	101203073	101203049
ENSMUSG00000000532_quad1_d	AAGGAGTCAAAGTGCTTCATGTT	ENSMUSG00000000532	Acvr1b	quad1	d	ENSMUSG00000000532_486	chr15	-	TTTG	101204513	101204489
ENSMUSG00000000538_quad1_a	CTAGGAATTGAACAGGACCTGCC	ENSMUSG00000000538	Tom1l2	quad1	a	ENSMUSG00000000538_389	chr11	-	TTCC	60249072	60249048
ENSMUSG00000000538_quad1_b	TGTTAACATCTCAGACATGACTT	ENSMUSG00000000538	Tom1l2	quad1	b	ENSMUSG00000000538_414	chr11	+	TTTC	60258900	60258924
ENSMUSG00000000538_quad1_c	GTGGGAACCGAAACTACAGAGAA	ENSMUSG00000000538	Tom1l2	quad1	c	ENSMUSG00000000538_655	chr11	-	CTTA	60274968	60274944
ENSMUSG00000000538_quad1_d	CCAGGAAAACATACCCTTCCTCT	ENSMUSG00000000538	Tom1l2	quad1	d	ENSMUSG00000000538_671	chr11	+	TTTC	60280181	60280205
ENSMUSG00000000544_quad1_a	AGACCGAGAGGGGTTCATTCAGT	ENSMUSG00000000544	Gpa33	quad1	a	ENSMUSG00000000544_66	chr1	+	TTTC	166146741	166146765
ENSMUSG00000000544_quad1_b	TGACAAAGAAATACATCTATGGG	ENSMUSG00000000544	Gpa33	quad1	b	ENSMUSG00000000544_107	chr1	+	TTTG	166152589	166152613
ENSMUSG00000000544_quad1_c	CAACGCCCAGAACCAGCAGCGGC	ENSMUSG00000000544	Gpa33	quad1	c	ENSMUSG00000000544_220	chr1	+	GTTA	166157627	166157651
ENSMUSG00000000544_quad1_d	CTACATCTGCACCTCCAGCAATG	ENSMUSG00000000544	Gpa33	quad1	d	ENSMUSG00000000544_259	chr1	+	GTTA	166163821	166163845
ENSMUSG00000000552_quad1_a	AGCTGGACCTCCGAATTGACCTT	ENSMUSG00000000552	Zfp385a	quad1	a	ENSMUSG00000000552_130	chr15	+	TTTC	103315630	103315654
ENSMUSG00000000552_quad1_b	ACAGCCACCTTGCACAGTGCACA	ENSMUSG00000000552	Zfp385a	quad1	b	ENSMUSG00000000552_209	chr15	+	GTTC	103315913	103315937
ENSMUSG00000000552_quad1_c	ACTCTTCGGGCATGGCGATTACC	ENSMUSG00000000552	Zfp385a	quad1	c	ENSMUSG00000000552_346	chr15	+	TTTG	103318061	103318085
ENSMUSG00000000552_quad1_d	CTGTAATGTCTGTCAGATCCGCT	ENSMUSG00000000552	Zfp385a	quad1	d	ENSMUSG00000000552_391	chr15	-	TTTC	103320327	103320303
ENSMUSG00000000555_quad1_a	GTAGTGTAGAACTGGCCGGAGGC	ENSMUSG00000000555	Itga5	quad1	a	ENSMUSG00000000555_596	chr15	+	TTTG	103351564	103351588
ENSMUSG00000000555_quad1_b	GAGGTGGAACTCCAACTGGACTG	ENSMUSG00000000555	Itga5	quad1	b	ENSMUSG00000000555_708	chr15	-	CTTC	103352168	103352144
ENSMUSG00000000555_quad1_c	CAGAGGCATTGAGGCAGAAGCTA	ENSMUSG00000000555	Itga5	quad1	c	ENSMUSG00000000555_725	chr15	+	TTTC	103352278	103352302
ENSMUSG00000000555_quad1_d	GTGGGGAGGCCCAGCAGGGAGTC	ENSMUSG00000000555	Itga5	quad1	d	ENSMUSG00000000555_879	chr15	-	TTTG	103353314	103353290
ENSMUSG00000000560_quad1_a	ACCTGGAGCCATCGGGAGCAACC	ENSMUSG00000000560	Gabra2	quad1	a	ENSMUSG00000000560_331	chr5	+	TTTA	71007979	71008003
ENSMUSG00000000560_quad1_b	AGTGGGCATGAATGAGCATCCAT	ENSMUSG00000000560	Gabra2	quad1	b	ENSMUSG00000000560_390	chr5	+	TTTC	71012711	71012735
ENSMUSG00000000560_quad1_c	AAGGTCCTATGAATATCCTTCGA	ENSMUSG00000000560	Gabra2	quad1	c	ENSMUSG00000000560_494	chr5	-	TTTA	71014582	71014558
ENSMUSG00000000560_quad1_d	AAAGTAAACTTACCATATCTGTA	ENSMUSG00000000560	Gabra2	quad1	d	ENSMUSG00000000560_525	chr5	+	TTTA	71034713	71034737
ENSMUSG00000000561_quad1_a	AAGGATCCTAGTGCGGCCCCCAA	ENSMUSG00000000561	Wdr77	quad1	a	ENSMUSG00000000561_75	chr3	+	TTTC	105960017	105960041
ENSMUSG00000000561_quad1_b	TGCAAGTATGAGCATGATGACAT	ENSMUSG00000000561	Wdr77	quad1	b	ENSMUSG00000000561_145	chr3	+	GTTC	105961669	105961693
ENSMUSG00000000561_quad1_c	CATTGTAGCATCAAAATTTGGGA	ENSMUSG00000000561	Wdr77	quad1	c	ENSMUSG00000000561_185	chr3	+	TTTG	105962003	105962027
ENSMUSG00000000561_quad1_d	TCCTTTACAGCTCACGCTGGACA	ENSMUSG00000000561	Wdr77	quad1	d	ENSMUSG00000000561_211	chr3	+	TTTC	105964428	105964452
ENSMUSG00000000562_quad1_a	TGGTGGGGCTGACCCCCATGTTT	ENSMUSG00000000562	Adora3	quad1	a	ENSMUSG00000000562_163	chr3	+	TTTC	105907353	105907377
ENSMUSG00000000562_quad1_b	GTGGTCAGTTTGGATTACATGGT	ENSMUSG00000000562	Adora3	quad1	b	ENSMUSG00000000562_195	chr3	+	TTCC	105907445	105907469
ENSMUSG00000000562_quad1_c	TACATCATCCGAAATAAGCTCAG	ENSMUSG00000000562	Adora3	quad1	c	ENSMUSG00000000562_231	chr3	+	CTTC	105907538	105907562
ENSMUSG00000000562_quad1_d	GGATGATGTAGAAGATGTCTAGG	ENSMUSG00000000562	Adora3	quad1	d	ENSMUSG00000000562_239	chr3	-	TTTC	105907555	105907531
ENSMUSG00000000563_quad1_a	TACCCAGTCTATCATGTGTTCTT	ENSMUSG00000000563	Atp5pb	quad1	a	ENSMUSG00000000563_54	chr3	+	TTTC	105943719	105943743
ENSMUSG00000000563_quad1_b	CAGGAAAAAATTGCTCAACTAGA	ENSMUSG00000000563	Atp5pb	quad1	b	ENSMUSG00000000563_177	chr3	-	ATTA	105951723	105951699
ENSMUSG00000000563_quad1_c	TTAATCACATAGACTATCAACCC	ENSMUSG00000000563	Atp5pb	quad1	c	ENSMUSG00000000563_205	chr3	+	TTTC	105954060	105954084
ENSMUSG00000000563_quad1_d	CAGTTCCTTTACCCTAAGACTGG	ENSMUSG00000000563	Atp5pb	quad1	d	ENSMUSG00000000563_284	chr3	-	TTTC	105955930	105955906
ENSMUSG00000000567_quad1_a	TCCGTGTCCGAGCCGGAGCCCGA	ENSMUSG00000000567	Sox9	quad1	a	ENSMUSG00000000567_52	chr11	-	GTTC	112782719	112782695
ENSMUSG00000000567_quad1_b	GCGTTGTGCAGATGCGGGTACTG	ENSMUSG00000000567	Sox9	quad1	b	ENSMUSG00000000567_138	chr11	-	CTCC	112782986	112782962
ENSMUSG00000000567_quad1_c	TTCTGCCCCCCCCCCCCAGGCTG	ENSMUSG00000000567	Sox9	quad1	c	ENSMUSG00000000567_149	chr11	+	TTTC	112783786	112783810
ENSMUSG00000000567_quad1_d	CGCGACGTGGACATCGGTGAACT	ENSMUSG00000000567	Sox9	quad1	d	ENSMUSG00000000567_296	chr11	+	CTTC	112784793	112784817
ENSMUSG00000000568_quad1_a	TTGCTATCAGGTTGAATCCATAG	ENSMUSG00000000568	Hnrnpd	quad1	a	ENSMUSG00000000568_227	chr5	-	TTTA	99964815	99964791
ENSMUSG00000000568_quad1_b	ATCAAAACACAACATACCTCACC	ENSMUSG00000000568	Hnrnpd	quad1	b	ENSMUSG00000000568_231	chr5	+	TTTC	99966001	99966025
ENSMUSG00000000568_quad1_c	AAGAGTCGGAGAGTGTAGATAAG	ENSMUSG00000000568	Hnrnpd	quad1	c	ENSMUSG00000000568_322	chr5	-	TTTA	99967245	99967221
ENSMUSG00000000568_quad1_d	CTGGCGTCGATCTTGGCTCCCTC	ENSMUSG00000000568	Hnrnpd	quad1	d	ENSMUSG00000000568_427	chr5	+	CTTA	99978409	99978433
ENSMUSG00000000581_quad1_a	TAGAAACAGCCATCATGGTCTTC	ENSMUSG00000000581	C1d	quad1	a	ENSMUSG00000000581_53	chr11	-	TTTC	17262778	17262754
ENSMUSG00000000581_quad1_b	CTAGTTGGACCCATTGGAACAAG	ENSMUSG00000000581	C1d	quad1	b	ENSMUSG00000000581_70	chr11	+	GTTA	17263601	17263625
ENSMUSG00000000581_quad1_c	TCTCTTACAGTTTATTTGGCAAC	ENSMUSG00000000581	C1d	quad1	c	ENSMUSG00000000581_108	chr11	+	TTTC	17263937	17263961
ENSMUSG00000000581_quad1_d	CTTCCTAAGGAAAGAATCAGAGT	ENSMUSG00000000581	C1d	quad1	d	ENSMUSG00000000581_138	chr11	+	TTTC	17266518	17266542
ENSMUSG00000000594_quad1_a	AGGATCGGGGACACTCACGCGCT	ENSMUSG00000000594	Gm2a	quad1	a	ENSMUSG00000000594_25	chr11	-	CTCC	55098266	55098242
ENSMUSG00000000594_quad1_b	TGGAGATGTAGTCGTCAGCCTTG	ENSMUSG00000000594	Gm2a	quad1	b	ENSMUSG00000000594_72	chr11	+	TTCC	55103684	55103708
ENSMUSG00000000594_quad1_c	CTTGTGTAGAACAGCTAGGCAGC	ENSMUSG00000000594	Gm2a	quad1	c	ENSMUSG00000000594_123	chr11	+	ATTC	55108943	55108967
ENSMUSG00000000594_quad1_d	ACAGTGCCTGACCTAGAGCTACC	ENSMUSG00000000594	Gm2a	quad1	d	ENSMUSG00000000594_190	chr11	+	CTTC	55109404	55109428
ENSMUSG00000000600_quad1_a	TAGTGAATCCAGTACTCACTTTG	ENSMUSG00000000600	Krit1	quad1	a	ENSMUSG00000000600_214	chr5	+	TTTG	3811322	3811346
ENSMUSG00000000600_quad1_b	AATGGGCAGCTCAGCTCACCGCT	ENSMUSG00000000600	Krit1	quad1	b	ENSMUSG00000000600_510	chr5	+	TTTA	3818587	3818611
ENSMUSG00000000600_quad1_c	GCATCAGGAGCTGTATAAAAGCC	ENSMUSG00000000600	Krit1	quad1	c	ENSMUSG00000000600_794	chr5	-	TTTA	3830692	3830668
ENSMUSG00000000600_quad1_d	GTAATAGGTACGATGGATTTCAG	ENSMUSG00000000600	Krit1	quad1	d	ENSMUSG00000000600_852	chr5	-	TTTA	3831532	3831508
ENSMUSG00000000605_quad1_a	AACTGACTGGAGGTCTGGAGTAT	ENSMUSG00000000605	Clcn4	quad1	a	ENSMUSG00000000605_278	chr7	-	TTTG	7289232	7289208
ENSMUSG00000000605_quad1_b	TGTGTGCTCCTTCGAGATTCCCT	ENSMUSG00000000605	Clcn4	quad1	b	ENSMUSG00000000605_375	chr7	-	TTTC	7290605	7290581
ENSMUSG00000000605_quad1_c	GTCCCTCTCACCTCCTCTAGACT	ENSMUSG00000000605	Clcn4	quad1	c	ENSMUSG00000000605_602	chr7	+	TTTG	7293023	7293047
ENSMUSG00000000605_quad1_d	TCCAAGTATAGCAAGAATGAAGG	ENSMUSG00000000605	Clcn4	quad1	d	ENSMUSG00000000605_650	chr7	-	TTTC	7293954	7293930
ENSMUSG00000000606_quad1_a	CCTTGGGGCAGTTGATAAACCAA	ENSMUSG00000000606	Vmn2r88	quad1	a	ENSMUSG00000000606_61	chr14	+	TTTA	51411143	51411167
ENSMUSG00000000606_quad1_b	TCTCAATAAATCATGACAGTTTC	ENSMUSG00000000606	Vmn2r88	quad1	b	ENSMUSG00000000606_159	chr14	-	AACC	51413177	51413153
ENSMUSG00000000606_quad1_c	AATTTAGGAATCTCAAATCTGCG	ENSMUSG00000000606	Vmn2r88	quad1	c	ENSMUSG00000000606_456	chr14	-	TTTA	51414223	51414199
ENSMUSG00000000606_quad1_d	GACACTTCACACACTGTTCCATA	ENSMUSG00000000606	Vmn2r88	quad1	d	ENSMUSG00000000606_783	chr14	-	TATG	51418005	51417981
ENSMUSG00000000617_quad1_a	ACCATAGTTGCCCTCAGAGGCCA	ENSMUSG00000000617	Grm6	quad1	a	ENSMUSG00000000617_209	chr11	-	TTTC	50853367	50853343
ENSMUSG00000000617_quad1_b	CCTGGCGTGTTGCCTCCAAGACC	ENSMUSG00000000617	Grm6	quad1	b	ENSMUSG00000000617_313	chr11	-	TTTG	50855713	50855689
ENSMUSG00000000617_quad1_c	ACTGCAAACTAACCAGCTCAGGT	ENSMUSG00000000617	Grm6	quad1	c	ENSMUSG00000000617_397	chr11	+	TTTA	50857037	50857061
ENSMUSG00000000617_quad1_d	GAGCAAGGGAAGCGCTCTGTCAC	ENSMUSG00000000617	Grm6	quad1	d	ENSMUSG00000000617_722	chr11	+	TTTC	50860027	50860051
ENSMUSG00000000627_quad1_a	CGGGAACAAGGCCAGATCCTCCA	ENSMUSG00000000627	Sema4f	quad1	a	ENSMUSG00000000627_317	chr6	+	TTTC	82917621	82917645
ENSMUSG00000000627_quad1_b	GCTCTCTAAAGGGACCATTCAGC	ENSMUSG00000000627	Sema4f	quad1	b	ENSMUSG00000000627_461	chr6	+	TTTA	82918248	82918272
ENSMUSG00000000627_quad1_c	TAAAGGCTGACCTGCTGTGTCCA	ENSMUSG00000000627	Sema4f	quad1	c	ENSMUSG00000000627_546	chr6	-	TTTC	82918665	82918641
ENSMUSG00000000627_quad1_d	ACAGTGGCGGTGTAGAGGACGCC	ENSMUSG00000000627	Sema4f	quad1	d	ENSMUSG00000000627_675	chr6	+	TTTC	82919654	82919678
ENSMUSG00000000628_quad1_a	CCACGGCCACCACATCCAGGTCA	ENSMUSG00000000628	Hk2	quad1	a	ENSMUSG00000000628_318	chr6	+	TTTA	82731116	82731140
ENSMUSG00000000628_quad1_b	AGAGCATCCTCCTCAAGTGGACA	ENSMUSG00000000628	Hk2	quad1	b	ENSMUSG00000000628_375	chr6	-	TTTC	82732202	82732178
ENSMUSG00000000628_quad1_c	TCCGGCCCCTCGCCTCACCTCTT	ENSMUSG00000000628	Hk2	quad1	c	ENSMUSG00000000628_439	chr6	+	TTTC	82735225	82735249
ENSMUSG00000000628_quad1_d	GTCTGGTGGCAGGGGAACGAGAA	ENSMUSG00000000628	Hk2	quad1	d	ENSMUSG00000000628_938	chr6	+	TTTC	82744871	82744895
ENSMUSG00000000631_quad1_a	CCCCCTACCCCACAGCTGGACGA	ENSMUSG00000000631	Myo18a	quad1	a	ENSMUSG00000000631_977	chr11	+	TTTC	77823257	77823281
ENSMUSG00000000631_quad1_b	CCAGGGAGATGAGGAGAGTAAAG	ENSMUSG00000000631	Myo18a	quad1	b	ENSMUSG00000000631_1069	chr11	-	TTTA	77823849	77823825
ENSMUSG00000000631_quad1_c	CCTTGAACATAGGTTCGCTCACT	ENSMUSG00000000631	Myo18a	quad1	c	ENSMUSG00000000631_1197	chr11	+	TTTC	77827520	77827544
ENSMUSG00000000631_quad1_d	TGAGTTCCGCCGGCGCTTTGATG	ENSMUSG00000000631	Myo18a	quad1	d	ENSMUSG00000000631_1491	chr11	+	TTTC	77832415	77832439
ENSMUSG00000000632_quad1_a	AAAGTGCAGGTGCAGCCGCTGGC	ENSMUSG00000000632	Sez6	quad1	a	ENSMUSG00000000632_542	chr11	-	TTTC	77972988	77972964
ENSMUSG00000000632_quad1_b	GAGAGAGCACCACGCCTGCAGAG	ENSMUSG00000000632	Sez6	quad1	b	ENSMUSG00000000632_722	chr11	-	TTTG	77974242	77974218
ENSMUSG00000000632_quad1_c	CCTCCATGGCCGATGTCACCATC	ENSMUSG00000000632	Sez6	quad1	c	ENSMUSG00000000632_791	chr11	+	TTTA	77974543	77974567
ENSMUSG00000000632_quad1_d	CCGTGGGAGCAACTGTGCAATAT	ENSMUSG00000000632	Sez6	quad1	d	ENSMUSG00000000632_938	chr11	+	TTTC	77976534	77976558
ENSMUSG00000000673_quad1_a	TCTCACAGGAGGGCTCCTCTAAG	ENSMUSG00000000673	Haao	quad1	a	ENSMUSG00000000673_68	chr17	-	GTTC	83831921	83831897
ENSMUSG00000000673_quad1_b	TCTTCCCCAGGTCATTGCCCACG	ENSMUSG00000000673	Haao	quad1	b	ENSMUSG00000000673_101	chr17	-	TTTG	83832409	83832385
ENSMUSG00000000673_quad1_c	GTTGGAGGCCCCAATACCAGGAA	ENSMUSG00000000673	Haao	quad1	c	ENSMUSG00000000673_334	chr17	-	GTTC	83843250	83843226
ENSMUSG00000000673_quad1_d	AGCCTCCGGTTTGCAACAAGCTT	ENSMUSG00000000673	Haao	quad1	d	ENSMUSG00000000673_362	chr17	-	TTTC	83846665	83846641
ENSMUSG00000000682_quad1_a	CTTAAAGAGTGGGGCCTCATCCA	ENSMUSG00000000682	Cd52	quad1	a	ENSMUSG00000000682_39	chr4	-	CCCC	134093824	134093800
ENSMUSG00000000682_quad1_b	CCAGAAGCGGCCGTAGTGGCTTG	ENSMUSG00000000682	Cd52	quad1	b	ENSMUSG00000000682_55	chr4	+	AGTA	134093853	134093877
ENSMUSG00000000682_quad1_c	GGTACTAACAAAAACAGCACCTC	ENSMUSG00000000682	Cd52	quad1	c	ENSMUSG00000000682_57	chr4	-	TTCT	134093862	134093838
ENSMUSG00000000682_quad1_d	CTATCATTCTTCTGGTTGTGATT	ENSMUSG00000000682	Cd52	quad1	d	ENSMUSG00000000682_91	chr4	-	CTCA	134094963	134094939
ENSMUSG00000000686_quad1_a	TGCCAGGCCATGCCTCCGTGGGC	ENSMUSG00000000686	Abhd15	quad1	a	ENSMUSG00000000686_2	chr11	+	GTCC	77515186	77515210
ENSMUSG00000000686_quad1_b	CAGGTGGGGTCCCGACAGCCAGG	ENSMUSG00000000686	Abhd15	quad1	b	ENSMUSG00000000686_83	chr11	-	TTTG	77515493	77515469
ENSMUSG00000000686_quad1_c	TGGGGCTGACTAGCGGGCAACCG	ENSMUSG00000000686	Abhd15	quad1	c	ENSMUSG00000000686_175	chr11	-	AGTC	77515788	77515764
ENSMUSG00000000686_quad1_d	TGGTGCAGCAAGAACCCACGTTC	ENSMUSG00000000686	Abhd15	quad1	d	ENSMUSG00000000686_262	chr11	-	TTTC	77516038	77516014
ENSMUSG00000000690_quad1_a	CTGGCCGGGTCCCGGCCCATAAG	ENSMUSG00000000690	Hoxb6	quad1	a	ENSMUSG00000000690_50	chr11	-	TGTC	96299327	96299303
ENSMUSG00000000690_quad1_b	ACGCCCGTCTACCCGTGGATGCA	ENSMUSG00000000690	Hoxb6	quad1	b	ENSMUSG00000000690_121	chr11	+	CTCC	96299545	96299569
ENSMUSG00000000690_quad1_c	TCCTCTCTGCGTAACAGGTTCCT	ENSMUSG00000000690	Hoxb6	quad1	c	ENSMUSG00000000690_142	chr11	+	TTTC	96300648	96300672
ENSMUSG00000000690_quad1_d	CCCTCCCTTTGCAGCACCTTCAC	ENSMUSG00000000690	Hoxb6	quad1	d	ENSMUSG00000000690_230	chr11	-	TCCC	96300951	96300927
ENSMUSG00000000693_quad1_a	CTAGAAAGCCCTATGAAGGTCGA	ENSMUSG00000000693	Loxl3	quad1	a	ENSMUSG00000000693_57	chr6	+	TTTC	83035629	83035653
ENSMUSG00000000693_quad1_b	CCCAGCCCCGAGAGGCGCATTCT	ENSMUSG00000000693	Loxl3	quad1	b	ENSMUSG00000000693_160	chr6	-	TTTC	83037507	83037483
ENSMUSG00000000693_quad1_c	TCCGGGGAAGCCCAGCATACCGC	ENSMUSG00000000693	Loxl3	quad1	c	ENSMUSG00000000693_269	chr6	-	TTTC	83038584	83038560
ENSMUSG00000000693_quad1_d	TGTGCCCACACATGCCACACTGT	ENSMUSG00000000693	Loxl3	quad1	d	ENSMUSG00000000693_311	chr6	-	CTTC	83048052	83048028
ENSMUSG00000000701_quad1_a	TCATTACTATGGCTGCTGTGTCT	ENSMUSG00000000701	Tcl1b5	quad1	a	ENSMUSG00000000701_2	chr12	+	AGCC	105176403	105176427
ENSMUSG00000000701_quad1_b	CCAGAGGCCACTCCCAGTCCTCC	ENSMUSG00000000701	Tcl1b5	quad1	b	ENSMUSG00000000701_10	chr12	+	ATCC	105176434	105176458
ENSMUSG00000000701_quad1_c	CACGTTTACAGCTATCCACACTC	ENSMUSG00000000701	Tcl1b5	quad1	c	ENSMUSG00000000701_38	chr12	-	TTTC	105176529	105176505
ENSMUSG00000000701_quad1_d	TGTCCAGGGTCAGTTGCACTGTG	ENSMUSG00000000701	Tcl1b5	quad1	d	ENSMUSG00000000701_150	chr12	-	ATTA	105180016	105179992
ENSMUSG00000000706_quad1_a	ACCAGCCACTTTGAGGTATACGG	ENSMUSG00000000706	Btn1a1	quad1	a	ENSMUSG00000000706_536	chr13	+	ACCC	23464226	23464250
ENSMUSG00000000706_quad1_b	GCCAGCGTCGCCCTCCCGCGGTA	ENSMUSG00000000706	Btn1a1	quad1	b	ENSMUSG00000000706_576	chr13	+	TGTC	23464362	23464386
ENSMUSG00000000706_quad1_c	TTCTGAGCTCGCGTTTGGGGAAA	ENSMUSG00000000706	Btn1a1	quad1	c	ENSMUSG00000000706_607	chr13	+	TGTA	23464478	23464502
ENSMUSG00000000706_quad1_d	ACCAACTCCTGCCTCCTGGTCTG	ENSMUSG00000000706	Btn1a1	quad1	d	ENSMUSG00000000706_665	chr13	-	TCCC	23465172	23465148
ENSMUSG00000000708_quad1_a	ACTTCTAGGCAGAGGAGTCCTGT	ENSMUSG00000000708	Kat2b	quad1	a	ENSMUSG00000000708_80	chr17	+	TTTC	53610852	53610876
ENSMUSG00000000708_quad1_b	AGGGTGTGAACAACTTCGTGCAG	ENSMUSG00000000708	Kat2b	quad1	b	ENSMUSG00000000708_265	chr17	+	TTTC	53632531	53632555
ENSMUSG00000000708_quad1_c	GTACCGAGGTAAGCTGTCACAGA	ENSMUSG00000000708	Kat2b	quad1	c	ENSMUSG00000000708_362	chr17	-	TTTC	53638407	53638383
ENSMUSG00000000708_quad1_d	TGTGCAGTAACCTCAAATGAACA	ENSMUSG00000000708	Kat2b	quad1	d	ENSMUSG00000000708_726	chr17	+	TTTC	53654532	53654556
ENSMUSG00000000711_quad1_a	GGAGGCTCAGGCATATGCAGATG	ENSMUSG00000000711	Rab5b	quad1	a	ENSMUSG00000000711_99	chr10	-	TTTA	128681484	128681460
ENSMUSG00000000711_quad1_b	CCAGGAAACGTTTGCTCGGGCAA	ENSMUSG00000000711	Rab5b	quad1	b	ENSMUSG00000000711_152	chr10	-	TTTC	128682954	128682930
ENSMUSG00000000711_quad1_c	TTAGCCCACTTACCTGATTAGTA	ENSMUSG00000000711	Rab5b	quad1	c	ENSMUSG00000000711_158	chr10	+	TTTC	128683178	128683202
ENSMUSG00000000711_quad1_d	TACTAAGCACTCACCTCCAATGG	ENSMUSG00000000711	Rab5b	quad1	d	ENSMUSG00000000711_229	chr10	+	TTCC	128686730	128686754
ENSMUSG00000000724_quad1_a	TAGCTGGGTTTGCTACCAGTACC	ENSMUSG00000000724	Cryba1	quad1	a	ENSMUSG00000000724_65	chr11	-	TTTC	77718909	77718885
ENSMUSG00000000724_quad1_b	CCACTGGCGTCCAATAAAGTTCT	ENSMUSG00000000724	Cryba1	quad1	b	ENSMUSG00000000724_115	chr11	+	TTTC	77719467	77719491
ENSMUSG00000000724_quad1_c	GCAGCTGGATTGGTTATGAACAC	ENSMUSG00000000724	Cryba1	quad1	c	ENSMUSG00000000724_202	chr11	-	TTTG	77721038	77721014
ENSMUSG00000000724_quad1_d	ATAATGTCCGGTCACTTAAGGTG	ENSMUSG00000000724	Cryba1	quad1	d	ENSMUSG00000000724_221	chr11	-	TTTG	77722646	77722622
ENSMUSG00000000730_quad1_a	TCTTGCAGAGATGATCAGGTACG	ENSMUSG00000000730	Dnmt3l	quad1	a	ENSMUSG00000000730_99	chr10	+	TTTC	78050904	78050928
ENSMUSG00000000730_quad1_b	AGGGAGGGTTATGTGCCCCATGT	ENSMUSG00000000730	Dnmt3l	quad1	b	ENSMUSG00000000730_147	chr10	+	TTTG	78051881	78051905
ENSMUSG00000000730_quad1_c	ATGGACAATCTGCTGCTGACTGA	ENSMUSG00000000730	Dnmt3l	quad1	c	ENSMUSG00000000730_464	chr10	+	ATTC	78057347	78057371
ENSMUSG00000000730_quad1_d	TCCCACAGACAGAGGCTGTGACC	ENSMUSG00000000730	Dnmt3l	quad1	d	ENSMUSG00000000730_493	chr10	+	CTTC	78059635	78059659
ENSMUSG00000000731_quad1_a	CCTGGGGATCTCCTGCAGAGGTG	ENSMUSG00000000731	Aire	quad1	a	ENSMUSG00000000731_257	chr10	+	CTTA	78037868	78037892
ENSMUSG00000000731_quad1_b	TACACCCAACAAGTTCGAAGACC	ENSMUSG00000000731	Aire	quad1	b	ENSMUSG00000000731_384	chr10	-	TTTA	78040043	78040019
ENSMUSG00000000731_quad1_c	CCTGACTCAAACACCTGCTGGAT	ENSMUSG00000000731	Aire	quad1	c	ENSMUSG00000000731_413	chr10	+	TTTA	78041495	78041519
ENSMUSG00000000731_quad1_d	TGGAGGATTCTCTTTAAGGACTA	ENSMUSG00000000731	Aire	quad1	d	ENSMUSG00000000731_602	chr10	-	TTTC	78042981	78042957
ENSMUSG00000000732_quad1_a	GAAGAAGCTCCATGTTTCTAGCG	ENSMUSG00000000732	Icosl	quad1	a	ENSMUSG00000000732_31	chr10	+	TTTG	78071199	78071223
ENSMUSG00000000732_quad1_b	CCAATAGACATACAGACCACTCA	ENSMUSG00000000732	Icosl	quad1	b	ENSMUSG00000000732_108	chr10	-	TTTG	78071848	78071824
ENSMUSG00000000732_quad1_c	CTGCAGCAAACTTCAGTACACCT	ENSMUSG00000000732	Icosl	quad1	c	ENSMUSG00000000732_219	chr10	+	TTCC	78073697	78073721
ENSMUSG00000000732_quad1_d	TCTTTCCTGCAGAAAGTTTCACT	ENSMUSG00000000732	Icosl	quad1	d	ENSMUSG00000000732_337	chr10	+	TTTC	78075189	78075213
ENSMUSG00000000738_quad1_a	ACACCTCAAGGATGAAGCAGAAG	ENSMUSG00000000738	Spg7	quad1	a	ENSMUSG00000000738_115	chr8	+	TTTA	123070390	123070414
ENSMUSG00000000738_quad1_b	CTGGGCTGACTTTGTCAACGAGA	ENSMUSG00000000738	Spg7	quad1	b	ENSMUSG00000000738_218	chr8	+	TTTC	123073866	123073890
ENSMUSG00000000738_quad1_c	CTCCCAGCGGCTGGCAGAGCTGA	ENSMUSG00000000738	Spg7	quad1	c	ENSMUSG00000000738_635	chr8	+	TTTA	123089006	123089030
ENSMUSG00000000738_quad1_d	ACCATGGAGTAAGCAATGCGGGT	ENSMUSG00000000738	Spg7	quad1	d	ENSMUSG00000000738_823	chr8	-	TTTC	123094526	123094502
ENSMUSG00000000739_quad1_a	CTTCATGAGTCAGAGCAACATAG	ENSMUSG00000000739	Sult5a1	quad1	a	ENSMUSG00000000739_82	chr8	-	TTTC	123145431	123145407
ENSMUSG00000000739_quad1_b	ACCACGTGAAGGGGTGGCTGAGC	ENSMUSG00000000739	Sult5a1	quad1	b	ENSMUSG00000000739_157	chr8	-	TTTG	123148128	123148104
ENSMUSG00000000739_quad1_c	CTTCTTCCACTTCCACCGAATAG	ENSMUSG00000000739	Sult5a1	quad1	c	ENSMUSG00000000739_213	chr8	-	TTTC	123148399	123148375
ENSMUSG00000000739_quad1_d	AGGACACAGACATCCTCTTGGTA	ENSMUSG00000000739	Sult5a1	quad1	d	ENSMUSG00000000739_346	chr8	-	TTCC	123157481	123157457
ENSMUSG00000000740_quad1_a	CTCGCGGCCTTAGGCAGCCATGG	ENSMUSG00000000740	Rpl13	quad1	a	ENSMUSG00000000740_1	chr8	+	CTCC	123102636	123102660
ENSMUSG00000000740_quad1_b	ACGCGCGATCTATACCTGCGGAT	ENSMUSG00000000740	Rpl13	quad1	b	ENSMUSG00000000740_44	chr8	-	AGCC	123102781	123102757
ENSMUSG00000000740_quad1_c	CTGCAGGCGCAAGGCCCGGCAGG	ENSMUSG00000000740	Rpl13	quad1	c	ENSMUSG00000000740_47	chr8	+	TTTC	123102835	123102859
ENSMUSG00000000740_quad1_d	CTGCCGCACTCACCCTGAGCTCC	ENSMUSG00000000740	Rpl13	quad1	d	ENSMUSG00000000740_94	chr8	-	CGCC	123103003	123102979
ENSMUSG00000000743_quad1_a	GTGAGCTCTGCCACCACGCTGAC	ENSMUSG00000000743	Chmp1a	quad1	a	ENSMUSG00000000743_61	chr8	-	TTCC	123206320	123206296
ENSMUSG00000000743_quad1_b	TATCCCAGGTGACCAAGAATATG	ENSMUSG00000000743	Chmp1a	quad1	b	ENSMUSG00000000743_123	chr8	-	CTTC	123207613	123207589
ENSMUSG00000000743_quad1_c	AGCATACACCCGGGCACACTCCA	ENSMUSG00000000743	Chmp1a	quad1	c	ENSMUSG00000000743_172	chr8	+	TTTC	123208065	123208089
ENSMUSG00000000743_quad1_d	GTTCACAGCGAAGCAGCTGGAGA	ENSMUSG00000000743	Chmp1a	quad1	d	ENSMUSG00000000743_225	chr8	-	CTTA	123209103	123209079
ENSMUSG00000000751_quad1_a	TCCGCAAAGAGAACTGTATGTAC	ENSMUSG00000000751	Rpa1	quad1	a	ENSMUSG00000000751_211	chr11	-	TTTC	75307258	75307234
ENSMUSG00000000751_quad1_b	AGACATCATTGGAATCTGCAAGA	ENSMUSG00000000751	Rpa1	quad1	b	ENSMUSG00000000751_400	chr11	-	TTTC	75312838	75312814
ENSMUSG00000000751_quad1_c	ACAGCGGAGAACTGTTTGTTAGC	ENSMUSG00000000751	Rpa1	quad1	c	ENSMUSG00000000751_459	chr11	+	TTTA	75313111	75313135
ENSMUSG00000000751_quad1_d	GGTGGACTATTTGTGCCCGTGTC	ENSMUSG00000000751	Rpa1	quad1	d	ENSMUSG00000000751_573	chr11	-	TTTA	75314920	75314896
ENSMUSG00000000753_quad1_a	ACTCGAGAAAGACGACCCTCCAG	ENSMUSG00000000753	Serpinf1	quad1	a	ENSMUSG00000000753_239	chr11	-	TTTG	75414032	75414008
ENSMUSG00000000753_quad1_b	TCTCTGGCAGGAGCTGAACATCG	ENSMUSG00000000753	Serpinf1	quad1	b	ENSMUSG00000000753_387	chr11	-	TTTC	75415744	75415720
ENSMUSG00000000753_quad1_c	AGTTGACACTCACCCAGAGAAAG	ENSMUSG00000000753	Serpinf1	quad1	c	ENSMUSG00000000753_393	chr11	+	CTTC	75416213	75416237
ENSMUSG00000000753_quad1_d	TCTTGTAGTTCCGGGATGCAGGC	ENSMUSG00000000753	Serpinf1	quad1	d	ENSMUSG00000000753_496	chr11	-	TTTC	75418008	75417984
ENSMUSG00000000759_quad1_a	AAGGGAAAATTGATGCTGCTTAT	ENSMUSG00000000759	Tubgcp3	quad1	a	ENSMUSG00000000759_474	chr8	-	TTTC	12639683	12639659
ENSMUSG00000000759_quad1_b	TCATGATCAGACACCTACTACAA	ENSMUSG00000000759	Tubgcp3	quad1	b	ENSMUSG00000000759_530	chr8	-	TTTG	12640769	12640745
ENSMUSG00000000759_quad1_c	ACTGTTGGATCAGACGCCACAAA	ENSMUSG00000000759	Tubgcp3	quad1	c	ENSMUSG00000000759_594	chr8	+	TTTA	12641178	12641202
ENSMUSG00000000759_quad1_d	GCTCCAGCTAGAAGATGATCAGG	ENSMUSG00000000759	Tubgcp3	quad1	d	ENSMUSG00000000759_744	chr8	-	TTTA	12649827	12649803
ENSMUSG00000000766_quad1_a	GTGGGCCTCTTTGGAAACTTCCT	ENSMUSG00000000766	Oprm1	quad1	a	ENSMUSG00000000766_113	chr10	+	TGTA	6789111	6789135
ENSMUSG00000000766_quad1_b	CTAGATATACCAAAATGAAGACT	ENSMUSG00000000766	Oprm1	quad1	b	ENSMUSG00000000766_158	chr10	+	TTTC	6828877	6828901
ENSMUSG00000000766_quad1_c	CGTACCCCCCGAAATGCCAAAAT	ENSMUSG00000000766	Oprm1	quad1	c	ENSMUSG00000000766_236	chr10	+	TTTC	6829131	6829155
ENSMUSG00000000766_quad1_d	ATCCAGGAACGCATAAAGAACTG	ENSMUSG00000000766	Oprm1	quad1	d	ENSMUSG00000000766_442	chr10	-	TTTC	6830363	6830339
ENSMUSG00000000776_quad1_a	CAGGAGGAGTTGCACCTTCCCTG	ENSMUSG00000000776	Polr3d	quad1	a	ENSMUSG00000000776_74	chr14	+	TGCC	70439765	70439789
ENSMUSG00000000776_quad1_b	TGACTACCATCTGTCCATCCTCG	ENSMUSG00000000776	Polr3d	quad1	b	ENSMUSG00000000776_121	chr14	+	TTTA	70440030	70440054
ENSMUSG00000000776_quad1_c	GGCTGGCCCCAAGGAAGAAGATA	ENSMUSG00000000776	Polr3d	quad1	c	ENSMUSG00000000776_231	chr14	-	TTTC	70440652	70440628
ENSMUSG00000000776_quad1_d	AGAAAACCTTCACCCCAAATATC	ENSMUSG00000000776	Polr3d	quad1	d	ENSMUSG00000000776_434	chr14	-	TTTC	70442401	70442377
ENSMUSG00000000782_quad1_a	CTTGCGGGCCAGTTCATAGTACT	ENSMUSG00000000782	Tcf7	quad1	a	ENSMUSG00000000782_90	chr11	+	TTTC	52256790	52256814
ENSMUSG00000000782_quad1_b	TCTGGGCCCACACTTACCAGCTC	ENSMUSG00000000782	Tcf7	quad1	b	ENSMUSG00000000782_282	chr11	+	TTTC	52260510	52260534
ENSMUSG00000000782_quad1_c	AGCAGTCCACACCCCACCCCTGC	ENSMUSG00000000782	Tcf7	quad1	c	ENSMUSG00000000782_351	chr11	-	TTTC	52261565	52261541
ENSMUSG00000000782_quad1_d	CCAGCGGGGGTTGAGGCTGCGGA	ENSMUSG00000000782	Tcf7	quad1	d	ENSMUSG00000000782_382	chr11	+	CTTA	52282117	52282141
ENSMUSG00000000787_quad1_a	TATTTAGGAAAATGGAAGATATG	ENSMUSG00000000787	Ddx3x	quad1	a	ENSMUSG00000000787_372	chrX	+	TTTC	13288562	13288586
ENSMUSG00000000787_quad1_b	CAAGGTAACAAACACATACTTGC	ENSMUSG00000000787	Ddx3x	quad1	b	ENSMUSG00000000787_477	chrX	-	TTTA	13288963	13288939
ENSMUSG00000000787_quad1_c	ATGGCAGATACCTGGTGTTAGAT	ENSMUSG00000000787	Ddx3x	quad1	c	ENSMUSG00000000787_481	chrX	+	TTTC	13289384	13289408
ENSMUSG00000000787_quad1_d	CCTGTTGCATTTAGAAGGTCAAG	ENSMUSG00000000787	Ddx3x	quad1	d	ENSMUSG00000000787_601	chrX	-	TTTA	13289986	13289962
ENSMUSG00000000791_quad1_a	CAAGACAGACTATGAGTGCTCCT	ENSMUSG00000000791	Il12rb1	quad1	a	ENSMUSG00000000791_69	chr8	+	TTTC	70810594	70810618
ENSMUSG00000000791_quad1_b	GGTCGCAGCACCATCCAGAAGTG	ENSMUSG00000000791	Il12rb1	quad1	b	ENSMUSG00000000791_454	chr8	+	TTTC	70814622	70814646
ENSMUSG00000000791_quad1_c	GTTCCTCACCGACACGTGTCGTG	ENSMUSG00000000791	Il12rb1	quad1	c	ENSMUSG00000000791_622	chr8	-	TTTG	70816928	70816904
ENSMUSG00000000791_quad1_d	AGGTGCGAGCCGACACTGCGAGG	ENSMUSG00000000791	Il12rb1	quad1	d	ENSMUSG00000000791_705	chr8	+	GTTC	70817280	70817304
ENSMUSG00000000792_quad1_a	TCCTCCCTCCATCCCCAGCACCG	ENSMUSG00000000792	Slc5a5	quad1	a	ENSMUSG00000000792_334	chr8	-	TTTC	70888657	70888633
ENSMUSG00000000792_quad1_b	TCTCCGTGTGACAGGCCACATAA	ENSMUSG00000000792	Slc5a5	quad1	b	ENSMUSG00000000792_429	chr8	+	TTTC	70889576	70889600
ENSMUSG00000000792_quad1_c	AGCGAGACTGAGCACGTTCCAGG	ENSMUSG00000000792	Slc5a5	quad1	c	ENSMUSG00000000792_500	chr8	+	TTTG	70890242	70890266
ENSMUSG00000000792_quad1_d	TGTGGATGTGCGTGGGCCAGTTG	ENSMUSG00000000792	Slc5a5	quad1	d	ENSMUSG00000000792_672	chr8	-	TTTC	70892403	70892379
ENSMUSG00000000794_quad1_a	TGGGGACGAGCAACAGCAGCAGC	ENSMUSG00000000794	Kcnn3	quad1	a	ENSMUSG00000000794_36	chr3	+	CTTC	89520542	89520566
ENSMUSG00000000794_quad1_b	GCTGGCTGCCTTGCCTGGAGGAA	ENSMUSG00000000794	Kcnn3	quad1	b	ENSMUSG00000000794_130	chr3	-	TTTA	89520863	89520839
ENSMUSG00000000794_quad1_c	AAACAGGGCCCTCCTGTGTCCCA	ENSMUSG00000000794	Kcnn3	quad1	c	ENSMUSG00000000794_284	chr3	-	TTTC	89521306	89521282
ENSMUSG00000000794_quad1_d	GTTGGCCCTGAAATGCCTTATCA	ENSMUSG00000000794	Kcnn3	quad1	d	ENSMUSG00000000794_339	chr3	+	TTTC	89564869	89564893
ENSMUSG00000000804_quad1_a	CAGGTGACTTTACCTATACCATG	ENSMUSG00000000804	Usp32	quad1	a	ENSMUSG00000000804_571	chr11	+	TTTA	85006976	85007000
ENSMUSG00000000804_quad1_b	CGGGTATGTACAGTACATGGAAC	ENSMUSG00000000804	Usp32	quad1	b	ENSMUSG00000000804_660	chr11	+	TTTC	85010048	85010072
ENSMUSG00000000804_quad1_c	CTAGGAGCCAATGGGAATATCCT	ENSMUSG00000000804	Usp32	quad1	c	ENSMUSG00000000804_1567	chr11	-	TTTA	85040091	85040067
ENSMUSG00000000804_quad1_d	ACTCACATATTTGACATATTCTT	ENSMUSG00000000804	Usp32	quad1	d	ENSMUSG00000000804_1694	chr11	+	TTTA	85044700	85044724
ENSMUSG00000000805_quad1_a	GTCATAGCCGACGAGGATGAAGG	ENSMUSG00000000805	Car4	quad1	a	ENSMUSG00000000805_115	chr11	-	TTTG	84963457	84963433
ENSMUSG00000000805_quad1_b	ACCAGTGCAGGTGCAACTGTACA	ENSMUSG00000000805	Car4	quad1	b	ENSMUSG00000000805_170	chr11	-	TTTG	84964183	84964159
ENSMUSG00000000805_quad1_c	GAGATACTGGGCAGTGCTTCCAC	ENSMUSG00000000805	Car4	quad1	c	ENSMUSG00000000805_270	chr11	-	TTTG	84964597	84964573
ENSMUSG00000000805_quad1_d	TACACAGTCCAGATGACAGTCTC	ENSMUSG00000000805	Car4	quad1	d	ENSMUSG00000000805_342	chr11	-	TTTG	84964849	84964825
ENSMUSG00000000811_quad1_a	TGTCAGCACTTCCTGAACACTGG	ENSMUSG00000000811	Txnrd3	quad1	a	ENSMUSG00000000811_103	chr6	-	TTTC	89651534	89651510
ENSMUSG00000000811_quad1_b	TGCAGGTCCACAAACTCCCCGAA	ENSMUSG00000000811	Txnrd3	quad1	b	ENSMUSG00000000811_346	chr6	-	TTTA	89661595	89661571
ENSMUSG00000000811_quad1_c	CCAGGAAAATTGAAAGTCGTGGC	ENSMUSG00000000811	Txnrd3	quad1	c	ENSMUSG00000000811_527	chr6	+	TTTA	89665720	89665744
ENSMUSG00000000811_quad1_d	CTTGTACAGGAGTCACGACCAAT	ENSMUSG00000000811	Txnrd3	quad1	d	ENSMUSG00000000811_580	chr6	-	TTTC	89669343	89669319
ENSMUSG00000000817_quad1_a	TCAGGATACTTAGAGTTCCTCAT	ENSMUSG00000000817	Fasl	quad1	a	ENSMUSG00000000817_77	chr1	+	ATCC	161781759	161781783
ENSMUSG00000000817_quad1_b	TCTCTCTGTTATGCAGCCAACCC	ENSMUSG00000000817	Fasl	quad1	b	ENSMUSG00000000817_207	chr1	-	TTTA	161783024	161783000
ENSMUSG00000000817_quad1_c	AAAAGATGATACTTTAAGGCTTT	ENSMUSG00000000817	Fasl	quad1	c	ENSMUSG00000000817_215	chr1	+	TTTC	161787114	161787138
ENSMUSG00000000817_quad1_d	CCTGTCCATCTTGTGGGCCTAGA	ENSMUSG00000000817	Fasl	quad1	d	ENSMUSG00000000817_332	chr1	-	TTTC	161788198	161788174
ENSMUSG00000000823_quad1_a	TCTCCCCTGAGTCAGGAAGGAAA	ENSMUSG00000000823	Zfp512b	quad1	a	ENSMUSG00000000823_574	chr2	-	TTTC	181588996	181588972
ENSMUSG00000000823_quad1_b	AAAACCTGTGCCACTCACCAAGC	ENSMUSG00000000823	Zfp512b	quad1	b	ENSMUSG00000000823_712	chr2	-	TTTC	181589556	181589532
ENSMUSG00000000823_quad1_c	CTCTGCCCAGCTCTCTCTGATGA	ENSMUSG00000000823	Zfp512b	quad1	c	ENSMUSG00000000823_907	chr2	-	TTTC	181590195	181590171
ENSMUSG00000000823_quad1_d	CAGGGTCAAAGCAGAGTGGGGCC	ENSMUSG00000000823	Zfp512b	quad1	d	ENSMUSG00000000823_944	chr2	+	TTTC	181590546	181590570
ENSMUSG00000000826_quad1_a	ATGTCATCTGAGGTTGCATTCTT	ENSMUSG00000000826	Dnajc5	quad1	a	ENSMUSG00000000826_41	chr2	-	TTTA	181546477	181546453
ENSMUSG00000000826_quad1_b	GTGGCGTCTGTCAGGATGGCGTG	ENSMUSG00000000826	Dnajc5	quad1	b	ENSMUSG00000000826_96	chr2	-	TTTC	181547448	181547424
ENSMUSG00000000826_quad1_c	CCACAGCAGCAGTTAAAGCAACA	ENSMUSG00000000826	Dnajc5	quad1	c	ENSMUSG00000000826_162	chr2	-	TTTC	181548753	181548729
ENSMUSG00000000826_quad1_d	ACGATCGGTGTGTCTGTAGCCTC	ENSMUSG00000000826	Dnajc5	quad1	d	ENSMUSG00000000826_218	chr2	-	TATG	181549298	181549274
ENSMUSG00000000827_quad1_a	CAGCTGCCGCCTGAACATGGACT	ENSMUSG00000000827	Tpd52l2	quad1	a	ENSMUSG00000000827_2	chr2	+	CACC	181497294	181497318
ENSMUSG00000000827_quad1_b	TTAGCAAGCTCAGCCCGAAGCTC	ENSMUSG00000000827	Tpd52l2	quad1	b	ENSMUSG00000000827_79	chr2	-	TACC	181499993	181499969
ENSMUSG00000000827_quad1_c	TAGGTGGAAGAAGAAATTGTCAC	ENSMUSG00000000827	Tpd52l2	quad1	c	ENSMUSG00000000827_87	chr2	+	TTTA	181501898	181501922
ENSMUSG00000000827_quad1_d	CTAGCTACAAGAAGACTCAAGAA	ENSMUSG00000000827	Tpd52l2	quad1	d	ENSMUSG00000000827_171	chr2	+	TTTC	181508158	181508182
ENSMUSG00000000838_quad1_a	TGTGATAGAATATGCAGCATGTG	ENSMUSG00000000838	Fmr1	quad1	a	ENSMUSG00000000838_161	chrX	+	TTTA	68695490	68695514
ENSMUSG00000000838_quad1_b	CCTCTCCATAAATATGAAATGTG	ENSMUSG00000000838	Fmr1	quad1	b	ENSMUSG00000000838_404	chrX	-	TTTA	68700235	68700211
ENSMUSG00000000838_quad1_c	GGCAAAGTAATAGGAAAAAATGG	ENSMUSG00000000838	Fmr1	quad1	c	ENSMUSG00000000838_459	chrX	+	TTTA	68703658	68703682
ENSMUSG00000000838_quad1_d	TGTAAGGTCTACTACCTCGACCC	ENSMUSG00000000838	Fmr1	quad1	d	ENSMUSG00000000838_740	chrX	-	TTTC	68710741	68710717
ENSMUSG00000000861_quad1_a	ACAGATAAACTTCTGCACTGGAG	ENSMUSG00000000861	Bcl11a	quad1	a	ENSMUSG00000000861_172	chr11	+	TTTC	24158245	24158269
ENSMUSG00000000861_quad1_b	CAGGTAAAGATGAGCCCAGCAGC	ENSMUSG00000000861	Bcl11a	quad1	b	ENSMUSG00000000861_219	chr11	+	TTTG	24163139	24163163
ENSMUSG00000000861_quad1_c	AGAGCAACTTGGTGGTTCACCGA	ENSMUSG00000000861	Bcl11a	quad1	c	ENSMUSG00000000861_490	chr11	+	TTTC	24163820	24163844
ENSMUSG00000000861_quad1_d	GACAGACCCCCCGAAGCCGATTC	ENSMUSG00000000861	Bcl11a	quad1	d	ENSMUSG00000000861_713	chr11	-	TTTG	24164515	24164491
ENSMUSG00000000869_quad1_a	TAGATAAGCTGCACCATGAATGA	ENSMUSG00000000869	Il4	quad1	a	ENSMUSG00000000869_40	chr11	-	TTTA	53612660	53612636
ENSMUSG00000000869_quad1_b	GCCCTGCTCCGCTTACCGATGAA	ENSMUSG00000000869	Il4	quad1	b	ENSMUSG00000000869_44	chr11	+	TTTT	53613884	53613908
ENSMUSG00000000869_quad1_c	CTCTGTCTGCATCAAGACGCCAT	ENSMUSG00000000869	Il4	quad1	c	ENSMUSG00000000869_138	chr11	-	TTTG	53618237	53618213
ENSMUSG00000000869_quad1_d	AACGAGGTCACAGGAGAAGGGGT	ENSMUSG00000000869	Il4	quad1	d	ENSMUSG00000000869_152	chr11	-	TTTG	53618499	53618475
ENSMUSG00000000876_quad1_a	CTCCCTGCAGATCAACATGTACC	ENSMUSG00000000876	Pxmp4	quad1	a	ENSMUSG00000000876_105	chr2	-	TTCC	154588106	154588082
ENSMUSG00000000876_quad1_b	CCTATAAGAGTCTCCATGCCCTA	ENSMUSG00000000876	Pxmp4	quad1	b	ENSMUSG00000000876_158	chr2	-	TTTG	154592293	154592269
ENSMUSG00000000876_quad1_c	TGCAGCTATGGAGTCAAAATCCG	ENSMUSG00000000876	Pxmp4	quad1	c	ENSMUSG00000000876_249	chr2	-	TTTC	154596273	154596249
ENSMUSG00000000876_quad1_d	GGAAGCCCTTTATCACGGCCAGC	ENSMUSG00000000876	Pxmp4	quad1	d	ENSMUSG00000000876_260	chr2	+	TTCC	154603526	154603550
ENSMUSG00000000881_quad1_a	TCTCCAGAGAGCCCCGCAAGATC	ENSMUSG00000000881	Dlg3	quad1	a	ENSMUSG00000000881_540	chrX	+	TTTC	100775796	100775820
ENSMUSG00000000881_quad1_b	AGAGCAGCCGCTGCTTGCTCGTG	ENSMUSG00000000881	Dlg3	quad1	b	ENSMUSG00000000881_625	chrX	-	TTTC	100776435	100776411
ENSMUSG00000000881_quad1_c	AGGGCCCTGTTTGATTATGATCG	ENSMUSG00000000881	Dlg3	quad1	c	ENSMUSG00000000881_710	chrX	+	TTTC	100806506	100806530
ENSMUSG00000000881_quad1_d	CCGGGAACAAATGGAGAAGGATA	ENSMUSG00000000881	Dlg3	quad1	d	ENSMUSG00000000881_1016	chrX	+	TTTC	100814261	100814285
ENSMUSG00000000884_quad1_a	TGCCCACCATCCCAAGCTGCAGG	ENSMUSG00000000884	Gnb1l	quad1	a	ENSMUSG00000000884_32	chr16	+	TTTC	18540528	18540552
ENSMUSG00000000884_quad1_b	TAGGCTCCAGATATGTACTAGGC	ENSMUSG00000000884	Gnb1l	quad1	b	ENSMUSG00000000884_76	chr16	-	TTTG	18541009	18540985
ENSMUSG00000000884_quad1_c	CCTGCCACAGCCCCAGGCACATG	ENSMUSG00000000884	Gnb1l	quad1	c	ENSMUSG00000000884_256	chr16	-	CTTA	18548196	18548172
ENSMUSG00000000884_quad1_d	GCTGCACACCTTCCGCTCTGAGA	ENSMUSG00000000884	Gnb1l	quad1	d	ENSMUSG00000000884_302	chr16	-	TTTG	18552460	18552436
ENSMUSG00000000889_quad1_a	GAGCTCTCATGGAACGTCAGCTA	ENSMUSG00000000889	Dbh	quad1	a	ENSMUSG00000000889_72	chr2	+	TTTA	27165701	27165725
ENSMUSG00000000889_quad1_b	TCCGACTGGAAGTTCATTACCAC	ENSMUSG00000000889	Dbh	quad1	b	ENSMUSG00000000889_389	chr2	+	TTTC	27172761	27172785
ENSMUSG00000000889_quad1_c	TGTGTTGTATGTGCATGAAGTGA	ENSMUSG00000000889	Dbh	quad1	c	ENSMUSG00000000889_595	chr2	-	TTTC	27178227	27178203
ENSMUSG00000000889_quad1_d	TGTAGGAAGCCGTCGTCCACGGC	ENSMUSG00000000889	Dbh	quad1	d	ENSMUSG00000000889_655	chr2	-	TTTC	27181084	27181060
ENSMUSG00000000901_quad1_a	TCAGGACCCCAGACCAAGGCGGC	ENSMUSG00000000901	Mmp11	quad1	a	ENSMUSG00000000901_123	chr10	+	CTTC	75925562	75925586
ENSMUSG00000000901_quad1_b	CACCATCCGAGGAGAGCTCTTCT	ENSMUSG00000000901	Mmp11	quad1	b	ENSMUSG00000000901_233	chr10	-	TTTC	75926584	75926560
ENSMUSG00000000901_quad1_c	ATCATAGTCAAAGTGGACATCCC	ENSMUSG00000000901	Mmp11	quad1	c	ENSMUSG00000000901_370	chr10	+	TTTC	75927153	75927177
ENSMUSG00000000901_quad1_d	CATGGCAGCTTGTAAGGGAGCAA	ENSMUSG00000000901	Mmp11	quad1	d	ENSMUSG00000000901_471	chr10	-	TTCC	75927480	75927456
ENSMUSG00000000902_quad1_a	TCACCACCATTGCATACAGCATC	ENSMUSG00000000902	Smarcb1	quad1	a	ENSMUSG00000000902_114	chr10	-	TTTG	75904451	75904427
ENSMUSG00000000902_quad1_b	AGAGAAGCTAATGACTCCTGAGA	ENSMUSG00000000902	Smarcb1	quad1	b	ENSMUSG00000000902_227	chr10	-	TTTC	75906202	75906178
ENSMUSG00000000902_quad1_c	AGGTAAAAGCGTCTCGCAGCTTC	ENSMUSG00000000902	Smarcb1	quad1	c	ENSMUSG00000000902_241	chr10	+	TTCC	75910162	75910186
ENSMUSG00000000902_quad1_d	CCCCGCCGCCATGATGATGATGG	ENSMUSG00000000902	Smarcb1	quad1	d	ENSMUSG00000000902_502	chr10	-	TTTC	75921409	75921385
ENSMUSG00000000903_quad1_a	CATAAGTGGGCTCAGAGCATAGG	ENSMUSG00000000903	Vpreb3	quad1	a	ENSMUSG00000000903_5	chr10	+	GTCC	75943223	75943247
ENSMUSG00000000903_quad1_b	TGGATGTGCCGTACCTGCCACAA	ENSMUSG00000000903	Vpreb3	quad1	b	ENSMUSG00000000903_49	chr10	-	TTCC	75948427	75948403
ENSMUSG00000000903_quad1_c	CCAGGCCAAGACGCTCATCTCAG	ENSMUSG00000000903	Vpreb3	quad1	c	ENSMUSG00000000903_71	chr10	+	CTTC	75949183	75949207
ENSMUSG00000000903_quad1_d	ATCGCCCACACCTTTGAACCCTA	ENSMUSG00000000903	Vpreb3	quad1	d	ENSMUSG00000000903_156	chr10	+	TTCC	75949435	75949459
ENSMUSG00000000915_quad1_a	GTATAGATATTCACCAGGTGTCC	ENSMUSG00000000915	Hip1r	quad1	a	ENSMUSG00000000915_163	chr5	-	TTTG	123990989	123990965
ENSMUSG00000000915_quad1_b	CTGCAGGCCTGGAGGTAACAGAT	ENSMUSG00000000915	Hip1r	quad1	b	ENSMUSG00000000915_184	chr5	+	TTTC	123991447	123991471
ENSMUSG00000000915_quad1_c	AGCTTACCGTGGAGATGTTTGAC	ENSMUSG00000000915	Hip1r	quad1	c	ENSMUSG00000000915_221	chr5	+	TTTC	123991745	123991769
ENSMUSG00000000915_quad1_d	CGGCAGCTCAACACGGCCATCGC	ENSMUSG00000000915	Hip1r	quad1	d	ENSMUSG00000000915_257	chr5	+	TTTC	123994719	123994743
ENSMUSG00000000916_quad1_a	GAAGGGCTGCAATGTAGCTGGTC	ENSMUSG00000000916	Nsun5	quad1	a	ENSMUSG00000000916_309	chr5	-	TTTA	135374290	135374266
ENSMUSG00000000916_quad1_b	GCAGAGAAGGACTTCCTGACAGT	ENSMUSG00000000916	Nsun5	quad1	b	ENSMUSG00000000916_344	chr5	+	GTTA	135375011	135375035
ENSMUSG00000000916_quad1_c	CACAGGCATGCTGAGCCGGCAGC	ENSMUSG00000000916	Nsun5	quad1	c	ENSMUSG00000000916_389	chr5	+	TTTC	135375266	135375290
ENSMUSG00000000916_quad1_d	AGACCCTGGAAAGGTACTCAGAC	ENSMUSG00000000916	Nsun5	quad1	d	ENSMUSG00000000916_491	chr5	-	GTTC	135375616	135375592
ENSMUSG00000000934_quad1_a	CCGCAGGGATTCCAAGATCCCTG	ENSMUSG00000000934	Top1mt	quad1	a	ENSMUSG00000000934_486	chr15	-	TTTA	75668780	75668756
ENSMUSG00000000934_quad1_b	TCTGTGGCCATCTAAAACGCAAT	ENSMUSG00000000934	Top1mt	quad1	b	ENSMUSG00000000934_538	chr15	+	TTTC	75669405	75669429
ENSMUSG00000000934_quad1_c	CCAGAACCCGCTGCCAACCTGCT	ENSMUSG00000000934	Top1mt	quad1	c	ENSMUSG00000000934_560	chr15	+	TTTC	75670040	75670064
ENSMUSG00000000934_quad1_d	CCATAGAAGGTAGCGACCTCCTC	ENSMUSG00000000934	Top1mt	quad1	d	ENSMUSG00000000934_636	chr15	+	TTTC	75674358	75674382
ENSMUSG00000000938_quad1_a	GTGTAAGGGCAGCGTTTCTTCCG	ENSMUSG00000000938	Hoxa10	quad1	a	ENSMUSG00000000938_81	chr6	+	CTTC	52232704	52232728
ENSMUSG00000000938_quad1_b	TGAAGGGGCTGGAGACAGCTCCT	ENSMUSG00000000938	Hoxa10	quad1	b	ENSMUSG00000000938_130	chr6	+	TTTC	52233992	52234016
ENSMUSG00000000938_quad1_c	TCCGCAGCATCGTAGAGGCAGTA	ENSMUSG00000000938	Hoxa10	quad1	c	ENSMUSG00000000938_240	chr6	+	TTTG	52234380	52234404
ENSMUSG00000000938_quad1_d	GTCGACTCGCTCATCAGCTCAGG	ENSMUSG00000000938	Hoxa10	quad1	d	ENSMUSG00000000938_371	chr6	-	TTTG	52234848	52234824
ENSMUSG00000000942_quad1_a	TATGGAGGAGGGAATGGGTGTGG	ENSMUSG00000000942	Hoxa4	quad1	a	ENSMUSG00000000942_3	chr6	+	ATTA	52190341	52190365
ENSMUSG00000000942_quad1_b	AAGACTTGCTGCCGGGTATAGGC	ENSMUSG00000000942	Hoxa4	quad1	b	ENSMUSG00000000942_101	chr6	+	TTCC	52190618	52190642
ENSMUSG00000000942_quad1_c	ATCCAGGGGTACACCACCGGCTC	ENSMUSG00000000942	Hoxa4	quad1	c	ENSMUSG00000000942_146	chr6	+	CTTC	52191197	52191221
ENSMUSG00000000942_quad1_d	ATAAACTCCAACTACATCGAGCC	ENSMUSG00000000942	Hoxa4	quad1	d	ENSMUSG00000000942_292	chr6	-	TTTG	52191671	52191647
ENSMUSG00000000948_quad1_a	AAGTTGCAATACTGCTTTAACCA	ENSMUSG00000000948	Gm38393	quad1	a	ENSMUSG00000000948_2	chr7	+	CTTG	59995429	59995453
ENSMUSG00000000948_quad1_b	CTGCTTTAACCACCTCTTGGTGT	ENSMUSG00000000948	Gm38393	quad1	b	ENSMUSG00000000948_5	chr7	+	AATA	59995440	59995464
ENSMUSG00000000948_quad1_c	GTTCTTCTCAAGTGTAAGCGATC	ENSMUSG00000000948	Gm38393	quad1	c	ENSMUSG00000000948_76	chr7	+	AGTA	59999386	59999410
ENSMUSG00000000948_quad1_d	ATGCTGGGCACTCAATAACCGCG	ENSMUSG00000000948	Gm38393	quad1	d	fillingNtc1	NA	NA	NA	NA	NA
ENSMUSG00000000957_quad1_a	CAAGTGACAGGCAAGGCTGATTT	ENSMUSG00000000957	Mmp14	quad1	a	ENSMUSG00000000957_83	chr14	+	TTTA	54435855	54435879
ENSMUSG00000000957_quad1_b	CACGGCGACAGTACACCCTTTGA	ENSMUSG00000000957	Mmp14	quad1	b	ENSMUSG00000000957_213	chr14	+	TTTC	54436786	54436810
ENSMUSG00000000957_quad1_c	CCAGTGGATGGACACAGAGAACT	ENSMUSG00000000957	Mmp14	quad1	c	ENSMUSG00000000957_323	chr14	+	TTTA	54437691	54437715
ENSMUSG00000000957_quad1_d	GGGTACTCGCTGTCCACTGCCCT	ENSMUSG00000000957	Mmp14	quad1	d	ENSMUSG00000000957_570	chr14	-	TTTA	54439956	54439932
ENSMUSG00000000958_quad1_a	TGGGCTCGAGAGAAGGCCACCTC	ENSMUSG00000000958	Slc7a7	quad1	a	ENSMUSG00000000958_221	chr14	-	TTTG	54373931	54373907
ENSMUSG00000000958_quad1_b	CTAGACCTTTGCAGATCAAATTT	ENSMUSG00000000958	Slc7a7	quad1	b	ENSMUSG00000000958_278	chr14	-	TTTC	54374325	54374301
ENSMUSG00000000958_quad1_c	GCTGTAGGAACTTGCCCCTCTCC	ENSMUSG00000000958	Slc7a7	quad1	c	ENSMUSG00000000958_328	chr14	-	TTTG	54374682	54374658
ENSMUSG00000000958_quad1_d	TTACCCTGGCCAAGTCTAACAAT	ENSMUSG00000000958	Slc7a7	quad1	d	ENSMUSG00000000958_402	chr14	+	TTTC	54378988	54379012
ENSMUSG00000000959_quad1_a	CACGTGGCAATGGCTCCCCACCA	ENSMUSG00000000959	Oxa1l	quad1	a	ENSMUSG00000000959_171	chr14	-	CTTA	54363500	54363476
ENSMUSG00000000959_quad1_b	CAGGTACTGTCCTTGCCCGATGC	ENSMUSG00000000959	Oxa1l	quad1	b	ENSMUSG00000000959_179	chr14	+	TTTC	54366702	54366726
ENSMUSG00000000959_quad1_c	CAAGGCCACCATAGAGATGACAC	ENSMUSG00000000959	Oxa1l	quad1	c	ENSMUSG00000000959_235	chr14	+	TTTA	54367025	54367049
ENSMUSG00000000959_quad1_d	AGAGCAATGACCTTCAGTTCATG	ENSMUSG00000000959	Oxa1l	quad1	d	ENSMUSG00000000959_341	chr14	+	GTTC	54367606	54367630
ENSMUSG00000000976_quad1_a	ATAGTAGAAAGAAAACAAGCTAG	ENSMUSG00000000976	Heatr6	quad1	a	ENSMUSG00000000976_545	chr11	-	TTTG	83767135	83767111
ENSMUSG00000000976_quad1_b	TGGTCACTAGTGTCTTCAGCAAC	ENSMUSG00000000976	Heatr6	quad1	b	ENSMUSG00000000976_627	chr11	-	TTTG	83769145	83769121
ENSMUSG00000000976_quad1_c	AGACGGTTGTAGGGGGCGTTTGA	ENSMUSG00000000976	Heatr6	quad1	c	ENSMUSG00000000976_700	chr11	-	TTTC	83769712	83769688
ENSMUSG00000000976_quad1_d	TTTGGACAGATGTTAATGTCCGA	ENSMUSG00000000976	Heatr6	quad1	d	ENSMUSG00000000976_726	chr11	+	TTTC	83772232	83772256
ENSMUSG00000000982_quad1_a	CCTCTCTCTGTGTAGTTTCCTGA	ENSMUSG00000000982	Ccl3	quad1	a	ENSMUSG00000000982_42	chr11	-	CTTA	83648362	83648338
ENSMUSG00000000982_quad1_b	AAAATAGTCAACGATGAATTGGC	ENSMUSG00000000982	Ccl3	quad1	b	ENSMUSG00000000982_54	chr11	+	TTTC	83648600	83648624
ENSMUSG00000000982_quad1_c	AAACCAGCAGCCTTTGCTCCCAG	ENSMUSG00000000982	Ccl3	quad1	c	ENSMUSG00000000982_57	chr11	-	TTTG	83648606	83648582
ENSMUSG00000000982_quad1_d	TCTGTACCATGACACTCTGCAAC	ENSMUSG00000000982	Ccl3	quad1	d	ENSMUSG00000000982_115	chr11	-	CTTC	83649247	83649223
ENSMUSG00000000983_quad1_a	CTTAACACACTTACCTTTGGGGT	ENSMUSG00000000983	Wfdc18	quad1	a	ENSMUSG00000000983_42	chr11	-	TCCC	83709217	83709193
ENSMUSG00000000983_quad1_b	ATGTTGCCAGAGCACGATCCATC	ENSMUSG00000000983	Wfdc18	quad1	b	ENSMUSG00000000983_82	chr11	-	CTTC	83709951	83709927
ENSMUSG00000000983_quad1_c	CAGGCATGACCACAGCCATTGCT	ENSMUSG00000000983	Wfdc18	quad1	c	ENSMUSG00000000983_93	chr11	-	TTTG	83709984	83709960
ENSMUSG00000000983_quad1_d	GGACTATACTCACTTAAAAGACA	ENSMUSG00000000983	Wfdc18	quad1	d	ENSMUSG00000000983_101	chr11	-	AGTA	83710016	83709992
ENSMUSG00000001014_quad1_a	CTGGTGGCTGCCTATCCGAGGGG	ENSMUSG00000001014	Icam4	quad1	a	ENSMUSG00000001014_16	chr9	+	TTTG	21029483	21029507
ENSMUSG00000001014_quad1_b	TCCTGCGCAAGTGACGACGCAGC	ENSMUSG00000001014	Icam4	quad1	b	ENSMUSG00000001014_130	chr9	-	TTTC	21029790	21029766
ENSMUSG00000001014_quad1_c	TCATGAAAGCCTGGAGCGCTTCA	ENSMUSG00000001014	Icam4	quad1	c	ENSMUSG00000001014_185	chr9	+	TTTA	21030066	21030090
ENSMUSG00000001014_quad1_d	ACGCTTGGCGGTCCTCAGACCTC	ENSMUSG00000001014	Icam4	quad1	d	ENSMUSG00000001014_272	chr9	+	CTCC	21030325	21030349
ENSMUSG00000001016_quad1_a	ACCGTAGCATCAGAAGAGCTAAT	ENSMUSG00000001016	Ilf2	quad1	a	ENSMUSG00000001016_281	chr3	-	TTTC	90484515	90484491
ENSMUSG00000001016_quad1_b	AAGAGAACGCTTCTCAGTCCACG	ENSMUSG00000001016	Ilf2	quad1	b	ENSMUSG00000001016_332	chr3	+	TTTG	90485743	90485767
ENSMUSG00000001016_quad1_c	CTTACAAGTAGGTCAAGGATCCA	ENSMUSG00000001016	Ilf2	quad1	c	ENSMUSG00000001016_387	chr3	-	TTTA	90486281	90486257
ENSMUSG00000001016_quad1_d	AGGGTACACACAGTTATGACCCT	ENSMUSG00000001016	Ilf2	quad1	d	ENSMUSG00000001016_457	chr3	+	CTTC	90487061	90487085
ENSMUSG00000001017_quad1_a	GAGGCAGAGGCCGAGGTCGTGGC	ENSMUSG00000001017	Chtop	quad1	a	ENSMUSG00000001017_62	chr3	-	TTTG	90500075	90500051
ENSMUSG00000001017_quad1_b	GTAGCTGACTAACCTCTACCACC	ENSMUSG00000001017	Chtop	quad1	b	ENSMUSG00000001017_79	chr3	+	GTTG	90502099	90502123
ENSMUSG00000001017_quad1_c	AGAAGAGCTTAAAGCAGCGCCTG	ENSMUSG00000001017	Chtop	quad1	c	ENSMUSG00000001017_193	chr3	-	TTTC	90503288	90503264
ENSMUSG00000001017_quad1_d	ATGCTGCCTGGACAGAGGGTCTA	ENSMUSG00000001017	Chtop	quad1	d	ENSMUSG00000001017_207	chr3	+	TTTA	90506118	90506142
ENSMUSG00000001018_quad1_a	CTTGGCCACGCTGTGGTTTAACC	ENSMUSG00000001018	Snapin	quad1	a	ENSMUSG00000001018_25	chr3	+	TTTC	90489554	90489578
ENSMUSG00000001018_quad1_b	TCTTCCCAGAACTGTGCCGGATC	ENSMUSG00000001018	Snapin	quad1	b	ENSMUSG00000001018_98	chr3	-	TTCC	90490285	90490261
ENSMUSG00000001018_quad1_c	CAGAGAAAGCCAAGTAGAGCTCC	ENSMUSG00000001018	Snapin	quad1	c	ENSMUSG00000001018_125	chr3	-	TTTG	90490601	90490577
ENSMUSG00000001018_quad1_d	CCGAGGGGCTCCTGGAGTTCCTG	ENSMUSG00000001018	Snapin	quad1	d	ENSMUSG00000001018_155	chr3	-	TTTG	90490902	90490878
ENSMUSG00000001020_quad1_a	TTTGAGGGCTGCCCAGATAAGGA	ENSMUSG00000001020	S100a4	quad1	a	ENSMUSG00000001020_118	chr3	+	ATTC	90605862	90605886
ENSMUSG00000001020_quad1_b	AGGGCTGCCCAGATAAGGAGCCC	ENSMUSG00000001020	S100a4	quad1	b	ENSMUSG00000001020_122	chr3	+	TTTG	90605866	90605890
ENSMUSG00000001020_quad1_c	TCTGAGGAGTCTTCACTTCTTCC	ENSMUSG00000001020	S100a4	quad1	c	ENSMUSG00000001020_138	chr3	-	TTCA	90605920	90605896
ENSMUSG00000001020_quad1_d	ATGCTGGGCACTCAATAACCGCG	ENSMUSG00000001020	S100a4	quad1	d	fillingNtc1	NA	NA	NA	NA	NA
ENSMUSG00000001021_quad1_a	ACAGCGCCCTGCATACTCCTGGA	ENSMUSG00000001021	S100a3	quad1	a	ENSMUSG00000001021_28	chr3	-	CCCC	90601857	90601833
ENSMUSG00000001021_quad1_b	CAAGATCTGCCAGTCGGAGCTCA	ENSMUSG00000001021	S100a3	quad1	b	ENSMUSG00000001021_32	chr3	+	AATA	90601861	90601885
ENSMUSG00000001021_quad1_c	CAGGTGGGCAGCTCCTTCTGCAA	ENSMUSG00000001021	S100a3	quad1	c	ENSMUSG00000001021_55	chr3	-	CGTC	90601922	90601898
ENSMUSG00000001021_quad1_d	TCTGTCTCTACTGCCACGAGTAC	ENSMUSG00000001021	S100a3	quad1	d	ENSMUSG00000001021_108	chr3	+	AGCC	90602290	90602314
ENSMUSG00000001023_quad1_a	CAGGGTACATATCGTTATGGAGA	ENSMUSG00000001023	S100a5	quad1	a	ENSMUSG00000001023_1	chr3	+	AGTC	90609804	90609828
ENSMUSG00000001023_quad1_b	AGACAGAGCTGAGTCTTGCAGAG	ENSMUSG00000001023	S100a5	quad1	b	ENSMUSG00000001023_47	chr3	+	ATCA	90609935	90609959
ENSMUSG00000001023_quad1_c	TTCCTGACCACGCTGTGCATGGC	ENSMUSG00000001023	S100a5	quad1	c	ENSMUSG00000001023_95	chr3	+	TGTG	90611594	90611618
ENSMUSG00000001023_quad1_d	ATGCTGGGCACTCAATAACCGCG	ENSMUSG00000001023	S100a5	quad1	d	fillingNtc1	NA	NA	NA	NA	NA
ENSMUSG00000001025_quad1_a	CACAAGTACTCTGGCAAGGAAGG	ENSMUSG00000001025	S100a6	quad1	a	ENSMUSG00000001025_16	chr3	+	CTTC	90613811	90613835
ENSMUSG00000001025_quad1_b	AATGGTGAGCTCCTTCTGGATCA	ENSMUSG00000001025	S100a6	quad1	b	ENSMUSG00000001025_53	chr3	-	AGCC	90613902	90613878
ENSMUSG00000001025_quad1_c	GAAGCTGCAGGATGCTGAAATTG	ENSMUSG00000001025	S100a6	quad1	c	ENSMUSG00000001025_63	chr3	+	ATTA	90614186	90614210
ENSMUSG00000001025_quad1_d	AAGGCCCCCAGGAAGGCGACATA	ENSMUSG00000001025	S100a6	quad1	d	ENSMUSG00000001025_102	chr3	-	AGCC	90614295	90614271
ENSMUSG00000001027_quad1_a	TGTATCAAGTCAGAGAGTGCGAG	ENSMUSG00000001027	Scn4a	quad1	a	ENSMUSG00000001027_425	chr11	+	TTTC	106320891	106320915
ENSMUSG00000001027_quad1_b	CTGGAAAGTTCTACTACTGCATC	ENSMUSG00000001027	Scn4a	quad1	b	ENSMUSG00000001027_762	chr11	-	TTTG	106324623	106324599
ENSMUSG00000001027_quad1_c	ATGGGAAACCTGCGTCAGAAGTG	ENSMUSG00000001027	Scn4a	quad1	c	ENSMUSG00000001027_1833	chr11	-	TTTC	106345620	106345596
ENSMUSG00000001027_quad1_d	AGGGCCCGCAGCACACGGAAGGT	ENSMUSG00000001027	Scn4a	quad1	d	ENSMUSG00000001027_1892	chr11	+	TTTC	106347776	106347800
ENSMUSG00000001029_quad1_a	CCTCCCCAGAGCCGATGCAGGAC	ENSMUSG00000001029	Icam2	quad1	a	ENSMUSG00000001029_65	chr11	-	TTTG	106378007	106377983
ENSMUSG00000001029_quad1_b	TCTCCTGCAGAGCCTCCAGCTCA	ENSMUSG00000001029	Icam2	quad1	b	ENSMUSG00000001029_186	chr11	-	TTTG	106378977	106378953
ENSMUSG00000001029_quad1_c	CAAGACTCTGTGGCTTCTACTAT	ENSMUSG00000001029	Icam2	quad1	c	ENSMUSG00000001029_265	chr11	+	TTTC	106380866	106380890
ENSMUSG00000001029_quad1_d	CCTGGGCTGTAGAACAGGATAAG	ENSMUSG00000001029	Icam2	quad1	d	ENSMUSG00000001029_297	chr11	+	CTTA	106382425	106382449
ENSMUSG00000001034_quad1_a	TGCAGATGGGCCCAGTGCACCCT	ENSMUSG00000001034	Mapk7	quad1	a	ENSMUSG00000001034_337	chr11	-	TTTC	61490513	61490489
ENSMUSG00000001034_quad1_b	CCTGCACGAGTATACGCAGGCAA	ENSMUSG00000001034	Mapk7	quad1	b	ENSMUSG00000001034_612	chr11	-	TTTC	61491384	61491360
ENSMUSG00000001034_quad1_c	AGCTATGTGGTACTGGACCTCAT	ENSMUSG00000001034	Mapk7	quad1	c	ENSMUSG00000001034_715	chr11	-	TTTC	61491692	61491668
ENSMUSG00000001034_quad1_d	GCATTGGTCACCACATCAAAAGC	ENSMUSG00000001034	Mapk7	quad1	d	ENSMUSG00000001034_766	chr11	+	TTTG	61493011	61493035
ENSMUSG00000001036_quad1_a	CTGGCACTGCTAGGCTTGCTTGA	ENSMUSG00000001036	Epn2	quad1	a	ENSMUSG00000001036_155	chr11	+	TTTC	61521765	61521789
ENSMUSG00000001036_quad1_b	AACGGTACAGTTAAAGATGATTT	ENSMUSG00000001036	Epn2	quad1	b	ENSMUSG00000001036_237	chr11	-	TTTC	61522470	61522446
ENSMUSG00000001036_quad1_c	ATGGATGCCCTCCCCAGCTCAGG	ENSMUSG00000001036	Epn2	quad1	c	ENSMUSG00000001036_362	chr11	-	TTTA	61532657	61532633
ENSMUSG00000001036_quad1_d	TCTCGAACGTTAATACCCTGGTC	ENSMUSG00000001036	Epn2	quad1	d	ENSMUSG00000001036_623	chr11	+	TTTC	61546367	61546391
ENSMUSG00000001039_quad1_a	CAGAGTATGATGACCTCTACTGC	ENSMUSG00000001039	B9d1	quad1	a	ENSMUSG00000001039_36	chr11	+	TTTC	61506344	61506368
ENSMUSG00000001039_quad1_b	AAAGTACCAACCCCTATGGCTGT	ENSMUSG00000001039	B9d1	quad1	b	ENSMUSG00000001039_96	chr11	+	TTTA	61507715	61507739
ENSMUSG00000001039_quad1_c	AGGCACAAAAGGACCATCCCCAT	ENSMUSG00000001039	B9d1	quad1	c	ENSMUSG00000001039_153	chr11	+	TTTC	61509464	61509488
ENSMUSG00000001039_quad1_d	ATGGGACGGCGACCCGAGTACAC	ENSMUSG00000001039	B9d1	quad1	d	ENSMUSG00000001039_187	chr11	+	GTTC	61512375	61512399
ENSMUSG00000001052_quad1_a	TCTCTAAAGCTTGCATGTCCAAG	ENSMUSG00000001052	Sec24b	quad1	a	ENSMUSG00000001052_520	chr3	-	TTTC	129993901	129993877
ENSMUSG00000001052_quad1_b	TCTGGTATTGATGAACATACTTG	ENSMUSG00000001052	Sec24b	quad1	b	ENSMUSG00000001052_635	chr3	+	TTTC	129996066	129996090
ENSMUSG00000001052_quad1_c	TAATAAGGACTGGCATAAAACTG	ENSMUSG00000001052	Sec24b	quad1	c	ENSMUSG00000001052_779	chr3	+	TTTC	129999522	129999546
ENSMUSG00000001052_quad1_d	GAACCCGAAACTCACCATCATTA	ENSMUSG00000001052	Sec24b	quad1	d	ENSMUSG00000001052_879	chr3	+	TTTA	130002921	130002945
ENSMUSG00000001053_quad1_a	AACAGACTGATCTCCGCGGTCTT	ENSMUSG00000001053	N4bp3	quad1	a	ENSMUSG00000001053_159	chr11	+	TTTC	51644113	51644137
ENSMUSG00000001053_quad1_b	TGGGCCACCTCATGAAGTCGTTC	ENSMUSG00000001053	N4bp3	quad1	b	ENSMUSG00000001053_229	chr11	+	TTTC	51644449	51644473
ENSMUSG00000001053_quad1_c	GCCGTAGTCCAGGTACTGGCCCC	ENSMUSG00000001053	N4bp3	quad1	c	ENSMUSG00000001053_349	chr11	-	TTTG	51645433	51645409
ENSMUSG00000001053_quad1_d	CCCTGAAGAACTTCGGGCCGCAC	ENSMUSG00000001053	N4bp3	quad1	d	ENSMUSG00000001053_525	chr11	-	TTTC	51646174	51646150
ENSMUSG00000001054_quad1_a	ATGTTCATCAGCACGGGCAGCGC	ENSMUSG00000001054	Rmnd5b	quad1	a	ENSMUSG00000001054_123	chr11	+	TTTA	51624532	51624556
ENSMUSG00000001054_quad1_b	AGTGGAGTCCCCACTTAGTGTCA	ENSMUSG00000001054	Rmnd5b	quad1	b	ENSMUSG00000001054_153	chr11	-	TTTC	51625696	51625672
ENSMUSG00000001054_quad1_c	TCCGCCTCCTAGCTGGGGGCCCC	ENSMUSG00000001054	Rmnd5b	quad1	c	ENSMUSG00000001054_238	chr11	-	TTTA	51626829	51626805
ENSMUSG00000001054_quad1_d	CAAGATCCGATTCAACTCCAAGA	ENSMUSG00000001054	Rmnd5b	quad1	d	ENSMUSG00000001054_281	chr11	+	CTTC	51627033	51627057
ENSMUSG00000001056_quad1_a	GGGAGCGGCCTTTACTTTGGTCA	ENSMUSG00000001056	Nhp2	quad1	a	ENSMUSG00000001056_11	chr11	-	CTTC	51619845	51619821
ENSMUSG00000001056_quad1_b	TGAACCTCCTTCACCCCGCGACG	ENSMUSG00000001056	Nhp2	quad1	b	ENSMUSG00000001056_86	chr11	-	TTTC	51620128	51620104
ENSMUSG00000001056_quad1_c	GCAGGAGATACATTGCCGATTGA	ENSMUSG00000001056	Nhp2	quad1	c	ENSMUSG00000001056_109	chr11	+	TTTG	51622494	51622518
ENSMUSG00000001056_quad1_d	TCTCCTGTGTAGGACTTGGGTGC	ENSMUSG00000001056	Nhp2	quad1	d	ENSMUSG00000001056_150	chr11	+	CTTC	51623076	51623100
ENSMUSG00000001062_quad1_a	TGAGGGCAGCTCTCCAAGACCAG	ENSMUSG00000001062	Vps9d1	quad1	a	ENSMUSG00000001062_152	chr8	+	CTTC	123245523	123245547
ENSMUSG00000001062_quad1_b	GCTATGTCTGAGCCTCAGACCCC	ENSMUSG00000001062	Vps9d1	quad1	b	ENSMUSG00000001062_299	chr8	-	TTTG	123246819	123246795
ENSMUSG00000001062_quad1_c	TAGGGAGCTGACACCACTGGAGA	ENSMUSG00000001062	Vps9d1	quad1	c	ENSMUSG00000001062_596	chr8	-	TTTC	123248880	123248856
ENSMUSG00000001062_quad1_d	ATGGCGCTCTGCAGTGGCTTCGC	ENSMUSG00000001062	Vps9d1	quad1	d	ENSMUSG00000001062_766	chr8	+	TTTC	123254033	123254057
ENSMUSG00000001065_quad1_a	CTCACGGAGCCTCCGAAGCATCT	ENSMUSG00000001065	Zfp276	quad1	a	ENSMUSG00000001065_92	chr8	+	TTTC	123255758	123255782
ENSMUSG00000001065_quad1_b	CCAGGGCAACTGGGTGAGACGCA	ENSMUSG00000001065	Zfp276	quad1	b	ENSMUSG00000001065_356	chr8	+	TTTC	123258303	123258327
ENSMUSG00000001065_quad1_c	TGGGTAAGGCTCAAAGGACTCAT	ENSMUSG00000001065	Zfp276	quad1	c	ENSMUSG00000001065_429	chr8	-	TTTC	123259510	123259486
ENSMUSG00000001065_quad1_d	CATCTGTGACGAGTGCGGGCAGA	ENSMUSG00000001065	Zfp276	quad1	d	ENSMUSG00000001065_570	chr8	+	ATTA	123267609	123267633
ENSMUSG00000001076_quad1_a	ATCAAGCTGGACGGTGGGAAGGT	ENSMUSG00000001076	C1ql4	quad1	a	ENSMUSG00000001076_40	chr15	-	CTTC	99084841	99084817
ENSMUSG00000001076_quad1_b	CGTTCTTCATCAGATCGGCCCAC	ENSMUSG00000001076	C1ql4	quad1	b	ENSMUSG00000001076_82	chr15	+	TGTC	99087193	99087217
ENSMUSG00000001076_quad1_c	CTGGAGAGCCAGGCAGGCCAGGA	ENSMUSG00000001076	C1ql4	quad1	c	ENSMUSG00000001076_172	chr15	-	CCCC	99087491	99087467
ENSMUSG00000001076_quad1_d	GCCGTCGGGGTGGCCATGGTGCT	ENSMUSG00000001076	C1ql4	quad1	d	ENSMUSG00000001076_239	chr15	-	CGCA	99087747	99087723
ENSMUSG00000001082_quad1_a	AGAGGAAGGCTGGTACTAGCAGC	ENSMUSG00000001082	Mfsd10	quad1	a	ENSMUSG00000001082_121	chr5	+	ATTA	34634479	34634503
ENSMUSG00000001082_quad1_b	CCTAGGCAGTCATCGGGGTAGCC	ENSMUSG00000001082	Mfsd10	quad1	b	ENSMUSG00000001082_331	chr5	-	TTTC	34635540	34635516
ENSMUSG00000001082_quad1_c	TCCGCACCACTCACAGGAGCTGC	ENSMUSG00000001082	Mfsd10	quad1	c	ENSMUSG00000001082_424	chr5	-	CTTC	34636090	34636066
ENSMUSG00000001082_quad1_d	CGCTGGCATCCCGATGGCTGAAG	ENSMUSG00000001082	Mfsd10	quad1	d	ENSMUSG00000001082_450	chr5	+	TTTC	34636437	34636461
ENSMUSG00000001089_quad1_a	GTGTCAGAATTAGAAAAGCTAAA	ENSMUSG00000001089	Luzp1	quad1	a	ENSMUSG00000001089_180	chr4	+	TTTA	136541001	136541025
ENSMUSG00000001089_quad1_b	TATTCAGCTCAGTTAGGTAATTA	ENSMUSG00000001089	Luzp1	quad1	b	ENSMUSG00000001089_369	chr4	-	TTTC	136541468	136541444
ENSMUSG00000001089_quad1_c	TCAAAATATCCTTATAGTTCAAG	ENSMUSG00000001089	Luzp1	quad1	c	ENSMUSG00000001089_648	chr4	+	TTTA	136542273	136542297
ENSMUSG00000001089_quad1_d	AAATAGGGCAGTTCTAGTTCCCC	ENSMUSG00000001089	Luzp1	quad1	d	ENSMUSG00000001089_773	chr4	-	TTTC	136542589	136542565
ENSMUSG00000001089_quad2_a	CCAGCAGGCGAATACACAACCCG	ENSMUSG00000001089	Luzp1	quad2	a	ENSMUSG00000001089_1115	chr4	+	GTTA	136545262	136545286
ENSMUSG00000001089_quad2_b	GCCTGCTGGTAACAAATGTGCTG	ENSMUSG00000001089	Luzp1	quad2	b	ENSMUSG00000001089_1121	chr4	-	ATTC	136545278	136545254
ENSMUSG00000001089_quad2_c	GACTGAGGAGCGGCTGCACCCAG	ENSMUSG00000001089	Luzp1	quad2	c	ENSMUSG00000001089_1144	chr4	+	TTTG	136545341	136545365
ENSMUSG00000001089_quad2_d	CTGGGTGCAGCCGCTCCTCAGTC	ENSMUSG00000001089	Luzp1	quad2	d	ENSMUSG00000001089_1156	chr4	-	TTTG	136545371	136545347
ENSMUSG00000001095_quad1_a	TCTAAGTGGCTGGGAGACAAACT	ENSMUSG00000001095	Slc13a2	quad1	a	ENSMUSG00000001095_180	chr11	-	TTTG	78399185	78399161
ENSMUSG00000001095_quad1_b	TTGGCGAAAGCTGTGTCACCCCA	ENSMUSG00000001095	Slc13a2	quad1	b	ENSMUSG00000001095_300	chr11	+	TTTA	78400755	78400779
ENSMUSG00000001095_quad1_c	ATGGGTATCATGGAAGCCTCCAA	ENSMUSG00000001095	Slc13a2	quad1	c	ENSMUSG00000001095_652	chr11	-	TTTG	78406837	78406813
ENSMUSG00000001095_quad1_d	CTGTTGCCTCTGCCACTCATTGT	ENSMUSG00000001095	Slc13a2	quad1	d	ENSMUSG00000001095_710	chr11	-	TTTC	78422102	78422078
ENSMUSG00000001098_quad1_a	TGAGGAGACCCTGAATATCTTGC	ENSMUSG00000001098	Kctd10	quad1	a	ENSMUSG00000001098_59	chr5	-	TTTA	114365844	114365820
ENSMUSG00000001098_quad1_b	CGGCCCTGGCCGTAAAATGACCA	ENSMUSG00000001098	Kctd10	quad1	b	ENSMUSG00000001098_97	chr5	+	TTTC	114367266	114367290
ENSMUSG00000001098_quad1_c	CTGCTGCCCACTGCAGGCTGGAT	ENSMUSG00000001098	Kctd10	quad1	c	ENSMUSG00000001098_284	chr5	-	TTTC	114370248	114370224
ENSMUSG00000001098_quad1_d	AGTGGACGCATGGAAGTGCTCAC	ENSMUSG00000001098	Kctd10	quad1	d	ENSMUSG00000001098_303	chr5	-	GTTC	114374933	114374909
ENSMUSG00000001100_quad1_a	CCTGGCAGGCCAGACTGTATGAC	ENSMUSG00000001100	Poldip2	quad1	a	ENSMUSG00000001100_100	chr11	+	TTTC	78515130	78515154
ENSMUSG00000001100_quad1_b	TCTGGTCATACAGAAGAAATCTT	ENSMUSG00000001100	Poldip2	quad1	b	ENSMUSG00000001100_248	chr11	-	TTTG	78517930	78517906
ENSMUSG00000001100_quad1_c	CAAGCGTATACAATAGCGCCACT	ENSMUSG00000001100	Poldip2	quad1	c	ENSMUSG00000001100_345	chr11	-	TTTC	78519204	78519180
ENSMUSG00000001100_quad1_d	GGAACCAGTGTTATCCAAGGAGC	ENSMUSG00000001100	Poldip2	quad1	d	ENSMUSG00000001100_392	chr11	+	TTTA	78521147	78521171
ENSMUSG00000001103_quad1_a	TCACCCCATGTCAGCTCCATGGC	ENSMUSG00000001103	Sebox	quad1	a	ENSMUSG00000001103_1	chr11	+	CTCC	78503528	78503552
ENSMUSG00000001103_quad1_b	AGTGTCGGGCAGTTGGTGGAGCT	ENSMUSG00000001103	Sebox	quad1	b	ENSMUSG00000001103_47	chr11	+	TTTC	78503782	78503806
ENSMUSG00000001103_quad1_c	GGGGAAGCTCCAGCCTGGAGTTT	ENSMUSG00000001103	Sebox	quad1	c	ENSMUSG00000001103_133	chr11	-	TTTG	78504105	78504081
ENSMUSG00000001103_quad1_d	ACTGGGCAACCTGTCTGACCTTA	ENSMUSG00000001103	Sebox	quad1	d	ENSMUSG00000001103_213	chr11	+	CTTC	78504339	78504363
ENSMUSG00000001105_quad1_a	ATGAACTGAACAAGCTCCGAGTG	ENSMUSG00000001105	Ift20	quad1	a	ENSMUSG00000001105_15	chr11	+	TTTG	78538872	78538896
ENSMUSG00000001105_quad1_b	AGAAAATTGTTGGTGGTCTAATT	ENSMUSG00000001105	Ift20	quad1	b	ENSMUSG00000001105_62	chr11	+	TTTC	78539971	78539995
ENSMUSG00000001105_quad1_c	TGCTATCAGGGCCTGCAGCTGCT	ENSMUSG00000001105	Ift20	quad1	c	ENSMUSG00000001105_116	chr11	-	TTTC	78540979	78540955
ENSMUSG00000001105_quad1_d	AGGTATCGGGTTGAATATGAAGC	ENSMUSG00000001105	Ift20	quad1	d	ENSMUSG00000001105_133	chr11	+	TTTC	78541355	78541379
ENSMUSG00000001119_quad1_a	TGTGGGAATCAAGGATGTGTTTG	ENSMUSG00000001119	Col6a1	quad1	a	ENSMUSG00000001119_298	chr10	-	TTTC	76711135	76711111
ENSMUSG00000001119_quad1_b	CCTCATACCCAGGGTCGCCTCGG	ENSMUSG00000001119	Col6a1	quad1	b	ENSMUSG00000001119_1098	chr10	+	TTTA	76720956	76720980
ENSMUSG00000001119_quad1_c	ACGGCAGCTGACTGGGGGCATAG	ENSMUSG00000001119	Col6a1	quad1	c	ENSMUSG00000001119_1184	chr10	-	TTTC	76721484	76721460
ENSMUSG00000001119_quad1_d	TGTGGCCATCACACCTGACCACC	ENSMUSG00000001119	Col6a1	quad1	d	ENSMUSG00000001119_1217	chr10	-	TTTC	76721844	76721820
ENSMUSG00000001120_quad1_a	ACACACTGGATGATGGCGTCTGG	ENSMUSG00000001120	Pcbp3	quad1	a	ENSMUSG00000001120_268	chr10	+	TTTC	76788415	76788439
ENSMUSG00000001120_quad1_b	CCTCTGAGATGTTGATCCTGGCG	ENSMUSG00000001120	Pcbp3	quad1	b	ENSMUSG00000001120_395	chr10	+	TTTC	76797880	76797904
ENSMUSG00000001120_quad1_c	GGGCAGAGCACACTCACCTCTTC	ENSMUSG00000001120	Pcbp3	quad1	c	ENSMUSG00000001120_411	chr10	+	TTTA	76798606	76798630
ENSMUSG00000001120_quad1_d	CCTACAGGAAGTTGGAAGCATCA	ENSMUSG00000001120	Pcbp3	quad1	d	ENSMUSG00000001120_452	chr10	-	TTTC	76799563	76799539
ENSMUSG00000001123_quad1_a	AATGAGAATGCTGTTGTCCGAAA	ENSMUSG00000001123	Lgals9	quad1	a	ENSMUSG00000001123_108	chr11	-	TTTC	78965800	78965776
ENSMUSG00000001123_quad1_b	CCCGTCCAAGTCCATCATGATAT	ENSMUSG00000001123	Lgals9	quad1	b	ENSMUSG00000001123_167	chr11	-	TTTA	78966052	78966028
ENSMUSG00000001123_quad1_c	GACTTACAGAGAACATCTGTCCA	ENSMUSG00000001123	Lgals9	quad1	c	ENSMUSG00000001123_220	chr11	+	TTTA	78967433	78967457
ENSMUSG00000001123_quad1_d	TGCAGTACCAACACCGCGTACCC	ENSMUSG00000001123	Lgals9	quad1	d	ENSMUSG00000001123_351	chr11	-	TTTG	78971406	78971382
ENSMUSG00000001127_quad1_a	TTAGGCAGGTACACTTTGACAGT	ENSMUSG00000001127	Araf	quad1	a	ENSMUSG00000001127_26	chrX	-	CTTG	20850070	20850046
ENSMUSG00000001127_quad1_b	CATACTTACCCTTTGATGAGCCT	ENSMUSG00000001127	Araf	quad1	b	ENSMUSG00000001127_77	chrX	-	TTTC	20850361	20850337
ENSMUSG00000001127_quad1_c	TAGGACCTCCACAATGAGCTCCT	ENSMUSG00000001127	Araf	quad1	c	ENSMUSG00000001127_112	chrX	-	CTTC	20851542	20851518
ENSMUSG00000001127_quad1_d	TCCAAGGTCCCCACCGTCTGCGT	ENSMUSG00000001127	Araf	quad1	d	ENSMUSG00000001127_174	chrX	+	TTCC	20851762	20851786
ENSMUSG00000001128_quad1_a	ATGGGAAGCCATGTGCTGGAAAA	ENSMUSG00000001128	Cfp	quad1	a	ENSMUSG00000001128_168	chrX	-	TTTA	20927604	20927580
ENSMUSG00000001128_quad1_b	ACTTGCTAACCAGGGCAAGGTAC	ENSMUSG00000001128	Cfp	quad1	b	ENSMUSG00000001128_222	chrX	+	TTTG	20927939	20927963
ENSMUSG00000001128_quad1_c	CCAGGGGGCTGGTGTGAAGGTGC	ENSMUSG00000001128	Cfp	quad1	c	ENSMUSG00000001128_306	chrX	+	TTTC	20928386	20928410
ENSMUSG00000001128_quad1_d	TGAGGGGTCCCAGCTGCGACACA	ENSMUSG00000001128	Cfp	quad1	d	ENSMUSG00000001128_469	chrX	-	GTTC	20929721	20929697
ENSMUSG00000001131_quad1_a	TGGGGAACCCATGAATTTAGCCC	ENSMUSG00000001131	Timp1	quad1	a	ENSMUSG00000001131_71	chrX	-	TTTC	20872809	20872785
ENSMUSG00000001131_quad1_b	TCACTCATGGGCAGATGCTAAAA	ENSMUSG00000001131	Timp1	quad1	b	ENSMUSG00000001131_91	chrX	+	TTTG	20873032	20873056
ENSMUSG00000001131_quad1_c	TCAAAGACCTATAGTGCTGGCTG	ENSMUSG00000001131	Timp1	quad1	c	ENSMUSG00000001131_183	chrX	+	TTTC	20873453	20873477
ENSMUSG00000001131_quad1_d	CAAGGGATAGATAAACAGGGAAA	ENSMUSG00000001131	Timp1	quad1	d	ENSMUSG00000001131_220	chrX	-	TTTG	20874500	20874476
ENSMUSG00000001134_quad1_a	TAGGCTCAGCGACAGCCTCACCA	ENSMUSG00000001134	Uxt	quad1	a	ENSMUSG00000001134_58	chrX	-	TTTC	20952278	20952254
ENSMUSG00000001134_quad1_b	TCAGCCCAGATACTTCACGCATC	ENSMUSG00000001134	Uxt	quad1	b	ENSMUSG00000001134_114	chrX	-	TTCC	20959473	20959449
ENSMUSG00000001134_quad1_c	TCCTGGCCCTATAGGAAACTAAT	ENSMUSG00000001134	Uxt	quad1	c	ENSMUSG00000001134_155	chrX	-	TTTC	20959820	20959796
ENSMUSG00000001134_quad1_d	ACGTTGTCACTCACTGCAAGTCT	ENSMUSG00000001134	Uxt	quad1	d	ENSMUSG00000001134_201	chrX	+	TCCC	20961662	20961686
ENSMUSG00000001138_quad1_a	GTATCGTTGAAGACAAAGTGGAG	ENSMUSG00000001138	Cnnm3	quad1	a	ENSMUSG00000001138_312	chr1	-	TTTG	36513122	36513098
ENSMUSG00000001138_quad1_b	CCTCCCACAGGCAAGTCCCACCT	ENSMUSG00000001138	Cnnm3	quad1	b	ENSMUSG00000001138_331	chr1	+	TGTC	36518938	36518962
ENSMUSG00000001138_quad1_c	CTTTATATTCATCATCAGACACC	ENSMUSG00000001138	Cnnm3	quad1	c	ENSMUSG00000001138_431	chr1	-	TTTA	36520180	36520156
ENSMUSG00000001138_quad1_d	ACGAGAGCAACCGCCTGGCCGCA	ENSMUSG00000001138	Cnnm3	quad1	d	ENSMUSG00000001138_488	chr1	+	TTTG	36520605	36520629
ENSMUSG00000001143_quad1_a	GGACAATGGCTGTGCAGCCACCC	ENSMUSG00000001143	Lman2l	quad1	a	ENSMUSG00000001143_194	chr1	+	TTTC	36428352	36428376
ENSMUSG00000001143_quad1_b	TAGACACCTATCCCAATGAGGAG	ENSMUSG00000001143	Lman2l	quad1	b	ENSMUSG00000001143_279	chr1	-	TTTG	36438788	36438764
ENSMUSG00000001143_quad1_c	CTGAAAGACTGGGAACTGCAGGT	ENSMUSG00000001143	Lman2l	quad1	c	ENSMUSG00000001143_351	chr1	-	TTTC	36439721	36439697
ENSMUSG00000001143_quad1_d	ATAGCGAAGAACTGCTTGTTCCC	ENSMUSG00000001143	Lman2l	quad1	d	ENSMUSG00000001143_400	chr1	+	TTCC	36443579	36443603
ENSMUSG00000001150_quad1_a	GAAAAGATAAAACTTGAGCTAGT	ENSMUSG00000001150	Mcm3ap	quad1	a	ENSMUSG00000001150_256	chr10	-	TTTC	76470675	76470651
ENSMUSG00000001150_quad1_b	AGGGCTACAATGTCCTGCTTAAT	ENSMUSG00000001150	Mcm3ap	quad1	b	ENSMUSG00000001150_957	chr10	+	TTTC	76483334	76483358
ENSMUSG00000001150_quad1_c	GGAGTGCAGTAGAAATAGACCAG	ENSMUSG00000001150	Mcm3ap	quad1	c	ENSMUSG00000001150_1426	chr10	+	TTTA	76496403	76496427
ENSMUSG00000001150_quad1_d	TCTTAAAGGTCTGATGTTACAGG	ENSMUSG00000001150	Mcm3ap	quad1	d	ENSMUSG00000001150_1802	chr10	+	TTTC	76504618	76504642
ENSMUSG00000001151_quad1_a	GGTGGAGTTGTTACAAGAAAAAC	ENSMUSG00000001151	Pcnt	quad1	a	ENSMUSG00000001151_1873	chr10	-	TTTA	76401540	76401516
ENSMUSG00000001151_quad1_b	AGGGCTGATGAAGAAGCTTTCAC	ENSMUSG00000001151	Pcnt	quad1	b	ENSMUSG00000001151_2183	chr10	+	TTTC	76411624	76411648
ENSMUSG00000001151_quad1_c	TGTAGACTCCAGAGAATCCTCCC	ENSMUSG00000001151	Pcnt	quad1	c	ENSMUSG00000001151_2819	chr10	+	TTTC	76427817	76427841
ENSMUSG00000001151_quad1_d	CCTGAAGAACCTGGAGGCTCAAC	ENSMUSG00000001151	Pcnt	quad1	d	ENSMUSG00000001151_3009	chr10	-	TTTC	76433140	76433116
ENSMUSG00000001155_quad1_a	TTTGCAGTGTATCTCTATGGTGA	ENSMUSG00000001155	Ftcd	quad1	a	ENSMUSG00000001155_150	chr10	+	TTTC	76579772	76579796
ENSMUSG00000001155_quad1_b	CGTGCACCCGTGACAGTAGCACC	ENSMUSG00000001155	Ftcd	quad1	b	ENSMUSG00000001155_217	chr10	-	CTTC	76580073	76580049
ENSMUSG00000001155_quad1_c	TGGACACCTGAGCCAGGTTCTTC	ENSMUSG00000001155	Ftcd	quad1	c	ENSMUSG00000001155_286	chr10	-	TTTG	76581368	76581344
ENSMUSG00000001155_quad1_d	AGTGGCACAGCGACTGCCTGTCT	ENSMUSG00000001155	Ftcd	quad1	d	ENSMUSG00000001155_546	chr10	-	TTTC	76587355	76587331
ENSMUSG00000001156_quad1_a	TTTGACTTGCAGAAACTTGAAGA	ENSMUSG00000001156	Mxd1	quad1	a	ENSMUSG00000001156_132	chr6	-	CCCC	86651617	86651593
ENSMUSG00000001156_quad1_b	TACAGGCGTGCTCACCTCCGCCT	ENSMUSG00000001156	Mxd1	quad1	b	ENSMUSG00000001156_179	chr6	-	TTTC	86653208	86653184
ENSMUSG00000001156_quad1_c	AGATCAACTCACAATGAAATGGA	ENSMUSG00000001156	Mxd1	quad1	c	ENSMUSG00000001156_205	chr6	-	TTTC	86663106	86663082
ENSMUSG00000001156_quad1_d	GAAGCTGAACATGGGTATGCCTC	ENSMUSG00000001156	Mxd1	quad1	d	ENSMUSG00000001156_245	chr6	-	TTTA	86668639	86668615
ENSMUSG00000001157_quad1_a	TTAAGACGTCATCTCGATACAGT	ENSMUSG00000001157	Gmcl1	quad1	a	ENSMUSG00000001157_531	chr6	+	TTTA	86721390	86721414
ENSMUSG00000001157_quad1_b	CAAGAACCACTGAACATACTAGA	ENSMUSG00000001157	Gmcl1	quad1	b	ENSMUSG00000001157_590	chr6	+	TTTC	86722627	86722651
ENSMUSG00000001157_quad1_c	AATGGTGAAAACAGTGACATTAA	ENSMUSG00000001157	Gmcl1	quad1	c	ENSMUSG00000001157_652	chr6	-	TTTG	86726151	86726127
ENSMUSG00000001157_quad1_d	GTACCTGCGCGGCGTGTTCAGCA	ENSMUSG00000001157	Gmcl1	quad1	d	ENSMUSG00000001157_677	chr6	+	TTCC	86732903	86732927
ENSMUSG00000001158_quad1_a	TCTCCAGGGGAAGAAGGTAGACG	ENSMUSG00000001158	Snrnp27	quad1	a	ENSMUSG00000001158_136	chr6	-	TTTC	86676297	86676273
ENSMUSG00000001158_quad1_b	GAAATGATGAAATTAATGGGATT	ENSMUSG00000001158	Snrnp27	quad1	b	ENSMUSG00000001158_166	chr6	-	AATA	86680955	86680931
ENSMUSG00000001158_quad1_c	ACTTGATAAACATTAGGTCTCCA	ENSMUSG00000001158	Snrnp27	quad1	c	ENSMUSG00000001158_234	chr6	-	CTTC	86681723	86681699
ENSMUSG00000001158_quad1_d	TGTCTACACTCACCTGGAGCGTC	ENSMUSG00000001158	Snrnp27	quad1	d	ENSMUSG00000001158_237	chr6	+	TTTC	86682839	86682863
ENSMUSG00000001166_quad1_a	CTTTAGAAACTGTGATATGTCCT	ENSMUSG00000001166	Oas1c	quad1	a	ENSMUSG00000001166_43	chr5	-	CTTG	120802090	120802066
ENSMUSG00000001166_quad1_b	TTCGAATGTTCCCATACATAGAC	ENSMUSG00000001166	Oas1c	quad1	b	ENSMUSG00000001166_151	chr5	+	TTTA	120802974	120802998
ENSMUSG00000001166_quad1_c	AGAGGCCAAAATGGTGTTGTTCT	ENSMUSG00000001166	Oas1c	quad1	c	ENSMUSG00000001166_357	chr5	-	AGTC	120808211	120808187
ENSMUSG00000001166_quad1_d	ATATGTGATTACCTCTTTCCTGA	ENSMUSG00000001166	Oas1c	quad1	d	ENSMUSG00000001166_430	chr5	-	GTTC	120808719	120808695
ENSMUSG00000001168_quad1_a	ATAGAGGGTCACCTCCTTGGTGA	ENSMUSG00000001168	Oas1h	quad1	a	ENSMUSG00000001168_27	chr5	+	GTTC	120861519	120861543
ENSMUSG00000001168_quad1_b	GGGTGGTTCCTACAATCGATACA	ENSMUSG00000001168	Oas1h	quad1	b	ENSMUSG00000001168_91	chr5	+	TTTA	120862528	120862552
ENSMUSG00000001168_quad1_c	CTGCTTGCTGACTTACACAGGGC	ENSMUSG00000001168	Oas1h	quad1	c	ENSMUSG00000001168_195	chr5	-	TTTG	120862841	120862817
ENSMUSG00000001168_quad1_d	TCTGGTCAAGCACTGGTATCAAC	ENSMUSG00000001168	Oas1h	quad1	d	ENSMUSG00000001168_266	chr5	+	TTTG	120867152	120867176
ENSMUSG00000001173_quad1_a	AAGGTGGCTGCAAAATTCGGGTA	ENSMUSG00000001173	Ocrl	quad1	a	ENSMUSG00000001173_149	chrX	+	TTTA	47930364	47930388
ENSMUSG00000001173_quad1_b	AGTCCCCAATCAGACTGTCCCGC	ENSMUSG00000001173	Ocrl	quad1	b	ENSMUSG00000001173_613	chrX	+	TTTC	47936440	47936464
ENSMUSG00000001173_quad1_c	AATGAAGGGGAAATTAATTTCGT	ENSMUSG00000001173	Ocrl	quad1	c	ENSMUSG00000001173_709	chrX	+	TTTC	47941147	47941171
ENSMUSG00000001173_quad1_d	CTGGAAGCTCTGCCAGAGCCAGT	ENSMUSG00000001173	Ocrl	quad1	d	ENSMUSG00000001173_1224	chrX	+	TTTC	47962117	47962141
ENSMUSG00000001175_quad1_a	TCTGTGTAGGCTGATCAGCTGAC	ENSMUSG00000001175	Calm1	quad1	a	ENSMUSG00000001175_19	chr12	+	TTTC	100202380	100202404
ENSMUSG00000001175_quad1_b	GTTGATCATATCCTGCAGCTCGG	ENSMUSG00000001175	Calm1	quad1	b	ENSMUSG00000001175_97	chr12	-	CTTC	100203706	100203682
ENSMUSG00000001175_quad1_c	TCTTCTCATTAAAGGCAATGGCA	ENSMUSG00000001175	Calm1	quad1	c	ENSMUSG00000001175_107	chr12	+	TTTC	100205595	100205619
ENSMUSG00000001175_quad1_d	GGAGAAAAGCTAACAGATGAAGA	ENSMUSG00000001175	Calm1	quad1	d	ENSMUSG00000001175_179	chr12	+	CTTA	100206148	100206172
ENSMUSG00000001211_quad1_a	AGGATGCCCTGCAAGAGATGTAC	ENSMUSG00000001211	Agpat3	quad1	a	ENSMUSG00000001211_128	chr10	-	TTTC	78274276	78274252
ENSMUSG00000001211_quad1_b	AGGGTCACGTCATAGATAGCTGC	ENSMUSG00000001211	Agpat3	quad1	b	ENSMUSG00000001211_207	chr10	+	GTTC	78282448	78282472
ENSMUSG00000001211_quad1_c	TCCTGTACTGCGAAGGAACACGC	ENSMUSG00000001211	Agpat3	quad1	c	ENSMUSG00000001211_285	chr10	-	TTTC	78283248	78283224
ENSMUSG00000001211_quad1_d	GCTGACTACCCAGAGTACATGTG	ENSMUSG00000001211	Agpat3	quad1	d	ENSMUSG00000001211_305	chr10	-	CTTA	78284216	78284192
ENSMUSG00000001225_quad1_a	AGTTGAGAAACCAGAACGTGAAT	ENSMUSG00000001225	Slc26a3	quad1	a	ENSMUSG00000001225_294	chr12	-	TTTC	31450925	31450901
ENSMUSG00000001225_quad1_b	TGTGAAGACCGACTCCAGGACCT	ENSMUSG00000001225	Slc26a3	quad1	b	ENSMUSG00000001225_334	chr12	-	TTTG	31452520	31452496
ENSMUSG00000001225_quad1_c	CAAGACACCATAGGAGACAGCTT	ENSMUSG00000001225	Slc26a3	quad1	c	ENSMUSG00000001225_451	chr12	+	TTTC	31457031	31457055
ENSMUSG00000001225_quad1_d	AAAGACTCCGACGAAGAATTGGA	ENSMUSG00000001225	Slc26a3	quad1	d	ENSMUSG00000001225_845	chr12	+	TTTC	31466423	31466447
ENSMUSG00000001227_quad1_a	TTGTGAAGCCCAACGCCAGTGTC	ENSMUSG00000001227	Sema6b	quad1	a	ENSMUSG00000001227_451	chr17	-	TTTC	56126535	56126511
ENSMUSG00000001227_quad1_b	CAGGTAGTTAAACTCCATGGCGA	ENSMUSG00000001227	Sema6b	quad1	b	ENSMUSG00000001227_699	chr17	+	TTTC	56129410	56129434
ENSMUSG00000001227_quad1_c	CTGTGCGCAGTGTGGGCCGGTCC	ENSMUSG00000001227	Sema6b	quad1	c	ENSMUSG00000001227_756	chr17	+	TTTA	56129996	56130020
[truncated: 90,485 more rows]
