# Supplementary material for: Advancing the genetic engineering toolbox by combining AsCas12a knock-in mice with ultra-compact screening
Source: Nat Commun. 2025 Jan 30;16:974. doi: 10.1038/s41467-025-56282-2 (PMC11782673; doi:10.1038/s41467-025-56282-2)
Supplement: Supplementary file 4 — Supplementary Data 2 [file 41467_2025_56282_MOESM4_ESM.xlsx]

## Sheet: quad_gRNA_DMSOvsInput
id	group	LogFC	PValue	FDR	Direction
NTC_quad52_a	NTC	4.38892	7.87608e-07	1.21601e-05	Enriched
Ntn4_quad1_a	Ntn4	5.56295	3.54931e-05	0.00021717	Enriched
Pnoc_quad1_a	Pnoc	3.7093	0.000289013	0.00112634	Enriched
NTC_quad83_a	NTC	5.91992	0.000686166	0.00224936	Enriched
Cidec_quad1_a	Cidec	4.78377	0.000712468	0.00231751	Enriched
Rasl2-9_quad1_a	Rasl2-9	4.94608	0.0011623	0.00344871	Enriched
Cant1_quad1_a	Cant1	4.98787	0.00135835	0.00390587	Enriched
AI837181_quad1_a	AI837181	4.58754	0.0013806	0.00395839	Enriched
Fstl5_quad1_a	Fstl5	3.67291	0.00148454	0.00419152	Enriched
Pwwp2b_quad1_a	Pwwp2b	4.94376	0.00154339	0.00433029	Enriched
A930003A15Rik_quad1_a	A930003A15Rik	4.72597	0.00204906	0.00546567	Enriched
Defa38_quad1_a	Defa38	4.46841	0.00213508	0.00565031	Enriched
H2-M10.1_quad1_a	H2-M10.1	4.9402	0.00295126	0.00737378	Enriched
Pate5_quad1_a	Pate5	4.45446	0.00308348	0.00765721	Enriched
Gm35060_quad1_a	Gm35060	4.04012	0.00383044	0.00916806	Enriched
Clip1_quad1_a	Clip1	4.19476	0.0041244	0.00974099	Enriched
Myl9_quad1_a	Myl9	3.95927	0.00454392	0.0105736	Enriched
Trav7-6_quad1_a	Trav7-6	4.59007	0.00508559	0.011591	Enriched
Gm10471_quad1_a	Gm10471	3.42245	0.00510579	0.011625	Enriched
Parp2_quad1_a	Parp2	3.33685	0.00518082	0.0117639	Enriched
Irak2_quad1_a	Irak2	4.33048	0.00527587	0.0119475	Enriched
Cask_quad2_a	Cask	3.74757	0.00563831	0.0126102	Enriched
Cdpf1_quad1_a	Cdpf1	3.32572	0.00570148	0.0127313	Enriched
Gm266_quad1_a	Gm266	3.35316	0.00579847	0.0129037	Enriched
Dmkn_quad1_a	Dmkn	4.39367	0.00580475	0.0129114	Enriched
Tmem252_quad1_a	Tmem252	4.65363	0.00587041	0.0130214	Enriched
Samd5_quad1_a	Samd5	4.43224	0.00630477	0.0137924	Enriched
Olfr54_quad1_a	Olfr54	4.29045	0.00635992	0.0138888	Enriched
Gm3550_quad1_a	Gm3550	4.5067	0.00641266	0.0139873	Enriched
Lurap1_quad1_a	Lurap1	3.93246	0.00642529	0.0140102	Enriched
Mylk_quad1_a	Mylk	4.35538	0.0064264	0.0140102	Enriched
Elmo3_quad1_a	Elmo3	3.75554	0.00644948	0.0140493	Enriched
Tex38_quad1_a	Tex38	2.84948	0.00650777	0.0141565	Enriched
Irf2bp1_quad1_a	Irf2bp1	4.50736	0.00653228	0.0142013	Enriched
Cck_quad2_a	Cck	3.37528	0.00661075	0.0143463	Enriched
Tnfsf8_quad1_a	Tnfsf8	3.81835	0.00709055	0.0152243	Enriched
Serpina1f_quad1_a	Serpina1f	3.16295	0.00710634	0.0152494	Enriched
Gm38303_quad1_a	Gm38303	4.49547	0.00768438	0.016285	Enriched
Rims2_quad1_a	Rims2	3.86941	0.00791858	0.016691	Enriched
Nxnl1_quad1_a	Nxnl1	3.97754	0.00828113	0.0173362	Enriched
Pla2g6_quad1_a	Pla2g6	3.39619	0.00853559	0.0177956	Enriched
Trp53_quad1_a	Trp53	3.46631	0.00860872	0.0179276	Enriched
NTC_quad115_a	NTC	3.92444	0.00880116	0.0182726	Enriched
D11Wsu47e_quad1_a	D11Wsu47e	2.95816	0.00883901	0.0183373	Enriched
Cycs_quad1_a	Cycs	3.29672	0.00956476	0.0196103	Enriched
Msrb1_quad1_a	Msrb1	3.63666	0.0107357	0.0215423	Enriched
Ascl5_quad1_a	Ascl5	4.06391	0.0121458	0.0238937	Enriched
Olfr1185-ps1_quad1_a	Olfr1185-ps1	4.31817	0.0122794	0.0241196	Enriched
Vpreb2_quad2_a	Vpreb2	3.89412	0.0124333	0.0243738	Enriched
Gfod1_quad1_a	Gfod1	3.73279	0.0130433	0.0253807	Enriched
Gm21798_quad1_a	Gm21798	4.09108	0.0134227	0.0259923	Enriched
Trav10_quad1_a	Trav10	4.47706	0.0135923	0.0262779	Enriched
Pde4c_quad1_a	Pde4c	3.76907	0.0136214	0.0263252	Enriched
Sh2d5_quad1_a	Sh2d5	3.06147	0.0147804	0.0282385	Enriched
Olfr164_quad1_a	Olfr164	3.21652	0.0149296	0.0284915	Enriched
NTC_quad424_a	NTC	3.52084	0.0149346	0.0284979	Enriched
Dpep2_quad1_a	Dpep2	4.53963	0.0150613	0.0286971	Enriched
NTC_quad272_a	NTC	2.68219	0.0152314	0.0289858	Enriched
Tnfaip8l2_quad1_a	Tnfaip8l2	3.78422	0.0156259	0.0296204	Enriched
Adgrv1_quad2_a	Adgrv1	3.57826	0.0157249	0.029785	Enriched
Acat3_quad1_a	Acat3	3.79113	0.0160303	0.0302795	Enriched
Phf21b_quad1_a	Phf21b	3.66346	0.0167289	0.0313821	Enriched
Mrpl54_quad1_a	Mrpl54	3.77362	0.0173979	0.03247	Enriched
Tshz3_quad2_a	Tshz3	3.48298	0.0186089	0.0344595	Enriched
Zfp703_quad1_a	Zfp703	3.45831	0.019375	0.0356966	Enriched
Gm43552_quad1_a	Gm43552	3.7149	0.0199581	0.0366382	Enriched
Trim71_quad1_a	Trim71	3.41944	0.0201497	0.0369403	Enriched
4933402N22Rik_quad1_a	4933402N22Rik	3.29429	0.0204141	0.0373843	Enriched
Tg_quad2_a	Tg	3.36028	0.0206188	0.0377243	Enriched
NTC_quad94_a	NTC	3.56498	0.020649	0.0377606	Enriched
Teddm2_quad1_a	Teddm2	3.33188	0.0206788	0.0378057	Enriched
Trbj2-2_quad1_a	Trbj2-2	3.69954	0.021948	0.0398163	Enriched
NTC_quad18_a	NTC	3.29353	0.0224754	0.0406415	Enriched
2310050C09Rik_quad1_a	2310050C09Rik	3.63877	0.0225482	0.0407497	Enriched
Rsl1_quad1_a	Rsl1	2.98267	0.0227151	0.040997	Enriched
Apoc2_quad1_a	Apoc2	3.09652	0.0230771	0.0415749	Enriched
Gm20830_quad1_a	Gm20830	2.7769	0.0235575	0.0423358	Enriched
Vwa3b_quad1_a	Vwa3b	3.27474	0.0235852	0.0423785	Enriched
Tespa1_quad1_a	Tespa1	3.04672	0.0246511	0.0440403	Enriched
Olfr801_quad1_a	Olfr801	2.98512	0.0248074	0.0442761	Enriched
Slc41a2_quad1_a	Slc41a2	3.69768	0.0256762	0.0455961	Enriched
Foxl2_quad1_a	Foxl2	2.3566	0.0258197	0.0458174	Enriched
Nkx2-5_quad1_a	Nkx2-5	3.14261	0.0263341	0.0466356	Enriched
Ces2h_quad1_a	Ces2h	3.24732	0.0263785	0.0467067	Enriched
Trip6_quad1_a	Trip6	3.28597	0.0265823	0.0470105	Enriched
Btbd9_quad2_a	Btbd9	3.27389	0.0269006	0.0474802	Enriched
Adprs_quad1_a	Adprs	3.3022	0.0269779	0.0476002	Enriched
Ttc23_quad1_a	Ttc23	3.35236	0.0274778	0.0483749	Enriched
Olfr39_quad1_a	Olfr39	2.91166	0.0276905	0.0487141	Enriched
Hoxb4_quad1_a	Hoxb4	3.41961	0.0281896	0.0494608	Enriched
Agrn_quad1_a	Agrn	2.85272	0.0284093	0.0498142	Enriched
Gm36028_quad1_a	Gm36028	2.60283	0.0297224	0.0518505	Enriched
Nyx_quad1_a	Nyx	3.43686	0.029917	0.0521483	Enriched
Rassf6_quad1_a	Rassf6	3.02703	0.030115	0.0524392	Enriched
Pyy_quad1_a	Pyy	2.63237	0.0311181	0.053941	Enriched
Slc18b1_quad1_a	Slc18b1	2.38089	0.0311886	0.0540461	Enriched
NTC_quad375_a	NTC	3.52812	0.0312509	0.0541325	Enriched
Magix_quad1_a	Magix	3.34462	0.0314863	0.0544843	Enriched
Ppp1r3e_quad1_a	Ppp1r3e	3.36029	0.0324055	0.0558582	Enriched
Zfp706_quad1_a	Zfp706	2.66298	0.0324837	0.0559753	Enriched
Pex26_quad1_a	Pex26	3.18128	0.0326365	0.0562031	Enriched
D630039A03Rik_quad1_a	D630039A03Rik	3.35654	0.0336461	0.0577416	Enriched
Gbp4_quad1_a	Gbp4	2.7792	0.0337083	0.0578439	Enriched
Gm20503_quad1_a	Gm20503	3.14639	0.0340275	0.0583321	Enriched
9430015G10Rik_quad1_a	9430015G10Rik	3.09241	0.0351269	0.0599956	Enriched
Lct_quad1_a	Lct	3.19826	0.0352606	0.0601958	Enriched
Cdc42ep2_quad1_a	Cdc42ep2	3.55769	0.0355702	0.0606865	Enriched
Uaca_quad1_a	Uaca	3.18216	0.0356115	0.0607522	Enriched
Cldn2_quad1_a	Cldn2	3.35824	0.0365315	0.062147	Enriched
Ubtd2_quad1_a	Ubtd2	3.53211	0.0372441	0.0631922	Enriched
Stx16_quad1_a	Stx16	3.06692	0.0378076	0.0640588	Enriched
Pbx2_quad1_a	Pbx2	2.97315	0.0379719	0.0642873	Enriched
Olfr348_quad1_a	Olfr348	3.05698	0.038257	0.0647098	Enriched
Ldhc_quad1_a	Ldhc	2.63724	0.0384541	0.0650131	Enriched
NTC_quad403_a	NTC	3.08254	0.0387679	0.0654677	Enriched
Skap2_quad1_a	Skap2	2.79904	0.0390523	0.0658766	Enriched
Tcl1b2_quad1_a	Tcl1b2	3.22297	0.0391306	0.0659935	Enriched
Gm3238_quad1_a	Gm3238	2.98027	0.0399792	0.0672483	Enriched
Crocc_quad1_a	Crocc	3.48198	0.0400236	0.0673125	Enriched
Fbxw28_quad1_a	Fbxw28	2.3113	0.0416059	0.0696736	Enriched
Usp21_quad1_a	Usp21	2.28596	0.042234	0.0706279	Enriched
Tomm6_quad1_a	Tomm6	2.21398	0.0423589	0.0708043	Enriched
Gm5930_quad1_a	Gm5930	2.61906	0.0432404	0.0721014	Enriched
Fxyd3_quad1_a	Fxyd3	2.44423	0.0443674	0.0738062	Enriched
Zfp990_quad1_a	Zfp990	3.42354	0.044826	0.0744839	Enriched
Tspyl3_quad1_a	Tspyl3	2.66116	0.0452863	0.0751461	Enriched
NTC_quad402_a	NTC	2.66451	0.0453843	0.0752686	Enriched
Nxph1_quad2_a	Nxph1	2.56323	0.0457248	0.0757644	Enriched
Stat5a_quad1_a	Stat5a	2.90661	0.046428	0.076819	Enriched
Erv3_quad1_a	Erv3	2.85021	0.0468139	0.0774106	Enriched
Olfr104-ps_quad1_a	Olfr104-ps	3.10898	0.0475651	0.0785578	Enriched
Lmna_quad1_a	Lmna	3.06906	0.0486245	0.0800699	Enriched
7420426K07Rik_quad1_a	7420426K07Rik	3.11012	0.0487871	0.0803089	Enriched
Scn8a_quad2_a	Scn8a	3.45309	0.0488367	0.0803785	Enriched
Crkl_quad1_a	Crkl	2.55255	0.0500341	0.082102	Enriched
Podn_quad1_a	Podn	2.63737	0.05036	0.082612	Enriched
Zfp296_quad1_a	Zfp296	2.81681	0.0523204	0.0854752	Enriched
Vmn2r83_quad1_a	Vmn2r83	2.09594	0.0527905	0.0861788	Enriched
Tubb2a_quad1_a	Tubb2a	2.34556	0.0532875	0.0869123	Enriched
H1f10_quad1_a	H1f10	3.32939	0.0535479	0.0872701	Enriched
Gm5799_quad1_a	Gm5799	2.92259	0.0535718	0.0872978	Enriched
Flrt3_quad1_a	Flrt3	2.33692	0.0538317	0.0876951	Enriched
Styk1_quad1_a	Styk1	2.28952	0.0544416	0.0885963	Enriched
B3gat1_quad1_a	B3gat1	3.09031	0.0546845	0.0889187	Enriched
Ncoa7_quad1_a	Ncoa7	3.22358	0.0548979	0.0892126	Enriched
Chrna9_quad1_a	Chrna9	2.77479	0.0552002	0.0896306	Enriched
Tescl_quad1_a	Tescl	2.98292	0.0553112	0.0897775	Enriched
Sh2d1b1_quad1_a	Sh2d1b1	2.99975	0.0563411	0.0912325	Enriched
Sigirr_quad1_a	Sigirr	2.66389	0.0567692	0.0918508	Enriched
Cul9_quad1_a	Cul9	2.74391	0.0574812	0.0929135	Enriched
Tpbpa_quad1_a	Tpbpa	2.84954	0.057842	0.0934238	Enriched
Prm3_quad1_a	Prm3	3.09568	0.0578439	0.0934238	Enriched
Sesn1_quad1_a	Sesn1	2.20233	0.057978	0.0936127	Enriched
Olfr340_quad1_a	Olfr340	3.02241	0.0586532	0.094591	Enriched
5031439G07Rik_quad1_a	5031439G07Rik	2.744	0.0599733	0.0964851	Enriched
Porcn_quad1_a	Porcn	2.87798	0.0604024	0.0971182	Enriched
Cfap161_quad1_a	Cfap161	3.2184	0.06052	0.0972827	Enriched
Plekhm3_quad1_a	Plekhm3	2.83156	0.0608653	0.0977763	Enriched
Ptgdr_quad1_a	Ptgdr	2.82241	0.0614375	0.0986086	Enriched
Hoxb5_quad1_a	Hoxb5	3.01311	0.0616881	0.0989453	Enriched
Hoxa7_quad1_a	Hoxa7	2.72188	0.0623462	0.0998913	Enriched
Nav1_quad1_a	Nav1	2.73363	0.0624133	0.0999912	Enriched
Ang2_quad1_a	Ang2	2.62839	0.0627871	0.100516	Enriched
Golga3_quad1_a	Golga3	2.89298	0.0635196	0.101563	Enriched
Ighv1-66_quad1_a	Ighv1-66	2.66783	0.0636376	0.101736	Enriched
Eci3_quad1_a	Eci3	3.49284	0.0648867	0.103582	Enriched
NTC_quad328_a	NTC	3.07771	0.0650559	0.103811	Enriched
B630019K06Rik_quad1_a	B630019K06Rik	3.01792	0.0660112	0.10517	Enriched
Spdya_quad1_a	Spdya	2.31752	0.0669795	0.106534	Enriched
Trbj1-1_quad1_a	Trbj1-1	2.46687	0.0676755	0.107549	Enriched
Ntng1_quad1_a	Ntng1	2.39302	0.0691652	0.109707	Enriched
Gm15114_quad1_a	Gm15114	2.23357	0.0694706	0.110175	Enriched
Olfr1510_quad1_a	Olfr1510	2.5186	0.0698448	0.110696	Enriched
Abcc6_quad1_a	Abcc6	2.78005	0.0701658	0.111165	Enriched
NTC_quad150_a	NTC	2.63749	0.0704875	0.111617	Enriched
Vmn1r29_quad1_a	Vmn1r29	3.49265	0.0709675	0.112289	Enriched
Tgfbr3_quad1_a	Tgfbr3	2.45801	0.0716081	0.113204	Enriched
Zbtb49_quad1_a	Zbtb49	2.4654	0.0718776	0.113581	Enriched
Olfr52_quad1_a	Olfr52	2.86309	0.0723554	0.114294	Enriched
NTC_quad12_a	NTC	3.09054	0.0727357	0.114829	Enriched
Oasl2_quad1_a	Oasl2	2.77163	0.073061	0.115294	Enriched
NTC_quad106_a	NTC	2.43991	0.0730621	0.115294	Enriched
Tob2_quad1_a	Tob2	2.58395	0.0732389	0.115548	Enriched
Itgb4_quad1_a	Itgb4	2.16804	0.0735628	0.116017	Enriched
Krtap11-1_quad1_a	Krtap11-1	2.58514	0.0736123	0.116078	Enriched
Dnajc5b_quad2_a	Dnajc5b	1.9493	0.0736333	0.116103	Enriched
Cox6a2_quad1_a	Cox6a2	2.78419	0.0740064	0.116641	Enriched
Ajap1_quad1_a	Ajap1	2.49047	0.0744234	0.117254	Enriched
Helq_quad1_a	Helq	2.76879	0.0746032	0.117488	Enriched
Erich5_quad1_a	Erich5	2.29099	0.074686	0.117609	Enriched
Med25_quad1_a	Med25	2.95626	0.0749569	0.117973	Enriched
9130008F23Rik_quad1_a	9130008F23Rik	2.65846	0.0749593	0.117973	Enriched
Defb26_quad1_a	Defb26	2.61629	0.0750569	0.118109	Enriched
Gm4884_quad1_a	Gm4884	2.76465	0.0750762	0.11813	Enriched
Hephl1_quad1_a	Hephl1	2.80073	0.0758471	0.119173	Enriched
NTC_quad84_a	NTC	3.01778	0.0758723	0.119204	Enriched
Gnat2_quad1_a	Gnat2	2.54857	0.0766134	0.120256	Enriched
Ccnjl_quad1_a	Ccnjl	2.26156	0.0769736	0.120778	Enriched
Pik3c2g_quad2_a	Pik3c2g	2.12566	0.0771739	0.121031	Enriched
Prr16_quad1_a	Prr16	2.57836	0.077783	0.121855	Enriched
Hdac11_quad1_a	Hdac11	2.63664	0.0781885	0.122412	Enriched
Zfp317_quad1_a	Zfp317	2.1658	0.079153	0.123824	Enriched
Arhgef17_quad1_a	Arhgef17	1.90639	0.0793513	0.124125	Enriched
Rnf186_quad1_a	Rnf186	3.18656	0.0794049	0.1242	Enriched
NTC_quad182_a	NTC	2.6616	0.0795008	0.124342	Enriched
Poc5_quad1_a	Poc5	1.89198	0.0795387	0.124392	Enriched
Npb_quad1_a	Npb	2.7969	0.0801933	0.125335	Enriched
Gm49354_quad1_a	Gm49354	2.45693	0.0805133	0.125817	Enriched
2510009E07Rik_quad1_a	2510009E07Rik	2.48461	0.0810184	0.126561	Enriched
Tnfsf4_quad1_a	Tnfsf4	2.87053	0.0810917	0.126658	Enriched
Strc_quad1_a	Strc	2.59005	0.0815726	0.127372	Enriched
Acox3_quad1_a	Acox3	2.86671	0.0816868	0.127542	Enriched
Dclk1_quad1_a	Dclk1	2.9271	0.0822673	0.128311	Enriched
Snrpd1_quad1_a	Snrpd1	2.7353	0.0823822	0.128471	Enriched
C1ql1_quad1_a	C1ql1	2.55427	0.0825326	0.12866	Enriched
Pclaf_quad1_a	Pclaf	2.23248	0.0829578	0.12924	Enriched
Tnfrsf9_quad1_a	Tnfrsf9	2.80349	0.0834271	0.129925	Enriched
Rptor_quad1_a	Rptor	2.14818	0.0834653	0.129966	Enriched
Olfr961_quad1_a	Olfr961	2.50671	0.0839265	0.130582	Enriched
Ighv3-4_quad1_a	Ighv3-4	2.30192	0.0864529	0.134036	Enriched
Tlr9_quad1_a	Tlr9	2.72639	0.0866526	0.134335	Enriched
Ccng2_quad1_a	Ccng2	2.47619	0.087195	0.135109	Enriched
Cog7_quad1_a	Cog7	1.94214	0.0877549	0.135833	Enriched
Sord_quad1_a	Sord	2.96048	0.0882205	0.136495	Enriched
Iqcf1_quad1_a	Iqcf1	2.7833	0.0884019	0.136747	Enriched
Guf1_quad1_a	Guf1	2.36202	0.0885325	0.13692	Enriched
BC049762_quad1_a	BC049762	2.05805	0.0886022	0.137018	Enriched
Trav6d-5_quad2_a	Trav6d-5	2.57746	0.08863	0.137041	Enriched
Ighv1-55_quad1_a	Ighv1-55	2.87268	0.0887925	0.137254	Enriched
Olfr116_quad1_a	Olfr116	2.73784	0.0891845	0.137762	Enriched
Eif1ad17_quad1_a	Eif1ad17	2.32063	0.0891919	0.137764	Enriched
Slc22a1_quad1_a	Slc22a1	2.6262	0.0893702	0.13802	Enriched
Gm45140_quad1_a	Gm45140	2.65629	0.0894885	0.138183	Enriched
Lrrc8a_quad2_a	Lrrc8a	2.46486	0.090638	0.1398	Enriched
Tmem238l_quad1_a	Tmem238l	2.18176	0.091073	0.140422	Enriched
Gm20696_quad1_a	Gm20696	2.40582	0.0911335	0.140505	Enriched
Stard13_quad1_a	Stard13	2.62878	0.0923849	0.142264	Enriched
Pramel46_quad1_a	Pramel46	2.48324	0.0924525	0.142349	Enriched
7530416G11Rik_quad1_a	7530416G11Rik	2.70316	0.092634	0.142577	Enriched
1810049J17Rik_quad1_a	1810049J17Rik	2.66587	0.0929795	0.143058	Enriched
Rbfox2_quad1_a	Rbfox2	2.83794	0.0932273	0.143409	Enriched
Pcdha5_quad1_a	Pcdha5	2.40086	0.0935558	0.143864	Enriched
Gm19345_quad1_a	Gm19345	2.4286	0.0945627	0.1453	Enriched
Olfr1032_quad1_a	Olfr1032	1.83653	0.0947228	0.145512	Enriched
Cyp26b1_quad1_a	Cyp26b1	2.58561	0.0948049	0.145614	Enriched
Rxfp1_quad1_a	Rxfp1	1.95012	0.0956581	0.146756	Enriched
Pum1_quad1_a	Pum1	2.49166	0.0969302	0.148541	Enriched
Ccdc50_quad1_a	Ccdc50	2.52873	0.0978835	0.149844	Enriched
NTC_quad383_a	NTC	2.54509	0.0980565	0.150078	Enriched
Ttll11_quad1_a	Ttll11	2.55879	0.0982241	0.150324	Enriched
Anks1b_quad1_a	Anks1b	1.58993	0.0994204	0.151995	Enriched
Krt5_quad1_a	Krt5	2.3836	0.0997048	0.152398	Enriched
Defb35_quad1_a	Defb35	2.31875	0.100346	0.153251	Enriched
Mup9_quad1_a	Mup9	2.14222	0.100396	0.153283	Enriched
Pwwp4a_quad1_a	Pwwp4a	2.78841	0.100508	0.153433	Enriched
Pilrb1_quad1_a	Pilrb1	2.41045	0.100626	0.153591	Enriched
Mief2_quad1_a	Mief2	2.36782	0.100692	0.153681	Enriched
Sult2a3_quad1_a	Sult2a3	2.76289	0.101378	0.154624	Enriched
Saa2_quad1_a	Saa2	2.62624	0.101459	0.154733	Enriched
Slc45a4_quad1_a	Slc45a4	2.23521	0.102443	0.156092	Enriched
Bcl10_quad1_a	Bcl10	1.63501	0.102992	0.156787	Enriched
Iglv3_quad1_a	Iglv3	1.70477	0.103419	0.157349	Enriched
Erp44_quad1_a	Erp44	2.35325	0.107306	0.162809	Enriched
Ciz1_quad1_a	Ciz1	2.48998	0.107693	0.163328	Enriched
Olfr541_quad1_a	Olfr541	2.11936	0.108108	0.163889	Enriched
NTC_quad55_a	NTC	2.42075	0.108784	0.164852	Enriched
Creb5_quad1_a	Creb5	2.65689	0.108959	0.165066	Enriched
Polb_quad1_a	Polb	2.66669	0.109519	0.165903	Enriched
Arpp21_quad1_a	Arpp21	2.62185	0.10984	0.166319	Enriched
AK157302_quad1_a	AK157302	2.51993	0.110957	0.167802	Enriched
Ranbp9_quad1_a	Ranbp9	2.51517	0.111037	0.1679	Enriched
Kcnq2_quad1_a	Kcnq2	2.41751	0.111103	0.167953	Enriched
Serf1_quad2_a	Serf1	1.94722	0.111201	0.168066	Enriched
Mpg_quad1_a	Mpg	2.30121	0.112217	0.169438	Enriched
Gpr26_quad1_a	Gpr26	2.3533	0.112515	0.169864	Enriched
Btbd2_quad1_a	Btbd2	2.15158	0.112648	0.170023	Enriched
Synpr_quad1_a	Synpr	2.34211	0.112774	0.170173	Enriched
Gm49361_quad1_a	Gm49361	1.88215	0.115015	0.173243	Enriched
Tbc1d31_quad1_a	Tbc1d31	2.32749	0.115167	0.173437	Enriched
Dok7_quad1_a	Dok7	1.76453	0.115632	0.174053	Enriched
Clstn1_quad1_a	Clstn1	2.15385	0.116732	0.175602	Enriched
Neto1_quad1_a	Neto1	2.22267	0.118576	0.178142	Enriched
Ppp1r18_quad1_a	Ppp1r18	2.21512	0.118739	0.178362	Enriched
Sbf1_quad1_a	Sbf1	2.56799	0.118831	0.178462	Enriched
Otud6a_quad1_a	Otud6a	2.3466	0.11886	0.178493	Enriched
Thap3_quad1_a	Thap3	2.29538	0.11959	0.179454	Enriched
Insl3_quad1_a	Insl3	2.07079	0.120166	0.18027	Enriched
Kcnb2_quad2_a	Kcnb2	1.88422	0.120564	0.18078	Enriched
Peli3_quad1_a	Peli3	2.17662	0.121392	0.18196	Enriched
Olfr5_quad1_a	Olfr5	1.85417	0.121529	0.182152	Enriched
Nmnat1_quad1_a	Nmnat1	2.39053	0.122163	0.182952	Enriched
Klrc3_quad1_a	Klrc3	2.72211	0.122211	0.183011	Enriched
Prss53_quad1_a	Prss53	2.75371	0.123894	0.185302	Enriched
Vsnl1_quad1_a	Vsnl1	2.40423	0.123957	0.185385	Enriched
Sema3b_quad1_a	Sema3b	2.59829	0.124285	0.185836	Enriched
Hes6_quad1_a	Hes6	2.38742	0.124618	0.186259	Enriched
Rarres2_quad1_a	Rarres2	1.89816	0.125311	0.187243	Enriched
Pcsk1n_quad1_a	Pcsk1n	2.49539	0.125587	0.187642	Enriched
Trmt112_quad1_a	Trmt112	2.40052	0.12641	0.188782	Enriched
Igkc_quad1_a	Igkc	2.05847	0.12642	0.188784	Enriched
Hs6st3_quad1_a	Hs6st3	2.56565	0.126984	0.189588	Enriched
Olfr353_quad1_a	Olfr353	2.00832	0.127347	0.190077	Enriched
Gcc2_quad1_a	Gcc2	2.46409	0.127798	0.190621	Enriched
Slc39a4_quad1_a	Slc39a4	2.27622	0.128161	0.19111	Enriched
Gm12886_quad1_a	Gm12886	1.89117	0.129799	0.193407	Enriched
Fjx1_quad1_a	Fjx1	2.23204	0.130237	0.193954	Enriched
Pdha1_quad1_a	Pdha1	2.09192	0.130688	0.194573	Enriched
Wdr90_quad1_a	Wdr90	1.79541	0.130898	0.194871	Enriched
Ccl26_quad1_a	Ccl26	2.54584	0.130993	0.194974	Enriched
Pabpc4_quad1_a	Pabpc4	2.346	0.131003	0.194976	Enriched
Ccdc25_quad1_a	Ccdc25	2.3063	0.131076	0.195057	Enriched
Hey1_quad1_a	Hey1	2.0599	0.131383	0.195461	Enriched
Angpt2_quad1_a	Angpt2	2.28437	0.131512	0.195613	Enriched
Lce1k_quad1_a	Lce1k	2.30337	0.1318	0.195975	Enriched
Ip6k3_quad1_a	Ip6k3	1.78304	0.132099	0.196352	Enriched
Gm9745_quad1_a	Gm9745	2.44323	0.132119	0.196369	Enriched
Ntn1_quad2_a	Ntn1	2.02487	0.132343	0.196647	Enriched
Zbtb48_quad1_a	Zbtb48	2.0546	0.132483	0.196816	Enriched
C130050O18Rik_quad1_a	C130050O18Rik	2.19271	0.132658	0.197026	Enriched
Ube2dnl2_quad1_a	Ube2dnl2	2.27856	0.132797	0.197175	Enriched
Pgam5_quad1_a	Pgam5	2.0498	0.132836	0.197212	Enriched
Kcna6_quad1_a	Kcna6	2.02822	0.13284	0.197212	Enriched
Luzp2_quad1_a	Luzp2	2.49715	0.132933	0.19731	Enriched
Hmgn5_quad1_a	Hmgn5	2.70431	0.133195	0.197646	Enriched
Kcnt1_quad1_a	Kcnt1	2.15221	0.134989	0.20009	Enriched
Slc37a2_quad1_a	Slc37a2	2.23224	0.13545	0.200651	Enriched
Rhox10_quad1_a	Rhox10	2.15282	0.13669	0.202365	Enriched
Igkv8-34_quad1_a	Igkv8-34	2.30956	0.136795	0.202506	Enriched
Zfp114_quad1_a	Zfp114	2.43302	0.1369	0.202649	Enriched
Mrgpre_quad1_a	Mrgpre	2.08562	0.137756	0.203805	Enriched
NTC_quad157_a	NTC	2.2957	0.13845	0.204748	Enriched
Gm6034_quad1_a	Gm6034	2.08185	0.138495	0.2048	Enriched
Sft2d3_quad1_a	Sft2d3	2.27397	0.139532	0.206112	Enriched
Tarm1_quad1_a	Tarm1	2.28531	0.140867	0.207915	Enriched
Gm12666_quad1_a	Gm12666	2.15983	0.140913	0.207969	Enriched
Prl_quad1_a	Prl	2.27214	0.141231	0.208353	Enriched
Rab33b_quad1_a	Rab33b	2.17747	0.141467	0.208687	Enriched
NTC_quad68_a	NTC	2.45361	0.1416	0.208852	Enriched
Gm21905_quad1_a	Gm21905	1.81633	0.141702	0.208964	Enriched
Trim63_quad1_a	Trim63	2.03794	0.141834	0.209117	Enriched
NTC_quad410_a	NTC	2.22567	0.142246	0.209681	Enriched
Apbb2_quad1_a	Apbb2	1.71882	0.14334	0.211166	Enriched
Traj6_quad1_a	Traj6	2.37907	0.143429	0.211268	Enriched
Scgb1b2_quad1_a	Scgb1b2	2.46756	0.143715	0.211675	Enriched
Ntf3_quad1_a	Ntf3	1.96928	0.145067	0.213508	Enriched
Chst5_quad1_a	Chst5	2.27614	0.145459	0.214042	Enriched
Prss34_quad1_a	Prss34	2.12959	0.146114	0.214919	Enriched
Unkl_quad1_a	Unkl	1.82473	0.146455	0.21532	Enriched
Cel_quad1_a	Cel	2.18682	0.147378	0.216584	Enriched
Gm16968_quad1_a	Gm16968	2.28613	0.147825	0.217217	Enriched
4930544D05Rik_quad1_a	4930544D05Rik	1.77162	0.149034	0.218795	Enriched
Gm43518_quad1_a	Gm43518	1.90862	0.149039	0.218795	Enriched
Fam186a_quad2_a	Fam186a	1.92399	0.149223	0.219035	Enriched
Ripply1_quad1_a	Ripply1	1.67819	0.149646	0.219561	Enriched
P2rx4_quad1_a	P2rx4	2.41016	0.149651	0.219561	Enriched
Cd7_quad1_a	Cd7	2.03119	0.149863	0.219828	Enriched
Selenbp2_quad1_a	Selenbp2	1.7101	0.15032	0.220453	Enriched
Gm36210_quad1_a	Gm36210	1.47726	0.150832	0.221174	Enriched
NTC_quad108_a	NTC	2.03537	0.150867	0.221196	Enriched
Otx2_quad1_a	Otx2	2.40654	0.151023	0.22138	Enriched
Cpsf7_quad1_a	Cpsf7	1.95196	0.151275	0.221719	Enriched
Pzp_quad1_a	Pzp	1.80847	0.151441	0.221903	Enriched
Tcf21_quad1_a	Tcf21	2.4894	0.151873	0.222477	Enriched
Xbp1_quad1_a	Xbp1	1.81696	0.151995	0.222611	Enriched
1700010I14Rik_quad1_a	1700010I14Rik	2.31441	0.15201	0.222618	Enriched
Ms4a6c_quad1_a	Ms4a6c	2.07213	0.152025	0.222625	Enriched
Morn2_quad1_a	Morn2	1.90157	0.152069	0.222675	Enriched
Pacsin3_quad1_a	Pacsin3	1.96843	0.15225	0.22291	Enriched
NTC_quad428_a	NTC	2.23426	0.152625	0.223384	Enriched
Hcrtr1_quad1_a	Hcrtr1	2.18226	0.153614	0.224651	Enriched
Igkv9-123_quad1_a	Igkv9-123	1.86921	0.153835	0.224954	Enriched
Kctd15_quad1_a	Kctd15	2.27329	0.154456	0.225721	Enriched
Olfr409-ps1_quad1_a	Olfr409-ps1	2.35262	0.155085	0.226515	Enriched
Deaf1_quad1_a	Deaf1	2.07569	0.155427	0.226954	Enriched
NTC_quad169_a	NTC	2.16311	0.156021	0.22776	Enriched
Dkk2_quad1_a	Dkk2	2.16465	0.15607	0.227816	Enriched
Bpifb3_quad1_a	Bpifb3	2.17392	0.156274	0.228068	Enriched
Slc26a2_quad2_a	Slc26a2	2.10287	0.156471	0.228325	Enriched
NTC_quad204_a	NTC	2.02922	0.157412	0.229592	Enriched
Gm20547_quad1_a	Gm20547	1.52946	0.157638	0.229874	Enriched
Olfr198_quad1_a	Olfr198	2.56237	0.158366	0.230798	Enriched
NTC_quad60_a	NTC	2.22621	0.158575	0.231056	Enriched
Zfp369_quad1_a	Zfp369	2.11364	0.158575	0.231056	Enriched
Sel1l2_quad1_a	Sel1l2	2.12984	0.158639	0.231134	Enriched
Dapl1_quad1_a	Dapl1	2.18002	0.158812	0.231355	Enriched
Vmn1r209_quad1_a	Vmn1r209	1.99442	0.159692	0.232451	Enriched
Gas2l1_quad1_a	Gas2l1	2.23864	0.160042	0.232899	Enriched
Syt9_quad1_a	Syt9	2.1413	0.160259	0.233153	Enriched
NTC_quad241_a	NTC	2.05754	0.160501	0.233489	Enriched
Wipf1_quad1_a	Wipf1	2.2469	0.160582	0.233576	Enriched
Hrct1_quad1_a	Hrct1	2.237	0.161279	0.23448	Enriched
Cnp_quad1_a	Cnp	2.08974	0.161589	0.234868	Enriched
4931429L15Rik_quad1_a	4931429L15Rik	1.70524	0.162512	0.236037	Enriched
Vax2_quad1_a	Vax2	2.36985	0.162755	0.236375	Enriched
Spaca5_quad1_a	Spaca5	1.94746	0.162894	0.236545	Enriched
Ybey_quad1_a	Ybey	1.64757	0.163649	0.237563	Enriched
Srxn1_quad1_a	Srxn1	1.97424	0.163964	0.237988	Enriched
Soga1_quad1_a	Soga1	2.05975	0.164562	0.238825	Enriched
Kif15_quad1_a	Kif15	1.97614	0.16525	0.23968	Enriched
Babam2_quad2_a	Babam2	2.11769	0.16587	0.2405	Enriched
NTC_quad387_a	NTC	2.23362	0.166003	0.240644	Enriched
Olfr1315-ps1_quad1_a	Olfr1315-ps1	1.51676	0.166176	0.240879	Enriched
Srp19_quad1_a	Srp19	2.21065	0.167571	0.242692	Enriched
Mgme1_quad1_a	Mgme1	2.25398	0.167785	0.242922	Enriched
Cadm2_quad1_a	Cadm2	1.57253	0.167887	0.243054	Enriched
Ucn_quad1_a	Ucn	2.27377	0.167943	0.243119	Enriched
Urah_quad1_a	Urah	2.23377	0.168472	0.243778	Enriched
1700067P10Rik_quad2_a	1700067P10Rik	1.79095	0.168951	0.244384	Enriched
Olfr646_quad1_a	Olfr646	1.55846	0.169185	0.244673	Enriched
Vmn1r28_quad1_a	Vmn1r28	1.58238	0.171582	0.247647	Enriched
Etv1_quad1_a	Etv1	1.78084	0.171606	0.247666	Enriched
Pamr1_quad1_a	Pamr1	2.0976	0.171769	0.247885	Enriched
Ankrd2_quad1_a	Ankrd2	2.24725	0.172268	0.248513	Enriched
Gm14180_quad1_a	Gm14180	2.0651	0.172273	0.248513	Enriched
Adrm1_quad1_a	Adrm1	2.07501	0.172599	0.248951	Enriched
H2al1m_quad1_a	H2al1m	2.25795	0.172865	0.249285	Enriched
Traj43_quad1_a	Traj43	1.7789	0.173115	0.249564	Enriched
Lyrm7_quad1_a	Lyrm7	1.60388	0.173315	0.249798	Enriched
Olfr130_quad1_a	Olfr130	2.16898	0.173323	0.249798	Enriched
Ttc39a_quad1_a	Ttc39a	2.06386	0.173607	0.250159	Enriched
Larp7_quad1_a	Larp7	1.46654	0.174233	0.251001	Enriched
Nell2_quad1_a	Nell2	2.18953	0.17433	0.2511	Enriched
Olfr576_quad1_a	Olfr576	1.70476	0.174549	0.25135	Enriched
Spry1_quad1_a	Spry1	1.80233	0.174673	0.251512	Enriched
Galk1_quad1_a	Galk1	2.00223	0.175505	0.252594	Enriched
Gm21761_quad1_a	Gm21761	1.49886	0.17561	0.252711	Enriched
Bcl2_quad1_a	Bcl2	2.10333	0.175962	0.253168	Enriched
Adra1b_quad2_a	Adra1b	2.0905	0.176409	0.253744	Enriched
Snorc_quad1_a	Snorc	1.45066	0.176694	0.254137	Enriched
Cert1_quad1_a	Cert1	1.99462	0.178013	0.255833	Enriched
Catsperz_quad1_a	Catsperz	2.14216	0.178238	0.256123	Enriched
NTC_quad245_a	NTC	2.22018	0.178275	0.256159	Enriched
Gpr101_quad1_a	Gpr101	2.27785	0.178725	0.256704	Enriched
Pdxdc1_quad1_a	Pdxdc1	1.64926	0.178801	0.256754	Enriched
Zfp397_quad1_a	Zfp397	1.63051	0.178943	0.256915	Enriched
Gm29797_quad1_a	Gm29797	2.26659	0.178965	0.25693	Enriched
Olfr876_quad1_a	Olfr876	2.10551	0.179074	0.257053	Enriched
Dync1i1_quad1_a	Dync1i1	2.08436	0.179337	0.25738	Enriched
Bex3_quad1_a	Bex3	1.62238	0.17953	0.257555	Enriched
Wfdc5_quad1_a	Wfdc5	2.31111	0.180118	0.258348	Enriched
En2_quad1_a	En2	2.12949	0.180282	0.258566	Enriched
Bcl2l1_quad1_a	Bcl2l1	1.27359	0.180336	0.258627	Enriched
Rhox9_quad2_a	Rhox9	1.92939	0.180603	0.258925	Enriched
Gm21190_quad1_a	Gm21190	2.01473	0.180659	0.258987	Enriched
Exosc6_quad1_a	Exosc6	1.93039	0.183365	0.262386	Enriched
Wnt10a_quad1_a	Wnt10a	2.1937	0.184229	0.263415	Enriched
Trbv13-1_quad1_a	Trbv13-1	1.6548	0.184675	0.264001	Enriched
Ighv1-23_quad1_a	Ighv1-23	2.16911	0.184738	0.264057	Enriched
Mfap3_quad1_a	Mfap3	1.77233	0.185036	0.264409	Enriched
Msi1_quad1_a	Msi1	1.66313	0.18518	0.264562	Enriched
Dhx58_quad1_a	Dhx58	2.08554	0.185188	0.264562	Enriched
Ccdc80_quad1_a	Ccdc80	2.22077	0.18706	0.266957	Enriched
Mrto4_quad1_a	Mrto4	1.97101	0.18721	0.267153	Enriched
NTC_quad438_a	NTC	1.81833	0.188171	0.268419	Enriched
Gm29866_quad1_a	Gm29866	2.5587	0.188653	0.269089	Enriched
Trbj2-4_quad1_a	Trbj2-4	1.98903	0.188906	0.269397	Enriched
Aard_quad1_a	Aard	2.06505	0.190006	0.27079	Enriched
Olfr697_quad1_a	Olfr697	2.49944	0.190104	0.270894	Enriched
Kcnq3_quad1_a	Kcnq3	1.40892	0.190385	0.271224	Enriched
Fabp3_quad1_a	Fabp3	2.26921	0.191366	0.272408	Enriched
Arrdc3_quad1_a	Arrdc3	1.8905	0.192475	0.273826	Enriched
2610028H24Rik_quad1_a	2610028H24Rik	1.95416	0.192555	0.273905	Enriched
Ighv2-5_quad1_a	Ighv2-5	1.96757	0.194895	0.276963	Enriched
Vamp8_quad1_a	Vamp8	1.91222	0.194989	0.277078	Enriched
Ighv11-1_quad1_a	Ighv11-1	2.20211	0.195061	0.277162	Enriched
Azin2_quad1_a	Azin2	2.06286	0.195884	0.278224	Enriched
Cyth3_quad1_a	Cyth3	1.60256	0.195948	0.278296	Enriched
Sh3rf2_quad1_a	Sh3rf2	1.74586	0.196065	0.278427	Enriched
Camk2n2_quad1_a	Camk2n2	2.13876	0.198345	0.281335	Enriched
Ect2l_quad1_a	Ect2l	1.88134	0.199321	0.282573	Enriched
Olfr1358_quad1_a	Olfr1358	1.91437	0.199604	0.282938	Enriched
Wbp2nl_quad1_a	Wbp2nl	2.07901	0.200207	0.2837	Enriched
Lypd1_quad1_a	Lypd1	1.49773	0.200668	0.284209	Enriched
Cdrt4_quad1_a	Cdrt4	2.09186	0.200775	0.284321	Enriched
Nkain2_quad2_a	Nkain2	2.15604	0.200965	0.284498	Enriched
Rufy1_quad1_a	Rufy1	1.4456	0.201307	0.284926	Enriched
Slc9a1_quad1_a	Slc9a1	1.56961	0.202463	0.286377	Enriched
Minar1_quad1_a	Minar1	1.98827	0.20275	0.286709	Enriched
Ifna12_quad1_a	Ifna12	2.01157	0.202873	0.286846	Enriched
Usp17ld_quad1_a	Usp17ld	2.30654	0.204565	0.28907	Enriched
NTC_quad492_a	NTC	2.04989	0.20504	0.289685	Enriched
Fbxo31_quad1_a	Fbxo31	1.93194	0.205299	0.290032	Enriched
Ifitm2_quad1_a	Ifitm2	1.47462	0.2063	0.291259	Enriched
Igkv8-16_quad1_a	Igkv8-16	2.16392	0.206378	0.291349	Enriched
Lrrc10b_quad1_a	Lrrc10b	1.43341	0.206607	0.291597	Enriched
Exoc3l2_quad1_a	Exoc3l2	1.39367	0.206667	0.291663	Enriched
Nkx3-2_quad1_a	Nkx3-2	1.8836	0.206958	0.291998	Enriched
NTC_quad34_a	NTC	2.03962	0.207915	0.293197	Enriched
Fam222b_quad1_a	Fam222b	1.782	0.207943	0.293217	Enriched
Slc29a1_quad1_a	Slc29a1	1.90398	0.208464	0.293858	Enriched
Olfr1018_quad1_a	Olfr1018	2.18689	0.208585	0.293993	Enriched
Olfr286_quad1_a	Olfr286	1.98518	0.209517	0.295133	Enriched
Ccdc184_quad1_a	Ccdc184	1.95237	0.20972	0.295343	Enriched
Cdh13_quad1_a	Cdh13	2.18939	0.209912	0.295593	Enriched
NTC_quad239_a	NTC	1.75399	0.209994	0.29569	Enriched
Olfr98_quad1_a	Olfr98	1.86881	0.210146	0.295837	Enriched
Aqp6_quad1_a	Aqp6	1.94145	0.210393	0.296137	Enriched
Serpinb6a_quad1_a	Serpinb6a	1.44121	0.210456	0.296188	Enriched
Tmem249_quad1_a	Tmem249	1.84943	0.210873	0.29668	Enriched
Slx4ip_quad1_a	Slx4ip	1.5288	0.211052	0.296874	Enriched
4932438H23Rik_quad1_a	4932438H23Rik	2.00662	0.211379	0.297238	Enriched
Nodal_quad1_a	Nodal	1.71982	0.211573	0.297473	Enriched
Nalf1_quad2_a	Nalf1	2.08889	0.211827	0.297754	Enriched
Dennd2a_quad1_a	Dennd2a	1.17771	0.212326	0.298379	Enriched
Vmn1r207_quad1_a	Vmn1r207	1.90683	0.212596	0.2987	Enriched
Dtx3_quad1_a	Dtx3	1.86428	0.212656	0.298746	Enriched
Ank3_quad1_a	Ank3	2.05602	0.213134	0.299341	Enriched
Fbxo7_quad1_a	Fbxo7	1.77773	0.213907	0.300314	Enriched
Zscan26_quad1_a	Zscan26	2.14544	0.214064	0.300454	Enriched
Timm10b_quad1_a	Timm10b	1.96363	0.214383	0.300844	Enriched
NTC_quad96_a	NTC	2.08293	0.214841	0.30139	Enriched
H2al1n_quad1_a	H2al1n	1.90435	0.215134	0.301665	Enriched
Socs1_quad1_a	Socs1	2.12054	0.216957	0.304026	Enriched
Gm20532_quad1_a	Gm20532	2.08649	0.217266	0.30442	Enriched
Asb11_quad1_a	Asb11	1.74406	0.217342	0.304487	Enriched
Zup1_quad1_a	Zup1	1.51927	0.217649	0.304839	Enriched
Slc22a27_quad1_a	Slc22a27	1.4643	0.218891	0.306383	Enriched
Vmn2r29_quad1_a	Vmn2r29	1.5992	0.218998	0.306513	Enriched
T2_quad1_a	T2	1.79776	0.21904	0.306553	Enriched
Evc_quad1_a	Evc	2.09258	0.219347	0.306903	Enriched
4921536K21Rik_quad1_a	4921536K21Rik	1.79631	0.220029	0.3077	Enriched
Vsir_quad1_a	Vsir	1.69139	0.220628	0.308458	Enriched
Serpina6_quad1_a	Serpina6	1.79168	0.221083	0.309035	Enriched
Ly6g_quad1_a	Ly6g	1.92031	0.221491	0.309586	Enriched
Syt6_quad1_a	Syt6	1.89061	0.221678	0.309828	Enriched
2010106E10Rik_quad1_a	2010106E10Rik	1.84974	0.221877	0.310087	Enriched
Olfr1028_quad1_a	Olfr1028	1.23532	0.222495	0.310831	Enriched
3110001I22Rik_quad1_a	3110001I22Rik	1.7164	0.222661	0.311023	Enriched
Gse1_quad1_a	Gse1	1.93124	0.223389	0.3119	Enriched
Gm20721_quad1_a	Gm20721	1.15021	0.223507	0.312024	Enriched
A930007A09Rik_quad1_a	A930007A09Rik	1.69874	0.22403	0.312654	Enriched
Axl_quad1_a	Axl	1.75076	0.224072	0.312675	Enriched
Gm7361_quad1_a	Gm7361	2.00141	0.224904	0.313694	Enriched
Becn2_quad1_a	Becn2	1.36485	0.225343	0.314227	Enriched
Gm10228_quad1_a	Gm10228	1.69393	0.225358	0.314228	Enriched
Gpr180_quad1_a	Gpr180	1.74786	0.225476	0.314373	Enriched
Cntnap5b_quad1_a	Cntnap5b	1.34694	0.225567	0.314459	Enriched
Dclre1c_quad1_a	Dclre1c	1.73601	0.225879	0.314834	Enriched
Pde2a_quad1_a	Pde2a	1.75776	0.226089	0.315107	Enriched
BC049715_quad1_a	BC049715	1.68762	0.226434	0.315546	Enriched
Eif4ebp3_quad1_a	Eif4ebp3	1.91	0.226635	0.315786	Enriched
Zfp65_quad1_a	Zfp65	1.68235	0.22743	0.316773	Enriched
Vmn1r124_quad1_a	Vmn1r124	1.78201	0.228027	0.317484	Enriched
Pmepa1_quad1_a	Pmepa1	1.98262	0.228266	0.317755	Enriched
Cblb_quad1_a	Cblb	1.86495	0.228393	0.317913	Enriched
Grem1_quad1_a	Grem1	1.24086	0.228737	0.318334	Enriched
Zfp422_quad1_a	Zfp422	1.92982	0.22883	0.318439	Enriched
Olfr1382_quad1_a	Olfr1382	1.69762	0.228996	0.31861	Enriched
Krtap5-1_quad1_a	Krtap5-1	1.91495	0.229474	0.319214	Enriched
Stab2_quad1_a	Stab2	1.79044	0.229597	0.319364	Enriched
Bcl2l11_quad1_a	Bcl2l11	1.85066	0.229848	0.319692	Enriched
Gm3248_quad1_a	Gm3248	1.90603	0.230724	0.320769	Enriched
Mapk1ip1l_quad1_a	Mapk1ip1l	1.5563	0.231712	0.321995	Enriched
Glis1_quad1_a	Glis1	2.10119	0.231729	0.321995	Enriched
Zfp423_quad2_a	Zfp423	1.99158	0.232182	0.32259	Enriched
Col11a2_quad1_a	Col11a2	1.62724	0.232417	0.322888	Enriched
Slc35a4_quad1_a	Slc35a4	1.87529	0.232425	0.322888	Enriched
Pla2g4c_quad1_a	Pla2g4c	1.75461	0.232551	0.323021	Enriched
Trav3-1_quad1_a	Trav3-1	1.66708	0.232862	0.323392	Enriched
Itgb3bp_quad1_a	Itgb3bp	1.70176	0.232885	0.323403	Enriched
Stxbp4_quad1_a	Stxbp4	1.46655	0.233164	0.323709	Enriched
Itih3_quad1_a	Itih3	1.95717	0.234282	0.325137	Enriched
Rd3_quad1_a	Rd3	1.86476	0.23495	0.325918	Enriched
Xkr7_quad1_a	Xkr7	1.70928	0.236227	0.327503	Enriched
NTC_quad465_a	NTC	1.88978	0.236559	0.327922	Enriched
Krtap4-2_quad1_a	Krtap4-2	1.90115	0.236708	0.328087	Enriched
Vmn1r77_quad1_a	Vmn1r77	2.06	0.237285	0.328783	Enriched
Nap1l5_quad1_a	Nap1l5	1.93734	0.237848	0.329458	Enriched
Odf3b_quad1_a	Odf3b	1.81435	0.238024	0.32966	Enriched
Gm16506_quad1_a	Gm16506	1.6824	0.238079	0.329716	Enriched
Dazap1_quad1_a	Dazap1	1.84504	0.238452	0.33017	Enriched
Serpina12_quad1_a	Serpina12	1.8789	0.238647	0.330417	Enriched
Fscn3_quad1_a	Fscn3	1.74314	0.23896	0.33076	Enriched
Cbx1_quad1_a	Cbx1	1.56707	0.239587	0.331552	Enriched
Susd4_quad1_a	Susd4	1.58483	0.239636	0.331598	Enriched
Phf13_quad1_a	Phf13	1.57582	0.239687	0.331635	Enriched
Flywch1_quad1_a	Flywch1	1.81627	0.239858	0.331781	Enriched
Ighd2-3_quad1_a	Ighd2-3	1.5636	0.23993	0.331781	Enriched
Prr15l_quad1_a	Prr15l	1.70696	0.240243	0.332165	Enriched
Vpreb3_quad1_a	Vpreb3	1.7064	0.240393	0.332352	Enriched
Klhl32_quad1_a	Klhl32	1.99959	0.240689	0.332719	Enriched
5730455P16Rik_quad1_a	5730455P16Rik	1.8303	0.24115	0.333313	Enriched
Lypd3_quad1_a	Lypd3	1.54295	0.24122	0.333377	Enriched
Odam_quad1_a	Odam	1.60994	0.241321	0.333448	Enriched
4933434E20Rik_quad1_a	4933434E20Rik	2.06667	0.242376	0.334691	Enriched
Olfr288_quad1_a	Olfr288	1.75222	0.242608	0.334969	Enriched
Foxo3_quad1_a	Foxo3	1.83379	0.242874	0.335294	Enriched
Trav13n-4_quad1_a	Trav13n-4	1.63812	0.243187	0.335556	Enriched
Ccdc169_quad1_a	Ccdc169	1.37679	0.244235	0.336874	Enriched
Syn2_quad1_a	Syn2	1.70657	0.244415	0.337102	Enriched
Mei1_quad1_a	Mei1	1.32217	0.24461	0.337328	Enriched
Wnt2_quad1_a	Wnt2	1.76203	0.244683	0.337396	Enriched
Gm52955_quad1_a	Gm52955	1.57269	0.24469	0.337396	Enriched
Ct55_quad1_a	Ct55	1.43866	0.245796	0.338771	Enriched
Jmjd8_quad1_a	Jmjd8	1.75676	0.246416	0.339497	Enriched
Gm9955_quad1_a	Gm9955	1.68376	0.246487	0.339574	Enriched
NTC_quad42_a	NTC	1.8893	0.246949	0.340103	Enriched
Otof_quad1_a	Otof	1.69571	0.247332	0.340543	Enriched
Ppp2r2c_quad2_a	Ppp2r2c	1.52589	0.247563	0.340778	Enriched
Rpl41_quad1_a	Rpl41	1.51143	0.24817	0.341591	Enriched
Dnajb2_quad1_a	Dnajb2	1.8229	0.248197	0.341607	Enriched
Pex11a_quad1_a	Pex11a	1.84846	0.248609	0.342131	Enriched
Rsl1d1_quad1_a	Rsl1d1	1.71064	0.248759	0.342273	Enriched
Fkbp1b_quad1_a	Fkbp1b	1.96155	0.248901	0.342403	Enriched
Tmco4_quad1_a	Tmco4	1.83934	0.249985	0.343764	Enriched
Gm11627_quad1_a	Gm11627	2.15438	0.250152	0.343951	Enriched
Gm20741_quad1_a	Gm20741	1.77632	0.250204	0.344001	Enriched
Kcnh3_quad1_a	Kcnh3	1.99105	0.251348	0.345335	Enriched
Fut7_quad1_a	Fut7	1.8383	0.252827	0.347127	Enriched
Tex2_quad1_a	Tex2	1.62598	0.252902	0.347199	Enriched
Bcl7a_quad1_a	Bcl7a	1.80692	0.253114	0.347412	Enriched
Olfr105-ps_quad1_a	Olfr105-ps	1.69755	0.25404	0.348507	Enriched
Pcdhgc3_quad1_a	Pcdhgc3	1.62446	0.254252	0.348689	Enriched
Prcc_quad1_a	Prcc	1.1763	0.254422	0.348857	Enriched
Zfp644_quad1_a	Zfp644	1.75153	0.255069	0.349679	Enriched
Map3k2_quad1_a	Map3k2	1.83813	0.255157	0.349777	Enriched
Lyl1_quad1_a	Lyl1	1.76114	0.255687	0.350393	Enriched
Adrb3_quad1_a	Adrb3	1.68766	0.255955	0.35066	Enriched
Grifin_quad1_a	Grifin	1.9729	0.256254	0.351017	Enriched
Gm37327_quad1_a	Gm37327	1.67477	0.256465	0.351283	Enriched
Ankrd22_quad1_a	Ankrd22	1.85923	0.257129	0.352061	Enriched
Tnfaip8l3_quad2_a	Tnfaip8l3	2.2783	0.257781	0.352777	Enriched
Clic3_quad1_a	Clic3	1.8038	0.258177	0.35323	Enriched
Fry_quad1_a	Fry	1.43873	0.259624	0.354944	Enriched
Zfp976_quad1_a	Zfp976	2.05538	0.260331	0.355732	Enriched
Plppr1_quad1_a	Plppr1	1.7633	0.261148	0.356693	Enriched
Rps29_quad1_a	Rps29	1.638	0.261598	0.35724	Enriched
Traj12_quad1_a	Traj12	1.63367	0.262545	0.358332	Enriched
Osr2_quad1_a	Osr2	1.87142	0.262641	0.35844	Enriched
Rdh16_quad1_a	Rdh16	2.1183	0.263097	0.358974	Enriched
Gnai2_quad1_a	Gnai2	1.68263	0.26317	0.359028	Enriched
NTC_quad447_a	NTC	1.76137	0.263705	0.359657	Enriched
Tet3_quad1_a	Tet3	1.53243	0.263762	0.359657	Enriched
Tmigd1_quad1_a	Tmigd1	1.8446	0.263766	0.359657	Enriched
Trav15-1-dv6-1_quad1_a	Trav15-1-dv6-1	1.4686	0.264008	0.359946	Enriched
Il4i1_quad1_a	Il4i1	1.69753	0.264078	0.360019	Enriched
Pin1rt1_quad1_a	Pin1rt1	1.35961	0.264655	0.360717	Enriched
Gm47791_quad1_a	Gm47791	1.34717	0.264742	0.360812	Enriched
Sox21_quad1_a	Sox21	1.84658	0.264825	0.360902	Enriched
Igkv4-51_quad1_a	Igkv4-51	1.68667	0.264888	0.360947	Enriched
Car5b_quad1_a	Car5b	1.64209	0.266142	0.362449	Enriched
Ttll8_quad1_a	Ttll8	1.23986	0.266576	0.362927	Enriched
Mrps16_quad1_a	Mrps16	1.51994	0.266616	0.362958	Enriched
Wnt11_quad1_a	Wnt11	1.69445	0.266763	0.363069	Enriched
Rpp25_quad1_a	Rpp25	1.55458	0.267459	0.363926	Enriched
NTC_quad268_a	NTC	1.70378	0.267523	0.363989	Enriched
Krtap19-9b_quad1_a	Krtap19-9b	1.42141	0.267971	0.364531	Enriched
Gm10277_quad1_a	Gm10277	1.76674	0.268045	0.36461	Enriched
B020031M17Rik_quad1_a	B020031M17Rik	1.57491	0.268211	0.36479	Enriched
Cps1_quad1_a	Cps1	1.62717	0.268755	0.365416	Enriched
NTC_quad433_a	NTC	1.67198	0.268966	0.365612	Enriched
Wwc2_quad1_a	Wwc2	1.77324	0.269278	0.365988	Enriched
Vmn2r43_quad1_a	Vmn2r43	1.86786	0.270366	0.367211	Enriched
Mafb_quad1_a	Mafb	1.92645	0.270377	0.367211	Enriched
Tssk6_quad1_a	Tssk6	1.46172	0.270684	0.367566	Enriched
Kcnk1_quad1_a	Kcnk1	1.61628	0.271276	0.368294	Enriched
Arhgef28_quad1_a	Arhgef28	1.52019	0.271736	0.368781	Enriched
Sirt4_quad1_a	Sirt4	1.73361	0.272035	0.369049	Enriched
NTC_quad184_a	NTC	1.63421	0.27225	0.369296	Enriched
Zfp618_quad1_a	Zfp618	1.80181	0.272906	0.370024	Enriched
Crybb1_quad1_a	Crybb1	1.79513	0.27337	0.370515	Enriched
Mamstr_quad1_a	Mamstr	1.15679	0.273544	0.370683	Enriched
Zcchc4_quad1_a	Zcchc4	1.78708	0.273685	0.370828	Enriched
Tspan8_quad1_a	Tspan8	1.30767	0.273821	0.370966	Enriched
Tnfsf15_quad1_a	Tnfsf15	1.22261	0.273862	0.370999	Enriched
Fgd4_quad1_a	Fgd4	1.84971	0.274305	0.371483	Enriched
Plpp5_quad1_a	Plpp5	1.47246	0.274464	0.371676	Enriched
Chchd6_quad1_a	Chchd6	1.79542	0.274654	0.37191	Enriched
Svbp_quad1_a	Svbp	1.11307	0.275024	0.372318	Enriched
Fam174c_quad1_a	Fam174c	1.3794	0.275696	0.373124	Enriched
Bmp5_quad2_a	Bmp5	1.58769	0.276311	0.373737	Enriched
Cyct_quad1_a	Cyct	1.07682	0.276627	0.374095	Enriched
Defb40_quad1_a	Defb40	1.63298	0.276804	0.374242	Enriched
Zfp105_quad1_a	Zfp105	1.93252	0.276931	0.374345	Enriched
Olfr1320_quad1_a	Olfr1320	1.77645	0.277591	0.375097	Enriched
Macir_quad1_a	Macir	1.81482	0.27829	0.375925	Enriched
Yaf2_quad1_a	Yaf2	1.66097	0.278956	0.376732	Enriched
Lce3b_quad1_a	Lce3b	1.61371	0.279273	0.37709	Enriched
Ighv1-26_quad1_a	Ighv1-26	1.42718	0.279654	0.377488	Enriched
Lix1l_quad1_a	Lix1l	1.79938	0.279709	0.377515	Enriched
Arl4a_quad1_a	Arl4a	1.50914	0.279934	0.377726	Enriched
Krtap19-5_quad1_a	Krtap19-5	1.42486	0.28019	0.378025	Enriched
Gm6760_quad1_a	Gm6760	1.63136	0.28023	0.378055	Enriched
Tsnaxip1_quad1_a	Tsnaxip1	1.54883	0.280377	0.37823	Enriched
Rhox2f_quad1_a	Rhox2f	1.67063	0.280852	0.378672	Enriched
NTC_quad252_a	NTC	1.68226	0.28086	0.378672	Enriched
Slx4_quad1_a	Slx4	1.36747	0.281002	0.37884	Enriched
NTC_quad350_a	NTC	1.60035	0.28138	0.379218	Enriched
1700008P02Rik_quad1_a	1700008P02Rik	1.54405	0.281733	0.379637	Enriched
Gm10945_quad1_a	Gm10945	1.63282	0.283081	0.38122	Enriched
Vmn2r78_quad1_a	Vmn2r78	1.42948	0.283309	0.381504	Enriched
2310034C09Rik_quad1_a	2310034C09Rik	1.50562	0.283833	0.382115	Enriched
Defb41_quad1_a	Defb41	1.33336	0.284164	0.382537	Enriched
Speg_quad1_a	Speg	1.68732	0.284543	0.382999	Enriched
Pdgfrl_quad1_a	Pdgfrl	1.61235	0.284908	0.383444	Enriched
Rida_quad1_a	Rida	1.42434	0.285074	0.383643	Enriched
1700066B19Rik_quad1_a	1700066B19Rik	1.51029	0.285335	0.383853	Enriched
Il18r1_quad1_a	Il18r1	1.25853	0.285704	0.384302	Enriched
Hmgb4_quad1_a	Hmgb4	1.7166	0.286037	0.384702	Enriched
Tas2r139_quad1_a	Tas2r139	1.30191	0.286551	0.385251	Enriched
Loxl1_quad1_a	Loxl1	1.71211	0.28671	0.385442	Enriched
Olfr229_quad1_a	Olfr229	1.5374	0.286753	0.385476	Enriched
Rnf7_quad1_a	Rnf7	1.43375	0.287013	0.385755	Enriched
Tas2r137_quad1_a	Tas2r137	1.81546	0.287223	0.385989	Enriched
Fgf6_quad1_a	Fgf6	1.26141	0.288675	0.387749	Enriched
Ifi207_quad1_a	Ifi207	1.46047	0.28877	0.38783	Enriched
Hal_quad1_a	Hal	1.5385	0.290163	0.389581	Enriched
Olfr1222_quad1_a	Olfr1222	1.86635	0.291699	0.391283	Enriched
Vmn1r78_quad1_a	Vmn1r78	1.3841	0.292014	0.391645	Enriched
Slc25a29_quad1_a	Slc25a29	1.63914	0.292947	0.392643	Enriched
Cldn18_quad1_a	Cldn18	1.56734	0.293089	0.392786	Enriched
Cit_quad1_a	Cit	1.55833	0.293145	0.392813	Enriched
Foxi2_quad1_a	Foxi2	1.30868	0.293323	0.393027	Enriched
Ngf_quad1_a	Ngf	1.10854	0.29342	0.393132	Enriched
Gm8220_quad1_a	Gm8220	1.51305	0.293923	0.393632	Enriched
Tuba1b_quad1_a	Tuba1b	1.37917	0.295849	0.395805	Enriched
Rapsn_quad1_a	Rapsn	1.69971	0.296747	0.396884	Enriched
NTC_quad232_a	NTC	1.3761	0.298021	0.398369	Enriched
Nr4a2_quad1_a	Nr4a2	1.56721	0.298974	0.399473	Enriched
Gstt2_quad1_a	Gstt2	1.42516	0.299022	0.399512	Enriched
Yod1_quad1_a	Yod1	1.28693	0.299281	0.399834	Enriched
Cep131_quad1_a	Cep131	1.69282	0.299749	0.400337	Enriched
Macrod2_quad2_a	Macrod2	1.68645	0.299789	0.400366	Enriched
Scp2d1_quad1_a	Scp2d1	1.78618	0.302324	0.403308	Enriched
Smco3_quad1_a	Smco3	1.47088	0.302396	0.403365	Enriched
Tlr13_quad1_a	Tlr13	1.34386	0.302782	0.40382	Enriched
Cdca7_quad1_a	Cdca7	1.55042	0.303191	0.404316	Enriched
Erich2_quad1_a	Erich2	1.38294	0.303571	0.404774	Enriched
Polr3g_quad1_a	Polr3g	1.89323	0.304498	0.405836	Enriched
Oxr1_quad1_a	Oxr1	1.56078	0.307529	0.409327	Enriched
Tmem39b_quad1_a	Tmem39b	1.5569	0.308049	0.40997	Enriched
Trav9-2_quad1_a	Trav9-2	1.66064	0.308513	0.410537	Enriched
Laptm5_quad1_a	Laptm5	1.62552	0.308823	0.410847	Enriched
Cthrc1_quad2_a	Cthrc1	1.40859	0.30884	0.410847	Enriched
Ighv6-7_quad1_a	Ighv6-7	1.64253	0.309153	0.411163	Enriched
Gaa_quad1_a	Gaa	1.61747	0.309346	0.41137	Enriched
Tomm5_quad1_a	Tomm5	1.18517	0.309762	0.411798	Enriched
Car9_quad1_a	Car9	1.63524	0.309938	0.412007	Enriched
Trim40_quad1_a	Trim40	1.65922	0.310256	0.412325	Enriched
Trav4-2_quad1_a	Trav4-2	1.55357	0.310638	0.412712	Enriched
Dmac2l_quad1_a	Dmac2l	1.62587	0.310873	0.412999	Enriched
Aadacl2fm3_quad1_a	Aadacl2fm3	1.06375	0.310963	0.413093	Enriched
Mmp15_quad1_a	Mmp15	1.47633	0.311383	0.41355	Enriched
Krtap17-1_quad1_a	Krtap17-1	1.42856	0.312024	0.414201	Enriched
Svs4_quad1_a	Svs4	1.11113	0.312354	0.414538	Enriched
Zfp454_quad1_a	Zfp454	1.86625	0.3125	0.414707	Enriched
Ptprn_quad1_a	Ptprn	1.51504	0.312553	0.414751	Enriched
Bsx_quad1_a	Bsx	1.48811	0.312653	0.414777	Enriched
Hrk_quad1_a	Hrk	1.3799	0.31279	0.4149	Enriched
Gm2832_quad1_a	Gm2832	1.43175	0.313696	0.415991	Enriched
Tmcc1_quad2_a	Tmcc1	1.50907	0.313766	0.416058	Enriched
Gm21693_quad1_a	Gm21693	1.31664	0.31401	0.416331	Enriched
Cdkn2aipnl_quad1_a	Cdkn2aipnl	1.62085	0.314425	0.416786	Enriched
Otp_quad1_a	Otp	1.49976	0.314918	0.417383	Enriched
Neurl1b_quad1_a	Neurl1b	1.54771	0.315884	0.418435	Enriched
Pcdha4_quad2_a	Pcdha4	1.44971	0.316303	0.418832	Enriched
Cabp1_quad1_a	Cabp1	1.30919	0.316827	0.41936	Enriched
Ndrg1_quad1_a	Ndrg1	1.53741	0.317708	0.420291	Enriched
Eid2_quad1_a	Eid2	1.64718	0.318341	0.421053	Enriched
Niban1_quad1_a	Niban1	1.514	0.318451	0.421173	Enriched
Asic2_quad1_a	Asic2	1.1478	0.318828	0.421594	Enriched
Celf4_quad1_a	Celf4	1.45511	0.318854	0.421604	Enriched
Vmn1r59_quad1_a	Vmn1r59	1.43968	0.319029	0.421782	Enriched
Lpl_quad1_a	Lpl	1.30401	0.31904	0.421782	Enriched
Zbtb18_quad1_a	Zbtb18	1.62193	0.319435	0.42218	Enriched
Ppib_quad1_a	Ppib	1.66186	0.319979	0.422835	Enriched
Dpep3_quad1_a	Dpep3	1.49793	0.320145	0.423011	Enriched
Ptprcap_quad1_a	Ptprcap	1.58375	0.320773	0.423682	Enriched
Iglv1_quad1_a	Iglv1	1.46012	0.320795	0.423682	Enriched
Olfr1158_quad1_a	Olfr1158	1.68436	0.322598	0.425653	Enriched
Apobec3_quad1_a	Apobec3	0.934406	0.322733	0.425805	Enriched
Zfp287_quad1_a	Zfp287	1.04365	0.323159	0.426251	Enriched
H2bc22_quad1_a	H2bc22	1.27008	0.323169	0.426251	Enriched
Olfr1366_quad1_a	Olfr1366	1.69938	0.323486	0.426566	Enriched
Panx2_quad1_a	Panx2	1.54451	0.324424	0.42752	Enriched
Itgb8_quad1_a	Itgb8	1.33186	0.324493	0.427586	Enriched
Sox13_quad1_a	Sox13	1.51828	0.32458	0.427674	Enriched
Fxyd2_quad1_a	Fxyd2	1.74955	0.324875	0.428011	Enriched
Tmem79_quad1_a	Tmem79	1.56211	0.32532	0.428546	Enriched
Cxcl1_quad1_a	Cxcl1	2.05672	0.325934	0.429277	Enriched
Gimap1_quad1_a	Gimap1	1.4291	0.32606	0.429417	Enriched
Cst12_quad1_a	Cst12	1.00355	0.326102	0.429421	Enriched
Elmod3_quad1_a	Elmod3	1.4867	0.326462	0.429793	Enriched
Neb_quad1_a	Neb	1.51735	0.326731	0.430074	Enriched
Fam222a_quad1_a	Fam222a	1.55489	0.328566	0.432249	Enriched
Ube2g2_quad2_a	Ube2g2	1.29808	0.328659	0.432319	Enriched
Pfn4_quad1_a	Pfn4	1.4167	0.328722	0.432375	Enriched
Litaf_quad1_a	Litaf	1.6535	0.328838	0.432502	Enriched
4632433K11Rik_quad1_a	4632433K11Rik	1.66554	0.329538	0.433345	Enriched
Gm11562_quad1_a	Gm11562	1.27594	0.329771	0.433573	Enriched
Slc4a2_quad1_a	Slc4a2	1.55497	0.329836	0.433632	Enriched
Uqcrq_quad1_a	Uqcrq	1.59344	0.329919	0.433715	Enriched
Sox12_quad1_a	Sox12	1.59378	0.330301	0.434087	Enriched
Zfy1_quad1_a	Zfy1	1.4106	0.331119	0.435032	Enriched
Zfp456_quad1_a	Zfp456	1.26262	0.33254	0.43661	Enriched
Pramel45_quad1_a	Pramel45	1.50301	0.333057	0.437252	Enriched
Lair1_quad1_a	Lair1	1.41897	0.333069	0.437252	Enriched
Lag3_quad1_a	Lag3	1.5907	0.333148	0.437329	Enriched
Cul4b_quad1_a	Cul4b	1.17882	0.333239	0.437422	Enriched
St3gal4_quad1_a	St3gal4	1.10491	0.334164	0.438452	Enriched
Gm49392_quad1_a	Gm49392	1.73953	0.334644	0.439029	Enriched
NTC_quad482_a	NTC	1.59269	0.335403	0.439788	Enriched
Plet1_quad1_a	Plet1	1.34931	0.335964	0.440285	Enriched
Spata22_quad1_a	Spata22	1.04858	0.336071	0.4404	Enriched
Dcaf12l2_quad1_a	Dcaf12l2	1.57849	0.336527	0.440839	Enriched
Nphp1_quad1_a	Nphp1	1.32174	0.337231	0.441681	Enriched
Ddx41_quad1_a	Ddx41	1.47666	0.337324	0.44175	Enriched
Spin2g_quad1_a	Spin2g	1.19981	0.337599	0.442057	Enriched
Eif1ad15_quad1_a	Eif1ad15	1.23078	0.337861	0.442268	Enriched
Pknox1_quad1_a	Pknox1	1.55294	0.338158	0.442562	Enriched
Prss44_quad1_a	Prss44	1.43316	0.338187	0.442562	Enriched
Ribc1_quad1_a	Ribc1	1.19259	0.338907	0.443313	Enriched
Cylc2_quad1_a	Cylc2	1.57753	0.33901	0.443374	Enriched
Fkbp8_quad1_a	Fkbp8	1.40352	0.339214	0.443614	Enriched
NTC_quad91_a	NTC	1.38705	0.339308	0.443616	Enriched
Abca15_quad1_a	Abca15	1.38147	0.339606	0.443891	Enriched
Scn2b_quad2_a	Scn2b	1.41226	0.33977	0.444022	Enriched
Colec10_quad1_a	Colec10	1.44501	0.340895	0.445306	Enriched
Ptch1_quad1_a	Ptch1	1.56228	0.341212	0.445694	Enriched
Pcdhgb1_quad1_a	Pcdhgb1	1.36087	0.34131	0.445768	Enriched
Klhl40_quad1_a	Klhl40	1.45454	0.341361	0.445808	Enriched
NTC_quad275_a	NTC	1.49787	0.341604	0.446099	Enriched
Defb42_quad1_a	Defb42	1.25848	0.341778	0.4463	Enriched
Gpx5_quad1_a	Gpx5	1.4525	0.341864	0.446386	Enriched
Fbxw25_quad1_a	Fbxw25	1.2086	0.342296	0.446901	Enriched
Cln8_quad1_a	Cln8	1.37376	0.34245	0.447071	Enriched
Cpd_quad1_a	Cpd	1.60225	0.342671	0.447332	Enriched
Ackr3_quad1_a	Ackr3	1.53511	0.342905	0.447557	Enriched
Olfr685_quad1_a	Olfr685	1.53907	0.342995	0.447648	Enriched
Oxtr_quad1_a	Oxtr	1.6597	0.343559	0.448171	Enriched
Zfp777_quad1_a	Zfp777	1.08751	0.343998	0.448609	Enriched
Ankrd37_quad1_a	Ankrd37	1.66317	0.34465	0.449272	Enriched
Btbd35f24_quad1_a	Btbd35f24	1.30321	0.345095	0.449745	Enriched
Ugt1a7c_quad1_a	Ugt1a7c	1.35042	0.345225	0.449807	Enriched
Cypt15_quad1_a	Cypt15	1.51159	0.346279	0.450954	Enriched
Alpl_quad1_a	Alpl	1.52728	0.346345	0.450954	Enriched
Olfr1410_quad1_a	Olfr1410	1.02322	0.347335	0.452018	Enriched
Best2_quad1_a	Best2	1.6247	0.347909	0.452656	Enriched
BC051142_quad1_a	BC051142	1.3857	0.349264	0.454176	Enriched
Scart1_quad1_a	Scart1	1.48361	0.349332	0.454238	Enriched
Gad2_quad1_a	Gad2	1.27469	0.350098	0.455152	Enriched
Polr3a_quad1_a	Polr3a	1.09788	0.350319	0.455358	Enriched
Ehd4_quad1_a	Ehd4	1.44971	0.350488	0.455551	Enriched
Irgm2_quad1_a	Irgm2	1.20977	0.352214	0.457495	Enriched
NTC_quad409_a	NTC	1.35256	0.352584	0.457922	Enriched
NTC_quad379_a	NTC	1.47809	0.352706	0.458019	Enriched
Olfr537-ps1_quad1_a	Olfr537-ps1	1.59043	0.353034	0.458315	Enriched
Gpalpp1_quad1_a	Gpalpp1	1.31173	0.353304	0.458584	Enriched
Cox5a_quad1_a	Cox5a	1.44616	0.35383	0.459127	Enriched
Olfr378_quad1_a	Olfr378	1.52519	0.353848	0.459127	Enriched
Wnt2b_quad1_a	Wnt2b	1.1747	0.353947	0.459227	Enriched
Krtap3-1_quad1_a	Krtap3-1	1.28855	0.35547	0.461012	Enriched
Aspscr1_quad1_a	Aspscr1	1.05446	0.35582	0.461384	Enriched
Prb1_quad1_a	Prb1	1.46217	0.357233	0.462996	Enriched
Olfr643_quad1_a	Olfr643	1.26497	0.357574	0.463384	Enriched
Scamp1_quad1_a	Scamp1	1.64073	0.358446	0.464376	Enriched
Olfr987_quad1_a	Olfr987	1.4969	0.358523	0.464448	Enriched
Prss23_quad1_a	Prss23	1.52086	0.35887	0.464815	Enriched
Olfr303_quad1_a	Olfr303	1.59452	0.360118	0.466184	Enriched
Sh3tc1_quad1_a	Sh3tc1	1.44584	0.360184	0.466213	Enriched
Slfnl1_quad1_a	Slfnl1	1.43139	0.360295	0.466302	Enriched
Gde1_quad1_a	Gde1	1.284	0.360372	0.466319	Enriched
Pip4p1_quad1_a	Pip4p1	1.26004	0.360464	0.46641	Enriched
Olfr615_quad1_a	Olfr615	1.28978	0.360568	0.46649	Enriched
Zfp84_quad1_a	Zfp84	1.54526	0.360956	0.466908	Enriched
Cd47_quad1_a	Cd47	1.59653	0.361091	0.467027	Enriched
Vmn1r4_quad1_a	Vmn1r4	1.59521	0.361919	0.467988	Enriched
Gm3164_quad1_a	Gm3164	1.52032	0.362213	0.468305	Enriched
Efcab3_quad1_a	Efcab3	1.22331	0.362265	0.468325	Enriched
Chmp1a_quad1_a	Chmp1a	1.14557	0.36253	0.468611	Enriched
NTC_quad46_a	NTC	1.46695	0.364031	0.470219	Enriched
Gabrr1_quad1_a	Gabrr1	1.45859	0.364665	0.470898	Enriched
Zfp423_quad1_a	Zfp423	1.35093	0.36491	0.471159	Enriched
Ptch2_quad1_a	Ptch2	1.15196	0.365062	0.471327	Enriched
Zdhhc12_quad1_a	Zdhhc12	0.859817	0.365115	0.47134	Enriched
Teddm1b_quad1_a	Teddm1b	1.40148	0.365507	0.471763	Enriched
Dnah1_quad1_a	Dnah1	1.36858	0.365643	0.47191	Enriched
Serpinf1_quad1_a	Serpinf1	1.4495	0.366523	0.472878	Enriched
Pfdn6_quad1_a	Pfdn6	1.39459	0.366576	0.47289	Enriched
Cdh8_quad2_a	Cdh8	1.55329	0.366649	0.472949	Enriched
Rnf113a2_quad1_a	Rnf113a2	1.28745	0.367655	0.473919	Enriched
Llcfc1_quad1_a	Llcfc1	1.44137	0.367804	0.474083	Enriched
Dock4_quad1_a	Dock4	1.24936	0.36832	0.474588	Enriched
Gprin3_quad1_a	Gprin3	1.30197	0.368326	0.474588	Enriched
Lipa_quad1_a	Lipa	1.60692	0.368807	0.475125	Enriched
Higd1c_quad1_a	Higd1c	1.19618	0.36891	0.475201	Enriched
Brpf3_quad1_a	Brpf3	1.19034	0.370085	0.476378	Enriched
Ciao2a_quad1_a	Ciao2a	1.0005	0.370524	0.47683	Enriched
Defb11_quad1_a	Defb11	1.03137	0.371399	0.477759	Enriched
Twist1_quad1_a	Twist1	1.35764	0.371976	0.478417	Enriched
Plscr2_quad1_a	Plscr2	1.33579	0.372748	0.479311	Enriched
Olfr1271_quad1_a	Olfr1271	1.30005	0.372758	0.479311	Enriched
Clip4_quad1_a	Clip4	1.38542	0.37293	0.479439	Enriched
Gm6993_quad1_a	Gm6993	1.22228	0.37322	0.479736	Enriched
Gm11213_quad1_a	Gm11213	1.33396	0.373703	0.480299	Enriched
Olfr1167_quad1_a	Olfr1167	1.54533	0.375952	0.482849	Enriched
Nrros_quad2_a	Nrros	1.3975	0.376018	0.482885	Enriched
Chtf8_quad1_a	Chtf8	1.53066	0.376024	0.482885	Enriched
Trav14-1_quad1_a	Trav14-1	1.29634	0.376065	0.482909	Enriched
Adcy9_quad1_a	Adcy9	1.24876	0.376151	0.482963	Enriched
Klk1b3_quad1_a	Klk1b3	1.39603	0.376231	0.483037	Enriched
Plac8l1_quad1_a	Plac8l1	1.33672	0.376619	0.483393	Enriched
Tepsin_quad1_a	Tepsin	1.24577	0.376943	0.483724	Enriched
Gm4981_quad1_a	Gm4981	1.27017	0.377009	0.48378	Enriched
Slc9a7_quad1_a	Slc9a7	1.06644	0.380221	0.487358	Enriched
Ssxb9_quad1_a	Ssxb9	1.54616	0.38051	0.487614	Enriched
Zkscan16_quad1_a	Zkscan16	0.880266	0.38059	0.487688	Enriched
Rnf126_quad1_a	Rnf126	1.36652	0.380758	0.487847	Enriched
Them6_quad1_a	Them6	1.28438	0.381258	0.488402	Enriched
Sparcl1_quad1_a	Sparcl1	0.975489	0.382348	0.489597	Enriched
Derl2_quad1_a	Derl2	1.10985	0.38245	0.489671	Enriched
Snap29_quad1_a	Snap29	1.11991	0.382711	0.489928	Enriched
Il22_quad1_a	Il22	1.12642	0.382744	0.489928	Enriched
Igkv15-103_quad1_a	Igkv15-103	1.26878	0.382936	0.490034	Enriched
Gm20379_quad1_a	Gm20379	1.44077	0.383016	0.490109	Enriched
Dsn1_quad1_a	Dsn1	0.929829	0.384492	0.491767	Enriched
Cort_quad1_a	Cort	1.41249	0.385155	0.492557	Enriched
Armcx1_quad1_a	Armcx1	1.43011	0.385676	0.49305	Enriched
Rpl36-ps4_quad1_a	Rpl36-ps4	1.07799	0.386255	0.493646	Enriched
Dnajc5b_quad1_a	Dnajc5b	1.00721	0.38677	0.494189	Enriched
Cyp2d10_quad1_a	Cyp2d10	1.44501	0.386896	0.494291	Enriched
Zfp385a_quad1_a	Zfp385a	1.01478	0.387004	0.494372	Enriched
Nanos3_quad2_a	Nanos3	1.38182	0.387047	0.494398	Enriched
Pde4d_quad1_a	Pde4d	1.07202	0.387599	0.494901	Enriched
Cygb_quad1_a	Cygb	1.17723	0.38782	0.495154	Enriched
Kansl1l_quad1_a	Kansl1l	0.862134	0.387856	0.495172	Enriched
Fbxl15_quad1_a	Fbxl15	1.33735	0.388008	0.495307	Enriched
Btbd35f13_quad1_a	Btbd35f13	1.39829	0.388181	0.495499	Enriched
Gm14744_quad1_a	Gm14744	1.26856	0.38839	0.495737	Enriched
NTC_quad385_a	NTC	1.10341	0.388505	0.495855	Enriched
Kif1c_quad1_a	Kif1c	1.4325	0.388833	0.496216	Enriched
Calhm1_quad1_a	Calhm1	1.25743	0.389019	0.496395	Enriched
Pnmt_quad1_a	Pnmt	1.09561	0.389455	0.496778	Enriched
Tnfrsf18_quad1_a	Tnfrsf18	1.46213	0.389738	0.497097	Enriched
1700013G24Rik_quad1_a	1700013G24Rik	1.41866	0.389873	0.497224	Enriched
1700003F12Rik_quad1_a	1700003F12Rik	1.17735	0.389906	0.497236	Enriched
Mpl_quad1_a	Mpl	1.39384	0.390289	0.497578	Enriched
Rapgef3_quad1_a	Rapgef3	1.36673	0.390886	0.498199	Enriched
Ado_quad1_a	Ado	1.2623	0.390992	0.498302	Enriched
Pcp4l1_quad1_a	Pcp4l1	1.31288	0.39217	0.499395	Enriched
NTC_quad314_a	NTC	1.32499	0.393235	0.50049	Enriched
Ooep_quad1_a	Ooep	1.26641	0.393763	0.501103	Enriched
Olfr924_quad1_a	Olfr924	1.38645	0.394225	0.501557	Enriched
Ndp_quad1_a	Ndp	1.20667	0.394235	0.501557	Enriched
Pisd_quad1_a	Pisd	1.22257	0.394516	0.501877	Enriched
Ces1e_quad1_a	Ces1e	0.838144	0.395439	0.502739	Enriched
Noto_quad1_a	Noto	0.991047	0.395598	0.502912	Enriched
Gemin7_quad1_a	Gemin7	1.15557	0.39716	0.50475	Enriched
Mki67_quad1_a	Mki67	0.926358	0.397812	0.505403	Enriched
Ankrd29_quad1_a	Ankrd29	1.21174	0.398835	0.506526	Enriched
Lhfpl5_quad1_a	Lhfpl5	1.21897	0.399945	0.507788	Enriched
Prelp_quad1_a	Prelp	1.16617	0.400128	0.507961	Enriched
Calr4_quad1_a	Calr4	1.17525	0.400473	0.508369	Enriched
Prss32_quad1_a	Prss32	1.08681	0.400939	0.508932	Enriched
Fgfbp3_quad1_a	Fgfbp3	1.19064	0.401275	0.50924	Enriched
Map3k1_quad1_a	Map3k1	1.0641	0.401313	0.509253	Enriched
Radx_quad1_a	Radx	1.32383	0.401332	0.509253	Enriched
Psme2_quad1_a	Psme2	1.11958	0.40151	0.50939	Enriched
Foxl1_quad1_a	Foxl1	1.32637	0.401749	0.509634	Enriched
Olfr492_quad1_a	Olfr492	1.55562	0.40179	0.509651	Enriched
Rmdn2_quad1_a	Rmdn2	1.25947	0.402794	0.510693	Enriched
Glipr2_quad1_a	Glipr2	1.21564	0.403376	0.511253	Enriched
Slc6a19_quad1_a	Slc6a19	1.31822	0.40403	0.511963	Enriched
Olfr788_quad1_a	Olfr788	1.43573	0.404612	0.51261	Enriched
Scn2a_quad1_a	Scn2a	1.01895	0.405561	0.513622	Enriched
Pcdh1_quad1_a	Pcdh1	0.961085	0.405574	0.513622	Enriched
Tbx4_quad1_a	Tbx4	1.19537	0.405832	0.513801	Enriched
Olfr672_quad1_a	Olfr672	1.13669	0.406328	0.514308	Enriched
Gm14393_quad1_a	Gm14393	1.27419	0.407019	0.515064	Enriched
Hmga2_quad1_a	Hmga2	1.31222	0.407176	0.515233	Enriched
Olfr601_quad1_a	Olfr601	1.35706	0.407468	0.515573	Enriched
Foxq1_quad1_a	Foxq1	1.14114	0.409017	0.517413	Enriched
Gm5127_quad1_a	Gm5127	1.00451	0.409209	0.517566	Enriched
Zfp235_quad2_a	Zfp235	1.37408	0.409525	0.517815	Enriched
Mrgpra2a_quad1_a	Mrgpra2a	1.12866	0.410537	0.518976	Enriched
Tgfbr2_quad1_a	Tgfbr2	1.0731	0.410975	0.519319	Enriched
NTC_quad30_a	NTC	1.25951	0.411135	0.519491	Enriched
Meox2_quad2_a	Meox2	1.0605	0.412478	0.520827	Enriched
Vmn1r66_quad1_a	Vmn1r66	1.24004	0.41283	0.521241	Enriched
Sod3_quad1_a	Sod3	1.22277	0.413321	0.521695	Enriched
Zfp637_quad1_a	Zfp637	1.19856	0.41333	0.521695	Enriched
Trbj1-6_quad1_a	Trbj1-6	1.37536	0.413332	0.521695	Enriched
Sh3kbp1_quad1_a	Sh3kbp1	1.22667	0.41345	0.521813	Enriched
Galnt13_quad1_a	Galnt13	1.25383	0.414062	0.522536	Enriched
Gm10775_quad1_a	Gm10775	1.21686	0.414421	0.522858	Enriched
Grtp1_quad1_a	Grtp1	1.00373	0.415102	0.523505	Enriched
Foxd4_quad1_a	Foxd4	1.16991	0.415631	0.524052	Enriched
Olfr1469_quad1_a	Olfr1469	1.10907	0.417005	0.525571	Enriched
Zfp524_quad1_a	Zfp524	1.29761	0.417073	0.525627	Enriched
Tspan11_quad1_a	Tspan11	1.01886	0.41722	0.525782	Enriched
Gm3636_quad1_a	Gm3636	1.07805	0.417489	0.526029	Enriched
Cd300ld_quad1_a	Cd300ld	1.31598	0.417729	0.526212	Enriched
Olfr1157_quad1_a	Olfr1157	1.21842	0.418311	0.526792	Enriched
Ccdc150_quad1_a	Ccdc150	1.13914	0.418767	0.527215	Enriched
C1rb_quad1_a	C1rb	0.909521	0.418998	0.527444	Enriched
Elf5_quad1_a	Elf5	1.24273	0.419604	0.528147	Enriched
Igkv3-7_quad1_a	Igkv3-7	1.09761	0.419725	0.528239	Enriched
Gm14403_quad1_a	Gm14403	1.23434	0.420086	0.528602	Enriched
Tmsb10_quad1_a	Tmsb10	1.20159	0.420174	0.528651	Enriched
Limd2_quad1_a	Limd2	1.36534	0.42072	0.529178	Enriched
Gm47969_quad1_a	Gm47969	1.2406	0.420747	0.529178	Enriched
Pramel33_quad1_a	Pramel33	1.11285	0.420762	0.529178	Enriched
Pnma2_quad1_a	Pnma2	1.1921	0.421214	0.529625	Enriched
Epha6_quad1_a	Epha6	1.06141	0.421478	0.52989	Enriched
Zfp110_quad1_a	Zfp110	0.997871	0.42149	0.52989	Enriched
Dexi_quad1_a	Dexi	1.28178	0.421547	0.52989	Enriched
Stk16_quad1_a	Stk16	1.33157	0.421857	0.530128	Enriched
Itfg2_quad1_a	Itfg2	1.25103	0.421884	0.530131	Enriched
NTC_quad285_a	NTC	1.15084	0.423329	0.531581	Enriched
Lbp_quad1_a	Lbp	1.20014	0.423667	0.531913	Enriched
Sec24b_quad1_a	Sec24b	0.87131	0.424167	0.53248	Enriched
Bnip3_quad1_a	Bnip3	1.37548	0.424678	0.532999	Enriched
Chpf_quad1_a	Chpf	1.18678	0.424891	0.533195	Enriched
Trav6d-3_quad1_a	Trav6d-3	1.16035	0.424982	0.533227	Enriched
Hoxd3_quad1_a	Hoxd3	1.20592	0.426325	0.534583	Enriched
Lrmda_quad1_a	Lrmda	0.890775	0.426331	0.534583	Enriched
Stfa2l1_quad1_a	Stfa2l1	1.24855	0.426424	0.53463	Enriched
Mmd2_quad1_a	Mmd2	1.31215	0.426671	0.534864	Enriched
Ssh2_quad1_a	Ssh2	1.05628	0.426925	0.535112	Enriched
Tspan18_quad1_a	Tspan18	1.23485	0.426995	0.53517	Enriched
Recql_quad1_a	Recql	0.790639	0.427074	0.535238	Enriched
NTC_quad206_a	NTC	1.07696	0.427739	0.535949	Enriched
Wfdc15a_quad1_a	Wfdc15a	1.10925	0.427865	0.536015	Enriched
Stac2_quad1_a	Stac2	0.78426	0.427985	0.536134	Enriched
B3gnt8_quad1_a	B3gnt8	1.19723	0.42807	0.536188	Enriched
Trgv2_quad1_a	Trgv2	0.988114	0.428077	0.536188	Enriched
Cntln_quad1_a	Cntln	1.08807	0.42817	0.536273	Enriched
Yy2_quad1_a	Yy2	1.25367	0.428875	0.537003	Enriched
Igkv4-86_quad1_a	Igkv4-86	1.14024	0.429152	0.537288	Enriched
Msh6_quad1_a	Msh6	1.18843	0.430064	0.538245	Enriched
Pcdhb6_quad1_a	Pcdhb6	1.22171	0.430098	0.538257	Enriched
Plekhg6_quad1_a	Plekhg6	1.24215	0.430471	0.538567	Enriched
Lyrm2_quad1_a	Lyrm2	1.18015	0.431112	0.539124	Enriched
Arih2_quad1_a	Arih2	1.13507	0.431112	0.539124	Enriched
Thtpa_quad1_a	Thtpa	1.15592	0.431664	0.539691	Enriched
Alox5ap_quad1_a	Alox5ap	1.02873	0.431703	0.539709	Enriched
Olfr1_quad1_a	Olfr1	1.0831	0.431947	0.539953	Enriched
Olfr20_quad1_a	Olfr20	1.26454	0.432234	0.540219	Enriched
Dysf_quad1_a	Dysf	1.08513	0.433223	0.541269	Enriched
Arpc1b_quad1_a	Arpc1b	1.08981	0.433877	0.541838	Enriched
Zfp956_quad1_a	Zfp956	1.00197	0.434171	0.542113	Enriched
Macrod1_quad1_a	Macrod1	1.13017	0.434797	0.542677	Enriched
Glmn_quad1_a	Glmn	1.23324	0.434843	0.542703	Enriched
NTC_quad401_a	NTC	1.24243	0.435139	0.543009	Enriched
Fam229b_quad1_a	Fam229b	1.35035	0.435732	0.543572	Enriched
Plxnb1_quad1_a	Plxnb1	1.08806	0.435832	0.543596	Enriched
Chst14_quad1_a	Chst14	0.952571	0.43629	0.544067	Enriched
Gal3st3_quad1_a	Gal3st3	1.09879	0.436796	0.544551	Enriched
Zfp647_quad1_a	Zfp647	1.05424	0.4372	0.544992	Enriched
Lce1e_quad1_a	Lce1e	1.14598	0.437841	0.545698	Enriched
Fibin_quad1_a	Fibin	1.199	0.438814	0.546795	Enriched
Tm2d3_quad1_a	Tm2d3	1.11862	0.438822	0.546795	Enriched
Cldn34a_quad1_a	Cldn34a	1.32204	0.438918	0.546884	Enriched
Asf1b_quad1_a	Asf1b	1.00929	0.439052	0.54702	Enriched
Abi3_quad1_a	Abi3	0.972761	0.439399	0.547359	Enriched
Wbp1l_quad1_a	Wbp1l	0.796596	0.439774	0.547732	Enriched
Amdhd2_quad1_a	Amdhd2	1.0541	0.439833	0.547774	Enriched
Sftpa1_quad1_a	Sftpa1	0.966155	0.439883	0.547805	Enriched
Mgat4f_quad1_a	Mgat4f	1.09336	0.439961	0.54783	Enriched
NTC_quad329_a	NTC	1.14536	0.440038	0.547842	Enriched
Gm20708_quad1_a	Gm20708	1.05576	0.44069	0.548497	Enriched
Zfp46_quad1_a	Zfp46	1.21393	0.440871	0.548629	Enriched
Iqsec3_quad1_a	Iqsec3	1.18345	0.441114	0.548887	Enriched
Diaph2_quad1_a	Diaph2	0.927919	0.443086	0.550842	Enriched
Taar4_quad1_a	Taar4	1.22907	0.443331	0.551095	Enriched
Pate12_quad1_a	Pate12	0.766067	0.444246	0.551981	Enriched
Islr2_quad1_a	Islr2	1.12907	0.445189	0.55309	Enriched
H1f6_quad1_a	H1f6	1.17325	0.445265	0.553153	Enriched
Vcl_quad1_a	Vcl	0.828293	0.445741	0.553587	Enriched
NTC_quad112_a	NTC	1.20948	0.446396	0.5541	Enriched
4930404H24Rik_quad1_a	4930404H24Rik	1.20064	0.446598	0.554256	Enriched
Ccbe1_quad1_a	Ccbe1	1.13667	0.44661	0.554256	Enriched
Pitpna_quad1_a	Pitpna	1.03378	0.447187	0.55491	Enriched
NTC_quad130_a	NTC	0.982341	0.448395	0.556188	Enriched
Plekhj1_quad1_a	Plekhj1	1.06202	0.44861	0.556391	Enriched
Usp51_quad1_a	Usp51	1.06216	0.448709	0.556479	Enriched
Rnf144b_quad1_a	Rnf144b	1.12195	0.448731	0.556479	Enriched
Ccdc30_quad2_a	Ccdc30	1.22821	0.449749	0.557393	Enriched
Pik3ip1_quad1_a	Pik3ip1	1.11012	0.45091	0.558515	Enriched
Prkg2_quad1_a	Prkg2	1.18299	0.451893	0.559607	Enriched
Prss38_quad1_a	Prss38	1.0068	0.452051	0.559655	Enriched
Ighd_quad1_a	Ighd	1.12267	0.45206	0.559655	Enriched
Trbv19_quad1_a	Trbv19	0.799002	0.45288	0.560511	Enriched
Gm12216_quad1_a	Gm12216	1.001	0.453272	0.560882	Enriched
Pramel51_quad1_a	Pramel51	1.1465	0.453325	0.560903	Enriched
C2cd4a_quad1_a	C2cd4a	1.15454	0.453885	0.561412	Enriched
Sowahd_quad1_a	Sowahd	1.13965	0.454176	0.561734	Enriched
Olfr916_quad1_a	Olfr916	1.21216	0.454344	0.561875	Enriched
Rogdi_quad1_a	Rogdi	1.19809	0.45581	0.563436	Enriched
Gm3045_quad1_a	Gm3045	1.136	0.455951	0.563578	Enriched
Olfr1468-ps1_quad1_a	Olfr1468-ps1	1.06253	0.456027	0.56364	Enriched
Fam228b_quad1_a	Fam228b	1.18211	0.45655	0.56419	Enriched
Agmat_quad1_a	Agmat	0.992321	0.457499	0.565236	Enriched
Rab3c_quad1_a	Rab3c	1.17106	0.45823	0.565906	Enriched
Aire_quad1_a	Aire	0.956582	0.458249	0.565906	Enriched
Tifab_quad1_a	Tifab	1.03683	0.458557	0.566159	Enriched
Plppr2_quad1_a	Plppr2	1.16256	0.45911	0.566745	Enriched
AI661453_quad1_a	AI661453	1.14029	0.459263	0.566891	Enriched
Tmem150b_quad1_a	Tmem150b	1.05833	0.459319	0.566891	Enriched
Arl10_quad1_a	Arl10	1.14718	0.4594	0.566911	Enriched
Dedd2_quad2_a	Dedd2	1.15318	0.459436	0.566924	Enriched
Olfr218_quad1_a	Olfr218	0.943654	0.459958	0.567476	Enriched
Kif2b_quad1_a	Kif2b	1.1132	0.460289	0.567752	Enriched
Tesl1_quad1_a	Tesl1	1.17232	0.460782	0.568233	Enriched
Zfp429_quad1_a	Zfp429	1.01419	0.460855	0.56829	Enriched
Chd7_quad1_a	Chd7	1.05424	0.461302	0.568809	Enriched
Gpr142_quad1_a	Gpr142	1.21885	0.461498	0.569019	Enriched
Cldn34c4_quad1_a	Cldn34c4	1.20419	0.461637	0.569158	Enriched
Lman1_quad1_a	Lman1	1.31368	0.46254	0.570011	Enriched
Btn2a2_quad1_a	Btn2a2	1.11387	0.462556	0.570011	Enriched
Spsb4_quad2_a	Spsb4	1.15402	0.462797	0.570203	Enriched
NTC_quad384_a	NTC	1.18861	0.46283	0.57021	Enriched
Col9a3_quad1_a	Col9a3	1.26338	0.463063	0.570457	Enriched
Ighj1_quad1_a	Ighj1	0.899215	0.463599	0.570933	Enriched
Olfr501-ps1_quad1_a	Olfr501-ps1	0.88998	0.464619	0.571996	Enriched
Ubox5_quad1_a	Ubox5	1.08316	0.465178	0.572522	Enriched
Krtap6-2_quad1_a	Krtap6-2	1.11227	0.465808	0.573201	Enriched
Fgfr2_quad1_a	Fgfr2	1.22955	0.465903	0.573286	Enriched
Slc31a2_quad1_a	Slc31a2	0.954753	0.466282	0.573688	Enriched
Scai_quad1_a	Scai	1.20035	0.46643	0.573805	Enriched
Apobec1_quad1_a	Apobec1	0.802135	0.466488	0.573844	Enriched
Uqcrb_quad1_a	Uqcrb	1.31619	0.466557	0.573896	Enriched
Egr4_quad1_a	Egr4	0.919756	0.466648	0.573944	Enriched
Cdk14_quad1_a	Cdk14	1.14226	0.468037	0.575361	Enriched
Cfap298_quad1_a	Cfap298	0.950188	0.468155	0.575473	Enriched
Cdx2_quad1_a	Cdx2	1.07564	0.46841	0.575625	Enriched
Scgb2b20_quad1_a	Scgb2b20	1.07789	0.468827	0.575976	Enriched
NTC_quad107_a	NTC	0.908285	0.469104	0.576284	Enriched
Ly6c2_quad1_a	Ly6c2	1.13042	0.46968	0.57683	Enriched
Yjefn3_quad1_a	Yjefn3	0.928994	0.470246	0.577297	Enriched
Ctnnd1_quad1_a	Ctnnd1	1.13811	0.471111	0.578165	Enriched
Olfr237_quad1_a	Olfr237	1.15581	0.471346	0.578421	Enriched
Hipk4_quad1_a	Hipk4	1.07803	0.471387	0.578439	Enriched
Tmc3_quad1_a	Tmc3	1.09507	0.47202	0.579118	Enriched
Eogt_quad1_a	Eogt	0.995325	0.472594	0.579685	Enriched
Spg7_quad1_a	Spg7	1.04874	0.472647	0.579685	Enriched
Sybu_quad2_a	Sybu	1.12819	0.472719	0.579715	Enriched
Olfr1352_quad1_a	Olfr1352	1.01509	0.472925	0.579804	Enriched
Igkv1-131_quad1_a	Igkv1-131	1.20744	0.473012	0.579847	Enriched
Klk10_quad1_a	Klk10	1.04152	0.474418	0.581114	Enriched
Ctag2l1_quad1_a	Ctag2l1	1.00643	0.474527	0.581169	Enriched
Ovol1_quad1_a	Ovol1	0.793191	0.474543	0.581169	Enriched
Piga_quad1_a	Piga	1.09005	0.474675	0.581298	Enriched
Zfp708_quad1_a	Zfp708	0.820101	0.474935	0.581575	Enriched
Ryr3_quad1_a	Ryr3	1.10681	0.475034	0.58164	Enriched
Sult1a1_quad1_a	Sult1a1	1.08107	0.475109	0.5817	Enriched
Olfr1008_quad1_a	Olfr1008	0.852831	0.475166	0.581737	Enriched
Rnf43_quad1_a	Rnf43	0.961636	0.475219	0.581769	Enriched
H2-M1_quad1_a	H2-M1	1.12754	0.476586	0.583116	Enriched
Akr1a1_quad1_a	Akr1a1	0.786456	0.476785	0.583309	Enriched
Dtx2_quad1_a	Dtx2	1.05961	0.476797	0.583309	Enriched
Igkv12-98_quad1_a	Igkv12-98	1.12539	0.476963	0.583452	Enriched
H6pd_quad1_a	H6pd	1.03228	0.476967	0.583452	Enriched
Efemp1_quad1_a	Efemp1	0.691328	0.477573	0.583978	Enriched
Olfr497_quad1_a	Olfr497	0.944404	0.477584	0.583978	Enriched
Psca_quad1_a	Psca	1.15503	0.477925	0.584296	Enriched
NTC_quad306_a	NTC	1.19199	0.47815	0.584441	Enriched
Olfr545_quad1_a	Olfr545	1.17288	0.478242	0.584463	Enriched
Gm29609_quad1_a	Gm29609	0.895248	0.478872	0.58509	Enriched
Lhfpl4_quad1_a	Lhfpl4	1.16368	0.478895	0.58509	Enriched
Slc22a22_quad1_a	Slc22a22	0.910771	0.47902	0.585112	Enriched
Pramel25_quad1_a	Pramel25	1.04381	0.479705	0.585785	Enriched
Pbx4_quad1_a	Pbx4	1.15733	0.479804	0.585873	Enriched
Bad_quad1_a	Bad	1.00216	0.480245	0.586314	Enriched
Utp23_quad1_a	Utp23	1.06584	0.480782	0.586773	Enriched
Eaf2_quad1_a	Eaf2	1.04341	0.4813	0.587273	Enriched
Fxyd6_quad1_a	Fxyd6	0.978282	0.481518	0.587474	Enriched
Bsdc1_quad1_a	Bsdc1	1.05069	0.482113	0.587879	Enriched
Spcs2_quad1_a	Spcs2	1.05113	0.482175	0.587914	Enriched
Armc8_quad1_a	Armc8	0.921383	0.482718	0.588347	Enriched
Cntln_quad2_a	Cntln	0.703323	0.482775	0.588383	Enriched
Rsad1_quad1_a	Rsad1	1.10226	0.48321	0.588815	Enriched
Etv3_quad1_a	Etv3	1.05445	0.483384	0.588962	Enriched
Sec23a_quad1_a	Sec23a	1.00314	0.483468	0.588999	Enriched
Zfp329_quad1_a	Zfp329	0.982582	0.48382	0.589296	Enriched
AI854703_quad1_a	AI854703	1.03807	0.483882	0.589339	Enriched
Shtn1_quad1_a	Shtn1	1.10492	0.484076	0.589495	Enriched
Ehmt2_quad1_a	Ehmt2	0.990405	0.484102	0.589495	Enriched
Prss12_quad1_a	Prss12	0.923375	0.484118	0.589495	Enriched
Aamdc_quad1_a	Aamdc	0.925322	0.484674	0.590008	Enriched
Olfr748_quad1_a	Olfr748	0.980883	0.485465	0.590862	Enriched
Tcl1b5_quad1_a	Tcl1b5	1.08147	0.48577	0.591177	Enriched
Krtdap_quad1_a	Krtdap	1.19555	0.485854	0.591247	Enriched
Chodl_quad1_a	Chodl	0.934938	0.486225	0.591599	Enriched
Ppp2r5e_quad1_a	Ppp2r5e	0.961483	0.487101	0.592566	Enriched
Elovl7_quad1_a	Elovl7	1.0253	0.487283	0.592754	Enriched
Sh3bp5l_quad1_a	Sh3bp5l	1.00674	0.488045	0.593516	Enriched
Plcxd1_quad1_a	Plcxd1	0.824763	0.488543	0.593989	Enriched
Gm10061_quad1_a	Gm10061	0.934503	0.488993	0.594404	Enriched
Mup8_quad1_a	Mup8	1.12505	0.490851	0.596296	Enriched
Lgals2_quad1_a	Lgals2	0.733749	0.491157	0.596472	Enriched
Ppt2_quad1_a	Ppt2	0.956265	0.491409	0.596711	Enriched
Dnaaf3_quad1_a	Dnaaf3	1.10802	0.491695	0.596958	Enriched
Gadl1_quad1_a	Gadl1	1.06899	0.492506	0.597745	Enriched
Nsun7_quad1_a	Nsun7	0.82985	0.493392	0.598686	Enriched
NTC_quad263_a	NTC	1.05135	0.493854	0.599148	Enriched
Phex_quad1_a	Phex	0.878868	0.493951	0.599222	Enriched
Doc2a_quad1_a	Doc2a	1.0046	0.494055	0.599292	Enriched
Mepe_quad1_a	Mepe	0.801356	0.494135	0.599322	Enriched
Rtl9_quad2_a	Rtl9	0.854558	0.494737	0.599908	Enriched
Inpp4a_quad1_a	Inpp4a	1.00377	0.495035	0.600081	Enriched
Krtap5-2_quad1_a	Krtap5-2	1.11348	0.495173	0.600181	Enriched
Chst2_quad1_a	Chst2	1.11002	0.4954	0.600357	Enriched
Gm13271_quad1_a	Gm13271	0.91106	0.496243	0.601211	Enriched
1700016C15Rik_quad1_a	1700016C15Rik	0.821427	0.496988	0.601915	Enriched
C9orf72_quad1_a	C9orf72	1.21477	0.497037	0.60194	Enriched
Ncdn_quad1_a	Ncdn	0.819387	0.497576	0.6024	Enriched
Apol7a_quad1_a	Apol7a	1.13184	0.497757	0.602512	Enriched
Gm49486_quad1_a	Gm49486	1.01102	0.498085	0.602841	Enriched
Esyt2_quad1_a	Esyt2	0.885587	0.498543	0.603162	Enriched
Olfr978_quad1_a	Olfr978	0.93457	0.50073	0.605232	Enriched
Tspyl4_quad1_a	Tspyl4	0.902784	0.500779	0.605232	Enriched
Olfr225_quad1_a	Olfr225	0.861796	0.500955	0.605348	Enriched
Ptgds_quad1_a	Ptgds	0.857517	0.501137	0.6055	Enriched
Gpha2_quad1_a	Gpha2	1.02887	0.501536	0.605878	Enriched
Irag2_quad1_a	Irag2	0.695941	0.501912	0.6062	Enriched
1700092M07Rik_quad1_a	1700092M07Rik	1.11802	0.501913	0.6062	Enriched
Jsrp1_quad1_a	Jsrp1	0.985876	0.502354	0.606565	Enriched
Cmklr1_quad1_a	Cmklr1	1.13594	0.502804	0.607007	Enriched
Tigd2_quad1_a	Tigd2	1.09294	0.502972	0.607049	Enriched
NTC_quad337_a	NTC	0.986073	0.502977	0.607049	Enriched
Vmn1r171_quad1_a	Vmn1r171	0.833312	0.503158	0.607234	Enriched
G0s2_quad1_a	G0s2	0.957484	0.503449	0.607417	Enriched
Oprd1_quad1_a	Oprd1	0.728511	0.503651	0.607593	Enriched
Treml2_quad1_a	Treml2	0.964271	0.503982	0.607892	Enriched
Gm44596_quad1_a	Gm44596	0.96031	0.504069	0.607964	Enriched
Mrgprf_quad1_a	Mrgprf	1.06832	0.504271	0.60814	Enriched
Zap70_quad1_a	Zap70	1.27982	0.504554	0.608389	Enriched
Nppc_quad2_a	Nppc	0.915679	0.504683	0.608469	Enriched
Phactr3_quad1_a	Phactr3	1.01537	0.504794	0.608469	Enriched
Gm17026_quad1_a	Gm17026	0.935309	0.50485	0.608498	Enriched
Sobp_quad1_a	Sobp	0.823334	0.504901	0.608498	Enriched
Cd300ld4_quad1_a	Cd300ld4	1.17025	0.505447	0.608987	Enriched
Il10_quad1_a	Il10	1.01246	0.505584	0.609086	Enriched
Dnajb11_quad1_a	Dnajb11	0.912008	0.505638	0.609117	Enriched
Oxt_quad1_a	Oxt	1.12536	0.505911	0.609283	Enriched
Psme3ip1_quad1_a	Psme3ip1	0.878666	0.505922	0.609283	Enriched
Igsf1_quad1_a	Igsf1	0.964471	0.506135	0.609447	Enriched
Gimap6_quad1_a	Gimap6	1.32974	0.506199	0.60949	Enriched
Sptlc1_quad1_a	Sptlc1	0.735078	0.507377	0.610674	Enriched
Gpr52_quad1_a	Gpr52	1.06716	0.508707	0.611962	Enriched
Maskbp3_quad1_a	Maskbp3	0.952199	0.508727	0.611962	Enriched
Fbrsl1_quad1_a	Fbrsl1	0.89028	0.509674	0.613034	Enriched
Vsnl1_quad2_a	Vsnl1	1.07453	0.509712	0.613045	Enriched
Fam241a_quad1_a	Fam241a	0.963238	0.510092	0.613367	Enriched
Olfr524_quad1_a	Olfr524	1.10356	0.510491	0.613814	Enriched
Mcf2l_quad1_a	Mcf2l	0.91971	0.510647	0.613967	Enriched
Csnk1e_quad1_a	Csnk1e	1.04486	0.511501	0.614893	Enriched
Crebzf_quad1_a	Crebzf	0.941258	0.512349	0.615811	Enriched
Igkv3-3_quad1_a	Igkv3-3	0.813572	0.512778	0.616292	Enriched
Col9a2_quad1_a	Col9a2	0.953523	0.513403	0.616954	Enriched
Gm28053_quad1_a	Gm28053	0.956775	0.513539	0.617058	Enriched
Esp15_quad1_a	Esp15	0.894233	0.513994	0.617449	Enriched
Arhgap18_quad1_a	Arhgap18	0.86999	0.514149	0.617566	Enriched
Dcstamp_quad1_a	Dcstamp	1.05598	0.514354	0.61771	Enriched
Pacsin1_quad1_a	Pacsin1	0.82775	0.514446	0.617787	Enriched
Olfr800_quad1_a	Olfr800	0.917731	0.515071	0.618301	Enriched
Ccl5_quad1_a	Ccl5	1.04136	0.516222	0.61941	Enriched
Oog4_quad1_a	Oog4	0.85465	0.517143	0.620387	Enriched
Fam168a_quad1_a	Fam168a	0.891064	0.51737	0.620617	Enriched
4930579G24Rik_quad1_a	4930579G24Rik	0.967819	0.518423	0.621641	Enriched
Kif3a_quad1_a	Kif3a	0.956514	0.518709	0.621882	Enriched
Arhgef15_quad1_a	Arhgef15	0.850958	0.519038	0.622107	Enriched
Olfr1066_quad1_a	Olfr1066	1.1542	0.519532	0.622527	Enriched
Luzp4_quad1_a	Luzp4	0.796411	0.519844	0.622798	Enriched
Dcaf12l1_quad1_a	Dcaf12l1	0.996289	0.52051	0.62346	Enriched
4930564D02Rik_quad1_a	4930564D02Rik	0.847469	0.520563	0.62349	Enriched
Abca3_quad1_a	Abca3	0.835994	0.520825	0.6237	Enriched
Micos13_quad1_a	Micos13	0.832003	0.52099	0.623829	Enriched
Rnf227_quad1_a	Rnf227	0.881443	0.522006	0.624876	Enriched
Ugt1a5_quad1_a	Ugt1a5	1.01918	0.523113	0.625995	Enriched
C2cd2l_quad1_a	C2cd2l	0.864386	0.523328	0.626183	Enriched
Pkia_quad1_a	Pkia	1.12257	0.523556	0.626397	Enriched
Olfr1010_quad1_a	Olfr1010	0.82446	0.524059	0.626921	Enriched
Cplx3_quad1_a	Cplx3	0.848425	0.524462	0.627335	Enriched
Repin1_quad2_a	Repin1	0.981073	0.524565	0.627389	Enriched
Josd2_quad2_a	Josd2	0.983822	0.524652	0.627458	Enriched
Ptx3_quad1_a	Ptx3	1.03364	0.524806	0.627608	Enriched
L1cam_quad1_a	L1cam	1.12229	0.525308	0.62814	Enriched
Nckipsd_quad1_a	Nckipsd	0.852149	0.525793	0.628651	Enriched
Tnp1_quad1_a	Tnp1	1.03254	0.526362	0.629091	Enriched
Samd13_quad1_a	Samd13	0.948691	0.526852	0.629538	Enriched
Ighv8-8_quad1_a	Ighv8-8	1.18977	0.52705	0.629741	Enriched
Them7_quad1_a	Them7	0.936939	0.527106	0.629773	Enriched
NTC_quad474_a	NTC	0.959872	0.52727	0.629935	Enriched
Zfyve16_quad1_a	Zfyve16	0.806711	0.527454	0.63012	Enriched
Krtap4-13_quad1_a	Krtap4-13	0.934081	0.527624	0.630221	Enriched
Ovol2_quad1_a	Ovol2	0.972647	0.527949	0.630505	Enriched
Slc5a1_quad1_a	Slc5a1	0.987741	0.52901	0.631634	Enriched
Olfr874_quad1_a	Olfr874	0.877977	0.530343	0.633105	Enriched
Hnrnph1_quad1_a	Hnrnph1	0.855364	0.53039	0.633109	Enriched
NTC_quad58_a	NTC	1.01658	0.530544	0.633209	Enriched
Ppp1r14d_quad1_a	Ppp1r14d	1.00817	0.530561	0.633209	Enriched
Gm48552_quad1_a	Gm48552	1.15792	0.531808	0.634524	Enriched
Bbs2_quad1_a	Bbs2	0.847103	0.532079	0.634778	Enriched
NTC_quad185_a	NTC	1.02492	0.533527	0.636228	Enriched
Olfr46_quad1_a	Olfr46	1.0283	0.533597	0.636277	Enriched
Ldlrad2_quad1_a	Ldlrad2	1.00087	0.534068	0.636629	Enriched
Zfp82_quad1_a	Zfp82	0.882558	0.534424	0.636916	Enriched
Vmn1r203_quad1_a	Vmn1r203	0.975661	0.534716	0.637229	Enriched
Serpinb8_quad1_a	Serpinb8	0.744376	0.534915	0.637361	Enriched
Smpd1_quad1_a	Smpd1	0.622383	0.534951	0.63737	Enriched
Nalf1_quad1_a	Nalf1	1.02225	0.535283	0.637695	Enriched
Olfr309_quad1_a	Olfr309	1.05587	0.535339	0.637727	Enriched
Rbm38_quad1_a	Rbm38	0.96134	0.537258	0.639421	Enriched
Prkar1a_quad1_a	Prkar1a	0.678092	0.537362	0.63951	Enriched
Fgf17_quad1_a	Fgf17	0.932737	0.537439	0.639533	Enriched
Mrap_quad1_a	Mrap	0.978023	0.537598	0.639686	Enriched
Wdr61_quad1_a	Wdr61	0.674735	0.53786	0.639964	Enriched
Zcchc13_quad1_a	Zcchc13	1.08067	0.537964	0.64001	Enriched
Igkv1-135_quad1_a	Igkv1-135	0.890118	0.537982	0.64001	Enriched
Olfr821_quad1_a	Olfr821	0.88915	0.538113	0.640055	Enriched
AA792892_quad1_a	AA792892	0.600761	0.538387	0.640242	Enriched
Gm17455_quad1_a	Gm17455	0.944809	0.538508	0.64032	Enriched
Gdf7_quad1_a	Gdf7	0.951513	0.538577	0.640354	Enriched
Anxa2_quad1_a	Anxa2	0.953407	0.538725	0.640401	Enriched
Ndufs8_quad1_a	Ndufs8	0.777038	0.538931	0.640611	Enriched
Cgn_quad1_a	Cgn	0.949862	0.539074	0.640745	Enriched
5430401F13Rik_quad1_a	5430401F13Rik	0.849932	0.539784	0.64152	Enriched
Mcpt2_quad1_a	Mcpt2	0.849694	0.539904	0.641608	Enriched
Antxr2_quad1_a	Antxr2	0.969168	0.539986	0.641655	Enriched
Ggact_quad1_a	Ggact	1.03164	0.540032	0.641675	Enriched
Ighv14-3_quad1_a	Ighv14-3	0.995515	0.540664	0.642252	Enriched
Ascl3_quad1_a	Ascl3	0.625227	0.540937	0.642506	Enriched
Vmn1r218_quad1_a	Vmn1r218	0.78837	0.541532	0.643178	Enriched
Tenm1_quad2_a	Tenm1	0.900159	0.54194	0.643488	Enriched
Ggh_quad1_a	Ggh	0.843852	0.54249	0.64403	Enriched
Defb8_quad1_a	Defb8	0.915324	0.542736	0.644229	Enriched
Gamt_quad1_a	Gamt	0.858031	0.542771	0.644229	Enriched
Pakap_quad1_a	Pakap	0.995648	0.54328	0.644728	Enriched
Igkv6-17_quad1_a	Igkv6-17	0.90235	0.543357	0.64475	Enriched
Dusp1_quad1_a	Dusp1	0.891443	0.543471	0.644815	Enriched
Zfr2_quad1_a	Zfr2	0.857532	0.543525	0.644844	Enriched
Adam7_quad1_a	Adam7	0.702688	0.54392	0.645138	Enriched
Metap1d_quad1_a	Metap1d	1.00383	0.544027	0.64523	Enriched
Kcnn2_quad1_a	Kcnn2	1.00891	0.544567	0.64573	Enriched
Olfr919_quad1_a	Olfr919	1.15598	0.545009	0.646149	Enriched
Olfr1065_quad1_a	Olfr1065	0.76854	0.545429	0.646542	Enriched
Esyt1_quad1_a	Esyt1	0.734954	0.545477	0.646564	Enriched
Zfp119a_quad1_a	Zfp119a	0.806465	0.545571	0.646571	Enriched
Smim14_quad2_a	Smim14	0.993708	0.545572	0.646571	Enriched
Vmn2r113_quad2_a	Vmn2r113	1.02127	0.546357	0.647361	Enriched
Dkk2_quad2_a	Dkk2	0.899554	0.546576	0.647585	Enriched
Ms4a4c_quad1_a	Ms4a4c	0.873573	0.546696	0.647657	Enriched
Rnf138rt1_quad1_a	Rnf138rt1	0.829639	0.546757	0.647695	Enriched
Gnal_quad1_a	Gnal	1.11704	0.546799	0.64771	Enriched
Lce1i_quad1_a	Lce1i	0.899225	0.547097	0.647991	Enriched
NTC_quad323_a	NTC	0.870634	0.547166	0.648016	Enriched
Ap2b1_quad1_a	Ap2b1	1.22015	0.547692	0.64852	Enriched
Cfap299_quad1_a	Cfap299	0.804601	0.54805	0.648839	Enriched
Tgm2_quad1_a	Tgm2	0.958511	0.548446	0.649167	Enriched
H2al1j_quad1_a	H2al1j	1.05901	0.548921	0.649653	Enriched
Bicc1_quad1_a	Bicc1	0.860356	0.548946	0.649653	Enriched
Tmprss12_quad1_a	Tmprss12	0.985201	0.549249	0.649871	Enriched
Atp7b_quad1_a	Atp7b	0.915072	0.551303	0.651949	Enriched
Ighd2-8_quad1_a	Ighd2-8	0.889926	0.551439	0.652075	Enriched
Kdm5b_quad1_a	Kdm5b	0.839285	0.551894	0.652446	Enriched
Spag6_quad1_a	Spag6	0.833985	0.552205	0.65269	Enriched
Sox15_quad1_a	Sox15	0.877735	0.552266	0.65269	Enriched
Zcchc10_quad1_a	Zcchc10	0.932777	0.552288	0.65269	Enriched
Cc2d1b_quad1_a	Cc2d1b	0.969439	0.553084	0.653454	Enriched
Magec2_quad1_a	Magec2	0.986698	0.554227	0.654381	Enriched
Ano9_quad1_a	Ano9	0.914371	0.554565	0.654709	Enriched
Olfr73_quad1_a	Olfr73	0.831961	0.55473	0.654833	Enriched
Jdp2_quad1_a	Jdp2	0.982347	0.554977	0.655054	Enriched
Slc66a1_quad1_a	Slc66a1	0.949436	0.555081	0.655142	Enriched
Sppl2c_quad2_a	Sppl2c	0.971276	0.555328	0.655362	Enriched
Pcsk4_quad1_a	Pcsk4	0.89139	0.555519	0.655481	Enriched
Fbxo28_quad1_a	Fbxo28	0.922359	0.556177	0.656187	Enriched
Uqcr11_quad1_a	Uqcr11	0.847668	0.556849	0.656731	Enriched
Actl10_quad1_a	Actl10	0.852366	0.557524	0.657315	Enriched
Zic1_quad1_a	Zic1	0.920936	0.557655	0.657405	Enriched
Mup10_quad1_a	Mup10	0.658414	0.557661	0.657405	Enriched
Timm8a2_quad1_a	Timm8a2	0.878186	0.559008	0.658816	Enriched
Vsig4_quad1_a	Vsig4	0.876511	0.559212	0.658914	Enriched
Klk9_quad1_a	Klk9	0.831482	0.560113	0.659711	Enriched
Zscan4-ps3_quad1_a	Zscan4-ps3	0.834577	0.560375	0.659964	Enriched
NTC_quad332_a	NTC	0.879562	0.560873	0.660445	Enriched
Rgs9bp_quad1_a	Rgs9bp	0.779715	0.561177	0.660659	Enriched
Cep170_quad1_a	Cep170	0.754355	0.561688	0.661154	Enriched
Trbv1_quad1_a	Trbv1	0.914249	0.561808	0.66126	Enriched
Cd209c_quad1_a	Cd209c	0.809787	0.562983	0.662398	Enriched
Pdgfd_quad1_a	Pdgfd	0.596466	0.562987	0.662398	Enriched
Caln1_quad1_a	Caln1	0.903785	0.563304	0.662665	Enriched
Olfr347_quad1_a	Olfr347	0.507506	0.563946	0.66317	Enriched
Olfr1364_quad1_a	Olfr1364	0.820901	0.563977	0.66317	Enriched
Il31_quad1_a	Il31	0.9186	0.564363	0.663589	Enriched
Ldoc1_quad1_a	Ldoc1	0.920119	0.565752	0.66486	Enriched
4930503L19Rik_quad1_a	4930503L19Rik	1.09929	0.565959	0.664982	Enriched
Olfr574_quad1_a	Olfr574	0.700669	0.565974	0.664982	Enriched
Abhd18_quad1_a	Abhd18	0.745966	0.566268	0.66522	Enriched
Dbn1_quad1_a	Dbn1	0.947081	0.566298	0.66522	Enriched
Slfn8_quad1_a	Slfn8	0.943193	0.567166	0.666025	Enriched
Aqp1_quad1_a	Aqp1	0.877852	0.567885	0.666678	Enriched
Ttc23l_quad1_a	Ttc23l	0.805131	0.568563	0.667253	Enriched
Olfr1467_quad1_a	Olfr1467	0.816374	0.568581	0.667253	Enriched
4930558C23Rik_quad1_a	4930558C23Rik	0.896343	0.568609	0.667253	Enriched
Cyp2j12_quad1_a	Cyp2j12	0.927743	0.568891	0.667513	Enriched
Impdh1_quad1_a	Impdh1	0.875071	0.568939	0.667513	Enriched
Glg1_quad1_a	Glg1	0.754437	0.569091	0.667604	Enriched
Igtp_quad1_a	Igtp	0.852521	0.569123	0.667606	Enriched
Samd12_quad2_a	Samd12	0.78275	0.570415	0.668941	Enriched
Tmem237_quad1_a	Tmem237	0.639372	0.570862	0.66943	Enriched
Lrp4_quad1_a	Lrp4	0.773995	0.571558	0.670103	Enriched
Hs3st6_quad1_a	Hs3st6	0.914887	0.572751	0.671193	Enriched
Mxra8_quad1_a	Mxra8	0.942124	0.573174	0.671601	Enriched
Ccdc82_quad1_a	Ccdc82	0.907616	0.573367	0.671791	Enriched
NTC_quad326_a	NTC	0.903701	0.574107	0.672441	Enriched
Msantd1_quad1_a	Msantd1	0.880472	0.574496	0.672804	Enriched
Rhof_quad1_a	Rhof	0.843806	0.575496	0.673813	Enriched
Ptpn14_quad1_a	Ptpn14	0.811144	0.575634	0.673813	Enriched
Gm42517_quad1_a	Gm42517	0.826277	0.575644	0.673813	Enriched
Gm40193_quad1_a	Gm40193	0.584145	0.575648	0.673813	Enriched
Zpld2_quad1_a	Zpld2	0.852725	0.575695	0.673821	Enriched
Mxd4_quad1_a	Mxd4	0.647811	0.576327	0.674356	Enriched
Stxbp2_quad1_a	Stxbp2	0.905614	0.576465	0.674409	Enriched
Gprc5c_quad1_a	Gprc5c	0.829514	0.576764	0.674722	Enriched
Acad12_quad1_a	Acad12	0.841806	0.576927	0.674877	Enriched
Vmn1r180_quad1_a	Vmn1r180	0.897601	0.577393	0.675351	Enriched
4930444P10Rik_quad1_a	4930444P10Rik	0.859646	0.577524	0.675467	Enriched
Gm9195_quad1_a	Gm9195	0.805114	0.577568	0.675483	Enriched
Pced1b_quad1_a	Pced1b	0.768832	0.579364	0.677121	Enriched
Hsd3b7_quad1_a	Hsd3b7	0.708115	0.57952	0.677121	Enriched
Marveld1_quad1_a	Marveld1	0.924294	0.579524	0.677121	Enriched
Nt5dc3_quad2_a	Nt5dc3	0.722519	0.579526	0.677121	Enriched
Rhog_quad1_a	Rhog	0.673859	0.579612	0.677135	Enriched
Sfxn2_quad1_a	Sfxn2	0.685116	0.579669	0.677135	Enriched
Aida_quad1_a	Aida	0.903892	0.580427	0.677775	Enriched
Klhdc7b_quad1_a	Klhdc7b	0.804526	0.580707	0.677993	Enriched
Mfsd7a_quad1_a	Mfsd7a	0.85867	0.581131	0.678446	Enriched
Ccni_quad1_a	Ccni	0.755807	0.581319	0.678563	Enriched
Tnfrsf11a_quad1_a	Tnfrsf11a	0.802031	0.581515	0.678682	Enriched
4930568D16Rik_quad1_a	4930568D16Rik	0.837566	0.581606	0.678753	Enriched
Klhl15_quad1_a	Klhl15	1.00625	0.58198	0.679101	Enriched
Myo15b_quad1_a	Myo15b	0.814745	0.581994	0.679101	Enriched
Gm11733_quad1_a	Gm11733	0.718332	0.582071	0.679109	Enriched
Gm7137_quad1_a	Gm7137	0.71949	0.582301	0.679238	Enriched
Ppp1r16b_quad1_a	Ppp1r16b	0.859522	0.582478	0.679371	Enriched
Gatm_quad1_a	Gatm	0.831766	0.582724	0.67947	Enriched
Maco1_quad1_a	Maco1	0.770011	0.582801	0.67947	Enriched
Sik3_quad1_a	Sik3	0.934427	0.582811	0.67947	Enriched
Igsf8_quad1_a	Igsf8	0.574699	0.582994	0.679574	Enriched
Fbxw4_quad1_a	Fbxw4	0.795294	0.583522	0.680045	Enriched
Defb3_quad1_a	Defb3	0.911433	0.584259	0.680669	Enriched
Kctd2_quad1_a	Kctd2	0.810908	0.584275	0.680669	Enriched
Zfp358_quad1_a	Zfp358	0.907967	0.584555	0.680922	Enriched
Gm37013_quad1_a	Gm37013	0.817601	0.584876	0.681114	Enriched
Arl2bp_quad1_a	Arl2bp	0.862955	0.585521	0.68172	Enriched
P2rx2_quad1_a	P2rx2	0.774656	0.585556	0.681724	Enriched
Gja3_quad1_a	Gja3	0.750277	0.585616	0.681759	Enriched
Dennd1a_quad1_a	Dennd1a	0.825933	0.585877	0.68199	Enriched
Gm17660_quad1_a	Gm17660	0.884461	0.586191	0.682319	Enriched
Olfr183_quad1_a	Olfr183	0.834983	0.586434	0.682564	Enriched
Tspoap1_quad1_a	Tspoap1	0.762302	0.58686	0.682835	Enriched
Fcer1g_quad1_a	Fcer1g	0.893422	0.586883	0.682835	Enriched
Ctag2l2_quad1_a	Ctag2l2	0.901877	0.586885	0.682835	Enriched
Sap30l_quad1_a	Sap30l	0.851268	0.586916	0.682835	Enriched
Dynlt5_quad1_a	Dynlt5	0.746182	0.587026	0.682912	Enriched
Emilin3_quad1_a	Emilin3	0.769959	0.587063	0.682912	Enriched
Ubqln1_quad1_a	Ubqln1	0.782322	0.587075	0.682912	Enriched
Ctrl_quad1_a	Ctrl	0.83705	0.587294	0.68313	Enriched
Igkv5-37_quad1_a	Igkv5-37	0.80798	0.58777	0.683465	Enriched
Trbv13-3_quad1_a	Trbv13-3	0.867837	0.587947	0.683601	Enriched
Anxa4_quad1_a	Anxa4	0.633576	0.588059	0.683647	Enriched
Cfap61_quad2_a	Cfap61	0.740401	0.588095	0.683647	Enriched
Olfr582_quad1_a	Olfr582	0.681406	0.588114	0.683647	Enriched
Mrpl18_quad1_a	Mrpl18	0.493239	0.588408	0.683952	Enriched
R3hdm2_quad1_a	R3hdm2	0.744347	0.588592	0.684073	Enriched
Inmt_quad1_a	Inmt	0.787877	0.588606	0.684073	Enriched
Fam24b_quad1_a	Fam24b	0.905426	0.589273	0.684703	Enriched
Slc37a1_quad1_a	Slc37a1	0.759318	0.58968	0.684958	Enriched
Arhgap8_quad1_a	Arhgap8	0.837715	0.590205	0.685457	Enriched
Pogz_quad1_a	Pogz	0.870949	0.590487	0.685637	Enriched
Skor2_quad2_a	Skor2	0.784552	0.590505	0.685637	Enriched
Otulin_quad1_a	Otulin	0.705858	0.590516	0.685637	Enriched
NTC_quad280_a	NTC	0.800279	0.590575	0.685669	Enriched
Rexo4_quad1_a	Rexo4	0.698948	0.590628	0.685694	Enriched
Spata31d1b_quad1_a	Spata31d1b	0.876293	0.59147	0.686552	Enriched
NTC_quad261_a	NTC	0.929545	0.591767	0.686834	Enriched
Slitrk3_quad1_a	Slitrk3	0.552079	0.591816	0.686855	Enriched
Bok_quad1_a	Bok	0.729935	0.592101	0.687113	Enriched
Zfp784_quad1_a	Zfp784	0.685298	0.592142	0.687123	Enriched
Fbxo21_quad1_a	Fbxo21	0.823901	0.592287	0.687232	Enriched
NTC_quad137_a	NTC	0.676341	0.592298	0.687232	Enriched
Ikbip_quad1_a	Ikbip	0.694105	0.592446	0.687294	Enriched
Rimkla_quad1_a	Rimkla	0.851352	0.59289	0.687663	Enriched
Armc5_quad1_a	Armc5	0.788801	0.59445	0.689248	Enriched
Rdh13_quad1_a	Rdh13	0.742989	0.594477	0.689248	Enriched
Rdh7_quad1_a	Rdh7	0.769345	0.595803	0.690422	Enriched
Reps2_quad1_a	Reps2	0.841594	0.595805	0.690422	Enriched
Aanat_quad1_a	Aanat	0.809233	0.59606	0.690643	Enriched
NTC_quad82_a	NTC	0.794768	0.596482	0.691059	Enriched
Gask1a_quad1_a	Gask1a	0.659558	0.596598	0.691158	Enriched
NTC_quad348_a	NTC	0.881425	0.597267	0.691715	Enriched
Tmem200b_quad1_a	Tmem200b	0.766263	0.59741	0.691805	Enriched
Pcdhga10_quad1_a	Pcdhga10	0.748565	0.597651	0.692042	Enriched
Fth1_quad1_a	Fth1	0.744267	0.59784	0.692183	Enriched
Igsf5_quad1_a	Igsf5	0.530461	0.597863	0.692183	Enriched
Traj9_quad1_a	Traj9	0.913035	0.598196	0.692531	Enriched
Olfr152_quad1_a	Olfr152	0.437333	0.598971	0.693172	Enriched
Clcn5_quad1_a	Clcn5	0.867485	0.599806	0.694028	Enriched
Olfr476_quad1_a	Olfr476	0.878166	0.600487	0.694669	Enriched
Mycn_quad1_a	Mycn	0.805441	0.6007	0.694878	Enriched
Map1lc3b_quad1_a	Map1lc3b	0.592618	0.600901	0.695037	Enriched
Dmwd_quad1_a	Dmwd	0.811413	0.601162	0.695229	Enriched
Cd72_quad1_a	Cd72	0.789876	0.601505	0.695588	Enriched
Strbp_quad1_a	Strbp	0.870084	0.602452	0.696499	Enriched
Ptp4a1_quad1_a	Ptp4a1	0.779938	0.602553	0.696579	Enriched
Dnd1_quad1_a	Dnd1	0.820141	0.602906	0.696914	Enriched
Ttc39d_quad1_a	Ttc39d	0.726482	0.603817	0.697745	Enriched
Rfx1_quad1_a	Rfx1	0.744867	0.603957	0.697852	Enriched
Tmed9_quad1_a	Tmed9	0.727362	0.60438	0.698137	Enriched
Olfr951_quad1_a	Olfr951	0.68327	0.604783	0.698419	Enriched
Hrg_quad1_a	Hrg	0.620198	0.605171	0.69883	Enriched
Tbc1d23_quad1_a	Tbc1d23	0.772215	0.60525	0.698884	Enriched
Olfr796_quad1_a	Olfr796	0.701279	0.605579	0.699227	Enriched
Calm1_quad1_a	Calm1	0.848965	0.606324	0.699977	Enriched
Kctd17_quad1_a	Kctd17	0.848958	0.606361	0.699983	Enriched
Cdkal1_quad2_a	Cdkal1	0.797568	0.606439	0.700017	Enriched
Sult2a7_quad1_a	Sult2a7	0.495283	0.606465	0.700017	Enriched
2610528J11Rik_quad1_a	2610528J11Rik	0.805685	0.606519	0.700017	Enriched
Olfr611_quad1_a	Olfr611	0.951151	0.606624	0.700064	Enriched
Zscan4d_quad1_a	Zscan4d	0.711898	0.607228	0.700645	Enriched
Tnfaip8l3_quad1_a	Tnfaip8l3	0.742188	0.608207	0.701521	Enriched
Tas2r123_quad1_a	Tas2r123	0.779727	0.608539	0.701854	Enriched
Duoxa2_quad1_a	Duoxa2	0.791458	0.60856	0.701854	Enriched
Abcg8_quad1_a	Abcg8	0.724854	0.608615	0.701859	Enriched
Itln1_quad1_a	Itln1	0.862616	0.609019	0.702198	Enriched
Lrp1_quad1_a	Lrp1	0.792252	0.609234	0.702409	Enriched
Tsku_quad1_a	Tsku	0.691183	0.610332	0.703489	Enriched
Tor4a_quad1_a	Tor4a	0.703452	0.610948	0.704125	Enriched
Prm2_quad1_a	Prm2	0.715148	0.611149	0.704239	Enriched
Spn_quad1_a	Spn	0.774778	0.611176	0.704239	Enriched
NTC_quad266_a	NTC	0.741446	0.612241	0.705206	Enriched
Cct6b_quad1_a	Cct6b	0.946947	0.612904	0.705597	Enriched
Phyhd1_quad1_a	Phyhd1	0.73255	0.613169	0.705709	Enriched
Olfr517_quad1_a	Olfr517	0.671274	0.613293	0.705785	Enriched
Slc9a3r1_quad1_a	Slc9a3r1	0.618442	0.613526	0.706017	Enriched
BC048679_quad1_a	BC048679	0.801374	0.613762	0.706176	Enriched
Cpt1b_quad1_a	Cpt1b	0.823371	0.613888	0.706247	Enriched
Jun_quad1_a	Jun	0.707348	0.614655	0.706832	Enriched
Vmn2r41_quad1_a	Vmn2r41	0.626375	0.614833	0.706962	Enriched
Ino80e_quad1_a	Ino80e	0.605214	0.615808	0.707749	Enriched
Gm10033_quad1_a	Gm10033	0.709164	0.616701	0.708663	Enriched
Hcrt_quad1_a	Hcrt	0.735331	0.616909	0.708827	Enriched
Zfand2a_quad1_a	Zfand2a	0.78779	0.617397	0.709174	Enriched
Dscc1_quad1_a	Dscc1	0.673668	0.617406	0.709174	Enriched
Ccdc97_quad1_a	Ccdc97	0.854909	0.617435	0.709174	Enriched
NTC_quad144_a	NTC	0.805264	0.617518	0.70923	Enriched
Dusp28_quad1_a	Dusp28	0.828972	0.61772	0.709387	Enriched
Cspp1_quad1_a	Cspp1	0.711417	0.618436	0.710134	Enriched
Gm9639_quad1_a	Gm9639	0.792513	0.618665	0.710285	Enriched
Fgf12_quad1_a	Fgf12	0.754327	0.619068	0.710711	Enriched
Chrna5_quad1_a	Chrna5	0.765344	0.61938	0.710994	Enriched
Lrfn3_quad1_a	Lrfn3	0.699887	0.620846	0.71249	Enriched
Gm13889_quad1_a	Gm13889	0.793789	0.620995	0.712602	Enriched
Bex4_quad1_a	Bex4	0.80435	0.621164	0.712732	Enriched
Tmco6_quad1_a	Tmco6	0.654999	0.621187	0.712732	Enriched
Zc3h15_quad1_a	Zc3h15	0.756654	0.621554	0.713003	Enriched
Prdm16_quad1_a	Prdm16	0.742521	0.621995	0.713359	Enriched
NTC_quad368_a	NTC	0.80762	0.622649	0.71395	Enriched
Camta2_quad1_a	Camta2	0.70685	0.622884	0.714123	Enriched
Mb21d2_quad2_a	Mb21d2	0.822908	0.622889	0.714123	Enriched
Pigyl_quad1_a	Pigyl	0.661588	0.622977	0.71418	Enriched
Bcl6b_quad1_a	Bcl6b	0.648961	0.623207	0.714338	Enriched
Upp2_quad1_a	Upp2	0.804381	0.623506	0.714643	Enriched
NTC_quad467_a	NTC	0.708379	0.624895	0.715977	Enriched
Rhox7b_quad1_a	Rhox7b	0.719515	0.62609	0.717228	Enriched
NTC_quad369_a	NTC	0.744821	0.626768	0.717891	Enriched
Olfr969_quad1_a	Olfr969	0.786249	0.626849	0.717941	Enriched
Notch3_quad1_a	Notch3	0.69434	0.627294	0.718381	Enriched
Auts2_quad1_a	Auts2	0.712712	0.627407	0.718441	Enriched
Ubd_quad1_a	Ubd	0.550449	0.627508	0.718503	Enriched
Cmtm4_quad1_a	Cmtm4	0.801153	0.628081	0.718995	Enriched
Fabp12_quad1_a	Fabp12	0.74713	0.628093	0.718995	Enriched
Cdx1_quad1_a	Cdx1	0.806126	0.628624	0.71949	Enriched
Tpcn1_quad1_a	Tpcn1	0.723738	0.628895	0.719725	Enriched
Tincr_quad1_a	Tincr	0.779579	0.629071	0.719888	Enriched
Trav4-3_quad1_a	Trav4-3	0.638626	0.629111	0.719896	Enriched
NTC_quad13_a	NTC	0.775308	0.629771	0.720477	Enriched
Ccdc85b_quad1_a	Ccdc85b	0.706833	0.629798	0.720477	Enriched
Rita1_quad1_a	Rita1	0.676441	0.629816	0.720477	Enriched
Zfp957_quad1_a	Zfp957	0.718093	0.630095	0.720721	Enriched
NTC_quad396_a	NTC	0.690205	0.630567	0.721094	Enriched
C77080_quad1_a	C77080	0.587924	0.630575	0.721094	Enriched
Gabbr2_quad1_a	Gabbr2	0.669227	0.63095	0.721434	Enriched
Nanos2_quad1_a	Nanos2	0.711847	0.631251	0.721665	Enriched
Krtap1-4_quad1_a	Krtap1-4	0.802898	0.631523	0.721812	Enriched
Ackr4_quad1_a	Ackr4	0.635125	0.631545	0.721812	Enriched
Myf6_quad1_a	Myf6	0.723016	0.631679	0.721929	Enriched
B3galnt2_quad1_a	B3galnt2	0.767289	0.631947	0.722159	Enriched
Gpat4_quad1_a	Gpat4	0.696211	0.632154	0.722321	Enriched
Msantd3_quad1_a	Msantd3	0.808449	0.632198	0.722332	Enriched
Card10_quad1_a	Card10	0.669049	0.632274	0.722336	Enriched
Rmnd5a_quad1_a	Rmnd5a	0.767714	0.632286	0.722336	Enriched
Zfp521_quad1_a	Zfp521	0.738326	0.632707	0.722703	Enriched
Zfp954_quad1_a	Zfp954	0.795807	0.632721	0.722703	Enriched
Ighj2_quad1_a	Ighj2	0.729733	0.632757	0.722707	Enriched
Atoh7_quad1_a	Atoh7	0.67463	0.632987	0.722932	Enriched
Ly6g6d_quad2_a	Ly6g6d	0.78036	0.633516	0.72346	Enriched
Ankrd50_quad1_a	Ankrd50	0.703289	0.634127	0.723922	Enriched
Lalba_quad1_a	Lalba	0.469591	0.634649	0.724322	Enriched
Zfp493_quad1_a	Zfp493	0.675537	0.635214	0.724832	Enriched
Gm10375_quad1_a	Gm10375	0.580645	0.6353	0.724877	Enriched
Gper1_quad1_a	Gper1	0.635858	0.635592	0.72515	Enriched
Ly6g5c_quad1_a	Ly6g5c	0.706092	0.636144	0.725666	Enriched
Zfp955a_quad2_a	Zfp955a	0.711158	0.636728	0.726256	Enriched
Tmem217_quad1_a	Tmem217	0.605329	0.637149	0.72666	Enriched
Gap43_quad1_a	Gap43	0.671406	0.638133	0.727554	Enriched
4930503B20Rik_quad1_a	4930503B20Rik	0.715086	0.638261	0.727663	Enriched
Zrsr2_quad1_a	Zrsr2	0.729084	0.638578	0.727986	Enriched
5730409E04Rik_quad1_a	5730409E04Rik	0.812284	0.639142	0.728401	Enriched
Larp4b_quad1_a	Larp4b	0.456485	0.639507	0.728665	Enriched
Sult1b1_quad1_a	Sult1b1	0.612002	0.639748	0.728864	Enriched
Pdik1l_quad1_a	Pdik1l	0.52117	0.640329	0.729374	Enriched
Timm23_quad1_a	Timm23	0.610316	0.640611	0.729593	Enriched
Fkbp6_quad1_a	Fkbp6	0.583586	0.640622	0.729593	Enriched
Srpx2_quad1_a	Srpx2	0.502905	0.640885	0.729752	Enriched
Tbc1d8b_quad1_a	Tbc1d8b	0.629719	0.640895	0.729752	Enriched
Hilpda_quad1_a	Hilpda	0.648325	0.641267	0.729994	Enriched
Rpe65_quad1_a	Rpe65	0.681949	0.642503	0.731127	Enriched
1810024B03Rik_quad1_a	1810024B03Rik	0.811364	0.643775	0.732231	Enriched
Mex3d_quad1_a	Mex3d	0.702931	0.644095	0.732481	Enriched
Adk_quad1_a	Adk	0.673545	0.644369	0.732716	Enriched
Il17b_quad1_a	Il17b	0.704709	0.644509	0.732805	Enriched
Hoxc9_quad1_a	Hoxc9	0.715296	0.645	0.733205	Enriched
1700012B07Rik_quad1_a	1700012B07Rik	0.639023	0.645148	0.733258	Enriched
Ifna4_quad1_a	Ifna4	0.862419	0.645626	0.733665	Enriched
Frmpd3_quad1_a	Frmpd3	0.617832	0.645673	0.733665	Enriched
Bcor_quad1_a	Bcor	0.669023	0.645842	0.73378	Enriched
Prl8a6_quad1_a	Prl8a6	0.654242	0.646349	0.734242	Enriched
Spr_quad1_a	Spr	0.63549	0.646422	0.734287	Enriched
Lrp10_quad1_a	Lrp10	0.476413	0.646736	0.734561	Enriched
Psg23_quad1_a	Psg23	0.660462	0.64691	0.734688	Enriched
Fancf_quad1_a	Fancf	0.682414	0.647175	0.734913	Enriched
Tspan32_quad1_a	Tspan32	0.617436	0.647276	0.734989	Enriched
Rap1gap_quad1_a	Rap1gap	0.592724	0.647382	0.735071	Enriched
Vmn1r195_quad1_a	Vmn1r195	0.667105	0.648286	0.735907	Enriched
Zfp316_quad1_a	Zfp316	0.76366	0.648356	0.735948	Enriched
Trdv2-2_quad2_a	Trdv2-2	0.631785	0.648608	0.736136	Enriched
Dpf1_quad1_a	Dpf1	0.600461	0.648649	0.736136	Enriched
F11r_quad1_a	F11r	0.576302	0.65026	0.737561	Enriched
Zfp709_quad1_a	Zfp709	0.648088	0.650695	0.737952	Enriched
Ly6g2_quad1_a	Ly6g2	0.72078	0.651034	0.738183	Enriched
Rhox2h_quad1_a	Rhox2h	0.645606	0.651122	0.738231	Enriched
Snhg11_quad1_a	Snhg11	0.450935	0.651713	0.738723	Enriched
Gm5105_quad1_a	Gm5105	0.531822	0.652078	0.739062	Enriched
NTC_quad460_a	NTC	0.630689	0.652666	0.739573	Enriched
D11Wsu47e_quad2_a	D11Wsu47e	0.709421	0.652897	0.739758	Enriched
Lrrc4b_quad1_a	Lrrc4b	0.707304	0.653027	0.739829	Enriched
Tmem232_quad1_a	Tmem232	0.616872	0.653395	0.740169	Enriched
Syt16_quad1_a	Syt16	0.59685	0.653634	0.740363	Enriched
Gm37388_quad1_a	Gm37388	0.673033	0.654496	0.741254	Enriched
Defb43_quad1_a	Defb43	0.697261	0.654641	0.74135	Enriched
Tmem9b_quad1_a	Tmem9b	0.657872	0.65508	0.741809	Enriched
Slc25a25_quad1_a	Slc25a25	0.725368	0.655208	0.741809	Enriched
Cbx6_quad1_a	Cbx6	0.635981	0.655871	0.74245	Enriched
Olfr653_quad1_a	Olfr653	0.542978	0.656165	0.742653	Enriched
Olfr70_quad1_a	Olfr70	0.690268	0.656932	0.743367	Enriched
Ormdl3_quad1_a	Ormdl3	0.896524	0.657009	0.743413	Enriched
NTC_quad174_a	NTC	0.69485	0.657041	0.743413	Enriched
Gm8126_quad1_a	Gm8126	0.690422	0.657528	0.743887	Enriched
Pcgf3_quad1_a	Pcgf3	0.506956	0.657753	0.744046	Enriched
Slurp1_quad1_a	Slurp1	0.727971	0.658595	0.744748	Enriched
Slc26a7_quad1_a	Slc26a7	0.717151	0.658843	0.74499	Enriched
NTC_quad446_a	NTC	0.674861	0.659025	0.745082	Enriched
Slc35e2_quad1_a	Slc35e2	0.595962	0.65934	0.745397	Enriched
Potefam3c_quad1_a	Potefam3c	0.609565	0.65963	0.745686	Enriched
Mis12_quad1_a	Mis12	0.705047	0.659682	0.745706	Enriched
Elmo2_quad1_a	Elmo2	0.590682	0.66049	0.74635	Enriched
Get4_quad1_a	Get4	0.644113	0.660536	0.746364	Enriched
Tmem248_quad1_a	Tmem248	0.714241	0.660684	0.746492	Enriched
Cacng3_quad1_a	Cacng3	0.625089	0.660899	0.746658	Enriched
Stoml2_quad1_a	Stoml2	0.712014	0.661072	0.746815	Enriched
Kcnq5_quad1_a	Kcnq5	0.48793	0.661387	0.747016	Enriched
Bola2_quad1_a	Bola2	0.725071	0.662089	0.747616	Enriched
Olfr1233_quad1_a	Olfr1233	0.678226	0.662278	0.747752	Enriched
Olfr1121_quad1_a	Olfr1121	0.702274	0.662393	0.747843	Enriched
Efnb3_quad1_a	Efnb3	0.719072	0.663061	0.748328	Enriched
Olfr1491_quad1_a	Olfr1491	0.518666	0.663096	0.748328	Enriched
Dnaaf9_quad1_a	Dnaaf9	0.613281	0.663443	0.748603	Enriched
Irgm1_quad1_a	Irgm1	0.59921	0.664223	0.749209	Enriched
Gm21671_quad1_a	Gm21671	0.657207	0.664351	0.749209	Enriched
Olfr1009_quad1_a	Olfr1009	0.60066	0.664378	0.749209	Enriched
Dpf2_quad1_a	Dpf2	0.603801	0.664403	0.749209	Enriched
Adam1b_quad1_a	Adam1b	0.66805	0.664403	0.749209	Enriched
Ppp1r12c_quad1_a	Ppp1r12c	0.677975	0.6647	0.749403	Enriched
Olfr635_quad1_a	Olfr635	0.567129	0.664816	0.749495	Enriched
Mier3_quad1_a	Mier3	0.407992	0.66524	0.749712	Enriched
Rufy2_quad1_a	Rufy2	0.682641	0.665317	0.749712	Enriched
Fhl2_quad1_a	Fhl2	0.610771	0.665582	0.749972	Enriched
Tmem35b_quad1_a	Tmem35b	0.5893	0.666088	0.750387	Enriched
Cst6_quad1_a	Cst6	0.665946	0.666465	0.750678	Enriched
Olfr777_quad1_a	Olfr777	0.666209	0.667358	0.75136	Enriched
Sohlh1_quad1_a	Sohlh1	0.674271	0.667364	0.75136	Enriched
Rcan1_quad1_a	Rcan1	0.535298	0.667805	0.751669	Enriched
Nlrp3_quad1_a	Nlrp3	0.483446	0.668158	0.751906	Enriched
Vmn1r75_quad1_a	Vmn1r75	0.541483	0.668853	0.752468	Enriched
Kcnn4_quad1_a	Kcnn4	0.61979	0.668878	0.752468	Enriched
Olfr141_quad1_a	Olfr141	0.707629	0.668886	0.752468	Enriched
Vmn1r46_quad1_a	Vmn1r46	0.737521	0.668974	0.752468	Enriched
Slc24a5_quad1_a	Slc24a5	0.633676	0.669002	0.752468	Enriched
Tmem40_quad1_a	Tmem40	0.624302	0.669206	0.75262	Enriched
Ins1_quad1_a	Ins1	0.58412	0.669445	0.752797	Enriched
Fcor_quad1_a	Fcor	0.576218	0.669582	0.752849	Enriched
Itgbl1_quad1_a	Itgbl1	0.624071	0.669937	0.753171	Enriched
Gm27027_quad1_a	Gm27027	0.770581	0.670064	0.753275	Enriched
Gm11595_quad1_a	Gm11595	0.555854	0.670267	0.753464	Enriched
Brme1_quad1_a	Brme1	0.462424	0.670377	0.753511	Enriched
Zfp641_quad1_a	Zfp641	0.626414	0.671312	0.75429	Enriched
Abr_quad1_a	Abr	0.588686	0.67214	0.754871	Enriched
Ncbp1_quad1_a	Ncbp1	0.488392	0.672361	0.755042	Enriched
Prpf40b_quad1_a	Prpf40b	0.689741	0.672442	0.755094	Enriched
Tmem134_quad1_a	Tmem134	0.624096	0.672964	0.755564	Enriched
Rora_quad1_a	Rora	0.592232	0.673302	0.755749	Enriched
BC030500_quad1_a	BC030500	0.768198	0.673449	0.755798	Enriched
Sh3bgrl_quad1_a	Sh3bgrl	0.719142	0.67361	0.75594	Enriched
Gbp2b_quad1_a	Gbp2b	0.455746	0.673783	0.756063	Enriched
Fam91a1_quad1_a	Fam91a1	0.647165	0.673817	0.756063	Enriched
Abcb6_quad1_a	Abcb6	0.606427	0.673967	0.756186	Enriched
Gm8122_quad1_a	Gm8122	0.683799	0.674185	0.756352	Enriched
Mutyh_quad1_a	Mutyh	0.524722	0.674267	0.756406	Enriched
Rgs16_quad1_a	Rgs16	0.586604	0.675167	0.757143	Enriched
Cldn9_quad1_a	Cldn9	0.59471	0.6757	0.757663	Enriched
Vwa7_quad1_a	Vwa7	0.620486	0.676168	0.75811	Enriched
Lmo7_quad1_a	Lmo7	0.625558	0.676483	0.758349	Enriched
Mt3_quad1_a	Mt3	0.568284	0.676485	0.758349	Enriched
NTC_quad66_a	NTC	0.636211	0.67661	0.75845	Enriched
Gm9_quad1_a	Gm9	0.710094	0.676939	0.75878	Enriched
Angpt4_quad1_a	Angpt4	0.689707	0.677271	0.759113	Enriched
Hif3a_quad1_a	Hif3a	0.66839	0.677436	0.759259	Enriched
Ighv5-15_quad1_a	Ighv5-15	0.769825	0.678129	0.759841	Enriched
Tnfrsf21_quad1_a	Tnfrsf21	0.540936	0.678618	0.760349	Enriched
NTC_quad317_a	NTC	0.650055	0.679314	0.760896	Enriched
Olfr1325_quad1_a	Olfr1325	0.531834	0.679627	0.761208	Enriched
E2f8_quad1_a	E2f8	0.644638	0.680696	0.762288	Enriched
Hira_quad2_a	Hira	0.614412	0.681284	0.762789	Enriched
Gabrr3_quad1_a	Gabrr3	0.660261	0.681677	0.763151	Enriched
Vmn1r50_quad1_a	Vmn1r50	0.606135	0.681878	0.763281	Enriched
Phospho1_quad1_a	Phospho1	0.609439	0.682524	0.763708	Enriched
Yipf1_quad1_a	Yipf1	0.706067	0.683193	0.764403	Enriched
Ier2_quad1_a	Ier2	0.643943	0.684093	0.765189	Enriched
Pik3c2g_quad1_a	Pik3c2g	0.618393	0.68479	0.765819	Enriched
NTC_quad382_a	NTC	0.629286	0.684863	0.76583	Enriched
Nupl2_quad1_a	Nupl2	0.664279	0.685017	0.76591	Enriched
Timm21_quad1_a	Timm21	0.58561	0.685445	0.766271	Enriched
Pipox_quad1_a	Pipox	0.563066	0.685706	0.766524	Enriched
Myl6_quad1_a	Myl6	0.549183	0.685817	0.766609	Enriched
Prdm1_quad1_a	Prdm1	0.554513	0.686409	0.767035	Enriched
Cyp4v3_quad1_a	Cyp4v3	0.498276	0.686588	0.767196	Enriched
Bola1_quad1_a	Bola1	0.576807	0.686719	0.767248	Enriched
Mcmdc2_quad1_a	Mcmdc2	0.440525	0.687165	0.767645	Enriched
Neu4_quad1_a	Neu4	0.4942	0.687383	0.767731	Enriched
Ctsh_quad1_a	Ctsh	0.586532	0.687827	0.768031	Enriched
Bcl2l13_quad1_a	Bcl2l13	0.59351	0.688252	0.768348	Enriched
Krtap10-4_quad1_a	Krtap10-4	0.646465	0.688743	0.768692	Enriched
Gfi1b_quad1_a	Gfi1b	0.588416	0.688813	0.7687	Enriched
Slco4c1_quad1_a	Slco4c1	0.696265	0.689013	0.768884	Enriched
Ccdc68_quad1_a	Ccdc68	0.558633	0.689821	0.76965	Enriched
Ms4a4a_quad1_a	Ms4a4a	0.634188	0.68984	0.76965	Enriched
Scgb1b3_quad1_a	Scgb1b3	0.392415	0.690901	0.77062	Enriched
Gne_quad1_a	Gne	0.555006	0.690921	0.77062	Enriched
Rras_quad1_a	Rras	0.619301	0.691159	0.770728	Enriched
Tac1_quad1_a	Tac1	0.64352	0.691216	0.770752	Enriched
Hikeshi_quad1_a	Hikeshi	0.640839	0.691377	0.770853	Enriched
Gm49403_quad1_a	Gm49403	0.657863	0.691808	0.771254	Enriched
Igdcc4_quad1_a	Igdcc4	0.534169	0.692474	0.771888	Enriched
Gm9918_quad1_a	Gm9918	0.557293	0.693099	0.772418	Enriched
Eva1a_quad1_a	Eva1a	0.599753	0.693204	0.772496	Enriched
Pde6h_quad1_a	Pde6h	0.636895	0.69332	0.772547	Enriched
Tmie_quad1_a	Tmie	0.516804	0.693422	0.772559	Enriched
Fthl17e_quad1_a	Fthl17e	0.595693	0.693433	0.772559	Enriched
Tmem192_quad1_a	Tmem192	0.537895	0.693437	0.772559	Enriched
Zfp820_quad1_a	Zfp820	0.616538	0.69381	0.772926	Enriched
Gm7582_quad1_a	Gm7582	0.54151	0.694157	0.773203	Enriched
Ndfip1_quad1_a	Ndfip1	0.501372	0.694545	0.773557	Enriched
NTC_quad421_a	NTC	0.694262	0.694642	0.773625	Enriched
Gm49394_quad1_a	Gm49394	0.535212	0.694908	0.773802	Enriched
Rnd3_quad1_a	Rnd3	0.48045	0.69515	0.773954	Enriched
Tas2r105_quad1_a	Tas2r105	0.559644	0.695949	0.774608	Enriched
Tslp_quad1_a	Tslp	0.537618	0.696012	0.774611	Enriched
Fzd4_quad1_a	Fzd4	0.633836	0.696031	0.774611	Enriched
Olfr1080_quad1_a	Olfr1080	0.663791	0.696175	0.774616	Enriched
Gm20821_quad1_a	Gm20821	0.597502	0.696294	0.774636	Enriched
Gm5800_quad1_a	Gm5800	0.59061	0.696614	0.774914	Enriched
Ier3_quad1_a	Ier3	0.585928	0.696705	0.774975	Enriched
Rnf152_quad1_a	Rnf152	0.597495	0.696918	0.775094	Enriched
Pramel41_quad1_a	Pramel41	0.394745	0.698098	0.776209	Enriched
Tnfrsf13c_quad1_a	Tnfrsf13c	0.630321	0.698706	0.776618	Enriched
Gm5269_quad1_a	Gm5269	0.527658	0.698714	0.776618	Enriched
Dcpp3_quad1_a	Dcpp3	0.500611	0.699027	0.776886	Enriched
Trbv4_quad1_a	Trbv4	0.733667	0.699072	0.776897	Enriched
Zmynd15_quad1_a	Zmynd15	0.3614	0.699465	0.777215	Enriched
Gast_quad1_a	Gast	0.612009	0.699675	0.777346	Enriched
Ccndbp1_quad1_a	Ccndbp1	0.613175	0.699972	0.77762	Enriched
Tm4sf20_quad1_a	Tm4sf20	0.369613	0.700519	0.778148	Enriched
Serhl_quad1_a	Serhl	0.571875	0.700896	0.778488	Enriched
Cela1_quad1_a	Cela1	0.515238	0.701649	0.779167	Enriched
Zpbp_quad1_a	Zpbp	0.482924	0.70186	0.779322	Enriched
Traj32_quad1_a	Traj32	0.663796	0.701993	0.77943	Enriched
Ltbr_quad1_a	Ltbr	0.609957	0.702226	0.77957	Enriched
Cisd3_quad1_a	Cisd3	0.563966	0.702311	0.779591	Enriched
Ereg_quad1_a	Ereg	0.611102	0.702317	0.779591	Enriched
NTC_quad405_a	NTC	0.56232	0.702593	0.779839	Enriched
Gm3468_quad1_a	Gm3468	0.506255	0.702654	0.779839	Enriched
Lime1_quad1_a	Lime1	0.426911	0.702787	0.779839	Enriched
3110021N24Rik_quad1_a	3110021N24Rik	0.568253	0.702854	0.779871	Enriched
Trp53rkb_quad1_a	Trp53rkb	0.431787	0.703072	0.779994	Enriched
Cacnb4_quad1_a	Cacnb4	0.527393	0.703398	0.780316	Enriched
Trex2_quad1_a	Trex2	0.541047	0.703804	0.780643	Enriched
Vat1_quad1_a	Vat1	0.574753	0.703843	0.780643	Enriched
Usp27x_quad1_a	Usp27x	0.650646	0.704397	0.781108	Enriched
Zmynd10_quad1_a	Zmynd10	0.600379	0.704891	0.781497	Enriched
Pfn1_quad1_a	Pfn1	0.572535	0.704979	0.781532	Enriched
Ikzf2_quad1_a	Ikzf2	0.565846	0.704995	0.781532	Enriched
Pifo_quad1_a	Pifo	0.57248	0.705781	0.782203	Enriched
Slc5a2_quad1_a	Slc5a2	0.542557	0.706245	0.7826	Enriched
Olfr710_quad1_a	Olfr710	0.409251	0.706514	0.782672	Enriched
Vmn2r14_quad1_a	Vmn2r14	0.436957	0.70656	0.782672	Enriched
Arsg_quad1_a	Arsg	0.589972	0.706762	0.782777	Enriched
Olfr1111_quad1_a	Olfr1111	0.438915	0.707606	0.783513	Enriched
Gm9507_quad1_a	Gm9507	0.562624	0.707939	0.783763	Enriched
Vmn1r208_quad1_a	Vmn1r208	0.526996	0.708193	0.784002	Enriched
Gm20815_quad1_a	Gm20815	0.517927	0.708227	0.784002	Enriched
Med18_quad1_a	Med18	0.56379	0.708686	0.784391	Enriched
Zbtb7a_quad2_a	Zbtb7a	0.61592	0.710185	0.785787	Enriched
Rab32_quad1_a	Rab32	0.570199	0.710584	0.786055	Enriched
Cfap45_quad1_a	Cfap45	0.588458	0.710695	0.786097	Enriched
Araf_quad1_a	Araf	0.587952	0.710959	0.78627	Enriched
Dus3l_quad1_a	Dus3l	0.554441	0.711611	0.786911	Enriched
Dtd1_quad2_a	Dtd1	0.480696	0.711689	0.786958	Enriched
Zfp24_quad1_a	Zfp24	0.527922	0.711846	0.787041	Enriched
Ly6c1_quad2_a	Ly6c1	0.531526	0.711908	0.787041	Enriched
Grk6_quad1_a	Grk6	0.362197	0.712438	0.787507	Enriched
Btbd35f12_quad1_a	Btbd35f12	0.491892	0.712525	0.787564	Enriched
Nat8f6_quad1_a	Nat8f6	0.530595	0.712934	0.787896	Enriched
Gm43720_quad1_a	Gm43720	0.525527	0.713482	0.788383	Enriched
Iqgap3_quad1_a	Iqgap3	0.639777	0.713808	0.788702	Enriched
Csf2rb2_quad1_a	Csf2rb2	0.618008	0.714264	0.789087	Enriched
Olfr981_quad1_a	Olfr981	0.578581	0.714436	0.78909	Enriched
Tigd5_quad1_a	Tigd5	0.508583	0.714439	0.78909	Enriched
Acap3_quad1_a	Acap3	0.581085	0.714519	0.78909	Enriched
Tas2r116_quad1_a	Tas2r116	0.374139	0.715171	0.789567	Enriched
Trpa1_quad1_a	Trpa1	0.55535	0.71524	0.789567	Enriched
Bco2_quad1_a	Bco2	0.521337	0.715636	0.789804	Enriched
Olfr1499_quad1_a	Olfr1499	0.567743	0.715947	0.790108	Enriched
Fam8a1_quad1_a	Fam8a1	0.486547	0.716565	0.79055	Enriched
Tmem45b_quad1_a	Tmem45b	0.468905	0.716976	0.790876	Enriched
Kcnk12_quad1_a	Kcnk12	0.509054	0.717005	0.790876	Enriched
Olfr853_quad1_a	Olfr853	0.504271	0.717173	0.790942	Enriched
Map1b_quad1_a	Map1b	0.599559	0.717394	0.791145	Enriched
Rnf148_quad1_a	Rnf148	0.507369	0.717926	0.791624	Enriched
Kctd8_quad2_a	Kctd8	0.46671	0.718828	0.792447	Enriched
Spink2_quad1_a	Spink2	0.476298	0.719032	0.792593	Enriched
C4b_quad1_a	C4b	0.484649	0.71916	0.792693	Enriched
Efna3_quad1_a	Efna3	0.502676	0.720177	0.793574	Enriched
Rhd_quad1_a	Rhd	0.451633	0.721468	0.794916	Enriched
Olfr792_quad1_a	Olfr792	0.51457	0.721641	0.795027	Enriched
Tmem109_quad1_a	Tmem109	0.478423	0.722107	0.795394	Enriched
Gm3776_quad1_a	Gm3776	0.46227	0.722328	0.795488	Enriched
Snx20_quad1_a	Snx20	0.447946	0.722688	0.795819	Enriched
Zmym6_quad1_a	Zmym6	0.48361	0.723617	0.796496	Enriched
E130116L18Rik_quad1_a	E130116L18Rik	0.555937	0.72363	0.796496	Enriched
Gja1_quad1_a	Gja1	0.54927	0.724021	0.796846	Enriched
Msmp_quad1_a	Msmp	0.523367	0.724204	0.797007	Enriched
Cacng8_quad1_a	Cacng8	0.449216	0.724283	0.797047	Enriched
Kcnmb4_quad1_a	Kcnmb4	0.541214	0.724313	0.797047	Enriched
Zfp60_quad1_a	Zfp60	0.514186	0.724592	0.797193	Enriched
Spred2_quad1_a	Spred2	0.551031	0.724706	0.797239	Enriched
Hspb1_quad1_a	Hspb1	0.54683	0.72533	0.797844	Enriched
Spop_quad1_a	Spop	0.585632	0.725595	0.798016	Enriched
Tmem42_quad1_a	Tmem42	0.511102	0.725665	0.798052	Enriched
Rpl36al_quad1_a	Rpl36al	0.520643	0.725728	0.798082	Enriched
Gphb5_quad1_a	Gphb5	0.548943	0.725802	0.798083	Enriched
Ccn2_quad1_a	Ccn2	0.541535	0.726405	0.798658	Enriched
Sec16b_quad1_a	Sec16b	0.575392	0.726452	0.798658	Enriched
NTC_quad81_a	NTC	0.564105	0.726599	0.798719	Enriched
NTC_quad219_a	NTC	0.521099	0.727088	0.79913	Enriched
Vmn2r19_quad1_a	Vmn2r19	0.533545	0.727972	0.799986	Enriched
Ighv1-81_quad2_a	Ighv1-81	0.58539	0.728344	0.800227	Enriched
Dok5_quad1_a	Dok5	0.487939	0.728374	0.800227	Enriched
Spata17_quad1_a	Spata17	0.509889	0.728583	0.800336	Enriched
Art2b_quad1_a	Art2b	0.528694	0.728988	0.80066	Enriched
Zfp988_quad1_a	Zfp988	0.458025	0.729785	0.801294	Enriched
Akt3_quad1_a	Akt3	0.560418	0.730607	0.801995	Enriched
Ttyh3_quad1_a	Ttyh3	0.519158	0.730792	0.802118	Enriched
Slc10a5_quad1_a	Slc10a5	0.486135	0.731009	0.802316	Enriched
NTC_quad44_a	NTC	0.51408	0.731975	0.803246	Enriched
Olfr996_quad1_a	Olfr996	0.501186	0.732736	0.803767	Enriched
Ttc19_quad1_a	Ttc19	0.529397	0.733226	0.804108	Enriched
Traj37_quad1_a	Traj37	0.369684	0.733231	0.804108	Enriched
Kif7_quad1_a	Kif7	0.460039	0.733719	0.804518	Enriched
Hoxa2_quad1_a	Hoxa2	0.478117	0.734205	0.804934	Enriched
Ccnq_quad1_a	Ccnq	0.505814	0.734288	0.804949	Enriched
Nectin1_quad1_a	Nectin1	0.547265	0.735257	0.805861	Enriched
Ifitm1_quad1_a	Ifitm1	0.530807	0.736153	0.806585	Enriched
Smim22_quad1_a	Smim22	0.475213	0.736296	0.806619	Enriched
Trav13-2_quad1_a	Trav13-2	0.542184	0.736685	0.806884	Enriched
Espnl_quad1_a	Espnl	0.544981	0.737357	0.807377	Enriched
Arl11_quad1_a	Arl11	0.486914	0.737448	0.807437	Enriched
Zfp799_quad1_a	Zfp799	0.425812	0.737526	0.807481	Enriched
NTC_quad256_a	NTC	0.515913	0.738607	0.808503	Enriched
Nucb1_quad1_a	Nucb1	0.524074	0.738787	0.808625	Enriched
Dthd1_quad1_a	Dthd1	0.572386	0.738792	0.808625	Enriched
Rgs21_quad1_a	Rgs21	0.413652	0.739044	0.80886	Enriched
Edn2_quad1_a	Edn2	0.47994	0.739321	0.809054	Enriched
Vmn2r11_quad1_a	Vmn2r11	0.488057	0.739424	0.809073	Enriched
Impa2_quad1_a	Impa2	0.456497	0.740303	0.809872	Enriched
Ism2_quad1_a	Ism2	0.517657	0.74031	0.809872	Enriched
Vmn1r72_quad1_a	Vmn1r72	0.474987	0.740727	0.810134	Enriched
Rfng_quad1_a	Rfng	0.57751	0.741165	0.810573	Enriched
Ppp1r16a_quad1_a	Ppp1r16a	0.529783	0.741412	0.810762	Enriched
Olfr767_quad1_a	Olfr767	0.494937	0.741913	0.81111	Enriched
Dab1_quad1_a	Dab1	0.472514	0.742108	0.811239	Enriched
Gstt1_quad1_a	Gstt1	0.491215	0.742891	0.812014	Enriched
Papln_quad1_a	Papln	0.508416	0.743093	0.812153	Enriched
Ighv1-22_quad1_a	Ighv1-22	0.497105	0.743182	0.81221	Enriched
Pla2g4f_quad1_a	Pla2g4f	0.526645	0.743223	0.812215	Enriched
Tmem239_quad1_a	Tmem239	0.483763	0.74367	0.812622	Enriched
Qtrt2_quad1_a	Qtrt2	0.385348	0.743883	0.812691	Enriched
Ctsl_quad1_a	Ctsl	0.525037	0.744076	0.812821	Enriched
Mtap_quad1_a	Mtap	0.421563	0.7442	0.812916	Enriched
Ptpn9_quad1_a	Ptpn9	0.435278	0.744585	0.813255	Enriched
Cbln3_quad1_a	Cbln3	0.412655	0.745123	0.81368	Enriched
Lax1_quad1_a	Lax1	0.322094	0.7453	0.813833	Enriched
Lrrk2_quad1_a	Lrrk2	0.498579	0.745456	0.813922	Enriched
Gm14862_quad1_a	Gm14862	0.518836	0.745508	0.813922	Enriched
Wdcp_quad1_a	Wdcp	0.410596	0.745752	0.814119	Enriched
Vmn1r221_quad1_a	Vmn1r221	0.467759	0.745902	0.814119	Enriched
Mgat1_quad1_a	Mgat1	0.372982	0.747686	0.815623	Enriched
Lrrc1_quad1_a	Lrrc1	0.484806	0.748109	0.815909	Enriched
Egfl8_quad1_a	Egfl8	0.454493	0.748134	0.815909	Enriched
Prlh_quad1_a	Prlh	0.382343	0.748685	0.816306	Enriched
Kbtbd12_quad1_a	Kbtbd12	0.415602	0.749238	0.816758	Enriched
Trim31_quad1_a	Trim31	0.487592	0.749713	0.81702	Enriched
Trgc3_quad1_a	Trgc3	0.4375	0.749884	0.817165	Enriched
Tssk5_quad1_a	Tssk5	0.48761	0.750833	0.817957	Enriched
Hebp1_quad1_a	Hebp1	0.49326	0.751118	0.818205	Enriched
Ar_quad1_a	Ar	0.539217	0.751463	0.818391	Enriched
Mmp9_quad1_a	Mmp9	0.485903	0.751894	0.818744	Enriched
Mical1_quad1_a	Mical1	0.330554	0.752195	0.818989	Enriched
NTC_quad308_a	NTC	0.463402	0.752631	0.819277	Enriched
Il23r_quad1_a	Il23r	0.505292	0.752706	0.819277	Enriched
Slc16a1_quad1_a	Slc16a1	0.424695	0.754162	0.820623	Enriched
Mesd_quad1_a	Mesd	0.428899	0.754184	0.820623	Enriched
St8sia6_quad1_a	St8sia6	0.402351	0.755608	0.821841	Enriched
Gm8857_quad1_a	Gm8857	0.400114	0.755675	0.821841	Enriched
1600014C23Rik_quad1_a	1600014C23Rik	0.458884	0.755768	0.821841	Enriched
Trim30c_quad1_a	Trim30c	0.319177	0.756647	0.822648	Enriched
Foxc1_quad1_a	Foxc1	0.458866	0.756855	0.822834	Enriched
Mipol1_quad1_a	Mipol1	0.338902	0.757103	0.822981	Enriched
Sult2a2_quad1_a	Sult2a2	0.385152	0.75723	0.823078	Enriched
Olfr197_quad1_a	Olfr197	0.419264	0.757677	0.823481	Enriched
Ndufs3_quad1_a	Ndufs3	0.322524	0.758294	0.823948	Enriched
Dnaaf6b_quad1_a	Dnaaf6b	0.476899	0.75865	0.824211	Enriched
Hbb-bs_quad1_a	Hbb-bs	0.484965	0.759101	0.82462	Enriched
NTC_quad142_a	NTC	0.469854	0.759304	0.824717	Enriched
6330411D24Rik_quad2_a	6330411D24Rik	0.38439	0.759553	0.824906	Enriched
Olfr484_quad1_a	Olfr484	0.489318	0.759594	0.824909	Enriched
Nme4_quad1_a	Nme4	0.386222	0.759799	0.825091	Enriched
Pdxp_quad1_a	Pdxp	0.418583	0.760113	0.82535	Enriched
Gm8180_quad1_a	Gm8180	0.395593	0.760229	0.825353	Enriched
Slc25a14_quad1_a	Slc25a14	0.288681	0.760578	0.825568	Enriched
Olfr918_quad1_a	Olfr918	0.328001	0.761072	0.825924	Enriched
Olfr279_quad1_a	Olfr279	0.425491	0.761095	0.825924	Enriched
Mtx3_quad1_a	Mtx3	0.419058	0.762219	0.826938	Enriched
Coro6_quad1_a	Coro6	0.443841	0.762256	0.826938	Enriched
Kif26b_quad1_a	Kif26b	0.491504	0.762828	0.827388	Enriched
Olfr977-ps1_quad1_a	Olfr977-ps1	0.312547	0.76356	0.828023	Enriched
Krt6b_quad1_a	Krt6b	0.486267	0.763896	0.828305	Enriched
Cadps2_quad1_a	Cadps2	0.432941	0.764049	0.828351	Enriched
Lrrc45_quad1_a	Lrrc45	0.447322	0.764524	0.828617	Enriched
Aff3_quad1_a	Aff3	0.4061	0.76501	0.828979	Enriched
Rnaset2a_quad1_a	Rnaset2a	0.469708	0.765063	0.828995	Enriched
Gm17651_quad1_a	Gm17651	0.468977	0.765483	0.829327	Enriched
Arhgef12_quad1_a	Arhgef12	0.440991	0.765762	0.829588	Enriched
Gltpd2_quad1_a	Gltpd2	0.506664	0.766361	0.830114	Enriched
Trmt2a_quad1_a	Trmt2a	0.475087	0.76731	0.830813	Enriched
Obi1_quad1_a	Obi1	0.444807	0.767687	0.831179	Enriched
Mageb18_quad1_a	Mageb18	0.441056	0.76884	0.832139	Enriched
1700012A03Rik_quad2_a	1700012A03Rik	0.459883	0.769063	0.832273	Enriched
Cldn24_quad1_a	Cldn24	0.373764	0.769287	0.832458	Enriched
Gm3858_quad1_a	Gm3858	0.309316	0.770761	0.833584	Enriched
Apex1_quad1_a	Apex1	0.429872	0.770781	0.833584	Enriched
Sorcs2_quad1_a	Sorcs2	0.497918	0.770865	0.83363	Enriched
Slc9c1_quad1_a	Slc9c1	0.370096	0.771102	0.833762	Enriched
Mc1r_quad1_a	Mc1r	0.347498	0.771611	0.834229	Enriched
Atg5_quad1_a	Atg5	0.300737	0.771933	0.834427	Enriched
Ica1_quad1_a	Ica1	0.438834	0.771946	0.834427	Enriched
Cyp4a14_quad1_a	Cyp4a14	0.416254	0.772189	0.834569	Enriched
Rpap3_quad1_a	Rpap3	0.312226	0.772484	0.834843	Enriched
Heca_quad1_a	Heca	0.50548	0.772734	0.83499	Enriched
Usf3_quad1_a	Usf3	0.403019	0.772883	0.835109	Enriched
Bri3_quad1_a	Bri3	0.373328	0.773083	0.83516	Enriched
Dynap_quad1_a	Dynap	0.421021	0.773244	0.835252	Enriched
Arpc5l_quad1_a	Arpc5l	0.412653	0.773404	0.835306	Enriched
Klf17_quad1_a	Klf17	0.467803	0.774258	0.836141	Enriched
Pcsk9_quad1_a	Pcsk9	0.45757	0.774427	0.836282	Enriched
Oxnad1_quad1_a	Oxnad1	0.266293	0.774866	0.836673	Enriched
[truncated: 20,783 more rows]

## Sheet: quad_gRNA_Nutlin3avsInput
id	group	LogFC	PValue	FDR	Direction
Trp53_quad1_a	Trp53	10.8623	4.96858e-11	2.50862e-09	Enriched
NTC_quad52_a	NTC	4.43111	1.05743e-07	7.93238e-07	Enriched
Bax_quad1_a	Bax	3.42215	7.97617e-05	0.000248261	Enriched
Naa10_quad1_a	Naa10	5.44382	0.000196023	0.000558511	Enriched
Slfn5_quad1_a	Slfn5	4.39492	0.000241489	0.000674171	Enriched
9130409I23Rik_quad1_a	9130409I23Rik	4.87107	0.000273673	0.000755433	Enriched
Tbc1d17_quad1_a	Tbc1d17	4.78197	0.000387805	0.00103734	Enriched
Nkx2-5_quad1_a	Nkx2-5	4.70487	0.000534404	0.0013887	Enriched
NTC_quad451_a	NTC	3.86602	0.000733968	0.00184734	Enriched
Bpifb3_quad1_a	Bpifb3	4.96878	0.000951556	0.00233946	Enriched
Med25_quad1_a	Med25	5.23364	0.00115253	0.00278291	Enriched
Bcl2l11_quad1_a	Bcl2l11	4.87303	0.00136114	0.00323695	Enriched
Dcaf8l_quad1_a	Dcaf8l	3.85333	0.00148798	0.00351183	Enriched
Cc2d1a_quad1_a	Cc2d1a	4.74662	0.00153067	0.00360249	Enriched
Ngb_quad1_a	Ngb	4.02583	0.00155435	0.00365312	Enriched
Vstm2l_quad1_a	Vstm2l	4.53376	0.0020497	0.00471393	Enriched
Pnoc_quad1_a	Pnoc	2.76032	0.00219929	0.00502361	Enriched
Chrdl1_quad1_a	Chrdl1	4.36095	0.00232937	0.00529252	Enriched
Cyp2u1_quad1_a	Cyp2u1	3.90432	0.00238308	0.0054039	Enriched
Sdcbp2_quad1_a	Sdcbp2	3.66787	0.00253181	0.00571506	Enriched
Osgin1_quad1_a	Osgin1	4.34438	0.00275967	0.00617908	Enriched
Sipa1l1_quad1_a	Sipa1l1	3.70798	0.00294844	0.00656604	Enriched
Lce1k_quad1_a	Lce1k	4.36328	0.00317995	0.00703503	Enriched
Itgae_quad1_a	Itgae	4.58807	0.00325306	0.00718368	Enriched
Gm5591_quad1_a	Gm5591	3.56668	0.00336575	0.00740859	Enriched
Sectm1a_quad1_a	Sectm1a	3.76085	0.00337131	0.00741933	Enriched
Stmn1_quad1_a	Stmn1	3.58733	0.00349193	0.00766011	Enriched
Urad_quad1_a	Urad	3.87783	0.00366009	0.00799528	Enriched
Gm16506_quad1_a	Gm16506	4.09004	0.00370184	0.00807843	Enriched
NTC_quad438_a	NTC	3.85229	0.0037299	0.00813559	Enriched
Tmem150a_quad1_a	Tmem150a	4.19983	0.00377299	0.00821483	Enriched
Pcdhb16_quad1_a	Pcdhb16	5.13513	0.00395424	0.00856679	Enriched
Rita1_quad1_a	Rita1	4.03678	0.0043135	0.00925797	Enriched
Avpr1a_quad1_a	Avpr1a	3.62106	0.00449187	0.00961062	Enriched
Atp13a3_quad1_a	Atp13a3	3.44204	0.0047458	0.0100839	Enriched
Pcsk1n_quad1_a	Pcsk1n	4.37024	0.0047659	0.0101246	Enriched
Fez2_quad1_a	Fez2	3.92119	0.00484142	0.010269	Enriched
Ccin_quad1_a	Ccin	3.52625	0.00496382	0.0105012	Enriched
Ugt1a8_quad1_a	Ugt1a8	4.05535	0.00531026	0.0111767	Enriched
Kctd8_quad1_a	Kctd8	4.13992	0.00590356	0.0123047	Enriched
Bbc3_quad1_a	Bbc3	4.23198	0.00597031	0.0124349	Enriched
Rhox7b_quad1_a	Rhox7b	3.92438	0.00642708	0.0132932	Enriched
Rnf19b_quad1_a	Rnf19b	4.0251	0.00643746	0.0133109	Enriched
Gm26965_quad1_a	Gm26965	4.0835	0.00673343	0.0138482	Enriched
Tmem252_quad1_a	Tmem252	4.13522	0.00678159	0.0139368	Enriched
Elmo3_quad1_a	Elmo3	3.37974	0.00686481	0.0140906	Enriched
Gm12830_quad1_a	Gm12830	3.03209	0.00701049	0.0143599	Enriched
Krtap5-1_quad1_a	Krtap5-1	4.1035	0.00710175	0.0145278	Enriched
Tmem210_quad1_a	Tmem210	3.12147	0.00747106	0.0152277	Enriched
Ccdc68_quad1_a	Ccdc68	3.77186	0.00780693	0.0158576	Enriched
Gm17617_quad1_a	Gm17617	3.86023	0.00793864	0.0160967	Enriched
Gm5737_quad1_a	Gm5737	3.37143	0.00860378	0.0173424	Enriched
Hpf1_quad1_a	Hpf1	3.18994	0.00861539	0.0173626	Enriched
Ppp4r2_quad1_a	Ppp4r2	3.12443	0.00927331	0.0185738	Enriched
Gm136_quad1_a	Gm136	3.00811	0.00952849	0.0190413	Enriched
Gas8_quad1_a	Gas8	3.52296	0.00966928	0.0193103	Enriched
Dzip1_quad1_a	Dzip1	3.63506	0.00981629	0.0195771	Enriched
Hpcal4_quad1_a	Hpcal4	3.98732	0.00983362	0.0196063	Enriched
Gm20918_quad1_a	Gm20918	3.98352	0.00985071	0.0196314	Enriched
Ttc30a2_quad1_a	Ttc30a2	4.11673	0.00985942	0.0196469	Enriched
Coro1a_quad1_a	Coro1a	3.44304	0.0102369	0.020314	Enriched
Camta2_quad1_a	Camta2	3.56542	0.0103096	0.0204471	Enriched
Defa30_quad1_a	Defa30	3.81305	0.0103853	0.0205768	Enriched
Olfr668_quad1_a	Olfr668	3.88151	0.0103908	0.0205857	Enriched
Arrdc2_quad1_a	Arrdc2	3.29293	0.0105079	0.0207925	Enriched
Scp2d1_quad1_a	Scp2d1	4.38974	0.0111454	0.0219495	Enriched
Gnai3_quad1_a	Gnai3	3.78268	0.0115196	0.0226252	Enriched
Gpc5_quad1_a	Gpc5	3.01372	0.0115936	0.0227603	Enriched
Olfr1493-ps1_quad1_a	Olfr1493-ps1	3.17415	0.0118332	0.0231933	Enriched
Dcp2_quad1_a	Dcp2	3.56215	0.0120096	0.0235053	Enriched
Gm45623_quad1_a	Gm45623	3.26868	0.0123957	0.0241809	Enriched
Vmn1r119_quad1_a	Vmn1r119	3.63958	0.0127504	0.024802	Enriched
Cibar1_quad1_a	Cibar1	3.34537	0.0127792	0.0248535	Enriched
Olfr930_quad1_a	Olfr930	3.32812	0.0131157	0.0254514	Enriched
Olfr1358_quad1_a	Olfr1358	3.48972	0.0131599	0.0255281	Enriched
Nt5dc2_quad1_a	Nt5dc2	3.80089	0.0133053	0.025785	Enriched
Lbp_quad1_a	Lbp	3.53329	0.0135091	0.0261383	Enriched
Kctd2_quad1_a	Kctd2	3.52014	0.0135307	0.0261731	Enriched
Stmn4_quad1_a	Stmn4	2.98112	0.0137464	0.0265551	Enriched
Vmn1r261_quad1_a	Vmn1r261	3.14579	0.0139734	0.0269436	Enriched
Ptpn18_quad1_a	Ptpn18	3.18361	0.0142618	0.0274295	Enriched
Pafah1b3_quad1_a	Pafah1b3	3.58482	0.0142916	0.0274845	Enriched
Olfr1018_quad1_a	Olfr1018	4.14639	0.014373	0.0276168	Enriched
Smim13_quad1_a	Smim13	3.05648	0.0150569	0.0288143	Enriched
Cadm1_quad1_a	Cadm1	3.22316	0.0151587	0.0289838	Enriched
Nbeal2_quad1_a	Nbeal2	2.82216	0.0153778	0.0293487	Enriched
Vmn1r173_quad1_a	Vmn1r173	3.50861	0.0154169	0.0294072	Enriched
Slurp2_quad1_a	Slurp2	2.87521	0.0154181	0.0294072	Enriched
Smgc_quad1_a	Smgc	3.77771	0.015439	0.0294372	Enriched
Caps2_quad1_a	Caps2	3.07719	0.015457	0.0294665	Enriched
Eif1ad17_quad1_a	Eif1ad17	3.11486	0.0156497	0.0298053	Enriched
Fam186a_quad1_a	Fam186a	3.17736	0.0157832	0.030015	Enriched
Ddx4_quad1_a	Ddx4	3.3561	0.015878	0.0301874	Enriched
Cul9_quad1_a	Cul9	3.20762	0.0161801	0.0307031	Enriched
Cdrt4_quad1_a	Cdrt4	3.70963	0.0163555	0.0310062	Enriched
Eif2d_quad1_a	Eif2d	3.26297	0.0166067	0.0314367	Enriched
Slc5a10_quad1_a	Slc5a10	3.16396	0.0167207	0.0316301	Enriched
Olfr892-ps1_quad1_a	Olfr892-ps1	3.89049	0.017138	0.0323662	Enriched
Vwa1_quad1_a	Vwa1	2.80616	0.017311	0.0326562	Enriched
Phlpp2_quad1_a	Phlpp2	2.48459	0.0181179	0.0340463	Enriched
Bicc1_quad1_a	Bicc1	3.23035	0.0181551	0.0341131	Enriched
mt-Nd5_quad1_a	mt-Nd5	2.72751	0.0182802	0.0343188	Enriched
NTC_quad206_a	NTC	3.03336	0.0185486	0.0347515	Enriched
Rax_quad1_a	Rax	3.18673	0.0185488	0.0347515	Enriched
Chrac1_quad1_a	Chrac1	2.4722	0.0185791	0.0348021	Enriched
Dsg1a_quad1_a	Dsg1a	2.59311	0.0189153	0.0353654	Enriched
Cldn34b1_quad1_a	Cldn34b1	2.94607	0.0190402	0.0355806	Enriched
Grik4_quad1_a	Grik4	2.54181	0.0197295	0.0367556	Enriched
E130308A19Rik_quad1_a	E130308A19Rik	3.47659	0.0197517	0.0367907	Enriched
Iqank1_quad1_a	Iqank1	3.48308	0.0202188	0.0375807	Enriched
Plcxd1_quad1_a	Plcxd1	2.6381	0.0204106	0.0378987	Enriched
Gpr87_quad1_a	Gpr87	2.48448	0.0204191	0.0379079	Enriched
Ajap1_quad1_a	Ajap1	2.99039	0.0205819	0.0381725	Enriched
Ddx3y_quad1_a	Ddx3y	2.44886	0.0207638	0.0384693	Enriched
Gm13889_quad1_a	Gm13889	3.66113	0.0208637	0.0386187	Enriched
Zfp319_quad1_a	Zfp319	2.84488	0.0208798	0.0386449	Enriched
Fut2_quad1_a	Fut2	3.13676	0.0212902	0.0393347	Enriched
Dio3_quad1_a	Dio3	3.14253	0.0215459	0.0397599	Enriched
Ddn_quad1_a	Ddn	3.16975	0.0215701	0.0397979	Enriched
Adgrg2_quad1_a	Adgrg2	2.94357	0.0215815	0.0398155	Enriched
Olfr63_quad1_a	Olfr63	2.76415	0.0216128	0.0398667	Enriched
4930444P10Rik_quad1_a	4930444P10Rik	3.47789	0.0217426	0.0400823	Enriched
Olfr229_quad1_a	Olfr229	3.12449	0.0222541	0.0409011	Enriched
Trbv23_quad1_a	Trbv23	3.22879	0.0222616	0.0409115	Enriched
Eva1c_quad1_a	Eva1c	2.81905	0.0226174	0.0415234	Enriched
Ctps2_quad1_a	Ctps2	2.74187	0.0228185	0.0418541	Enriched
Rdh12_quad1_a	Rdh12	3.30443	0.0234137	0.0428021	Enriched
Cdc42ep2_quad1_a	Cdc42ep2	3.48247	0.023456	0.0428579	Enriched
Selplg_quad1_a	Selplg	3.07877	0.0235709	0.0430462	Enriched
Abca15_quad1_a	Abca15	3.26094	0.0237425	0.043338	Enriched
Rnf146_quad1_a	Rnf146	2.89449	0.0238991	0.043602	Enriched
Vmn1r37_quad1_a	Vmn1r37	3.588	0.0246002	0.0447988	Enriched
Cebpzos_quad1_a	Cebpzos	2.62668	0.0248733	0.045251	Enriched
Lyz2_quad1_a	Lyz2	2.78788	0.0249477	0.0453825	Enriched
1700001F09Rik_quad1_a	1700001F09Rik	3.23303	0.0250681	0.0455901	Enriched
Cyp2ab1_quad1_a	Cyp2ab1	2.93392	0.0256219	0.0464928	Enriched
Skp2_quad1_a	Skp2	3.12022	0.0258465	0.0468537	Enriched
Egr3_quad1_a	Egr3	3.13789	0.0259882	0.0470716	Enriched
Arl6ip4_quad1_a	Arl6ip4	2.77939	0.0260429	0.0471589	Enriched
Nkx2-6_quad1_a	Nkx2-6	2.96681	0.0265005	0.0478805	Enriched
Zfp648_quad1_a	Zfp648	3.16012	0.0265754	0.0480079	Enriched
Mapk9_quad1_a	Mapk9	2.76334	0.0266541	0.0481302	Enriched
Bik_quad1_a	Bik	2.8575	0.0267617	0.0482965	Enriched
NTC_quad370_a	NTC	2.78882	0.0269805	0.0486392	Enriched
Prdm16_quad1_a	Prdm16	3.16097	0.0273124	0.0491946	Enriched
Lyn_quad1_a	Lyn	3.10673	0.0276381	0.0497262	Enriched
Rgs16_quad1_a	Rgs16	3.02823	0.0278041	0.0499921	Enriched
H1f4_quad1_a	H1f4	3.46523	0.028666	0.0513602	Enriched
Pank4_quad1_a	Pank4	2.61501	0.0286855	0.0513866	Enriched
Ncbp3_quad1_a	Ncbp3	3.40629	0.0289529	0.0518062	Enriched
Ighv9-4_quad1_a	Ighv9-4	2.86469	0.0289866	0.0518623	Enriched
Defa38_quad1_a	Defa38	2.76797	0.0290024	0.0518862	Enriched
Rhox5_quad1_a	Rhox5	2.59765	0.0294113	0.0525447	Enriched
Fkbp1a_quad1_a	Fkbp1a	2.82541	0.029449	0.0525905	Enriched
Klra9_quad1_a	Klra9	2.75901	0.0300816	0.0536458	Enriched
Chd7_quad1_a	Chd7	2.95496	0.0304415	0.0542214	Enriched
Trio_quad1_a	Trio	2.45643	0.0305776	0.0544327	Enriched
Cdkn2c_quad1_a	Cdkn2c	2.85773	0.0309483	0.0550119	Enriched
Gigyf1_quad1_a	Gigyf1	3.28293	0.0314691	0.0558378	Enriched
Tmbim7_quad1_a	Tmbim7	2.79914	0.0315451	0.0559545	Enriched
NTC_quad239_a	NTC	2.81693	0.0316421	0.0561038	Enriched
Boll_quad1_a	Boll	2.71259	0.0318591	0.0564657	Enriched
Zmat1_quad1_a	Zmat1	2.93537	0.0319747	0.056643	Enriched
Slfn14_quad1_a	Slfn14	3.47337	0.0320344	0.0567441	Enriched
Atg3_quad1_a	Atg3	2.6208	0.0321367	0.0568931	Enriched
Lrig3_quad1_a	Lrig3	2.64732	0.0325416	0.0575399	Enriched
Card10_quad1_a	Card10	2.84317	0.032693	0.057789	Enriched
Pla2g7_quad1_a	Pla2g7	3.03519	0.032829	0.0579886	Enriched
Tex13c3_quad1_a	Tex13c3	2.32403	0.0332492	0.0586299	Enriched
Stk32a_quad1_a	Stk32a	2.74448	0.0335948	0.0591535	Enriched
Rcan3_quad1_a	Rcan3	2.93763	0.0337431	0.0593667	Enriched
Sell_quad1_a	Sell	3.20466	0.0337932	0.059439	Enriched
Il21_quad1_a	Il21	2.68626	0.033795	0.059439	Enriched
Oaz2_quad1_a	Oaz2	2.98605	0.0340739	0.0598957	Enriched
Nudt18_quad1_a	Nudt18	3.16624	0.0348501	0.0610687	Enriched
Olfr1195_quad1_a	Olfr1195	2.21873	0.0351836	0.061589	Enriched
Arl10_quad1_a	Arl10	3.05112	0.0367782	0.0641082	Enriched
Klhl4_quad1_a	Klhl4	2.97949	0.0374457	0.065147	Enriched
A1bg_quad1_a	A1bg	2.7821	0.0377971	0.0657113	Enriched
Zfp282_quad1_a	Zfp282	2.30473	0.0378184	0.065738	Enriched
4930524B15Rik_quad1_a	4930524B15Rik	2.72935	0.0384605	0.0667267	Enriched
Gm21886_quad1_a	Gm21886	3.37595	0.0386311	0.0670015	Enriched
Cidec_quad1_a	Cidec	2.50538	0.0387156	0.0671427	Enriched
NTC_quad161_a	NTC	2.73068	0.0387386	0.0671771	Enriched
Mvb12b_quad1_a	Mvb12b	2.60612	0.0389104	0.0674484	Enriched
Hrh1_quad1_a	Hrh1	2.66176	0.0390884	0.0677355	Enriched
Hspb3_quad1_a	Hspb3	2.88472	0.0400145	0.0692031	Enriched
Samd14_quad1_a	Samd14	2.9377	0.040057	0.0692711	Enriched
Capza3_quad1_a	Capza3	2.74119	0.0401582	0.0694023	Enriched
Gm9602_quad1_a	Gm9602	3.16509	0.0404876	0.0698942	Enriched
Tent5c_quad1_a	Tent5c	2.66156	0.0413886	0.0713312	Enriched
Ncoa3_quad1_a	Ncoa3	2.41805	0.0419714	0.0722105	Enriched
Sc5d_quad1_a	Sc5d	2.42781	0.0421541	0.0724735	Enriched
Ighv1-50_quad1_a	Ighv1-50	2.16634	0.0427405	0.0733862	Enriched
Mfsd1_quad1_a	Mfsd1	2.42455	0.0428195	0.073499	Enriched
Hdgfl1_quad1_a	Hdgfl1	2.45587	0.0428216	0.073499	Enriched
Krtap12-1_quad1_a	Krtap12-1	2.50672	0.0428861	0.0735815	Enriched
Lpar2_quad1_a	Lpar2	2.45492	0.0430167	0.0737592	Enriched
Ckb_quad1_a	Ckb	2.2424	0.0433406	0.0742564	Enriched
Slc66a1_quad1_a	Slc66a1	3.06482	0.043593	0.0746362	Enriched
Igkv12-41_quad1_a	Igkv12-41	2.82914	0.0437035	0.0748138	Enriched
Drd3_quad1_a	Drd3	2.98966	0.0439591	0.0751806	Enriched
Gucy2e_quad1_a	Gucy2e	2.78901	0.0440661	0.07534	Enriched
Plekhj1_quad1_a	Plekhj1	2.64125	0.0446763	0.0762878	Enriched
Tnni2_quad1_a	Tnni2	2.49584	0.0447441	0.0763738	Enriched
Bbs2_quad1_a	Bbs2	2.63406	0.0449676	0.0767314	Enriched
Spata31d1c_quad1_a	Spata31d1c	3.1597	0.0450702	0.0768812	Enriched
Gpr21_quad1_a	Gpr21	2.35585	0.0464384	0.0789147	Enriched
Acrbp_quad1_a	Acrbp	2.67072	0.0467815	0.0794236	Enriched
Gm17651_quad1_a	Gm17651	2.99185	0.0477411	0.0809019	Enriched
Gng5_quad1_a	Gng5	2.15304	0.0478132	0.0810053	Enriched
Igkv4-78_quad1_a	Igkv4-78	3.3403	0.0480971	0.0814253	Enriched
Prkcd_quad1_a	Prkcd	2.58421	0.048495	0.0819825	Enriched
Alox8_quad1_a	Alox8	2.57456	0.0485295	0.0820345	Enriched
Qtrt1_quad1_a	Qtrt1	2.19632	0.0485629	0.0820782	Enriched
Zfp354a_quad1_a	Zfp354a	2.12944	0.0499791	0.0842439	Enriched
Gm8773_quad1_a	Gm8773	3.0661	0.0499961	0.084266	Enriched
Olfr494_quad1_a	Olfr494	2.34565	0.050603	0.0851903	Enriched
Bpifb9b_quad1_a	Bpifb9b	3.00606	0.0512192	0.0861151	Enriched
Lrrc4_quad1_a	Lrrc4	2.91387	0.0512788	0.0861888	Enriched
Scart1_quad1_a	Scart1	2.89284	0.0514285	0.0864013	Enriched
Zfp385b_quad1_a	Zfp385b	2.515	0.0521764	0.0875629	Enriched
Igkv14-100_quad1_a	Igkv14-100	3.0388	0.0525532	0.0881274	Enriched
1700031L13Rik_quad1_a	1700031L13Rik	2.76569	0.0526425	0.0882569	Enriched
Epm2a_quad1_a	Epm2a	3.24384	0.0528089	0.0885155	Enriched
1700029I15Rik_quad1_a	1700029I15Rik	2.97316	0.0529686	0.0887533	Enriched
Lins1_quad1_a	Lins1	2.61495	0.0530706	0.0889065	Enriched
Arl6ip1_quad1_a	Arl6ip1	3.06776	0.0531947	0.0890871	Enriched
Klhl30_quad1_a	Klhl30	2.46103	0.0561586	0.0935349	Enriched
Inka2_quad1_a	Inka2	2.45668	0.0567576	0.0944174	Enriched
NTC_quad133_a	NTC	2.61136	0.0569263	0.0946837	Enriched
Epm2aip1_quad1_a	Epm2aip1	2.45663	0.0570537	0.0948596	Enriched
Ccdc30_quad2_a	Ccdc30	2.92789	0.0578183	0.0960067	Enriched
Cldn5_quad1_a	Cldn5	2.84807	0.0578539	0.0960438	Enriched
Sox2_quad1_a	Sox2	2.75814	0.0587541	0.0973535	Enriched
Slc2a12_quad1_a	Slc2a12	2.7743	0.0590022	0.0977149	Enriched
Dazap1_quad1_a	Dazap1	2.74261	0.0590868	0.0978381	Enriched
Nudt17_quad1_a	Nudt17	1.99985	0.0600689	0.0993289	Enriched
Dcp1b_quad1_a	Dcp1b	2.72805	0.0617395	0.101837	Enriched
Cfap45_quad1_a	Cfap45	2.81655	0.0618237	0.10193	Enriched
Slc43a2_quad1_a	Slc43a2	2.51847	0.0618833	0.102013	Enriched
Ppp1r16b_quad1_a	Ppp1r16b	2.76813	0.0619552	0.102116	Enriched
Cdkn2aipnl_quad1_a	Cdkn2aipnl	2.81121	0.0619627	0.102121	Enriched
NTC_quad125_a	NTC	2.77439	0.0621423	0.102386	Enriched
Lrrc8a_quad1_a	Lrrc8a	2.63715	0.0633373	0.104119	Enriched
Cpt1c_quad1_a	Cpt1c	2.30983	0.0645673	0.10595	Enriched
Elovl5_quad1_a	Elovl5	2.56424	0.0646351	0.106005	Enriched
NTC_quad280_a	NTC	2.59601	0.0650142	0.106531	Enriched
Defa27_quad1_a	Defa27	2.26231	0.0662076	0.108319	Enriched
Vmn2r19_quad1_a	Vmn2r19	2.71506	0.0663377	0.108505	Enriched
Ap2b1_quad1_a	Ap2b1	3.68312	0.0673069	0.109909	Enriched
Pla2g1b_quad1_a	Pla2g1b	2.63247	0.0677976	0.110595	Enriched
Dab2ip_quad1_a	Dab2ip	2.68413	0.0680468	0.110943	Enriched
Gpsm3_quad1_a	Gpsm3	2.62505	0.0684635	0.111523	Enriched
Ror1_quad1_a	Ror1	2.15851	0.0690687	0.112425	Enriched
Hs6st3_quad2_a	Hs6st3	2.55832	0.0693224	0.112794	Enriched
Gcgr_quad1_a	Gcgr	2.13229	0.0695806	0.113157	Enriched
Apbb1_quad1_a	Apbb1	1.82287	0.069758	0.11342	Enriched
Cypt1_quad1_a	Cypt1	2.43234	0.0713481	0.115808	Enriched
Ighv7-3_quad1_a	Ighv7-3	2.57307	0.0716922	0.116314	Enriched
Nscme3l_quad1_a	Nscme3l	2.67544	0.0718365	0.116531	Enriched
Mab21l4_quad1_a	Mab21l4	2.63307	0.0720686	0.116856	Enriched
Fgl1_quad1_a	Fgl1	2.30721	0.0721842	0.116991	Enriched
Nmb_quad1_a	Nmb	2.32717	0.0724255	0.117321	Enriched
Akr1c21_quad1_a	Akr1c21	2.25949	0.0724936	0.117414	Enriched
Prss23_quad1_a	Prss23	2.77015	0.0725505	0.117471	Enriched
Tas1r2_quad1_a	Tas1r2	2.38662	0.0726367	0.117576	Enriched
Slc11a1_quad1_a	Slc11a1	2.14047	0.0726884	0.117651	Enriched
Slc38a5_quad1_a	Slc38a5	2.08908	0.0727808	0.117783	Enriched
Coro2a_quad1_a	Coro2a	1.8788	0.0730116	0.118113	Enriched
Htr1f_quad1_a	Htr1f	2.11417	0.0730626	0.118181	Enriched
Otop2_quad1_a	Otop2	2.44433	0.0731957	0.118358	Enriched
Pcdha4_quad2_a	Pcdha4	2.40948	0.073372	0.118582	Enriched
Fam122a_quad1_a	Fam122a	2.46857	0.0735575	0.118873	Enriched
Arf4_quad1_a	Arf4	2.40602	0.0740887	0.119634	Enriched
Dnajb7_quad1_a	Dnajb7	2.77593	0.0741087	0.119658	Enriched
Ccl26_quad1_a	Ccl26	2.74787	0.0742426	0.119847	Enriched
Klf7_quad1_a	Klf7	2.51058	0.0747757	0.120654	Enriched
Adgb_quad1_a	Adgb	2.49133	0.0748672	0.120775	Enriched
Taar7e_quad1_a	Taar7e	2.13337	0.0751824	0.121226	Enriched
Pifo_quad1_a	Pifo	2.533	0.0751852	0.121226	Enriched
Cdca2_quad1_a	Cdca2	2.37415	0.0752499	0.121312	Enriched
Tmf1_quad1_a	Tmf1	2.02527	0.0759533	0.122338	Enriched
Olfr1112_quad1_a	Olfr1112	2.83609	0.0759894	0.122378	Enriched
Pcyox1_quad1_a	Pcyox1	2.48604	0.0764761	0.123017	Enriched
Spaca6_quad1_a	Spaca6	2.2481	0.076599	0.123205	Enriched
Ctnnbl1_quad1_a	Ctnnbl1	1.99405	0.0767659	0.123438	Enriched
2310061N02Rik_quad1_a	2310061N02Rik	3.05966	0.0769427	0.123658	Enriched
NTC_quad214_a	NTC	2.37527	0.0769562	0.123671	Enriched
Lce1a2_quad1_a	Lce1a2	2.01935	0.077152	0.123912	Enriched
Ighv11-2_quad1_a	Ighv11-2	2.29387	0.0774609	0.124345	Enriched
Speer4f1_quad1_a	Speer4f1	2.08746	0.0774938	0.124388	Enriched
Gm12790_quad1_a	Gm12790	2.45391	0.0779349	0.124995	Enriched
Wwc2_quad1_a	Wwc2	2.62052	0.0780612	0.12517	Enriched
Grm1_quad1_a	Grm1	2.59149	0.0781319	0.125256	Enriched
Tnks2_quad1_a	Tnks2	2.45265	0.0782164	0.125373	Enriched
Zfp46_quad1_a	Zfp46	2.59225	0.0785142	0.125749	Enriched
Fam214b_quad1_a	Fam214b	2.32063	0.0785591	0.125789	Enriched
Pmaip1_quad1_a	Pmaip1	2.54018	0.0785622	0.125789	Enriched
Vsig4_quad1_a	Vsig4	2.5102	0.0791231	0.126585	Enriched
Pnma5_quad1_a	Pnma5	1.93542	0.0793612	0.126938	Enriched
Lrrtm3_quad1_a	Lrrtm3	2.46757	0.0798995	0.127734	Enriched
Tdpoz8_quad1_a	Tdpoz8	2.25686	0.0801303	0.128065	Enriched
Scrn1_quad1_a	Scrn1	2.3827	0.0803457	0.128344	Enriched
Gm28539_quad1_a	Gm28539	2.27793	0.0811375	0.129473	Enriched
Wrap73_quad1_a	Wrap73	2.33394	0.081141	0.129473	Enriched
Olfr1366_quad1_a	Olfr1366	2.7844	0.0826509	0.131618	Enriched
Afm_quad1_a	Afm	2.83805	0.0827635	0.131783	Enriched
Bcor_quad1_a	Bcor	2.38604	0.0828711	0.131919	Enriched
Ccdc185_quad1_a	Ccdc185	2.25454	0.0837094	0.133134	Enriched
Retnlg_quad1_a	Retnlg	2.36789	0.0843512	0.134047	Enriched
Dnpep_quad1_a	Dnpep	2.22908	0.0844987	0.134252	Enriched
Ppp1r37_quad1_a	Ppp1r37	2.1563	0.0847116	0.134571	Enriched
NTC_quad482_a	NTC	2.65585	0.0848756	0.134792	Enriched
Nhlh1_quad1_a	Nhlh1	2.35106	0.0856138	0.135836	Enriched
Pramel12_quad1_a	Pramel12	2.18786	0.0857329	0.135986	Enriched
NTC_quad237_a	NTC	2.32716	0.0862341	0.136692	Enriched
Olfr1102_quad1_a	Olfr1102	2.13281	0.0862885	0.136768	Enriched
Osbpl11_quad1_a	Osbpl11	2.73235	0.0864496	0.136974	Enriched
Mroh9_quad1_a	Mroh9	1.8007	0.08664	0.137245	Enriched
Dock10_quad1_a	Dock10	2.65232	0.0867394	0.137393	Enriched
Wfdc15b_quad1_a	Wfdc15b	2.19231	0.0870341	0.13781	Enriched
NTC_quad108_a	NTC	2.21611	0.087089	0.137877	Enriched
Wnk2_quad1_a	Wnk2	2.49542	0.0874728	0.138444	Enriched
Lonrf1_quad1_a	Lonrf1	2.27853	0.087883	0.138993	Enriched
1700020L24Rik_quad1_a	1700020L24Rik	2.40815	0.0880951	0.139268	Enriched
Rab19_quad1_a	Rab19	2.26383	0.088444	0.139708	Enriched
Lyrm1_quad1_a	Lyrm1	2.4068	0.0884995	0.139766	Enriched
Gm35060_quad1_a	Gm35060	2.0342	0.0886196	0.139915	Enriched
Mkln1_quad1_a	Mkln1	2.31233	0.0889487	0.140374	Enriched
Zfp626_quad2_a	Zfp626	1.99502	0.0897665	0.141545	Enriched
Slc35f5_quad1_a	Slc35f5	2.22386	0.0898252	0.141624	Enriched
Olfr564_quad1_a	Olfr564	1.72981	0.0900359	0.141901	Enriched
Paip1_quad1_a	Paip1	2.19769	0.0900541	0.141913	Enriched
Gm11115_quad1_a	Gm11115	2.11024	0.0902565	0.142181	Enriched
Igkv1-132_quad1_a	Igkv1-132	1.93607	0.0903128	0.142229	Enriched
Rsrc1_quad1_a	Rsrc1	2.20739	0.0904231	0.142392	Enriched
Gm36176_quad1_a	Gm36176	2.51083	0.0906353	0.142685	Enriched
Vmn2r65_quad1_a	Vmn2r65	2.38697	0.0906749	0.142727	Enriched
2610028H24Rik_quad1_a	2610028H24Rik	2.32	0.091261	0.143552	Enriched
NTC_quad246_a	NTC	2.21283	0.0926978	0.145607	Enriched
Nalf1_quad2_a	Nalf1	2.58986	0.0929732	0.145966	Enriched
Bbs1_quad1_a	Bbs1	2.1322	0.0931559	0.146201	Enriched
Hpgd_quad1_a	Hpgd	1.91415	0.0933221	0.14643	Enriched
Gm7694_quad1_a	Gm7694	2.10413	0.0934997	0.146677	Enriched
Dst_quad1_a	Dst	2.26343	0.0935792	0.146728	Enriched
Kcnj3_quad1_a	Kcnj3	2.20758	0.0938531	0.147115	Enriched
Crppa_quad1_a	Crppa	2.15532	0.0939841	0.14731	Enriched
Slc5a5_quad1_a	Slc5a5	1.99805	0.0948802	0.148544	Enriched
NTC_quad308_a	NTC	2.29614	0.0950407	0.148785	Enriched
Nkx2-3_quad1_a	Nkx2-3	2.00489	0.0952637	0.149088	Enriched
Map2k1_quad1_a	Map2k1	2.70118	0.0952662	0.149088	Enriched
Asgr1_quad1_a	Asgr1	2.29854	0.0954622	0.149338	Enriched
Map3k2_quad1_a	Map3k2	2.47159	0.0973065	0.151767	Enriched
H2-Aa_quad1_a	H2-Aa	2.31364	0.0977245	0.152316	Enriched
Olfr1252_quad1_a	Olfr1252	2.18144	0.0981084	0.152832	Enriched
Ankrd65_quad1_a	Ankrd65	2.00287	0.0983479	0.153162	Enriched
Eogt_quad1_a	Eogt	2.12866	0.0985953	0.153503	Enriched
Pmp2_quad1_a	Pmp2	1.73551	0.0986652	0.15359	Enriched
Lce1m_quad1_a	Lce1m	2.15781	0.0989816	0.154017	Enriched
Praf2_quad1_a	Praf2	2.31728	0.0994318	0.154685	Enriched
Nphp1_quad1_a	Nphp1	2.10652	0.0994511	0.154703	Enriched
Gsta4_quad1_a	Gsta4	2.04926	0.0996681	0.155008	Enriched
Hoatz_quad1_a	Hoatz	2.23825	0.10036	0.15594	Enriched
Clec11a_quad1_a	Clec11a	2.48296	0.101011	0.156796	Enriched
Fam187a_quad1_a	Fam187a	2.27552	0.102367	0.158663	Enriched
Nkx1-1_quad1_a	Nkx1-1	2.47618	0.102733	0.159107	Enriched
Oas1d_quad1_a	Oas1d	2.30795	0.103809	0.160592	Enriched
Cpped1_quad1_a	Cpped1	2.69124	0.103932	0.160766	Enriched
Fam229a_quad1_a	Fam229a	2.17834	0.104704	0.161815	Enriched
Znhit6_quad1_a	Znhit6	2.19997	0.104854	0.162036	Enriched
Pygm_quad1_a	Pygm	2.14029	0.10532	0.162663	Enriched
Ldlrad3_quad1_a	Ldlrad3	2.08395	0.106671	0.164576	Enriched
Lman1_quad1_a	Lman1	2.83239	0.107017	0.164994	Enriched
Slc22a1_quad1_a	Slc22a1	2.25017	0.107095	0.165066	Enriched
NTC_quad394_a	NTC	2.53781	0.107719	0.165923	Enriched
Skint10_quad1_a	Skint10	1.71652	0.108141	0.166516	Enriched
Myh7b_quad1_a	Myh7b	1.73475	0.108315	0.166747	Enriched
Gm13398_quad1_a	Gm13398	2.10735	0.108544	0.167077	Enriched
Lrrn4_quad1_a	Lrrn4	1.89542	0.108586	0.167129	Enriched
Gm14393_quad1_a	Gm14393	2.29046	0.108723	0.167317	Enriched
Rasgrp4_quad1_a	Rasgrp4	2.1099	0.10892	0.167573	Enriched
Ttc23_quad1_a	Ttc23	2.16194	0.10917	0.167926	Enriched
Fam151a_quad1_a	Fam151a	2.19219	0.109569	0.168465	Enriched
Tmem150b_quad1_a	Tmem150b	2.12186	0.109637	0.168557	Enriched
Otos_quad1_a	Otos	2.24336	0.110199	0.169279	Enriched
Bcl7a_quad1_a	Bcl7a	2.3244	0.110235	0.16931	Enriched
Olfr25_quad1_a	Olfr25	2.71628	0.110255	0.169329	Enriched
NTC_quad326_a	NTC	2.39658	0.110272	0.169331	Enriched
Tead4_quad1_a	Tead4	1.99487	0.110619	0.169769	Enriched
Ugt1a9_quad1_a	Ugt1a9	2.00488	0.111655	0.171155	Enriched
Ppp3r1_quad1_a	Ppp3r1	2.67948	0.111903	0.171475	Enriched
Helt_quad1_a	Helt	2.04198	0.112095	0.171744	Enriched
Ophn1_quad2_a	Ophn1	1.93335	0.112966	0.172921	Enriched
Rgcc_quad1_a	Rgcc	2.34054	0.113258	0.173345	Enriched
Naip5_quad1_a	Naip5	2.17486	0.113493	0.173631	Enriched
Lcor_quad1_a	Lcor	1.91604	0.11435	0.174734	Enriched
Fadd_quad1_a	Fadd	2.16277	0.114861	0.175441	Enriched
Ces2b_quad1_a	Ces2b	2.05046	0.114989	0.175599	Enriched
Crisp1_quad1_a	Crisp1	2.52223	0.115323	0.176049	Enriched
Cela2a_quad1_a	Cela2a	2.31191	0.115333	0.176052	Enriched
Olfr1442_quad1_a	Olfr1442	2.48428	0.115361	0.176082	Enriched
Rbfox2_quad1_a	Rbfox2	2.39858	0.115541	0.176283	Enriched
Hes6_quad1_a	Hes6	2.21996	0.115567	0.176298	Enriched
Col20a1_quad1_a	Col20a1	2.25116	0.115755	0.176547	Enriched
Tnfaip8l3_quad2_a	Tnfaip8l3	2.93897	0.11602	0.176915	Enriched
NTC_quad228_a	NTC	1.92243	0.116118	0.177015	Enriched
Olfr720_quad1_a	Olfr720	2.12027	0.117066	0.178299	Enriched
Supt20_quad1_a	Supt20	2.46051	0.11753	0.178955	Enriched
7530416G11Rik_quad1_a	7530416G11Rik	2.26831	0.117869	0.179422	Enriched
Scml4_quad1_a	Scml4	2.15083	0.117895	0.179437	Enriched
Tbc1d24_quad1_a	Tbc1d24	1.85329	0.118046	0.179616	Enriched
Timm10b_quad1_a	Timm10b	2.25562	0.119119	0.181059	Enriched
H2-Q2_quad1_a	H2-Q2	2.32589	0.119233	0.181221	Enriched
Ahsa1_quad1_a	Ahsa1	2.36113	0.119674	0.181827	Enriched
NTC_quad295_a	NTC	2.07445	0.120456	0.182851	Enriched
Mpig6b_quad1_a	Mpig6b	2.22708	0.120718	0.183184	Enriched
Il10rb_quad1_a	Il10rb	1.98329	0.120765	0.183242	Enriched
Stfa2l1_quad1_a	Stfa2l1	2.30955	0.121259	0.183865	Enriched
Susd5_quad1_a	Susd5	2.38483	0.121317	0.183939	Enriched
Ang5_quad1_a	Ang5	2.01157	0.121415	0.184043	Enriched
Dusp2_quad1_a	Dusp2	2.00586	0.121427	0.184043	Enriched
Pdyn_quad1_a	Pdyn	1.62704	0.121436	0.184043	Enriched
NTC_quad159_a	NTC	2.1727	0.121769	0.184459	Enriched
NTC_quad81_a	NTC	2.32628	0.122079	0.184852	Enriched
Igkv9-129_quad1_a	Igkv9-129	2.20186	0.122656	0.18561	Enriched
Medag_quad1_a	Medag	1.86391	0.122808	0.185827	Enriched
NTC_quad304_a	NTC	2.01529	0.122865	0.185901	Enriched
Gprc5c_quad1_a	Gprc5c	2.13417	0.123287	0.186449	Enriched
Dbnl_quad1_a	Dbnl	2.12003	0.1236	0.186883	Enriched
Bhlha9_quad1_a	Bhlha9	2.05007	0.124372	0.187934	Enriched
Gtf2ird2_quad1_a	Gtf2ird2	1.79064	0.124803	0.188556	Enriched
Erp44_quad1_a	Erp44	2.0205	0.125077	0.188926	Enriched
Igkv2-137_quad1_a	Igkv2-137	2.01145	0.125082	0.188926	Enriched
Slc24a5_quad1_a	Slc24a5	2.11483	0.12564	0.189679	Enriched
Thy1_quad1_a	Thy1	1.80122	0.127201	0.191744	Enriched
Olfr1289_quad1_a	Olfr1289	1.92382	0.127727	0.192431	Enriched
Dmgdh_quad1_a	Dmgdh	1.57223	0.12782	0.192545	Enriched
Kncn_quad1_a	Kncn	2.05206	0.127923	0.192673	Enriched
Alg3_quad1_a	Alg3	2.08946	0.128208	0.193063	Enriched
Serpinf1_quad1_a	Serpinf1	2.25026	0.128324	0.193198	Enriched
Strc_quad1_a	Strc	2.0339	0.128369	0.193251	Enriched
Nsa2_quad1_a	Nsa2	1.66467	0.128454	0.193366	Enriched
Irx4_quad1_a	Irx4	2.06676	0.130482	0.196042	Enriched
Vmn1r87_quad1_a	Vmn1r87	2.38713	0.130675	0.196291	Enriched
Pcgf1_quad1_a	Pcgf1	2.39259	0.131749	0.197768	Enriched
Tmc2_quad1_a	Tmc2	2.10348	0.131778	0.197798	Enriched
Eid2b_quad1_a	Eid2b	2.34568	0.131826	0.197856	Enriched
Nmnat2_quad1_a	Nmnat2	1.88641	0.131923	0.197988	Enriched
Olfr385_quad1_a	Olfr385	1.84344	0.132265	0.198434	Enriched
C1qtnf5_quad1_a	C1qtnf5	2.03416	0.132414	0.198617	Enriched
Optc_quad1_a	Optc	1.64102	0.132441	0.198643	Enriched
Ntng1_quad1_a	Ntng1	1.7809	0.132469	0.198672	Enriched
Heyl_quad1_a	Heyl	2.05132	0.132963	0.199371	Enriched
Gid8_quad1_a	Gid8	2.20422	0.132996	0.199407	Enriched
Fbxl15_quad1_a	Fbxl15	2.14763	0.133007	0.19941	Enriched
NTC_quad82_a	NTC	2.09311	0.133158	0.199609	Enriched
Odaph_quad1_a	Odaph	2.36782	0.13348	0.199969	Enriched
Mtr_quad1_a	Mtr	2.18212	0.133675	0.200178	Enriched
Bscl2_quad1_a	Bscl2	2.0464	0.134166	0.200804	Enriched
AU018091_quad1_a	AU018091	2.25927	0.134289	0.200933	Enriched
Lims2_quad1_a	Lims2	2.00266	0.134522	0.201212	Enriched
Rimbp2_quad1_a	Rimbp2	2.03304	0.134679	0.201378	Enriched
Dcx_quad1_a	Dcx	2.12663	0.134908	0.201668	Enriched
Vmn2r111_quad1_a	Vmn2r111	2.29653	0.134909	0.201668	Enriched
Usp44_quad1_a	Usp44	1.82687	0.134981	0.201759	Enriched
Gm9008_quad1_a	Gm9008	1.94035	0.135163	0.201965	Enriched
Cep57l1_quad1_a	Cep57l1	1.93209	0.135439	0.202335	Enriched
Abl2_quad1_a	Abl2	1.73481	0.135451	0.202338	Enriched
Ighv2-2_quad1_a	Ighv2-2	1.6166	0.1355	0.202385	Enriched
E2f8_quad1_a	E2f8	2.17978	0.135801	0.202806	Enriched
Clip2_quad1_a	Clip2	1.88255	0.136421	0.203649	Enriched
Rtl5_quad1_a	Rtl5	2.09321	0.136571	0.203844	Enriched
Cyp4f13_quad1_a	Cyp4f13	1.95127	0.136659	0.20392	Enriched
Ssxa1_quad1_a	Ssxa1	2.28093	0.137021	0.204376	Enriched
NTC_quad290_a	NTC	2.08863	0.137665	0.205184	Enriched
Galnt3_quad1_a	Galnt3	1.73713	0.137816	0.205394	Enriched
Rab3ip_quad1_a	Rab3ip	1.9641	0.138066	0.205726	Enriched
Zfp882_quad1_a	Zfp882	2.05066	0.138306	0.20604	Enriched
Olfr1413_quad1_a	Olfr1413	1.99461	0.138478	0.206268	Enriched
A930017K11Rik_quad1_a	A930017K11Rik	2.15677	0.138596	0.206416	Enriched
Rnasel_quad1_a	Rnasel	1.81736	0.138712	0.206575	Enriched
Casp16_quad1_a	Casp16	2.14712	0.139214	0.207209	Enriched
1810024B03Rik_quad1_a	1810024B03Rik	2.54111	0.140045	0.208192	Enriched
Tafa3_quad1_a	Tafa3	1.79286	0.140111	0.208249	Enriched
NTC_quad410_a	NTC	2.0258	0.140626	0.208927	Enriched
Pla2g4f_quad1_a	Pla2g4f	2.22206	0.140881	0.209235	Enriched
Akap10_quad1_a	Akap10	1.73738	0.141114	0.209496	Enriched
Traf3_quad1_a	Traf3	2.06195	0.141647	0.210201	Enriched
Tmprss11c_quad1_a	Tmprss11c	1.77167	0.142314	0.211162	Enriched
Nfe2_quad1_a	Nfe2	2.23868	0.143325	0.212498	Enriched
S1pr3_quad1_a	S1pr3	1.97377	0.143472	0.212694	Enriched
Ensa_quad1_a	Ensa	2.19882	0.144116	0.213502	Enriched
Sumo3_quad1_a	Sumo3	1.93671	0.144395	0.213892	Enriched
Trip10_quad1_a	Trip10	2.0574	0.144845	0.214482	Enriched
Tmem178b_quad1_a	Tmem178b	2.06753	0.145172	0.214893	Enriched
Zfp113_quad1_a	Zfp113	2.04155	0.145197	0.214916	Enriched
Dmpk_quad1_a	Dmpk	1.64394	0.145351	0.215128	Enriched
Bhlhe23_quad1_a	Bhlhe23	2.17868	0.145592	0.215427	Enriched
Napepld_quad1_a	Napepld	1.78681	0.145813	0.21571	Enriched
Apip_quad1_a	Apip	1.85784	0.146376	0.216484	Enriched
Chd5_quad1_a	Chd5	1.84313	0.146436	0.216543	Enriched
Ngp_quad1_a	Ngp	1.92081	0.14665	0.216788	Enriched
Slc26a7_quad1_a	Slc26a7	2.25641	0.14716	0.217482	Enriched
Lca5l_quad1_a	Lca5l	1.73973	0.147455	0.217859	Enriched
Gpr75_quad1_a	Gpr75	1.90049	0.148383	0.219052	Enriched
Zer1_quad1_a	Zer1	1.77534	0.148879	0.219726	Enriched
Dmp1_quad1_a	Dmp1	1.68568	0.149743	0.220941	Enriched
Eid3_quad1_a	Eid3	1.85375	0.149808	0.221021	Enriched
Trim72_quad1_a	Trim72	1.92342	0.150719	0.222231	Enriched
Uts2r_quad1_a	Uts2r	1.66734	0.150795	0.222329	Enriched
Rab18_quad1_a	Rab18	2.0024	0.151824	0.223604	Enriched
Fam71e1_quad1_a	Fam71e1	1.74696	0.151854	0.223618	Enriched
Gprin3_quad1_a	Gprin3	1.90803	0.152073	0.223896	Enriched
Urah_quad1_a	Urah	2.0856	0.152158	0.224006	Enriched
Obox1_quad1_a	Obox1	1.93287	0.153164	0.225244	Enriched
Sox15_quad1_a	Sox15	1.95407	0.153271	0.225356	Enriched
Iqcf6_quad1_a	Iqcf6	1.95001	0.15335	0.225427	Enriched
Nr2f6_quad1_a	Nr2f6	1.94388	0.153522	0.225648	Enriched
Gm8180_quad1_a	Gm8180	1.73559	0.15385	0.226086	Enriched
Zfp575_quad1_a	Zfp575	2.00094	0.154164	0.226502	Enriched
Rmnd5a_quad1_a	Rmnd5a	2.2258	0.154224	0.226574	Enriched
Bok_quad1_a	Bok	1.79881	0.154495	0.22688	Enriched
Gykl1_quad1_a	Gykl1	1.76822	0.154584	0.226944	Enriched
Gm3543_quad1_a	Gm3543	2.17037	0.15459	0.226944	Enriched
Trav15-2-dv6-2_quad1_a	Trav15-2-dv6-2	1.57062	0.155343	0.227973	Enriched
Krt31_quad1_a	Krt31	1.99791	0.155416	0.228034	Enriched
Ccl5_quad1_a	Ccl5	2.10637	0.155607	0.228223	Enriched
Slc18a1_quad1_a	Slc18a1	1.77403	0.15597	0.228678	Enriched
Hectd4_quad1_a	Hectd4	1.72645	0.157975	0.231215	Enriched
Cyp4a31_quad1_a	Cyp4a31	1.44325	0.158205	0.231489	Enriched
Ephb1_quad1_a	Ephb1	2.0114	0.159212	0.232791	Enriched
Unc5cl_quad1_a	Unc5cl	1.7475	0.160722	0.234779	Enriched
Cmya5_quad1_a	Cmya5	1.56281	0.160799	0.234861	Enriched
Scn3b_quad1_a	Scn3b	2.04285	0.160827	0.234885	Enriched
NTC_quad150_a	NTC	1.83078	0.161186	0.235363	Enriched
Colec11_quad1_a	Colec11	1.73857	0.161416	0.23562	Enriched
Clca1_quad1_a	Clca1	2.12108	0.161725	0.235931	Enriched
Dstyk_quad1_a	Dstyk	1.90008	0.162012	0.236252	Enriched
Epcam_quad1_a	Epcam	1.57505	0.162517	0.236911	Enriched
Sema4b_quad1_a	Sema4b	1.78112	0.162909	0.237387	Enriched
Zbtb7a_quad2_a	Zbtb7a	2.15669	0.162975	0.237452	Enriched
Nkiras1_quad1_a	Nkiras1	1.7936	0.163375	0.23797	Enriched
Gjb2_quad1_a	Gjb2	2.044	0.164281	0.239115	Enriched
Lin7a_quad2_a	Lin7a	2.07969	0.164771	0.239749	Enriched
Gpr31b_quad1_a	Gpr31b	1.53163	0.164937	0.239974	Enriched
Slc30a4_quad1_a	Slc30a4	1.82721	0.16501	0.240032	Enriched
Gm6657_quad1_a	Gm6657	1.46253	0.165506	0.240642	Enriched
Slc52a3_quad1_a	Slc52a3	1.9574	0.165609	0.240776	Enriched
Tmem185a_quad1_a	Tmem185a	1.55166	0.165735	0.240894	Enriched
Ang6_quad1_a	Ang6	1.66289	0.165824	0.241007	Enriched
Gm20489_quad1_a	Gm20489	1.73578	0.165835	0.241007	Enriched
Map1b_quad1_a	Map1b	2.15536	0.165995	0.241209	Enriched
Tlx2_quad1_a	Tlx2	1.8872	0.166143	0.241408	Enriched
Gm10340_quad1_a	Gm10340	1.87101	0.16631	0.241587	Enriched
Vmn1r198_quad1_a	Vmn1r198	2.04505	0.166411	0.2417	Enriched
Tlr13_quad1_a	Tlr13	1.66798	0.166549	0.241853	Enriched
Spo11_quad1_a	Spo11	1.704	0.166716	0.242063	Enriched
NTC_quad34_a	NTC	2.03852	0.166779	0.242139	Enriched
Rfx4_quad1_a	Rfx4	1.56273	0.166902	0.242277	Enriched
Pcolce2_quad1_a	Pcolce2	1.95045	0.167159	0.24261	Enriched
Msh6_quad1_a	Msh6	1.91005	0.168129	0.243823	Enriched
Mrgprb8_quad1_a	Mrgprb8	1.90691	0.168282	0.244029	Enriched
Gusb_quad1_a	Gusb	1.94941	0.168401	0.244136	Enriched
Fxyd1_quad1_a	Fxyd1	1.73908	0.168417	0.244143	Enriched
Cntn6_quad1_a	Cntn6	1.62924	0.168776	0.244583	Enriched
Adamtsl5_quad1_a	Adamtsl5	1.79711	0.168892	0.244719	Enriched
Mlh1_quad1_a	Mlh1	1.49607	0.170254	0.246529	Enriched
C1ql2_quad1_a	C1ql2	1.55635	0.170254	0.246529	Enriched
Mrgpra2b_quad1_a	Mrgpra2b	1.96561	0.170294	0.246571	Enriched
Med9_quad1_a	Med9	1.80951	0.17053	0.24683	Enriched
Olfr968_quad1_a	Olfr968	1.59185	0.170795	0.247131	Enriched
Rnf113a1_quad1_a	Rnf113a1	1.98427	0.171056	0.247429	Enriched
Bdkrb1_quad1_a	Bdkrb1	1.55014	0.171078	0.247443	Enriched
Cldn34c2_quad1_a	Cldn34c2	2.12851	0.171428	0.247901	Enriched
Vmn2r49_quad1_a	Vmn2r49	1.9272	0.171643	0.248162	Enriched
Trgc4_quad1_a	Trgc4	1.98708	0.172542	0.249256	Enriched
NTC_quad66_a	NTC	1.93317	0.172632	0.249312	Enriched
NTC_quad180_a	NTC	1.84636	0.173085	0.249808	Enriched
Smok2b_quad1_a	Smok2b	1.51067	0.17334	0.250136	Enriched
Btbd35f16_quad1_a	Btbd35f16	2.38446	0.173631	0.250506	Enriched
5730480H06Rik_quad1_a	5730480H06Rik	1.35981	0.173737	0.250593	Enriched
Ftmt_quad1_a	Ftmt	1.84787	0.173793	0.250641	Enriched
Lypla2_quad1_a	Lypla2	1.52416	0.17484	0.251901	Enriched
NTC_quad70_a	NTC	2.03186	0.174852	0.251902	Enriched
Prr33_quad1_a	Prr33	1.84832	0.175246	0.252304	Enriched
Retreg1_quad1_a	Retreg1	1.49827	0.175275	0.252328	Enriched
Lama1_quad1_a	Lama1	1.78862	0.176033	0.25332	Enriched
Pcdhgc4_quad1_a	Pcdhgc4	1.93424	0.176089	0.253367	Enriched
NTC_quad301_a	NTC	2.00248	0.176113	0.253385	Enriched
Rnls_quad1_a	Rnls	1.7387	0.176193	0.253467	Enriched
Polr3gl_quad1_a	Polr3gl	2.02357	0.17654	0.253882	Enriched
Olfr90_quad1_a	Olfr90	1.87462	0.176645	0.254016	Enriched
S100a7a_quad1_a	S100a7a	1.74491	0.177145	0.254634	Enriched
Pax2_quad1_a	Pax2	1.86257	0.177162	0.254642	Enriched
Aadacl2fm2_quad1_a	Aadacl2fm2	1.9024	0.177316	0.254824	Enriched
Sema6d_quad1_a	Sema6d	1.93789	0.1774	0.254917	Enriched
Rnf122_quad1_a	Rnf122	1.76976	0.177896	0.25553	Enriched
Arpc1a_quad1_a	Arpc1a	1.86071	0.178568	0.256276	Enriched
Ptgir_quad1_a	Ptgir	2.2597	0.178589	0.25629	Enriched
H2bc15_quad1_a	H2bc15	1.53706	0.17968	0.257719	Enriched
Mrc2_quad1_a	Mrc2	1.76823	0.179886	0.257981	Enriched
Exosc6_quad1_a	Exosc6	1.76121	0.180545	0.258824	Enriched
Insyn2a_quad1_a	Insyn2a	1.61262	0.181813	0.260335	Enriched
Ctsz_quad1_a	Ctsz	1.63271	0.182215	0.260808	Enriched
Dsel_quad1_a	Dsel	2.08316	0.183671	0.262668	Enriched
Anln_quad1_a	Anln	1.44468	0.183794	0.262759	Enriched
Arhgap4_quad1_a	Arhgap4	1.90617	0.184339	0.263486	Enriched
Zfp395_quad1_a	Zfp395	1.68533	0.184368	0.26351	Enriched
Gm11444_quad1_a	Gm11444	1.87014	0.184566	0.263708	Enriched
Per3_quad1_a	Per3	1.76411	0.184631	0.263766	Enriched
NTC_quad177_a	NTC	1.76811	0.184895	0.264032	Enriched
Vmn1r60_quad1_a	Vmn1r60	1.50968	0.185945	0.265313	Enriched
Naa12_quad1_a	Naa12	2.09852	0.186149	0.265522	Enriched
Dnaaf3_quad1_a	Dnaaf3	1.96669	0.186406	0.26585	Enriched
A930007A09Rik_quad1_a	A930007A09Rik	1.67659	0.187269	0.266923	Enriched
Cbr4_quad1_a	Cbr4	1.48688	0.187592	0.267315	Enriched
Pagr1b_quad1_a	Pagr1b	1.764	0.187712	0.267468	Enriched
Gimap9_quad1_a	Gimap9	1.62035	0.188653	0.268616	Enriched
Utp23_quad1_a	Utp23	1.84818	0.188766	0.268742	Enriched
Nt5c1a_quad1_a	Nt5c1a	1.65014	0.189099	0.269146	Enriched
Ndst4_quad1_a	Ndst4	1.82942	0.189128	0.269169	Enriched
Gm50139_quad1_a	Gm50139	1.75896	0.190015	0.270309	Enriched
Ptprn2_quad1_a	Ptprn2	1.66794	0.190663	0.271161	Enriched
Gja10_quad1_a	Gja10	1.68127	0.19073	0.271204	Enriched
Zfp691_quad1_a	Zfp691	1.81957	0.190792	0.271262	Enriched
Ro60_quad1_a	Ro60	1.89432	0.190797	0.271262	Enriched
Prkn_quad2_a	Prkn	1.93195	0.191087	0.271623	Enriched
Olfr1465_quad1_a	Olfr1465	1.2988	0.191123	0.271637	Enriched
Olfr980_quad1_a	Olfr980	1.58021	0.191471	0.272009	Enriched
Trav19_quad1_a	Trav19	1.67315	0.191488	0.272015	Enriched
Swt1_quad1_a	Swt1	1.7473	0.191819	0.272397	Enriched
Arhgap18_quad1_a	Arhgap18	1.6208	0.191955	0.272537	Enriched
Hrh4_quad1_a	Hrh4	1.65106	0.19211	0.272692	Enriched
Mettl23_quad1_a	Mettl23	1.674	0.192454	0.273104	Enriched
Zfp655_quad1_a	Zfp655	1.69394	0.192708	0.273447	Enriched
Ccdc74a_quad1_a	Ccdc74a	1.86087	0.193743	0.274647	Enriched
Stc2_quad1_a	Stc2	1.93381	0.194046	0.275024	Enriched
Gm21981_quad1_a	Gm21981	1.56871	0.194521	0.275589	Enriched
Vmn1r195_quad1_a	Vmn1r195	1.76084	0.194945	0.2761	Enriched
Ube2i_quad1_a	Ube2i	1.57617	0.195017	0.276185	Enriched
Krt6a_quad1_a	Krt6a	1.57561	0.19521	0.276441	Enriched
Dmd_quad1_a	Dmd	1.77893	0.195259	0.276492	Enriched
NTC_quad18_a	NTC	1.63783	0.195407	0.276593	Enriched
Vmn1r29_quad1_a	Vmn1r29	2.19472	0.195758	0.277001	Enriched
Wiz_quad1_a	Wiz	1.69163	0.196984	0.278462	Enriched
Gm12845_quad1_a	Gm12845	1.64875	0.197333	0.278851	Enriched
Olfr441_quad1_a	Olfr441	1.7389	0.197351	0.278858	Enriched
Lipo2_quad1_a	Lipo2	1.71422	0.197414	0.278929	Enriched
Otp_quad1_a	Otp	1.75653	0.197532	0.27906	Enriched
Zdhhc16_quad1_a	Zdhhc16	1.81804	0.199189	0.281055	Enriched
NTC_quad120_a	NTC	1.84809	0.199521	0.281469	Enriched
Krt5_quad1_a	Krt5	1.65634	0.200501	0.282724	Enriched
Sema4f_quad1_a	Sema4f	1.66622	0.20058	0.28278	Enriched
Obox6_quad1_a	Obox6	1.60373	0.201267	0.283603	Enriched
Klra7_quad1_a	Klra7	1.5717	0.201704	0.28414	Enriched
Clpb_quad1_a	Clpb	1.5768	0.20178	0.284216	Enriched
Ovol2_quad1_a	Ovol2	1.81622	0.201803	0.28423	Enriched
Tarbp1_quad1_a	Tarbp1	1.67204	0.202024	0.284505	Enriched
Ranbp10_quad1_a	Ranbp10	1.81814	0.202131	0.284636	Enriched
Tmem204_quad1_a	Tmem204	1.47736	0.202475	0.28503	Enriched
Wbp1_quad1_a	Wbp1	1.74489	0.202559	0.285111	Enriched
Tmco4_quad1_a	Tmco4	1.85267	0.202626	0.285175	Enriched
Olfr823_quad1_a	Olfr823	1.69715	0.203195	0.285896	Enriched
Kcnb1_quad1_a	Kcnb1	1.59552	0.203376	0.286077	Enriched
Vegfc_quad1_a	Vegfc	1.53052	0.203936	0.286717	Enriched
Nr4a2_quad1_a	Nr4a2	1.74656	0.204688	0.287608	Enriched
Olfr1477_quad1_a	Olfr1477	1.75534	0.206177	0.289346	Enriched
Sptbn1_quad1_a	Sptbn1	1.774	0.206263	0.289448	Enriched
Myoz3_quad1_a	Myoz3	2.04549	0.206534	0.289773	Enriched
Pcdhga9_quad1_a	Pcdhga9	1.70933	0.207572	0.291033	Enriched
Tnfaip1_quad1_a	Tnfaip1	1.50576	0.20778	0.29126	Enriched
Ppp1r26_quad1_a	Ppp1r26	1.5057	0.207817	0.291293	Enriched
Olfr675_quad1_a	Olfr675	1.82213	0.207895	0.291384	Enriched
Sct_quad1_a	Sct	1.74695	0.208253	0.291773	Enriched
Traj24_quad1_a	Traj24	1.75968	0.208323	0.291852	Enriched
Trgv4_quad1_a	Trgv4	1.84001	0.20836	0.291867	Enriched
Abhd11_quad1_a	Abhd11	1.85467	0.20844	0.29196	Enriched
Klhl13_quad1_a	Klhl13	1.5584	0.208509	0.292038	Enriched
Ucn2_quad1_a	Ucn2	2.05632	0.208571	0.292106	Enriched
Prn_quad1_a	Prn	1.76728	0.209047	0.292698	Enriched
Armcx4_quad1_a	Armcx4	2.06042	0.209095	0.292746	Enriched
Tagap1_quad1_a	Tagap1	1.64137	0.21034	0.29432	Enriched
Hsf4_quad1_a	Hsf4	1.38535	0.211097	0.295246	Enriched
Olfr1173_quad1_a	Olfr1173	1.78292	0.2113	0.295493	Enriched
Tesl1_quad1_a	Tesl1	1.82494	0.2114	0.295595	Enriched
Matn1_quad1_a	Matn1	1.55302	0.212113	0.296497	Enriched
Caprin2_quad1_a	Caprin2	1.48152	0.212675	0.297168	Enriched
Srrm3_quad1_a	Srrm3	1.56478	0.212915	0.297465	Enriched
Zfr2_quad1_a	Zfr2	1.61066	0.213585	0.298345	Enriched
Hebp2_quad1_a	Hebp2	1.45146	0.215669	0.300987	Enriched
B630019K06Rik_quad1_a	B630019K06Rik	1.81239	0.215754	0.301067	Enriched
Zfp998_quad1_a	Zfp998	2.06424	0.216153	0.301508	Enriched
Skap1_quad2_a	Skap1	1.24439	0.216599	0.302034	Enriched
Prss36_quad1_a	Prss36	1.60585	0.217349	0.302945	Enriched
Elk4_quad1_a	Elk4	1.67458	0.217725	0.303372	Enriched
Klk14_quad1_a	Klk14	1.78269	0.218912	0.304831	Enriched
Epop_quad1_a	Epop	1.77251	0.219294	0.305286	Enriched
Insig1_quad1_a	Insig1	1.73237	0.21981	0.305937	Enriched
Cdk5rap3_quad1_a	Cdk5rap3	1.93226	0.220248	0.306434	Enriched
Mfsd5_quad1_a	Mfsd5	1.59268	0.221066	0.307244	Enriched
Gm12353_quad1_a	Gm12353	1.74833	0.221619	0.307895	Enriched
Srms_quad1_a	Srms	1.70931	0.221863	0.308214	Enriched
Gpr171_quad1_a	Gpr171	1.48647	0.222173	0.308567	Enriched
Slc5a2_quad1_a	Slc5a2	1.63888	0.22237	0.308801	Enriched
Pcsk4_quad1_a	Pcsk4	1.69322	0.222488	0.308942	Enriched
Tmem54_quad1_a	Tmem54	1.76163	0.222516	0.308945	Enriched
Gucy1a1_quad1_a	Gucy1a1	1.49995	0.222579	0.309012	Enriched
Akap5_quad1_a	Akap5	1.72932	0.22262	0.30903	Enriched
Nrros_quad1_a	Nrros	1.47984	0.222723	0.309153	Enriched
Tbx21_quad1_a	Tbx21	1.87817	0.222957	0.30942	Enriched
Iqsec3_quad1_a	Iqsec3	1.71392	0.223226	0.309735	Enriched
4930404H24Rik_quad1_a	4930404H24Rik	1.76007	0.223557	0.310075	Enriched
Sox17_quad1_a	Sox17	1.71473	0.223573	0.310077	Enriched
B3galnt2_quad1_a	B3galnt2	1.78634	0.225521	0.312561	Enriched
Stac_quad1_a	Stac	1.63604	0.225689	0.312775	Enriched
Col13a1_quad1_a	Col13a1	1.57241	0.226037	0.313178	Enriched
Arfgap2_quad1_a	Arfgap2	1.6466	0.226292	0.313443	Enriched
NTC_quad333_a	NTC	1.74563	0.2265	0.31364	Enriched
Pdpn_quad1_a	Pdpn	1.64915	0.226619	0.313785	Enriched
D430019H16Rik_quad1_a	D430019H16Rik	1.68174	0.22671	0.313851	Enriched
Tmem42_quad1_a	Tmem42	1.63327	0.227062	0.314259	Enriched
Capn15_quad1_a	Capn15	1.56173	0.227355	0.314584	Enriched
Psg23_quad1_a	Psg23	1.6568	0.228253	0.315667	Enriched
Vmn1r47_quad1_a	Vmn1r47	1.3641	0.228322	0.315722	Enriched
Smim14_quad2_a	Smim14	1.82228	0.228693	0.316196	Enriched
Sec14l2_quad1_a	Sec14l2	1.3986	0.228814	0.316343	Enriched
Nwd2_quad1_a	Nwd2	1.5733	0.228878	0.316392	Enriched
Tiam2_quad1_a	Tiam2	1.89574	0.228878	0.316392	Enriched
Cdrt4_quad2_a	Cdrt4	1.68573	0.229133	0.316644	Enriched
Ergic3_quad1_a	Ergic3	1.77893	0.229213	0.316735	Enriched
6430550D23Rik_quad1_a	6430550D23Rik	1.56204	0.22923	0.316738	Enriched
NTC_quad229_a	NTC	1.71408	0.230353	0.318109	Enriched
Themis3_quad1_a	Themis3	1.62743	0.230916	0.318807	Enriched
Vmn2r8_quad1_a	Vmn2r8	1.46636	0.231148	0.319065	Enriched
Fau_quad1_a	Fau	1.53288	0.231496	0.319505	Enriched
Pcdhb12_quad1_a	Pcdhb12	1.79007	0.231601	0.31961	Enriched
Mrps18a_quad1_a	Mrps18a	1.29312	0.231852	0.319936	Enriched
Krtap4-13_quad1_a	Krtap4-13	1.62724	0.232158	0.320336	Enriched
Fam170b_quad1_a	Fam170b	1.62292	0.232171	0.320336	Enriched
Zfp53_quad1_a	Zfp53	1.57718	0.232222	0.320355	Enriched
Exosc7_quad1_a	Exosc7	1.29148	0.233414	0.321767	Enriched
Chtf8_quad1_a	Chtf8	1.89077	0.233538	0.321877	Enriched
Olfr1143_quad1_a	Olfr1143	1.63863	0.23391	0.322349	Enriched
Glb1l3_quad1_a	Glb1l3	1.55181	0.23475	0.323384	Enriched
NTC_quad63_a	NTC	1.66136	0.234978	0.323597	Enriched
Gabrr1_quad1_a	Gabrr1	1.74377	0.235129	0.323743	Enriched
Arid3b_quad1_a	Arid3b	1.6359	0.235173	0.323784	Enriched
Cyp2d10_quad1_a	Cyp2d10	1.82403	0.235822	0.324493	Enriched
Zyg11b_quad1_a	Zyg11b	1.59558	0.236143	0.324824	Enriched
Trav6d-3_quad1_a	Trav6d-3	1.57465	0.237137	0.325994	Enriched
Pmch_quad1_a	Pmch	1.72683	0.237677	0.326614	Enriched
Slc6a21_quad1_a	Slc6a21	1.69578	0.237719	0.326651	Enriched
Dlx4_quad1_a	Dlx4	1.74714	0.238132	0.327177	Enriched
NTC_quad245_a	NTC	1.74072	0.240384	0.329899	Enriched
Spatc1_quad1_a	Spatc1	1.37243	0.241633	0.331341	Enriched
Ms4a15_quad1_a	Ms4a15	1.61822	0.242571	0.33242	Enriched
NTC_quad60_a	NTC	1.65578	0.243307	0.333302	Enriched
Srd5a3_quad1_a	Srd5a3	1.24737	0.24359	0.333628	Enriched
Ccr3_quad1_a	Ccr3	1.69278	0.243936	0.333976	Enriched
Gzma_quad1_a	Gzma	1.62481	0.245121	0.335367	Enriched
Prdm9_quad1_a	Prdm9	1.3735	0.245468	0.3358	Enriched
Hs6st3_quad1_a	Hs6st3	1.74808	0.245677	0.336065	Enriched
NTC_quad449_a	NTC	1.68228	0.245745	0.336111	Enriched
NTC_quad407_a	NTC	1.74281	0.246374	0.33685	Enriched
Vmn1r180_quad1_a	Vmn1r180	1.74953	0.246815	0.337368	Enriched
Gpr35_quad1_a	Gpr35	1.67623	0.247128	0.337719	Enriched
Togaram2_quad1_a	Togaram2	1.37577	0.247382	0.338002	Enriched
Ighd1-1_quad1_a	Ighd1-1	1.42415	0.247387	0.338002	Enriched
Tcl1_quad1_a	Tcl1	1.79582	0.247415	0.33802	Enriched
A830018L16Rik_quad2_a	A830018L16Rik	1.76946	0.247988	0.338697	Enriched
Gm5169_quad1_a	Gm5169	1.66356	0.248443	0.339191	Enriched
2310002L09Rik_quad1_a	2310002L09Rik	1.45156	0.248872	0.33967	Enriched
Rprml_quad1_a	Rprml	1.55811	0.249755	0.340691	Enriched
Oog1_quad1_a	Oog1	1.30676	0.249919	0.340866	Enriched
Syce3_quad1_a	Syce3	1.23221	0.249953	0.34089	Enriched
Prl3c1_quad1_a	Prl3c1	1.3055	0.250123	0.341079	Enriched
Obox7_quad1_a	Obox7	1.51357	0.250627	0.341681	Enriched
Cntn5_quad1_a	Cntn5	1.89709	0.250993	0.342093	Enriched
Pced1b_quad1_a	Pced1b	1.46407	0.251208	0.342268	Enriched
Aldoart2_quad1_a	Aldoart2	1.71981	0.251434	0.342483	Enriched
Csta2_quad1_a	Csta2	1.51522	0.251551	0.342621	Enriched
Prl3d1_quad1_a	Prl3d1	1.76998	0.25213	0.343346	Enriched
P2ry10b_quad1_a	P2ry10b	1.40436	0.25337	0.344884	Enriched
Slc4a2_quad1_a	Slc4a2	1.66167	0.253596	0.345149	Enriched
Magix_quad1_a	Magix	1.55752	0.254191	0.345808	Enriched
Csnk1e_quad1_a	Csnk1e	1.66582	0.254321	0.345957	Enriched
Olfr470_quad1_a	Olfr470	1.55236	0.254333	0.345957	Enriched
Rabep1_quad1_a	Rabep1	1.50305	0.254416	0.346027	Enriched
Psg19_quad1_a	Psg19	1.33092	0.254473	0.346083	Enriched
Egr1_quad1_a	Egr1	1.48146	0.254807	0.346429	Enriched
Arpp19_quad1_a	Arpp19	1.66396	0.254876	0.346481	Enriched
Tnfrsf23_quad1_a	Tnfrsf23	1.36847	0.255444	0.347123	Enriched
H2-M10.2_quad1_a	H2-M10.2	1.23806	0.255672	0.34739	Enriched
NTC_quad379_a	NTC	1.64462	0.25641	0.348284	Enriched
Camk2n2_quad1_a	Camk2n2	1.67976	0.25641	0.348284	Enriched
Loxl4_quad1_a	Loxl4	1.37968	0.257578	0.349504	Enriched
Olfr1380_quad1_a	Olfr1380	1.6675	0.257579	0.349504	Enriched
NTC_quad382_a	NTC	1.61986	0.258394	0.350478	Enriched
Gm3409_quad1_a	Gm3409	1.17934	0.25909	0.351358	Enriched
Scn8a_quad2_a	Scn8a	1.74457	0.25923	0.351504	Enriched
Gm29276_quad1_a	Gm29276	1.54984	0.259459	0.351661	Enriched
Angptl8_quad1_a	Angptl8	1.72466	0.259604	0.351792	Enriched
Krtap29-1_quad1_a	Krtap29-1	1.29163	0.26	0.352252	Enriched
Btbd9_quad2_a	Btbd9	1.4516	0.260008	0.352252	Enriched
Man1c1_quad1_a	Man1c1	1.54319	0.260179	0.352441	Enriched
Vmn1r129_quad1_a	Vmn1r129	1.24922	0.260478	0.352757	Enriched
Blvrb_quad1_a	Blvrb	1.26711	0.260598	0.352811	Enriched
Ptchd4_quad1_a	Ptchd4	1.1597	0.260732	0.35291	Enriched
Rnf111_quad2_a	Rnf111	1.26489	0.260735	0.35291	Enriched
Vmn2r94_quad1_a	Vmn2r94	1.29111	0.26076	0.352922	Enriched
NTC_quad144_a	NTC	1.66786	0.260869	0.353047	Enriched
Ciz1_quad1_a	Ciz1	1.55205	0.262169	0.354419	Enriched
Cyp2c23_quad1_a	Cyp2c23	1.62395	0.262687	0.354935	Enriched
Cldn34c1_quad1_a	Cldn34c1	1.55315	0.26283	0.355064	Enriched
Olfr1093_quad1_a	Olfr1093	1.78537	0.262982	0.355225	Enriched
Chek2_quad1_a	Chek2	1.35267	0.263731	0.356082	Enriched
NTC_quad74_a	NTC	1.57114	0.26426	0.356599	Enriched
Jsrp1_quad1_a	Jsrp1	1.58049	0.264701	0.357171	Enriched
Ncoa6_quad1_a	Ncoa6	1.32712	0.264908	0.357407	Enriched
Tmem230_quad1_a	Tmem230	1.47577	0.265191	0.3577	Enriched
Ift81_quad1_a	Ift81	1.28845	0.265779	0.358343	Enriched
Klrg1_quad1_a	Klrg1	1.26951	0.266853	0.35952	Enriched
Tcstv1_quad1_a	Tcstv1	1.31279	0.267054	0.359703	Enriched
Cox7c_quad1_a	Cox7c	1.30036	0.267508	0.360269	Enriched
BC053393_quad1_a	BC053393	1.08048	0.2678	0.360641	Enriched
Rnf152_quad1_a	Rnf152	1.57437	0.268112	0.360994	Enriched
Zadh2_quad1_a	Zadh2	1.34459	0.268242	0.361081	Enriched
Olfr215_quad1_a	Olfr215	1.24224	0.268327	0.361157	Enriched
Parp3_quad1_a	Parp3	1.11132	0.268537	0.361399	Enriched
Cntnap2_quad1_a	Cntnap2	1.65344	0.268545	0.361399	Enriched
Fnbp1l_quad1_a	Fnbp1l	1.6341	0.268614	0.361469	Enriched
Nanos3_quad2_a	Nanos3	1.61181	0.269066	0.361923	Enriched
Ttc9c_quad1_a	Ttc9c	1.2203	0.269292	0.362182	Enriched
Churc1_quad1_a	Churc1	1.71554	0.271012	0.364295	Enriched
Sim1_quad1_a	Sim1	1.38876	0.271013	0.364295	Enriched
Lmx1a_quad1_a	Lmx1a	1.77756	0.271083	0.364367	Enriched
Olfr1512_quad1_a	Olfr1512	1.35939	0.271324	0.364667	Enriched
Ptgs1_quad1_a	Ptgs1	1.46814	0.271498	0.364857	Enriched
Map3k10_quad1_a	Map3k10	1.28835	0.271603	0.364975	Enriched
Smim26_quad1_a	Smim26	1.44848	0.272061	0.365479	Enriched
Ptrh1_quad1_a	Ptrh1	1.62216	0.272128	0.365546	Enriched
Fitm1_quad1_a	Fitm1	1.56033	0.272565	0.366075	Enriched
Cldn4_quad1_a	Cldn4	1.59222	0.272831	0.366378	Enriched
Cttnbp2_quad1_a	Cttnbp2	1.73189	0.272981	0.366535	Enriched
Samd12_quad2_a	Samd12	1.38326	0.27379	0.36744	Enriched
Ccdc138_quad1_a	Ccdc138	1.45087	0.273993	0.367671	Enriched
Gm17657_quad1_a	Gm17657	1.42939	0.274303	0.368016	Enriched
Hddc3_quad1_a	Hddc3	1.466	0.274767	0.36857	Enriched
Amtn_quad1_a	Amtn	1.27102	0.27505	0.368904	Enriched
Plekhg3_quad1_a	Plekhg3	1.36197	0.275862	0.369903	Enriched
Olfr951_quad1_a	Olfr951	1.33194	0.277527	0.371885	Enriched
Camk2n1_quad1_a	Camk2n1	1.61555	0.277565	0.371913	Enriched
Il16_quad1_a	Il16	1.57063	0.277694	0.372062	Enriched
Necab2_quad1_a	Necab2	1.24934	0.27777	0.372119	Enriched
Pianp_quad1_a	Pianp	1.4441	0.278011	0.372346	Enriched
Tex50_quad1_a	Tex50	1.61166	0.278042	0.372346	Enriched
Pogz_quad1_a	Pogz	1.61447	0.27834	0.372677	Enriched
Il25_quad1_a	Il25	1.90513	0.278397	0.372731	Enriched
Plin4_quad1_a	Plin4	1.30415	0.279021	0.373474	Enriched
Orc5_quad1_a	Orc5	1.39848	0.279172	0.373654	Enriched
Kcne3_quad1_a	Kcne3	1.58137	0.279194	0.37366	Enriched
Cldn23_quad1_a	Cldn23	1.5518	0.279213	0.373663	Enriched
Acp2_quad1_a	Acp2	1.45939	0.279492	0.373968	Enriched
Snrpg_quad1_a	Snrpg	1.33314	0.279615	0.374086	Enriched
Gm49352_quad1_a	Gm49352	1.6425	0.281279	0.376013	Enriched
Pus1_quad1_a	Pus1	1.35486	0.281957	0.376781	Enriched
Cyp2j13_quad1_a	Cyp2j13	1.40013	0.28203	0.376833	Enriched
Abat_quad1_a	Abat	1.26179	0.282592	0.377468	Enriched
Timp4_quad1_a	Timp4	1.54165	0.282816	0.37766	Enriched
Ubtd2_quad1_a	Ubtd2	1.56032	0.282986	0.377828	Enriched
Cldn7_quad1_a	Cldn7	1.30584	0.28342	0.378251	Enriched
Gkn1_quad1_a	Gkn1	1.98961	0.283446	0.378263	Enriched
Fgf17_quad1_a	Fgf17	1.48657	0.28408	0.379062	Enriched
Rab43_quad2_a	Rab43	1.45745	0.28441	0.379364	Enriched
Gjd3_quad1_a	Gjd3	1.2932	0.284477	0.379429	Enriched
1810030O07Rik_quad1_a	1810030O07Rik	1.49314	0.284612	0.379564	Enriched
D11Wsu47e_quad2_a	D11Wsu47e	1.59522	0.284748	0.379678	Enriched
Fkbp1b_quad1_a	Fkbp1b	1.64148	0.284757	0.379678	Enriched
Lrrc1_quad1_a	Lrrc1	1.52481	0.285048	0.37994	Enriched
Fbll1_quad1_a	Fbll1	1.48597	0.285276	0.380218	Enriched
Trip6_quad1_a	Trip6	1.38317	0.285503	0.380497	Enriched
Ighv9-1_quad1_a	Ighv9-1	1.49793	0.286774	0.382004	Enriched
Skint2_quad1_a	Skint2	1.49852	0.287526	0.38282	Enriched
1700020L24Rik_quad2_a	1700020L24Rik	1.25782	0.287631	0.382912	Enriched
Arhgef6_quad1_a	Arhgef6	1.33624	0.288177	0.383569	Enriched
Hypk_quad1_a	Hypk	1.60615	0.288669	0.384107	Enriched
Gm12253_quad1_a	Gm12253	1.55359	0.289083	0.384588	Enriched
Traj2_quad1_a	Traj2	1.59098	0.289369	0.384922	Enriched
Ncapd2_quad1_a	Ncapd2	1.27057	0.289555	0.385139	Enriched
Mgat4d_quad1_a	Mgat4d	1.16155	0.290922	0.386588	Enriched
Hmg20b_quad1_a	Hmg20b	1.54918	0.291005	0.38665	Enriched
Glis2_quad1_a	Glis2	1.26681	0.291478	0.387162	Enriched
Olfr670_quad1_a	Olfr670	1.52633	0.292258	0.38801	Enriched
Clcnka_quad1_a	Clcnka	1.39421	0.292507	0.388245	Enriched
Pramel21_quad1_a	Pramel21	1.38194	0.292612	0.388356	Enriched
Scgb1a1_quad1_a	Scgb1a1	1.60687	0.293229	0.389038	Enriched
Set_quad1_a	Set	1.50607	0.293718	0.389569	Enriched
Zswim5_quad1_a	Zswim5	1.36272	0.293847	0.389692	Enriched
NTC_quad249_a	NTC	1.62717	0.294717	0.390704	Enriched
St7_quad1_a	St7	1.44299	0.294736	0.390706	Enriched
H2ab2_quad1_a	H2ab2	1.57613	0.296239	0.392413	Enriched
Dnajc18_quad1_a	Dnajc18	1.38936	0.296457	0.392633	Enriched
Lrrc30_quad1_a	Lrrc30	1.42804	0.297051	0.393321	Enriched
Gm15128_quad1_a	Gm15128	1.20674	0.297231	0.393536	Enriched
Skint9_quad1_a	Skint9	1.74554	0.297478	0.39384	Enriched
S100a13_quad1_a	S100a13	1.38431	0.298202	0.39463	Enriched
Lefty2_quad1_a	Lefty2	1.39408	0.299199	0.395734	Enriched
Ppm1j_quad1_a	Ppm1j	1.29612	0.29952	0.396134	Enriched
Pfkm_quad1_a	Pfkm	1.39364	0.299772	0.396395	Enriched
Galr2_quad1_a	Galr2	1.26577	0.30078	0.397632	Enriched
Phpt1_quad1_a	Phpt1	1.37627	0.300879	0.397739	Enriched
Sh3bp5l_quad1_a	Sh3bp5l	1.37081	0.301999	0.398979	Enriched
Fam78b_quad1_a	Fam78b	1.55477	0.302116	0.399109	Enriched
Kmt2d_quad1_a	Kmt2d	1.28156	0.302627	0.399593	Enriched
Lce3b_quad1_a	Lce3b	1.38879	0.30341	0.40048	Enriched
Sdf4_quad1_a	Sdf4	1.53646	0.304281	0.401509	Enriched
Rapgef6_quad1_a	Rapgef6	1.1836	0.304519	0.401774	Enriched
NTC_quad25_a	NTC	1.36589	0.304603	0.401861	Enriched
Vkorc1_quad1_a	Vkorc1	1.18432	0.305143	0.402461	Enriched
Olfr763_quad1_a	Olfr763	1.29313	0.306798	0.404439	Enriched
4930512M02Rik_quad1_a	4930512M02Rik	1.40816	0.307412	0.405102	Enriched
Trmt1l_quad1_a	Trmt1l	1.39492	0.307936	0.405694	Enriched
Usf1_quad1_a	Usf1	1.54849	0.308589	0.406286	Enriched
Lca5_quad1_a	Lca5	1.2468	0.308809	0.406453	Enriched
Tram2_quad1_a	Tram2	1.35275	0.309183	0.40692	Enriched
Ap3m1_quad1_a	Ap3m1	1.21033	0.309429	0.40722	Enriched
NTC_quad389_a	NTC	1.35958	0.310194	0.408153	Enriched
NTC_quad158_a	NTC	1.27652	0.310555	0.408579	Enriched
Pnkd_quad2_a	Pnkd	1.26869	0.311031	0.409057	Enriched
H2al3_quad1_a	H2al3	1.52694	0.311198	0.409227	Enriched
Pou1f1_quad1_a	Pou1f1	1.49031	0.311272	0.4093	Enriched
Dnah3_quad1_a	Dnah3	1.1008	0.311325	0.409346	Enriched
Olfr1184_quad1_a	Olfr1184	1.15975	0.311676	0.409659	Enriched
Gm49394_quad1_a	Gm49394	1.27185	0.311795	0.409791	Enriched
Tescl_quad1_a	Tescl	1.39172	0.311827	0.409809	Enriched
Vmn2r62_quad1_a	Vmn2r62	1.38665	0.312001	0.409987	Enriched
F2_quad1_a	F2	1.29274	0.312213	0.410168	Enriched
Mgat3_quad1_a	Mgat3	1.37618	0.312385	0.410348	Enriched
Derl1_quad1_a	Derl1	1.43947	0.312388	0.410348	Enriched
Uevld_quad1_a	Uevld	1.45798	0.312893	0.410863	Enriched
Tlr1_quad1_a	Tlr1	1.27692	0.313731	0.41179	Enriched
Sry_quad1_a	Sry	1.39714	0.313814	0.411875	Enriched
Ccer1_quad1_a	Ccer1	1.2442	0.313846	0.411892	Enriched
Chst15_quad1_a	Chst15	1.47825	0.313885	0.411894	Enriched
Zbtb44_quad1_a	Zbtb44	1.50837	0.314065	0.412055	Enriched
Pramel13_quad1_a	Pramel13	1.35545	0.314382	0.412398	Enriched
Col4a2_quad1_a	Col4a2	1.46845	0.314774	0.412887	Enriched
Gpa33_quad1_a	Gpa33	1.3501	0.315678	0.413825	Enriched
Gm35339_quad1_a	Gm35339	1.29499	0.315879	0.414064	Enriched
Crybb2_quad1_a	Crybb2	1.3748	0.316492	0.414742	Enriched
Pirb_quad1_a	Pirb	1.39561	0.316905	0.415002	Enriched
Adh6a_quad1_a	Adh6a	1.17786	0.317127	0.415226	Enriched
Arf3_quad1_a	Arf3	1.10373	0.317295	0.415371	Enriched
NTC_quad208_a	NTC	1.23648	0.317437	0.415526	Enriched
Psmf1_quad1_a	Psmf1	1.04405	0.317572	0.415634	Enriched
Cdkn2c_quad2_a	Cdkn2c	1.23722	0.317908	0.415975	Enriched
Zcchc18_quad1_a	Zcchc18	1.49606	0.318058	0.416144	Enriched
Morn3_quad1_a	Morn3	1.08818	0.318573	0.416645	Enriched
Clcn3_quad1_a	Clcn3	1.34527	0.318658	0.416731	Enriched
Hyal3_quad1_a	Hyal3	1.19178	0.319064	0.417188	Enriched
NTC_quad397_a	NTC	1.51585	0.319184	0.417319	Enriched
Ptf1a_quad1_a	Ptf1a	1.44539	0.319415	0.417479	Enriched
Cuedc1_quad1_a	Cuedc1	1.52558	0.319421	0.417479	Enriched
Olfr1129_quad1_a	Olfr1129	1.22736	0.31947	0.417519	Enriched
Adam28_quad1_a	Adam28	1.37248	0.319952	0.418049	Enriched
Gm10521_quad1_a	Gm10521	1.18098	0.320081	0.418173	Enriched
Scin_quad1_a	Scin	1.4686	0.320364	0.418479	Enriched
Cln8_quad1_a	Cln8	1.30606	0.320417	0.418507	Enriched
Med11_quad1_a	Med11	1.34242	0.320571	0.418657	Enriched
Gm49486_quad1_a	Gm49486	1.35277	0.321209	0.419441	Enriched
Bmp15_quad1_a	Bmp15	1.26231	0.321334	0.419528	Enriched
Lpin3_quad1_a	Lpin3	1.39315	0.321747	0.419992	Enriched
Adk_quad1_a	Adk	1.43822	0.321886	0.420123	Enriched
Olfr769_quad1_a	Olfr769	1.60113	0.32202	0.420224	Enriched
Efna2_quad1_a	Efna2	1.21616	0.322056	0.420246	Enriched
Lrfn3_quad2_a	Lrfn3	1.28688	0.322955	0.421293	Enriched
Hcrt_quad1_a	Hcrt	1.33421	0.323081	0.421406	Enriched
Msr1_quad1_a	Msr1	1.0361	0.323169	0.421471	Enriched
Abcb8_quad1_a	Abcb8	1.31533	0.32319	0.421474	Enriched
Aamdc_quad1_a	Aamdc	1.19846	0.323251	0.421527	Enriched
Zfp619_quad1_a	Zfp619	1.22729	0.323951	0.422239	Enriched
Olfr1224-ps1_quad1_a	Olfr1224-ps1	1.15064	0.324205	0.422546	Enriched
Cartpt_quad1_a	Cartpt	1.49531	0.324585	0.422996	Enriched
Vmn1r81_quad1_a	Vmn1r81	1.18624	0.32459	0.422996	Enriched
Adrb3_quad2_a	Adrb3	1.25636	0.3247	0.42309	Enriched
Gvin2_quad1_a	Gvin2	1.40042	0.325079	0.423557	Enriched
Cpa2_quad1_a	Cpa2	1.12185	0.325383	0.423903	Enriched
Slc22a12_quad1_a	Slc22a12	1.05892	0.325488	0.424015	Enriched
Galntl5_quad1_a	Galntl5	1.09683	0.325665	0.424221	Enriched
Tjap1_quad1_a	Tjap1	1.24537	0.326204	0.424859	Enriched
Pkn2_quad1_a	Pkn2	1.31077	0.326213	0.424859	Enriched
Pole4_quad1_a	Pole4	1.28232	0.32642	0.425077	Enriched
Cracr2a_quad1_a	Cracr2a	1.38932	0.32666	0.425314	Enriched
Pramel18_quad1_a	Pramel18	1.29951	0.326801	0.425437	Enriched
Riox1_quad1_a	Riox1	1.10474	0.327744	0.42642	Enriched
Lcn11_quad1_a	Lcn11	1.39306	0.329039	0.427945	Enriched
Spata46_quad1_a	Spata46	1.10597	0.32944	0.428277	Enriched
Homer2_quad1_a	Homer2	1.33482	0.33002	0.428845	Enriched
Vgll2_quad1_a	Vgll2	1.41104	0.330821	0.429733	Enriched
Fam183b_quad1_a	Fam183b	1.28285	0.33093	0.429849	Enriched
Lmo4_quad1_a	Lmo4	1.24541	0.331538	0.43051	Enriched
Sel1l2_quad2_a	Sel1l2	1.19342	0.331772	0.430764	Enriched
Itgbl1_quad1_a	Itgbl1	1.31146	0.331943	0.430935	Enriched
Fnip2_quad1_a	Fnip2	1.33115	0.332276	0.431341	Enriched
Casp12_quad1_a	Casp12	1.17395	0.332555	0.431626	Enriched
Dag1_quad1_a	Dag1	1.44227	0.33278	0.431886	Enriched
Zfp607b_quad1_a	Zfp607b	0.971664	0.332915	0.431991	Enriched
Mmp23_quad1_a	Mmp23	1.20613	0.333253	0.432377	Enriched
Parvg_quad1_a	Parvg	1.4422	0.333717	0.432878	Enriched
NTC_quad196_a	NTC	1.30544	0.333778	0.432932	Enriched
Ubr2_quad1_a	Ubr2	1.42136	0.334406	0.433618	Enriched
Gm8909_quad1_a	Gm8909	1.37156	0.334647	0.433904	Enriched
Rnf115_quad1_a	Rnf115	1.16562	0.335451	0.434818	Enriched
Prelp_quad1_a	Prelp	1.21135	0.336409	0.43575	Enriched
Gm21719_quad1_a	Gm21719	1.35748	0.336809	0.436242	Enriched
Dcaf15_quad1_a	Dcaf15	1.24541	0.336904	0.436338	Enriched
Dkk2_quad2_a	Dkk2	1.31278	0.337284	0.436778	Enriched
Ly6l_quad1_a	Ly6l	1.27715	0.337316	0.436794	Enriched
Olfr1464-ps1_quad1_a	Olfr1464-ps1	1.23929	0.337465	0.436936	Enriched
Tapt1_quad1_a	Tapt1	1.36041	0.337521	0.436983	Enriched
Psd3_quad1_a	Psd3	0.951675	0.337701	0.437189	Enriched
D630023F18Rik_quad1_a	D630023F18Rik	1.16252	0.337817	0.437277	Enriched
Asb8_quad1_a	Asb8	1.24787	0.337829	0.437277	Enriched
Rassf1_quad1_a	Rassf1	1.07556	0.338196	0.437626	Enriched
Phldb3_quad1_a	Phldb3	1.30509	0.338199	0.437626	Enriched
Adtrp_quad1_a	Adtrp	1.33454	0.338392	0.43785	Enriched
Nhsl1_quad1_a	Nhsl1	1.09708	0.339544	0.439185	Enriched
Arsg_quad1_a	Arsg	1.37252	0.339564	0.439186	Enriched
Fam98a_quad1_a	Fam98a	1.21656	0.340161	0.439811	Enriched
Gm11627_quad1_a	Gm11627	1.60478	0.340676	0.440414	Enriched
2900026A02Rik_quad1_a	2900026A02Rik	1.22807	0.340756	0.440466	Enriched
Pfn3_quad1_a	Pfn3	1.31031	0.341261	0.441015	Enriched
Actn4_quad1_a	Actn4	1.05142	0.34133	0.441078	Enriched
Gm20594_quad1_a	Gm20594	1.21134	0.341645	0.441433	Enriched
Mageb5_quad1_a	Mageb5	1.71045	0.341978	0.441761	Enriched
NTC_quad44_a	NTC	1.31029	0.342577	0.442349	Enriched
Ankrd22_quad1_a	Ankrd22	1.40332	0.34321	0.443009	Enriched
Map2k4_quad1_a	Map2k4	1.21376	0.343258	0.443046	Enriched
Dlx5_quad1_a	Dlx5	1.15684	0.343685	0.443518	Enriched
Comtd1_quad1_a	Comtd1	1.19278	0.344274	0.444137	Enriched
Amfr_quad1_a	Amfr	1.2724	0.344287	0.444137	Enriched
Ephb2_quad1_a	Ephb2	1.21896	0.344586	0.444444	Enriched
Obp1a_quad1_a	Obp1a	1.20041	0.344777	0.444638	Enriched
Nptx2_quad1_a	Nptx2	1.41376	0.345247	0.445087	Enriched
Tpst2_quad1_a	Tpst2	1.23858	0.345378	0.445162	Enriched
NTC_quad83_a	NTC	1.34817	0.345724	0.445492	Enriched
Axdnd1_quad1_a	Axdnd1	1.42166	0.345856	0.445583	Enriched
Tnfsf8_quad1_a	Tnfsf8	1.05217	0.346578	0.446408	Enriched
Mfhas1_quad2_a	Mfhas1	1.26679	0.346813	0.446685	Enriched
Cbx3_quad1_a	Cbx3	1.3166	0.34761	0.447606	Enriched
Stard6_quad1_a	Stard6	1.34331	0.347961	0.447979	Enriched
Lpcat3_quad1_a	Lpcat3	0.991634	0.348289	0.448322	Enriched
Cngb1_quad1_a	Cngb1	1.30424	0.34936	0.449567	Enriched
Siglece_quad1_a	Siglece	1.14848	0.349468	0.449681	Enriched
Hoxb4_quad1_a	Hoxb4	1.26379	0.350428	0.450703	Enriched
Tespa1_quad1_a	Tespa1	1.09425	0.351485	0.451903	Enriched
Ror2_quad1_a	Ror2	1.00662	0.351614	0.452043	Enriched
Ppp1r9b_quad1_a	Ppp1r9b	1.28823	0.351747	0.452188	Enriched
C87436_quad1_a	C87436	1.27254	0.352277	0.452682	Enriched
Olfr250_quad1_a	Olfr250	0.995976	0.353705	0.454333	Enriched
Acoxl_quad2_a	Acoxl	1.25282	0.353761	0.454348	Enriched
Tcf24_quad1_a	Tcf24	1.40515	0.353837	0.454393	Enriched
Aspg_quad2_a	Aspg	1.42699	0.353947	0.454462	Enriched
Reps2_quad1_a	Reps2	1.35283	0.354354	0.45487	Enriched
0610010K14Rik_quad1_a	0610010K14Rik	1.24711	0.354565	0.455114	Enriched
Gata2_quad1_a	Gata2	1.21912	0.355005	0.455599	Enriched
9130023H24Rik_quad1_a	9130023H24Rik	1.07251	0.355623	0.456225	Enriched
Slc1a3_quad1_a	Slc1a3	1.34704	0.355849	0.456426	Enriched
Fam136a_quad1_a	Fam136a	1.21844	0.356153	0.45675	Enriched
E130116L18Rik_quad1_a	E130116L18Rik	1.33325	0.35639	0.457027	Enriched
Trgv3_quad1_a	Trgv3	1.11892	0.357651	0.458536	Enriched
Apol7c_quad1_a	Apol7c	1.2649	0.357876	0.458798	Enriched
Ist1_quad1_a	Ist1	1.09856	0.35801	0.458916	Enriched
Enpep_quad1_a	Enpep	0.950751	0.35848	0.45941	Enriched
Pxmp4_quad1_a	Pxmp4	1.44027	0.359747	0.460953	Enriched
Abo_quad1_a	Abo	1.1869	0.35987	0.461084	Enriched
Zdhhc18_quad1_a	Zdhhc18	0.98307	0.359917	0.461114	Enriched
Mfap2_quad1_a	Mfap2	1.2683	0.360709	0.461943	Enriched
Dnajb11_quad1_a	Dnajb11	1.14023	0.361318	0.462637	Enriched
Map1a_quad1_a	Map1a	1.27112	0.361336	0.462637	Enriched
Fezf1_quad1_a	Fezf1	0.984091	0.362661	0.464008	Enriched
Get1_quad1_a	Get1	1.09587	0.362776	0.464127	Enriched
Cpne6_quad1_a	Cpne6	1.12386	0.36467	0.466332	Enriched
Il10_quad1_a	Il10	1.25693	0.36502	0.466725	Enriched
Cfap65_quad1_a	Cfap65	0.87803	0.365257	0.466973	Enriched
Pctp_quad1_a	Pctp	1.32532	0.365466	0.467211	Enriched
Krt13_quad1_a	Krt13	1.36789	0.365485	0.467211	Enriched
Tpm1_quad1_a	Tpm1	1.21291	0.366042	0.467813	Enriched
Slc12a5_quad1_a	Slc12a5	1.29292	0.367241	0.469206	Enriched
Thpo_quad1_a	Thpo	1.51204	0.367261	0.469206	Enriched
Olfr1016_quad1_a	Olfr1016	1.23396	0.367444	0.469385	Enriched
Ighv5-2_quad1_a	Ighv5-2	1.09646	0.367792	0.469748	Enriched
Ren1_quad1_a	Ren1	1.22008	0.368148	0.470024	Enriched
Clec4b1_quad1_a	Clec4b1	1.31429	0.368159	0.470024	Enriched
Ttn_quad2_a	Ttn	0.997796	0.368571	0.470468	Enriched
A530064D06Rik_quad1_a	A530064D06Rik	1.50837	0.368967	0.470868	Enriched
Mpped2_quad1_a	Mpped2	1.48478	0.368971	0.470868	Enriched
Ooep_quad1_a	Ooep	1.21096	0.369121	0.47095	Enriched
Ccnq_quad1_a	Ccnq	1.23793	0.369629	0.471546	Enriched
Itih3_quad1_a	Itih3	1.3299	0.369717	0.471627	Enriched
Gm11639_quad1_a	Gm11639	1.10192	0.370094	0.471943	Enriched
1700056E22Rik_quad1_a	1700056E22Rik	1.29832	0.370409	0.472262	Enriched
Xcr1_quad1_a	Xcr1	1.376	0.370491	0.472339	Enriched
Radx_quad1_a	Radx	1.28322	0.370864	0.472778	Enriched
Gm6408_quad1_a	Gm6408	1.26616	0.370998	0.472875	Enriched
Blmh_quad1_a	Blmh	1.17132	0.371553	0.473307	Enriched
Psmd3_quad1_a	Psmd3	1.0246	0.371865	0.473593	Enriched
Chd1l_quad1_a	Chd1l	1.13303	0.371996	0.47371	Enriched
Ube2g2_quad1_a	Ube2g2	1.11012	0.372247	0.47397	Enriched
Tmprss11b_quad1_a	Tmprss11b	1.26593	0.372544	0.474265	Enriched
Henmt1_quad1_a	Henmt1	1.20056	0.373545	0.475373	Enriched
Cnep1r1_quad1_a	Cnep1r1	1.31625	0.373682	0.475465	Enriched
Ly86_quad1_a	Ly86	1.02302	0.373773	0.475525	Enriched
Fetub_quad1_a	Fetub	1.3117	0.37416	0.475962	Enriched
Coro6_quad1_a	Coro6	1.19466	0.374958	0.47695	Enriched
Olfr703_quad1_a	Olfr703	1.25143	0.375178	0.477146	Enriched
Fam187b_quad1_a	Fam187b	1.16553	0.375223	0.477176	Enriched
Tmem18_quad1_a	Tmem18	1.11054	0.37541	0.477357	Enriched
Ms4a6c_quad1_a	Ms4a6c	1.14402	0.375596	0.477566	Enriched
Tmem89_quad1_a	Tmem89	1.17929	0.375741	0.477667	Enriched
Cadm3_quad1_a	Cadm3	1.16032	0.375859	0.477734	Enriched
Krt79_quad1_a	Krt79	1.29859	0.376443	0.478115	Enriched
Qrich2_quad1_a	Qrich2	1.28103	0.376885	0.478648	Enriched
Slc25a27_quad1_a	Slc25a27	1.19691	0.377004	0.478721	Enriched
Dock4_quad1_a	Dock4	1.11078	0.377175	0.478878	Enriched
Rabl2_quad1_a	Rabl2	1.22389	0.377643	0.479361	Enriched
Fgf18_quad1_a	Fgf18	1.08709	0.378048	0.479847	Enriched
Ighv1-81_quad2_a	Ighv1-81	1.36352	0.378455	0.480224	Enriched
Scn3a_quad1_a	Scn3a	1.17202	0.378634	0.480423	Enriched
Lrrc40_quad1_a	Lrrc40	1.40885	0.378748	0.480541	Enriched
Mfap5_quad1_a	Mfap5	1.1311	0.378788	0.480554	Enriched
Anks1b_quad2_a	Anks1b	1.12631	0.378824	0.480554	Enriched
NTC_quad368_a	NTC	1.32474	0.378896	0.480617	Enriched
Tmem239_quad1_a	Tmem239	1.19793	0.379084	0.480799	Enriched
Scamp2_quad1_a	Scamp2	1.03077	0.37914	0.480814	Enriched
Socs3_quad1_a	Socs3	1.0441	0.379892	0.481628	Enriched
4930503B20Rik_quad1_a	4930503B20Rik	1.24458	0.38007	0.481806	Enriched
Fut10_quad1_a	Fut10	1.33395	0.380221	0.481933	Enriched
1700092M07Rik_quad1_a	1700092M07Rik	1.33072	0.380483	0.48221	Enriched
Ifi202b_quad1_a	Ifi202b	1.14188	0.380983	0.482787	Enriched
Vmn1r8_quad1_a	Vmn1r8	1.11107	0.381806	0.483662	Enriched
Sez6l_quad1_a	Sez6l	1.13154	0.381899	0.483752	Enriched
Gm17124_quad1_a	Gm17124	0.915318	0.382054	0.483873	Enriched
Rsph14_quad1_a	Rsph14	1.25014	0.382061	0.483873	Enriched
Spire1_quad1_a	Spire1	1.05196	0.382386	0.484144	Enriched
Ccdc12_quad1_a	Ccdc12	1.03527	0.38241	0.484147	Enriched
Dact3_quad1_a	Dact3	1.06563	0.382519	0.484256	Enriched
Olfr539_quad1_a	Olfr539	1.68745	0.382642	0.484385	Enriched
Ccdc85c_quad1_a	Ccdc85c	1.13413	0.383397	0.485182	Enriched
Gpx3_quad1_a	Gpx3	1.02397	0.383405	0.485182	Enriched
Hexim2_quad1_a	Hexim2	1.164	0.383693	0.485478	Enriched
Mboat1_quad1_a	Mboat1	1.01416	0.383861	0.485618	Enriched
Muc15_quad1_a	Muc15	1.28192	0.385293	0.48712	Enriched
Eif4h_quad1_a	Eif4h	1.10137	0.385447	0.487258	Enriched
Dclk1_quad1_a	Dclk1	1.27338	0.38644	0.488429	Enriched
Igkv4-80_quad1_a	Igkv4-80	0.995255	0.386695	0.488722	Enriched
Tdrd12_quad1_a	Tdrd12	1.21322	0.386855	0.488869	Enriched
Olfr766-ps1_quad1_a	Olfr766-ps1	1.15949	0.38841	0.490465	Enriched
NTC_quad488_a	NTC	1.24473	0.388491	0.490539	Enriched
Hoxc11_quad1_a	Hoxc11	1.09074	0.388549	0.490584	Enriched
H2-M10.6_quad1_a	H2-M10.6	1.29697	0.390008	0.492256	Enriched
Ldhd_quad1_a	Ldhd	1.21944	0.39019	0.492429	Enriched
Rhox3h_quad1_a	Rhox3h	1.24316	0.390353	0.492578	Enriched
Alyref2_quad1_a	Alyref2	1.27855	0.390665	0.492832	Enriched
Zfyve28_quad1_a	Zfyve28	1.18566	0.391316	0.493337	Enriched
Aqp1_quad1_a	Aqp1	1.20162	0.391442	0.493438	Enriched
Zfp84_quad1_a	Zfp84	1.29984	0.391708	0.493633	Enriched
Aldh3a2_quad1_a	Aldh3a2	1.07162	0.391709	0.493633	Enriched
Cpq_quad2_a	Cpq	0.916083	0.391855	0.49376	Enriched
Siah2_quad1_a	Siah2	1.2212	0.391917	0.493781	Enriched
Ighv1-15_quad2_a	Ighv1-15	1.20218	0.392302	0.494067	Enriched
Klk1b21_quad1_a	Klk1b21	1.12242	0.392393	0.494153	Enriched
Slc5a4b_quad1_a	Slc5a4b	1.15964	0.392625	0.494389	Enriched
Tppp_quad1_a	Tppp	1.06929	0.392733	0.494496	Enriched
Dkk4_quad1_a	Dkk4	1.22415	0.392873	0.494586	Enriched
Bex4_quad1_a	Bex4	1.26996	0.392955	0.494661	Enriched
Olfr66_quad1_a	Olfr66	1.11965	0.393013	0.494706	Enriched
Tpst1_quad1_a	Tpst1	1.17312	0.393112	0.494802	Enriched
Wrnip1_quad1_a	Wrnip1	1.17781	0.393606	0.495224	Enriched
Tmem17_quad1_a	Tmem17	1.20755	0.394922	0.496598	Enriched
Shroom1_quad1_a	Shroom1	1.16072	0.395755	0.497413	Enriched
Sbk2_quad1_a	Sbk2	1.3206	0.395863	0.497491	Enriched
Pgm5_quad1_a	Pgm5	1.15338	0.396121	0.49773	Enriched
Trim52_quad1_a	Trim52	1.28556	0.397245	0.498998	Enriched
Tecta_quad1_a	Tecta	1.24679	0.397586	0.499359	Enriched
Zfp90_quad1_a	Zfp90	1.19137	0.397701	0.49944	Enriched
Tcf12_quad1_a	Tcf12	0.989997	0.397841	0.499546	Enriched
Smad3_quad1_a	Smad3	0.963142	0.397961	0.499627	Enriched
Skil_quad1_a	Skil	0.854516	0.398861	0.500598	Enriched
Olfr963_quad1_a	Olfr963	1.05074	0.398935	0.500661	Enriched
NTC_quad264_a	NTC	1.152	0.399166	0.500836	Enriched
Gm10945_quad1_a	Gm10945	1.1529	0.399265	0.500932	Enriched
Gm49354_quad1_a	Gm49354	1.02757	0.39969	0.501423	Enriched
Spink14_quad1_a	Spink14	0.939629	0.399702	0.501423	Enriched
Plekhn1_quad1_a	Plekhn1	1.07319	0.399907	0.501593	Enriched
Tgm1_quad1_a	Tgm1	1.2046	0.400066	0.501735	Enriched
Wfikkn1_quad1_a	Wfikkn1	1.19913	0.401205	0.502991	Enriched
Gm45783_quad1_a	Gm45783	1.31183	0.401706	0.503474	Enriched
Unc5b_quad1_a	Unc5b	0.864598	0.402017	0.503749	Enriched
Rdh11_quad1_a	Rdh11	1.18345	0.402069	0.50377	Enriched
Cat_quad1_a	Cat	1.11721	0.402104	0.50377	Enriched
Vmn1r83_quad1_a	Vmn1r83	1.11892	0.402156	0.503807	Enriched
Gsdmc3_quad1_a	Gsdmc3	1.37545	0.40242	0.504051	Enriched
4921536K21Rik_quad1_a	4921536K21Rik	1.09534	0.402527	0.504115	Enriched
Ache_quad1_a	Ache	0.97483	0.402895	0.504432	Enriched
H2al1o_quad1_a	H2al1o	1.39372	0.403487	0.50507	Enriched
Cyfip1_quad1_a	Cyfip1	1.11991	0.403695	0.505185	Enriched
Mup17_quad1_a	Mup17	1.09739	0.403753	0.505229	Enriched
Glipr1l1_quad1_a	Glipr1l1	1.01892	0.404031	0.505461	Enriched
Ado_quad1_a	Ado	1.10993	0.404406	0.505843	Enriched
Magea3_quad1_a	Magea3	1.10355	0.404756	0.506222	Enriched
Atp5g1_quad1_a	Atp5g1	1.22531	0.404917	0.506337	Enriched
Tarm1_quad1_a	Tarm1	1.15055	0.40508	0.506464	Enriched
Mrgprg_quad1_a	Mrgprg	1.03999	0.405343	0.506706	Enriched
Klrk1_quad1_a	Klrk1	1.33605	0.405389	0.506725	Enriched
Trpv2_quad1_a	Trpv2	0.82262	0.406078	0.507441	Enriched
Bcl2a1c_quad1_a	Bcl2a1c	0.891924	0.406579	0.50798	Enriched
Chadl_quad1_a	Chadl	0.972742	0.407306	0.508713	Enriched
NTC_quad84_a	NTC	1.23699	0.407446	0.508801	Enriched
Hydin_quad1_a	Hydin	0.989896	0.408035	0.509449	Enriched
Clec2d_quad1_a	Clec2d	1.21641	0.408676	0.510133	Enriched
Radil_quad1_a	Radil	1.01596	0.408774	0.510226	Enriched
Aoc1l2_quad1_a	Aoc1l2	1.26484	0.409277	0.510796	Enriched
Grik1_quad1_a	Grik1	1.11919	0.40951	0.511029	Enriched
Gm52955_quad1_a	Gm52955	0.992925	0.409569	0.511044	Enriched
Ccdc146_quad2_a	Ccdc146	1.03122	0.409735	0.511192	Enriched
Bcl2l13_quad1_a	Bcl2l13	1.11338	0.410552	0.512125	Enriched
Ythdf3_quad1_a	Ythdf3	1.04718	0.411182	0.512677	Enriched
Mx1_quad1_a	Mx1	0.950772	0.412269	0.513797	Enriched
Ckmt1_quad1_a	Ckmt1	0.855746	0.412586	0.514005	Enriched
Cdkn3_quad1_a	Cdkn3	0.942553	0.412718	0.514093	Enriched
Zfp13_quad1_a	Zfp13	1.237	0.41322	0.514601	Enriched
Fam110d_quad1_a	Fam110d	0.908805	0.413665	0.514979	Enriched
Hgsnat_quad1_a	Hgsnat	0.995304	0.413808	0.515128	Enriched
Tvp23b_quad1_a	Tvp23b	0.818218	0.414347	0.515652	Enriched
Trappc6a_quad1_a	Trappc6a	0.940545	0.414559	0.515856	Enriched
Olfr107_quad1_a	Olfr107	1.01089	0.414615	0.515868	Enriched
Rnf44_quad1_a	Rnf44	1.17739	0.414748	0.516004	Enriched
Vwce_quad1_a	Vwce	1.01509	0.414869	0.516096	Enriched
Kdm6a_quad1_a	Kdm6a	1.1636	0.414956	0.516166	Enriched
Fas_quad1_a	Fas	1.02239	0.415337	0.51656	Enriched
Zhx3_quad1_a	Zhx3	1.18101	0.4154	0.516573	Enriched
Ifna11_quad1_a	Ifna11	1.24875	0.415603	0.516715	Enriched
Zfp268_quad1_a	Zfp268	1.26519	0.416042	0.517094	Enriched
Pnma3_quad1_a	Pnma3	0.993385	0.41605	0.517094	Enriched
Tmem156_quad1_a	Tmem156	1.0223	0.416233	0.517199	Enriched
Gm49373_quad1_a	Gm49373	0.898612	0.416252	0.517199	Enriched
Astn2_quad2_a	Astn2	1.16259	0.416747	0.517667	Enriched
Dcakd_quad1_a	Dcakd	1.18654	0.41707	0.518038	Enriched
Cacna1a_quad1_a	Cacna1a	0.926169	0.417194	0.518138	Enriched
Pea15a_quad1_a	Pea15a	1.17379	0.417334	0.518248	Enriched
Mmaa_quad1_a	Mmaa	1.02697	0.41769	0.518586	Enriched
Tdrd6_quad2_a	Tdrd6	1.04711	0.418152	0.519065	Enriched
1700020A23Rik_quad1_a	1700020A23Rik	1.12979	0.418163	0.519065	Enriched
Setd2_quad1_a	Setd2	0.981559	0.418182	0.519065	Enriched
Anapc15_quad1_a	Anapc15	1.07203	0.418474	0.519398	Enriched
Hfe_quad1_a	Hfe	1.04093	0.419032	0.519973	Enriched
Pip_quad1_a	Pip	1.02416	0.419412	0.520414	Enriched
Ccbe1_quad1_a	Ccbe1	1.0927	0.419931	0.521029	Enriched
Gpr142_quad1_a	Gpr142	1.21123	0.420219	0.521298	Enriched
Pxn_quad1_a	Pxn	1.0186	0.420808	0.52188	Enriched
Nlk_quad1_a	Nlk	1.1733	0.421067	0.522142	Enriched
Ppbp_quad1_a	Ppbp	1.04807	0.42246	0.523513	Enriched
Nxf3_quad1_a	Nxf3	1.13702	0.422946	0.524056	Enriched
Gbp9_quad1_a	Gbp9	1.13661	0.423228	0.524286	Enriched
Hoxa5_quad1_a	Hoxa5	1.17915	0.424142	0.525211	Enriched
Zfp536_quad1_a	Zfp536	1.04608	0.424752	0.525825	Enriched
Prl2c1_quad1_a	Prl2c1	0.990003	0.424961	0.526017	Enriched
Rictor_quad1_a	Rictor	0.964975	0.424986	0.526018	Enriched
Pum2_quad1_a	Pum2	1.14272	0.425024	0.526034	Enriched
Rps6ka6_quad1_a	Rps6ka6	0.790278	0.425334	0.526359	Enriched
Olfr1010_quad1_a	Olfr1010	0.936334	0.426754	0.527937	Enriched
Clk2_quad1_a	Clk2	0.960742	0.426932	0.528097	Enriched
Scml2_quad1_a	Scml2	0.97327	0.427015	0.528144	Enriched
Olfr1339_quad1_a	Olfr1339	1.08544	0.427018	0.528144	Enriched
Zfp146_quad1_a	Zfp146	1.10731	0.427789	0.528978	Enriched
Olfr288_quad1_a	Olfr288	1.06464	0.428449	0.529469	Enriched
Pkig_quad1_a	Pkig	1.06332	0.428452	0.529469	Enriched
Acox3_quad1_a	Acox3	1.14146	0.428881	0.529901	Enriched
Specc1l_quad1_a	Specc1l	0.974034	0.428899	0.529901	Enriched
Tmem211_quad1_a	Tmem211	0.936883	0.429464	0.530478	Enriched
Hivep3_quad2_a	Hivep3	1.04841	0.429607	0.530625	Enriched
Senp2_quad1_a	Senp2	1.01821	0.429805	0.53081	Enriched
Mlxip_quad1_a	Mlxip	0.983113	0.430902	0.531955	Enriched
Trcg1_quad1_a	Trcg1	1.02261	0.431086	0.532151	Enriched
Vmn1r58_quad1_a	Vmn1r58	1.10354	0.432215	0.533455	Enriched
Cd8a_quad1_a	Cd8a	1.16572	0.432696	0.533867	Enriched
Spata31_quad1_a	Spata31	0.972425	0.433045	0.534178	Enriched
Speg_quad1_a	Speg	1.11223	0.433176	0.534309	Enriched
Tmem196_quad2_a	Tmem196	0.932836	0.433458	0.534626	Enriched
Trex2_quad1_a	Trex2	1.01935	0.433484	0.534628	Enriched
Dct_quad1_a	Dct	0.882348	0.433661	0.534787	Enriched
Iqcf1_quad1_a	Iqcf1	1.12279	0.433888	0.534946	Enriched
Vgf_quad1_a	Vgf	1.00557	0.434195	0.535228	Enriched
Nxpe5_quad1_a	Nxpe5	0.968386	0.43499	0.536002	Enriched
C2cd4b_quad1_a	C2cd4b	1.13139	0.43532	0.536348	Enriched
Dcpp1_quad1_a	Dcpp1	0.950491	0.435766	0.536777	Enriched
Lmod3_quad1_a	Lmod3	1.11284	0.436051	0.537038	Enriched
Prlhr_quad1_a	Prlhr	1.01962	0.436361	0.537359	Enriched
Odf3l2_quad1_a	Odf3l2	1.00833	0.436476	0.537431	Enriched
Olfr876_quad1_a	Olfr876	1.07902	0.436494	0.537431	Enriched
Havcr2_quad1_a	Havcr2	1.12633	0.437361	0.538365	Enriched
Prg2_quad1_a	Prg2	0.884877	0.437366	0.538365	Enriched
Plxnb3_quad1_a	Plxnb3	0.758985	0.437376	0.538365	Enriched
Epn3_quad1_a	Epn3	1.04698	0.437427	0.538398	Enriched
Nkain2_quad2_a	Nkain2	1.15706	0.437904	0.538925	Enriched
Cmc4_quad1_a	Cmc4	0.87296	0.438358	0.539392	Enriched
Ccdc150_quad1_a	Ccdc150	0.985337	0.438747	0.53981	Enriched
Rpusd3_quad1_a	Rpusd3	0.840773	0.438857	0.539885	Enriched
Crh_quad1_a	Crh	1.08402	0.439243	0.540207	Enriched
Gdi1_quad1_a	Gdi1	0.793752	0.43939	0.540327	Enriched
Shmt1_quad1_a	Shmt1	1.01633	0.440006	0.541025	Enriched
Olfr1305_quad1_a	Olfr1305	0.936777	0.440666	0.541684	Enriched
Dzip1l_quad1_a	Dzip1l	0.928914	0.440903	0.541914	Enriched
Kirrel2_quad1_a	Kirrel2	0.933693	0.441325	0.542402	Enriched
Ctsf_quad1_a	Ctsf	0.995892	0.441463	0.542541	Enriched
Nelfb_quad1_a	Nelfb	1.05094	0.441506	0.542546	Enriched
Adra1d_quad1_a	Adra1d	0.954165	0.441603	0.542592	Enriched
Cradd_quad1_a	Cradd	1.00439	0.441859	0.542804	Enriched
4930522H14Rik_quad1_a	4930522H14Rik	1.03726	0.441876	0.542804	Enriched
Tmem170b_quad1_a	Tmem170b	0.859736	0.442081	0.542995	Enriched
Usp2_quad1_a	Usp2	0.999049	0.44218	0.543087	Enriched
Tymp_quad1_a	Tymp	0.896885	0.442292	0.543193	Enriched
Cstdc5_quad1_a	Cstdc5	1.16012	0.442867	0.543685	Enriched
Stra6_quad1_a	Stra6	0.903076	0.443288	0.544112	Enriched
Lep_quad2_a	Lep	0.942978	0.444045	0.544922	Enriched
Macrod2_quad2_a	Macrod2	1.10317	0.444241	0.545128	Enriched
Gm6401_quad1_a	Gm6401	0.98128	0.444542	0.545405	Enriched
Cyp26b1_quad1_a	Cyp26b1	1.04393	0.444663	0.545505	Enriched
Gm13090_quad1_a	Gm13090	1.04106	0.444673	0.545505	Enriched
Prl8a6_quad1_a	Prl8a6	1.00314	0.445101	0.545816	Enriched
Hoxb1_quad1_a	Hoxb1	1.0473	0.445526	0.546183	Enriched
Olfr1555-ps1_quad1_a	Olfr1555-ps1	1.01536	0.445658	0.546315	Enriched
Pih1d1_quad1_a	Pih1d1	0.953807	0.445993	0.546694	Enriched
Insc_quad1_a	Insc	1.13089	0.446107	0.546778	Enriched
Syt9_quad1_a	Syt9	1.03148	0.446303	0.546901	Enriched
Gm8947_quad1_a	Gm8947	1.01554	0.446312	0.546901	Enriched
NTC_quad286_a	NTC	0.997107	0.446706	0.547323	Enriched
Bmp8b_quad1_a	Bmp8b	1.15196	0.446821	0.547434	Enriched
Htr2a_quad1_a	Htr2a	0.90677	0.447153	0.547779	Enriched
Tsn_quad1_a	Tsn	0.869935	0.447228	0.54784	Enriched
Arl6_quad1_a	Arl6	1.04869	0.447323	0.547925	Enriched
Rcn3_quad1_a	Rcn3	0.9095	0.447352	0.547931	Enriched
Ovol3_quad1_a	Ovol3	1.11936	0.447582	0.548155	Enriched
Pramel19_quad1_a	Pramel19	1.0709	0.447819	0.54838	Enriched
Gm266_quad1_a	Gm266	0.788655	0.448371	0.548977	Enriched
Rras2_quad1_a	Rras2	0.902681	0.449167	0.549845	Enriched
Atf7_quad2_a	Atf7	0.947605	0.44924	0.549896	Enriched
Fate1_quad1_a	Fate1	0.982561	0.449608	0.550239	Enriched
Irak2_quad1_a	Irak2	0.992959	0.449675	0.550239	Enriched
Pard6a_quad1_a	Pard6a	0.958695	0.450584	0.551179	Enriched
Luzp1_quad2_a	Luzp1	1.20406	0.450626	0.551199	Enriched
Prss2_quad1_a	Prss2	1.03236	0.451	0.551533	Enriched
Olfr560_quad1_a	Olfr560	0.90917	0.4516	0.552174	Enriched
Pbx2_quad1_a	Pbx2	0.935322	0.451908	0.552493	Enriched
Sytl3_quad1_a	Sytl3	0.920148	0.451964	0.552527	Enriched
Olfr71_quad1_a	Olfr71	1.09986	0.452153	0.552717	Enriched
1700012P22Rik_quad1_a	1700012P22Rik	1.26372	0.45217	0.552717	Enriched
Psmd9_quad1_a	Psmd9	1.05617	0.453707	0.554441	Enriched
Tmem179_quad1_a	Tmem179	0.888792	0.454021	0.554734	Enriched
Jun_quad1_a	Jun	0.959255	0.454279	0.554891	Enriched
1700001K19Rik_quad1_a	1700001K19Rik	1.27316	0.454315	0.554905	Enriched
Trim58_quad1_a	Trim58	0.957609	0.454379	0.554952	Enriched
Ndn_quad1_a	Ndn	1.05738	0.454853	0.555375	Enriched
Fam24b_quad1_a	Fam24b	1.14509	0.455669	0.556154	Enriched
Scarb1_quad1_a	Scarb1	0.807899	0.455806	0.556229	Enriched
Gm27027_quad1_a	Gm27027	1.24402	0.456155	0.556592	Enriched
Hephl1_quad1_a	Hephl1	1.03542	0.4562	0.556616	Enriched
Izumo4_quad1_a	Izumo4	0.893413	0.457579	0.558018	Enriched
Trgv1_quad1_a	Trgv1	1.09586	0.45768	0.558111	Enriched
Ddi1_quad1_a	Ddi1	0.773942	0.457712	0.558118	Enriched
Hoxb2_quad1_a	Hoxb2	0.997367	0.457883	0.55824	Enriched
Zfp770_quad1_a	Zfp770	0.98449	0.457888	0.55824	Enriched
Ccdc17_quad1_a	Ccdc17	0.927777	0.457979	0.558262	Enriched
Cox4i2_quad1_a	Cox4i2	1.10797	0.458027	0.558262	Enriched
Zmiz2_quad1_a	Zmiz2	1.04953	0.458035	0.558262	Enriched
Rdh16_quad1_a	Rdh16	1.22832	0.458383	0.558593	Enriched
Rd3l_quad1_a	Rd3l	0.89836	0.458424	0.558612	Enriched
Pramel11_quad1_a	Pramel11	1.24329	0.458681	0.558864	Enriched
P4hb_quad1_a	P4hb	1.13125	0.459288	0.559446	Enriched
Olfr394_quad1_a	Olfr394	0.961806	0.45966	0.559744	Enriched
Adrb1_quad1_a	Adrb1	1.03475	0.45981	0.559803	Enriched
Magi2_quad1_a	Magi2	0.935545	0.459836	0.559803	Enriched
Cubn_quad1_a	Cubn	0.968621	0.459836	0.559803	Enriched
Flt3l_quad1_a	Flt3l	0.945648	0.459893	0.559841	Enriched
Gask1a_quad1_a	Gask1a	0.837839	0.460904	0.560822	Enriched
Mogat2_quad1_a	Mogat2	0.906872	0.461723	0.561662	Enriched
Zfp945_quad1_a	Zfp945	0.986302	0.461969	0.56193	Enriched
Cyp4x1_quad1_a	Cyp4x1	0.932953	0.462136	0.562102	Enriched
Zmynd10_quad1_a	Zmynd10	1.06388	0.462624	0.562602	Enriched
Marveld3_quad1_a	Marveld3	0.896038	0.463445	0.563349	Enriched
Col5a1_quad1_a	Col5a1	0.858346	0.464753	0.564719	Enriched
Hmgn5_quad1_a	Hmgn5	1.07549	0.465206	0.565144	Enriched
Mtmr12_quad1_a	Mtmr12	1.08411	0.465501	0.565439	Enriched
Tmem192_quad1_a	Tmem192	0.913072	0.465679	0.565593	Enriched
Marcks_quad1_a	Marcks	0.929103	0.466003	0.56586	Enriched
Lgals9_quad1_a	Lgals9	0.90474	0.466335	0.566155	Enriched
Cebpz_quad1_a	Cebpz	0.99984	0.466549	0.566335	Enriched
Olfr1318_quad1_a	Olfr1318	0.780473	0.467473	0.567205	Enriched
Vps36_quad1_a	Vps36	0.794566	0.467514	0.567223	Enriched
Olfml2b_quad1_a	Olfml2b	0.874297	0.467598	0.567226	Enriched
AY358078_quad1_a	AY358078	1.15745	0.4678	0.567349	Enriched
Il1r2_quad1_a	Il1r2	0.986991	0.468447	0.568039	Enriched
Lrrc28_quad1_a	Lrrc28	0.957235	0.468553	0.568114	Enriched
Nek5_quad1_a	Nek5	1.1061	0.468742	0.568212	Enriched
Gm7970_quad1_a	Gm7970	0.995563	0.468745	0.568212	Enriched
Gm38303_quad1_a	Gm38303	1.02852	0.468864	0.568293	Enriched
Gamt_quad1_a	Gamt	0.926536	0.470217	0.569712	Enriched
Cdh13_quad1_a	Cdh13	1.11457	0.470674	0.570073	Enriched
Svs3b_quad1_a	Svs3b	0.973237	0.470941	0.570242	Enriched
Gm10799_quad1_a	Gm10799	0.893284	0.471328	0.570634	Enriched
Cyp2f2_quad1_a	Cyp2f2	1.01133	0.471343	0.570634	Enriched
Fam167a_quad1_a	Fam167a	0.879927	0.471372	0.570638	Enriched
Ighd2-8_quad1_a	Ighd2-8	0.976429	0.471732	0.570978	Enriched
Bmp8a_quad1_a	Bmp8a	0.916157	0.472036	0.571283	Enriched
Hspb9_quad1_a	Hspb9	0.817944	0.472201	0.571419	Enriched
Dcaf11_quad1_a	Dcaf11	0.853068	0.472981	0.5723	Enriched
Lamc3_quad1_a	Lamc3	1.0292	0.473313	0.572607	Enriched
Sap25_quad1_a	Sap25	0.915167	0.473395	0.572673	Enriched
Rep15_quad1_a	Rep15	0.961397	0.474457	0.573742	Enriched
Zfp768_quad1_a	Zfp768	0.892456	0.475108	0.574364	Enriched
Olfr677_quad1_a	Olfr677	0.897405	0.475433	0.574651	Enriched
Cldn2_quad1_a	Cldn2	0.997762	0.476347	0.575512	Enriched
Gpr12_quad1_a	Gpr12	1.0427	0.477181	0.576361	Enriched
Gatad2a_quad1_a	Gatad2a	0.87378	0.477466	0.576567	Enriched
Irf2bp2_quad1_a	Irf2bp2	0.818964	0.477483	0.576567	Enriched
Plk2_quad1_a	Plk2	0.858284	0.478197	0.577237	Enriched
Myh13_quad1_a	Myh13	0.826877	0.479149	0.578322	Enriched
Katnal2_quad1_a	Katnal2	0.840843	0.479244	0.578406	Enriched
Vav2_quad1_a	Vav2	0.702157	0.479328	0.578475	Enriched
Ucn3_quad1_a	Ucn3	1.01391	0.479647	0.578636	Enriched
Zfp563_quad1_a	Zfp563	0.800537	0.480202	0.579146	Enriched
Fbxl18_quad1_a	Fbxl18	1.02089	0.48071	0.579662	Enriched
Sval1_quad1_a	Sval1	0.816846	0.481011	0.57993	Enriched
Mmachc_quad1_a	Mmachc	0.900969	0.48166	0.580519	Enriched
Ighv5-9-1_quad1_a	Ighv5-9-1	0.97293	0.48318	0.582095	Enriched
Gga1_quad1_a	Gga1	1.00866	0.483712	0.582525	Enriched
Btbd35f8_quad1_a	Btbd35f8	0.951974	0.483829	0.58262	Enriched
Acox1_quad1_a	Acox1	1.05702	0.484093	0.582842	Enriched
Hoxb8_quad1_a	Hoxb8	0.942903	0.484831	0.583602	Enriched
Prpf40b_quad1_a	Prpf40b	1.04727	0.484917	0.583641	Enriched
Elk1_quad1_a	Elk1	0.906309	0.48522	0.583909	Enriched
Olfr1313_quad1_a	Olfr1313	0.894945	0.485305	0.583947	Enriched
NTC_quad314_a	NTC	0.977147	0.485494	0.584131	Enriched
Fstl1_quad1_a	Fstl1	0.922054	0.485554	0.584151	Enriched
Rfc2_quad1_a	Rfc2	0.999951	0.485863	0.584396	Enriched
Aard_quad1_a	Aard	0.981086	0.485865	0.584396	Enriched
Esd_quad1_a	Esd	0.896217	0.485941	0.584455	Enriched
Krt8_quad1_a	Krt8	0.888691	0.486067	0.584575	Enriched
Ppib_quad1_a	Ppib	1.04809	0.486235	0.584712	Enriched
Olfr543_quad1_a	Olfr543	0.992875	0.486353	0.584822	Enriched
Pisd_quad2_a	Pisd	0.946369	0.486603	0.585058	Enriched
Gm50457_quad1_a	Gm50457	0.964284	0.486857	0.585202	Enriched
NTC_quad211_a	NTC	0.882192	0.488144	0.586543	Enriched
Gm9745_quad1_a	Gm9745	0.998068	0.488328	0.586616	Enriched
Pthlh_quad1_a	Pthlh	1.02024	0.488822	0.587145	Enriched
Ric1_quad1_a	Ric1	0.785869	0.489281	0.587568	Enriched
Cnga4_quad1_a	Cnga4	0.817314	0.489331	0.587595	Enriched
Gm13539_quad1_a	Gm13539	0.791776	0.489759	0.58798	Enriched
Magea1_quad1_a	Magea1	0.804837	0.490067	0.588284	Enriched
Smim1_quad1_a	Smim1	0.971876	0.491214	0.589379	Enriched
Rfx3_quad1_a	Rfx3	0.892973	0.491221	0.589379	Enriched
Fmnl3_quad1_a	Fmnl3	0.929002	0.491623	0.589732	Enriched
Samd5_quad1_a	Samd5	0.926618	0.492091	0.590261	Enriched
Tcap_quad1_a	Tcap	0.918899	0.492265	0.590437	Enriched
NTC_quad138_a	NTC	0.964241	0.492351	0.590508	Enriched
Cdkn1a_quad1_a	Cdkn1a	1.0032	0.492909	0.591113	Enriched
Trmo_quad1_a	Trmo	0.752523	0.493091	0.591233	Enriched
Igkv14-130_quad2_a	Igkv14-130	0.974188	0.493461	0.59158	Enriched
2200002D01Rik_quad1_a	2200002D01Rik	1.03572	0.493797	0.59195	Enriched
Scrt1_quad1_a	Scrt1	0.737158	0.493957	0.59198	Enriched
Insm1_quad1_a	Insm1	0.938802	0.49431	0.592267	Enriched
NTC_quad187_a	NTC	0.966342	0.494336	0.592267	Enriched
NTC_quad474_a	NTC	0.939333	0.49457	0.592486	Enriched
Taf4b_quad1_a	Taf4b	0.885188	0.494703	0.592581	Enriched
Gorasp1_quad1_a	Gorasp1	1.05505	0.494931	0.592789	Enriched
Bpifb9a_quad1_a	Bpifb9a	0.945308	0.495648	0.593453	Enriched
Hoxb5_quad1_a	Hoxb5	0.951801	0.497009	0.594887	Enriched
Mrgprb2_quad1_a	Mrgprb2	0.787846	0.497503	0.595283	Enriched
Mroh2a_quad1_a	Mroh2a	0.741254	0.498378	0.596134	Enriched
Zic3_quad1_a	Zic3	0.997493	0.499134	0.59681	Enriched
Il1rapl2_quad1_a	Il1rapl2	0.953833	0.499268	0.596825	Enriched
Gucy1a2_quad1_a	Gucy1a2	0.899285	0.499275	0.596825	Enriched
Olfr1100_quad1_a	Olfr1100	0.738784	0.49928	0.596825	Enriched
Vmn2r75_quad1_a	Vmn2r75	0.831692	0.499795	0.597372	Enriched
Klk1b11_quad1_a	Klk1b11	0.947396	0.500202	0.597793	Enriched
F9_quad1_a	F9	0.714688	0.500413	0.597979	Enriched
Cpne9_quad1_a	Cpne9	0.998219	0.500889	0.59842	Enriched
Drc7_quad1_a	Drc7	0.752921	0.500919	0.59842	Enriched
Spns2_quad1_a	Spns2	0.88765	0.501572	0.599069	Enriched
Cdh19_quad1_a	Cdh19	0.835402	0.5016	0.599071	Enriched
Rsad2_quad1_a	Rsad2	0.917515	0.501686	0.599107	Enriched
Apc2_quad1_a	Apc2	0.916085	0.501952	0.599359	Enriched
Iglj3p_quad1_a	Iglj3p	0.864107	0.501979	0.599359	Enriched
BC049352_quad1_a	BC049352	0.715605	0.502029	0.599387	Enriched
Vmn1r73_quad1_a	Vmn1r73	0.620087	0.502184	0.599496	Enriched
Skida1_quad1_a	Skida1	0.71644	0.50276	0.599996	Enriched
Tfg_quad1_a	Tfg	0.624053	0.504472	0.601646	Enriched
C9orf72_quad1_a	C9orf72	1.08227	0.504696	0.60179	Enriched
Slc25a2_quad1_a	Slc25a2	0.886241	0.504703	0.60179	Enriched
Trmt112_quad1_a	Trmt112	0.925875	0.505025	0.602077	Enriched
Actbl2_quad1_a	Actbl2	0.676221	0.505026	0.602077	Enriched
Nsun7_quad1_a	Nsun7	0.731757	0.505156	0.602199	Enriched
Dusp13_quad1_a	Dusp13	0.883424	0.505591	0.602651	Enriched
Gm12790_quad2_a	Gm12790	0.891006	0.505637	0.602673	Enriched
Olfr987_quad1_a	Olfr987	0.974434	0.505696	0.602711	Enriched
D630039A03Rik_quad1_a	D630039A03Rik	0.911912	0.50689	0.603771	Enriched
Olfr1320_quad1_a	Olfr1320	0.962231	0.507069	0.603919	Enriched
Trbv13-3_quad1_a	Trbv13-3	0.964415	0.507792	0.604484	Enriched
NTC_quad340_a	NTC	0.89688	0.509825	0.60664	Enriched
Htr6_quad1_a	Htr6	0.849048	0.510549	0.607369	Enriched
Gtdc1_quad2_a	Gtdc1	0.903854	0.510702	0.607518	Enriched
Olfr787_quad1_a	Olfr787	0.998153	0.511073	0.607794	Enriched
Olfr809_quad1_a	Olfr809	1.00039	0.511984	0.608527	Enriched
Ormdl3_quad1_a	Ormdl3	1.21523	0.511995	0.608527	Enriched
Wnt7a_quad1_a	Wnt7a	0.90155	0.512119	0.60864	Enriched
Gstm7_quad1_a	Gstm7	0.670715	0.512149	0.608643	Enriched
Lrp1b_quad1_a	Lrp1b	0.794152	0.51313	0.609776	Enriched
Olfr301_quad1_a	Olfr301	0.832612	0.513659	0.610338	Enriched
Vmn2r129_quad1_a	Vmn2r129	0.673303	0.513933	0.610597	Enriched
Prex1_quad1_a	Prex1	0.847045	0.514102	0.610681	Enriched
Slc10a2_quad1_a	Slc10a2	0.776083	0.514115	0.610681	Enriched
Ube2w_quad1_a	Ube2w	0.785311	0.514144	0.610682	Enriched
Pipox_quad1_a	Pipox	0.827107	0.514356	0.610867	Enriched
Olfr853_quad1_a	Olfr853	0.834918	0.515585	0.612228	Enriched
Dnd1_quad1_a	Dnd1	0.931791	0.515723	0.612325	Enriched
Angpt4_quad1_a	Angpt4	0.982779	0.515751	0.612325	Enriched
Card11_quad1_a	Card11	0.862826	0.515874	0.612438	Enriched
Gdf1_quad1_a	Gdf1	0.895757	0.516591	0.613222	Enriched
Dstn_quad1_a	Dstn	1.0052	0.517095	0.613653	Enriched
Pramel29_quad1_a	Pramel29	0.822286	0.518349	0.614875	Enriched
Dusp14_quad1_a	Dusp14	0.839705	0.518426	0.614933	Enriched
F830016B08Rik_quad1_a	F830016B08Rik	0.858565	0.518955	0.615394	Enriched
Igkv4-51_quad1_a	Igkv4-51	0.856736	0.51953	0.615834	Enriched
Rbm19_quad1_a	Rbm19	0.747033	0.519975	0.616235	Enriched
Lilra6_quad1_a	Lilra6	0.83829	0.520061	0.616303	Enriched
Pcdhgb1_quad1_a	Pcdhgb1	0.826161	0.520481	0.616667	Enriched
Alkbh7_quad1_a	Alkbh7	0.881151	0.520747	0.616849	Enriched
Mknk1_quad1_a	Mknk1	0.700932	0.521387	0.617472	Enriched
Olfr54_quad1_a	Olfr54	0.847523	0.521414	0.617472	Enriched
Stx8_quad1_a	Stx8	0.758825	0.52148	0.617517	Enriched
Myo5a_quad1_a	Myo5a	0.843334	0.521891	0.617936	Enriched
Gas2l1_quad1_a	Gas2l1	0.905229	0.522381	0.618449	Enriched
Cd14_quad1_a	Cd14	0.767673	0.522469	0.618468	Enriched
Cd82_quad1_a	Cd82	0.903439	0.522481	0.618468	Enriched
Fhit_quad1_a	Fhit	0.746278	0.522593	0.618541	Enriched
Zfp729a_quad1_a	Zfp729a	0.878854	0.522628	0.618541	Enriched
Nek7_quad1_a	Nek7	0.712469	0.522762	0.618666	Enriched
Catsper2_quad1_a	Catsper2	1.08359	0.523287	0.619169	Enriched
Foxd2_quad1_a	Foxd2	0.778068	0.5233	0.619169	Enriched
Xpo7_quad1_a	Xpo7	0.762161	0.52365	0.61954	Enriched
Nap1l5_quad1_a	Nap1l5	0.935904	0.524016	0.619781	Enriched
Adgra1_quad1_a	Adgra1	0.841396	0.524312	0.619997	Enriched
Gm6760_quad1_a	Gm6760	0.862372	0.524542	0.620235	Enriched
Klhl18_quad1_a	Klhl18	0.648854	0.524925	0.620554	Enriched
Vmn1r103_quad1_a	Vmn1r103	0.866623	0.525226	0.620877	Enriched
Col1a1_quad1_a	Col1a1	0.856006	0.525789	0.62138	Enriched
Gemin4_quad1_a	Gemin4	0.836749	0.525898	0.621459	Enriched
Trav1_quad2_a	Trav1	0.792377	0.525918	0.621459	Enriched
Defb29_quad1_a	Defb29	0.968572	0.526161	0.621713	Enriched
Anxa6_quad1_a	Anxa6	0.827896	0.527071	0.622587	Enriched
Tmem141_quad1_a	Tmem141	0.762394	0.527104	0.622592	Enriched
Sstr3_quad1_a	Sstr3	0.866646	0.527213	0.622659	Enriched
Acyp2_quad2_a	Acyp2	0.694042	0.527597	0.622972	Enriched
Tnfrsf9_quad1_a	Tnfrsf9	0.902125	0.527975	0.623351	Enriched
Bcl2_quad1_a	Bcl2	0.869135	0.528905	0.624162	Enriched
Treml1_quad1_a	Treml1	0.824107	0.53038	0.625649	Enriched
Mafb_quad1_a	Mafb	0.97908	0.530906	0.626176	Enriched
Olfr1233_quad1_a	Olfr1233	0.899557	0.530912	0.626176	Enriched
Dixdc1_quad1_a	Dixdc1	0.696121	0.531172	0.626415	Enriched
Rnps1_quad1_a	Rnps1	0.722747	0.532059	0.627258	Enriched
Ighv1-23_quad1_a	Ighv1-23	0.900429	0.532297	0.627505	Enriched
Ptger3_quad1_a	Ptger3	1.01147	0.532456	0.627625	Enriched
Olfr1297_quad1_a	Olfr1297	0.753723	0.532728	0.627844	Enriched
Olfr119_quad1_a	Olfr119	0.710588	0.532902	0.627981	Enriched
Bcas1_quad1_a	Bcas1	0.729965	0.533071	0.628036	Enriched
Apex1_quad1_a	Apex1	0.846581	0.53327	0.628137	Enriched
Mettl7a2_quad1_a	Mettl7a2	0.93934	0.533789	0.628653	Enriched
Ptp4a1_quad1_a	Ptp4a1	0.851243	0.534339	0.629233	Enriched
Ppp1r21_quad1_a	Ppp1r21	0.622701	0.534699	0.629555	Enriched
Slc10a6_quad1_a	Slc10a6	0.7962	0.535004	0.629779	Enriched
Adamts8_quad1_a	Adamts8	0.858482	0.535174	0.629912	Enriched
Defb3_quad1_a	Defb3	0.937913	0.535785	0.630597	Enriched
Ccnb1ip1_quad1_a	Ccnb1ip1	0.774337	0.535951	0.630731	Enriched
Zfp658_quad1_a	Zfp658	0.733741	0.536549	0.631258	Enriched
Gm5269_quad1_a	Gm5269	0.771538	0.536944	0.63162	Enriched
Gm9918_quad1_a	Gm9918	0.796445	0.537181	0.631741	Enriched
Ace3_quad1_a	Ace3	0.810303	0.537238	0.631744	Enriched
Rnf216_quad1_a	Rnf216	0.679202	0.538462	0.632972	Enriched
Gnrhr_quad1_a	Gnrhr	0.741202	0.538761	0.633281	Enriched
Rhox8_quad1_a	Rhox8	0.936059	0.53893	0.633392	Enriched
Pramel48_quad1_a	Pramel48	0.876238	0.538966	0.633392	Enriched
Zscan4-ps1_quad1_a	Zscan4-ps1	0.593242	0.538972	0.633392	Enriched
Ncdn_quad1_a	Ncdn	0.673893	0.539118	0.633496	Enriched
Rpl29_quad1_a	Rpl29	0.98148	0.539618	0.633948	Enriched
Actl6a_quad1_a	Actl6a	0.602957	0.539886	0.634194	Enriched
Etv5_quad1_a	Etv5	0.749974	0.540582	0.63491	Enriched
Mapk1ip1_quad1_a	Mapk1ip1	0.859214	0.540712	0.635028	Enriched
Pramel33_quad1_a	Pramel33	0.760695	0.541272	0.635531	Enriched
Tnxb_quad1_a	Tnxb	0.74407	0.541285	0.635531	Enriched
Gm9955_quad1_a	Gm9955	0.792884	0.54184	0.636114	Enriched
H2al1j_quad1_a	H2al1j	0.976029	0.541996	0.636263	Enriched
Prokr1_quad1_a	Prokr1	0.799719	0.542564	0.636724	Enriched
Hmgn2_quad1_a	Hmgn2	0.859702	0.543028	0.637106	Enriched
Lin7b_quad1_a	Lin7b	0.870382	0.543035	0.637106	Enriched
Tex15_quad1_a	Tex15	0.77009	0.544158	0.638149	Enriched
Spag1_quad1_a	Spag1	0.790055	0.54448	0.638254	Enriched
Mtarc1_quad1_a	Mtarc1	0.866243	0.545232	0.639066	Enriched
Tdpoz2_quad1_a	Tdpoz2	0.672158	0.545935	0.639683	Enriched
Lhx6_quad1_a	Lhx6	0.805537	0.546012	0.639706	Enriched
Terb1_quad1_a	Terb1	0.735342	0.546905	0.640482	Enriched
Ptpn14_quad1_a	Ptpn14	0.790977	0.547075	0.640573	Enriched
Zfp385b_quad2_a	Zfp385b	0.704799	0.547353	0.640796	Enriched
Alkal1_quad1_a	Alkal1	0.575645	0.547781	0.641134	Enriched
Plekhg2_quad1_a	Plekhg2	0.821323	0.547788	0.641134	Enriched
Chrnb2_quad1_a	Chrnb2	0.708209	0.547994	0.641341	Enriched
Engase_quad1_a	Engase	0.927784	0.548123	0.641457	Enriched
Acot8_quad1_a	Acot8	0.627261	0.548536	0.641747	Enriched
Pcsk9_quad1_a	Pcsk9	0.877798	0.548576	0.641747	Enriched
Gm17490_quad1_a	Gm17490	0.723826	0.549321	0.642556	Enriched
Lrp4_quad1_a	Lrp4	0.74307	0.549327	0.642556	Enriched
Ccdc163_quad1_a	Ccdc163	0.780385	0.549384	0.64259	Enriched
Gata5_quad1_a	Gata5	0.792634	0.549435	0.642614	Enriched
Igkv6-25_quad1_a	Igkv6-25	0.749576	0.549546	0.642665	Enriched
Fmc1_quad1_a	Fmc1	0.877233	0.549628	0.642702	Enriched
Cyb561a3_quad1_a	Cyb561a3	0.762148	0.550131	0.643153	Enriched
Svip_quad1_a	Svip	0.740624	0.550842	0.643881	Enriched
Ugt2b5_quad1_a	Ugt2b5	0.73856	0.551391	0.644371	Enriched
Klhl20_quad1_a	Klhl20	0.693272	0.552458	0.64539	Enriched
Prg4_quad1_a	Prg4	0.691684	0.552536	0.645448	Enriched
Phf6_quad1_a	Phf6	0.864283	0.552607	0.645461	Enriched
Vmn1r46_quad1_a	Vmn1r46	0.937148	0.553237	0.646059	Enriched
Trav2_quad1_a	Trav2	0.834757	0.553402	0.646083	Enriched
Cks2_quad1_a	Cks2	0.7739	0.553549	0.646083	Enriched
St6galnac5_quad1_a	St6galnac5	0.782098	0.553556	0.646083	Enriched
Tnp1_quad1_a	Tnp1	0.873173	0.553557	0.646083	Enriched
Prph2_quad1_a	Prph2	1.09685	0.553804	0.646234	Enriched
Got1l1_quad1_a	Got1l1	0.849536	0.55386	0.646234	Enriched
Gm15557_quad1_a	Gm15557	0.773353	0.553909	0.646257	Enriched
Dytn_quad1_a	Dytn	0.808869	0.55418	0.646539	Enriched
Tigit_quad1_a	Tigit	0.593543	0.554241	0.646575	Enriched
Olfr679_quad1_a	Olfr679	0.762481	0.554837	0.647236	Enriched
Hnf4a_quad1_a	Hnf4a	0.860284	0.555416	0.647724	Enriched
Pofut1_quad1_a	Pofut1	0.787427	0.556204	0.64852	Enriched
Npnt_quad1_a	Npnt	0.795398	0.557049	0.649325	Enriched
NTC_quad231_a	NTC	0.875765	0.557173	0.649406	Enriched
Fcgrt_quad1_a	Fcgrt	0.70606	0.558444	0.650645	Enriched
Ppp1r14b_quad1_a	Ppp1r14b	0.754867	0.55863	0.650827	Enriched
Olfr1295_quad1_a	Olfr1295	0.750044	0.55888	0.651084	Enriched
Lypd6_quad1_a	Lypd6	0.806422	0.559014	0.651139	Enriched
Avil_quad1_a	Avil	0.781898	0.559104	0.651206	Enriched
Slc25a18_quad1_a	Slc25a18	0.770605	0.559262	0.651355	Enriched
Rhox2h_quad1_a	Rhox2h	0.760829	0.55939	0.651469	Enriched
Ddah2_quad1_a	Ddah2	0.779502	0.559774	0.651882	Enriched
Asmt_quad1_a	Asmt	0.871463	0.56051	0.6526	Enriched
Crygc_quad1_a	Crygc	0.897401	0.560675	0.652757	Enriched
Olfr1532_quad1_a	Olfr1532	0.826036	0.560828	0.652866	Enriched
Tgfbr2_quad1_a	Tgfbr2	0.684471	0.560828	0.652866	Enriched
Bloc1s5_quad1_a	Bloc1s5	0.744147	0.561037	0.653025	Enriched
Fut8_quad1_a	Fut8	0.728581	0.561066	0.653025	Enriched
Itln1_quad1_a	Itln1	0.889458	0.561789	0.653741	Enriched
Nabp2_quad1_a	Nabp2	0.798575	0.561943	0.653885	Enriched
Gm3045_quad1_a	Gm3045	0.778094	0.56208	0.654009	Enriched
Rnf181_quad1_a	Rnf181	0.786936	0.562689	0.654579	Enriched
Aida_quad1_a	Aida	0.853122	0.56298	0.654848	Enriched
1700037C18Rik_quad1_a	1700037C18Rik	0.785407	0.563651	0.65542	Enriched
Magea8_quad1_a	Magea8	0.590194	0.563931	0.655605	Enriched
Mettl25_quad1_a	Mettl25	0.755995	0.564192	0.655804	Enriched
Pdzd11_quad1_a	Pdzd11	0.746218	0.564765	0.656365	Enriched
Sh2d1a_quad1_a	Sh2d1a	0.747476	0.565516	0.657039	Enriched
Decr2_quad1_a	Decr2	0.64846	0.565525	0.657039	Enriched
Zfp423_quad2_a	Zfp423	0.84987	0.565689	0.657192	Enriched
Olfr611_quad1_a	Olfr611	0.958605	0.566559	0.6581	Enriched
Phf11b_quad1_a	Phf11b	0.766093	0.566826	0.658376	Enriched
Ung_quad1_a	Ung	0.762905	0.567718	0.659202	Enriched
Sgk2_quad1_a	Sgk2	0.585702	0.567755	0.65921	Enriched
Olfr862_quad1_a	Olfr862	0.655426	0.568704	0.660098	Enriched
Desi1_quad1_a	Desi1	0.628006	0.56892	0.660174	Enriched
Casp2_quad1_a	Casp2	0.583811	0.568948	0.660174	Enriched
Ofcc1_quad1_a	Ofcc1	0.700262	0.569921	0.661128	Enriched
Fbxw17_quad1_a	Fbxw17	0.847706	0.570018	0.661205	Enriched
Rnaseh2a_quad1_a	Rnaseh2a	0.637277	0.570355	0.661526	Enriched
Cntrob_quad1_a	Cntrob	0.696808	0.57054	0.661706	Enriched
Saa3_quad1_a	Saa3	0.841595	0.570862	0.661974	Enriched
Eef2kmt_quad1_a	Eef2kmt	0.7664	0.5713	0.662411	Enriched
Krt80_quad1_a	Krt80	0.752477	0.571339	0.662421	Enriched
Srpk2_quad1_a	Srpk2	0.646449	0.571602	0.662655	Enriched
Olfr156_quad1_a	Olfr156	0.799637	0.571767	0.662812	Enriched
Cyp2j12_quad1_a	Cyp2j12	0.832936	0.571849	0.662863	Enriched
Sst_quad1_a	Sst	0.780901	0.572056	0.663006	Enriched
Cxcl5_quad1_a	Cxcl5	0.709533	0.57252	0.663298	Enriched
Tnnc1_quad1_a	Tnnc1	0.643244	0.573064	0.663787	Enriched
Ube2f_quad1_a	Ube2f	0.858028	0.573263	0.663983	Enriched
Col9a3_quad1_a	Col9a3	0.874452	0.573619	0.664308	Enriched
Nmnat1_quad1_a	Nmnat1	0.764233	0.574042	0.664638	Enriched
Zbtb7c_quad1_a	Zbtb7c	0.748656	0.574093	0.664662	Enriched
Olfr1200_quad1_a	Olfr1200	0.652251	0.574212	0.664765	Enriched
Dctd_quad1_a	Dctd	0.629551	0.574484	0.665045	Enriched
Rbl1_quad1_a	Rbl1	0.731047	0.574687	0.66522	Enriched
Rab22a_quad1_a	Rab22a	0.71586	0.574754	0.665251	Enriched
Nfxl1_quad1_a	Nfxl1	0.650097	0.575664	0.66618	Enriched
Cyp1a1_quad1_a	Cyp1a1	0.636995	0.576268	0.666757	Enriched
Cdkl3_quad1_a	Cdkl3	0.559478	0.57676	0.66722	Enriched
Eloa_quad1_a	Eloa	0.747249	0.577271	0.667646	Enriched
Rtn4r_quad1_a	Rtn4r	0.75035	0.577281	0.667646	Enriched
1700012A03Rik_quad2_a	1700012A03Rik	0.798904	0.5774	0.667748	Enriched
Trib2_quad1_a	Trib2	0.69265	0.579131	0.669574	Enriched
H1f2_quad1_a	H1f2	0.746806	0.57929	0.669686	Enriched
Rnf26_quad1_a	Rnf26	0.815729	0.580174	0.670602	Enriched
Ankar_quad1_a	Ankar	0.713805	0.580465	0.670867	Enriched
Actc1_quad1_a	Actc1	0.778948	0.580704	0.671108	Enriched
Taf3_quad1_a	Taf3	0.645651	0.581021	0.671439	Enriched
Ankrd37_quad1_a	Ankrd37	0.803923	0.581203	0.671579	Enriched
Ly6c1_quad1_a	Ly6c1	0.890043	0.58174	0.672128	Enriched
Mrln_quad1_a	Mrln	0.593247	0.582167	0.672546	Enriched
Olfr1179_quad1_a	Olfr1179	0.581003	0.58245	0.67277	Enriched
Alox12b_quad1_a	Alox12b	0.688606	0.583178	0.673505	Enriched
Gcc1_quad1_a	Gcc1	0.692951	0.583937	0.674216	Enriched
Spns3_quad1_a	Spns3	0.633354	0.58401	0.674216	Enriched
Prph_quad1_a	Prph	0.673535	0.586761	0.676833	Enriched
Pde4a_quad1_a	Pde4a	0.61469	0.586781	0.676833	Enriched
Zmat3_quad1_a	Zmat3	0.627645	0.586816	0.676833	Enriched
4632433K11Rik_quad1_a	4632433K11Rik	0.801047	0.587349	0.677363	Enriched
Olfr1494_quad1_a	Olfr1494	0.798239	0.587359	0.677363	Enriched
Per2_quad1_a	Per2	0.62091	0.587387	0.677363	Enriched
Sp3_quad1_a	Sp3	0.600747	0.587556	0.677487	Enriched
Ccdc90b_quad1_a	Ccdc90b	0.607507	0.588585	0.678566	Enriched
Olfr1420_quad1_a	Olfr1420	0.803646	0.588804	0.678747	Enriched
Gm17660_quad1_a	Gm17660	0.795154	0.589311	0.679188	Enriched
Gm5565_quad1_a	Gm5565	0.759011	0.589629	0.67945	Enriched
Get4_quad1_a	Get4	0.718321	0.589631	0.67945	Enriched
Serinc2_quad1_a	Serinc2	0.803644	0.590358	0.680036	Enriched
Zfp36l2_quad1_a	Zfp36l2	0.793767	0.590652	0.680329	Enriched
Igfl3_quad1_a	Igfl3	0.628956	0.590912	0.680567	Enriched
Rab13_quad1_a	Rab13	0.736601	0.591375	0.681064	Enriched
Pwwp2a_quad1_a	Pwwp2a	0.739786	0.592133	0.681722	Enriched
Dao_quad1_a	Dao	0.69047	0.593064	0.68265	Enriched
Rmc1_quad1_a	Rmc1	0.720316	0.593732	0.683275	Enriched
Slc18a3_quad1_a	Slc18a3	0.795437	0.59399	0.683499	Enriched
Defb30_quad1_a	Defb30	0.611643	0.594032	0.683512	Enriched
G6pc3_quad1_a	G6pc3	0.748576	0.59449	0.683939	Enriched
Plg_quad1_a	Plg	0.687746	0.594582	0.684001	Enriched
Gm48552_quad1_a	Gm48552	0.884477	0.594994	0.684403	Enriched
Adgra3_quad1_a	Adgra3	0.573314	0.595278	0.684622	Enriched
Cxcr5_quad1_a	Cxcr5	0.679257	0.595555	0.684797	Enriched
Gm527_quad1_a	Gm527	0.712105	0.595556	0.684797	Enriched
Ugt1a5_quad1_a	Ugt1a5	0.765079	0.595704	0.684875	Enriched
Akr1c18_quad1_a	Akr1c18	0.654834	0.595718	0.684875	Enriched
Fgfbp3_quad1_a	Fgfbp3	0.678982	0.59588	0.685025	Enriched
NTC_quad258_a	NTC	0.762774	0.596115	0.685187	Enriched
Prima1_quad1_a	Prima1	0.656246	0.596212	0.685263	Enriched
Olfr281_quad1_a	Olfr281	0.78507	0.596301	0.685329	Enriched
Schip1_quad2_a	Schip1	0.662281	0.596371	0.685374	Enriched
Mbtps2_quad1_a	Mbtps2	0.646819	0.596607	0.685584	Enriched
Sgsm3_quad1_a	Sgsm3	0.665729	0.596622	0.685584	Enriched
OR5BS1P_quad1_a	OR5BS1P	0.757949	0.596648	0.685584	Enriched
Tas2r136_quad1_a	Tas2r136	0.609611	0.597649	0.68659	Enriched
Dchs1_quad1_a	Dchs1	0.633393	0.597764	0.686685	Enriched
Camta1_quad1_a	Camta1	0.687449	0.598233	0.68708	Enriched
A330070K13Rik_quad1_a	A330070K13Rik	0.83362	0.598753	0.687569	Enriched
Olfr587-ps1_quad1_a	Olfr587-ps1	0.800395	0.599861	0.688407	Enriched
Cript_quad1_a	Cript	0.707109	0.599941	0.688454	Enriched
Hcrtr2_quad1_a	Hcrtr2	0.605432	0.600068	0.688507	Enriched
Ptpdc1_quad1_a	Ptpdc1	0.701346	0.600343	0.688744	Enriched
Ptpn11_quad1_a	Ptpn11	0.56073	0.600681	0.688971	Enriched
Gm20708_quad1_a	Gm20708	0.645584	0.601252	0.68944	Enriched
Ubl4a_quad1_a	Ubl4a	0.714189	0.601758	0.689825	Enriched
Olfr1281_quad1_a	Olfr1281	0.566763	0.601963	0.689923	Enriched
Tbx2_quad1_a	Tbx2	0.765528	0.60197	0.689923	Enriched
Antxr2_quad1_a	Antxr2	0.743597	0.60245	0.690272	Enriched
C5ar2_quad1_a	C5ar2	0.712882	0.602465	0.690272	Enriched
Tcea1_quad1_a	Tcea1	0.590816	0.603351	0.691071	Enriched
Olfr1158_quad1_a	Olfr1158	0.723195	0.603895	0.691526	Enriched
Ankib1_quad1_a	Ankib1	0.60184	0.603907	0.691526	Enriched
Mme_quad1_a	Mme	0.507136	0.603969	0.691559	Enriched
Ace_quad1_a	Ace	0.830259	0.603999	0.691559	Enriched
Olah_quad1_a	Olah	0.512548	0.604979	0.692572	Enriched
Tm2d2_quad1_a	Tm2d2	0.687658	0.605198	0.692751	Enriched
Lipa_quad1_a	Lipa	0.780447	0.606168	0.693679	Enriched
1700017B05Rik_quad2_a	1700017B05Rik	0.693626	0.606505	0.693927	Enriched
Gm14214_quad1_a	Gm14214	0.734106	0.606697	0.694019	Enriched
Ids_quad1_a	Ids	0.704728	0.606794	0.694047	Enriched
Sfrp4_quad1_a	Sfrp4	0.744316	0.607226	0.694453	Enriched
Pgr_quad1_a	Pgr	0.708753	0.607624	0.694836	Enriched
Trpc1_quad1_a	Trpc1	0.661662	0.607664	0.694846	Enriched
Cnrip1_quad1_a	Cnrip1	0.6506	0.607828	0.694924	Enriched
Igf1r_quad1_a	Igf1r	0.691947	0.608	0.695012	Enriched
Pgrmc1_quad1_a	Pgrmc1	0.687097	0.608497	0.695398	Enriched
Gipr_quad1_a	Gipr	0.696831	0.609155	0.696004	Enriched
Abcd4_quad1_a	Abcd4	0.602165	0.609334	0.696136	Enriched
Gm5414_quad1_a	Gm5414	0.60636	0.609594	0.696351	Enriched
Lao1_quad1_a	Lao1	0.668025	0.60973	0.69637	Enriched
Trav4-3_quad1_a	Trav4-3	0.611729	0.610411	0.69693	Enriched
Olfr514_quad1_a	Olfr514	0.519098	0.610499	0.696957	Enriched
Pot1b_quad1_a	Pot1b	0.580395	0.61083	0.697262	Enriched
Gpr89_quad1_a	Gpr89	0.646528	0.612155	0.698446	Enriched
Olfr693_quad1_a	Olfr693	0.55706	0.612409	0.698663	Enriched
Ube4a_quad1_a	Ube4a	0.705028	0.612471	0.698698	Enriched
Sh2d4a_quad1_a	Sh2d4a	0.478788	0.612835	0.699004	Enriched
Zfand1_quad1_a	Zfand1	0.672937	0.613098	0.699267	Enriched
Lrp2_quad1_a	Lrp2	0.710954	0.613538	0.699663	Enriched
Rrad_quad1_a	Rrad	0.660195	0.613541	0.699663	Enriched
Abtb1_quad1_a	Abtb1	0.690438	0.613579	0.69967	Enriched
H2al1m_quad1_a	H2al1m	0.740547	0.613676	0.699744	Enriched
Pnp_quad1_a	Pnp	0.693944	0.614477	0.700401	Enriched
Slc9a5_quad1_a	Slc9a5	0.580429	0.614931	0.700846	Enriched
Tpgs2_quad1_a	Tpgs2	0.701041	0.615328	0.701152	Enriched
Tssk4_quad1_a	Tssk4	0.732562	0.615461	0.701267	Enriched
Hdac3_quad1_a	Hdac3	0.573545	0.6156	0.70132	Enriched
NTC_quad213_a	NTC	0.677395	0.61577	0.701436	Enriched
Rab40b_quad1_a	Rab40b	0.688885	0.616228	0.701775	Enriched
Map7d1_quad1_a	Map7d1	0.589893	0.616451	0.701967	Enriched
Fam181b_quad1_a	Fam181b	0.623819	0.616493	0.701967	Enriched
Ube2l3_quad1_a	Ube2l3	0.629411	0.617126	0.702542	Enriched
Igkv3-7_quad1_a	Igkv3-7	0.610991	0.617342	0.702714	Enriched
Scg3_quad1_a	Scg3	0.691627	0.617918	0.70326	Enriched
Prss42_quad1_a	Prss42	0.648283	0.618165	0.703505	Enriched
Naa11_quad1_a	Naa11	0.662952	0.619302	0.704652	Enriched
Ccdc28b_quad1_a	Ccdc28b	0.647331	0.619702	0.70493	Enriched
Ralgps2_quad1_a	Ralgps2	0.612329	0.619986	0.70521	Enriched
Man2c1_quad1_a	Man2c1	0.606465	0.620395	0.705565	Enriched
Zfp607a_quad1_a	Zfp607a	0.623134	0.62074	0.705884	Enriched
Olfr893_quad1_a	Olfr893	0.825562	0.620775	0.705887	Enriched
Map10_quad1_a	Map10	0.716563	0.62106	0.706101	Enriched
Vmn1r65_quad1_a	Vmn1r65	0.629161	0.621827	0.706752	Enriched
Adamts1_quad1_a	Adamts1	0.559895	0.621897	0.706795	Enriched
Ndufa11_quad1_a	Ndufa11	0.700599	0.622284	0.707125	Enriched
Gaa_quad1_a	Gaa	0.695889	0.622637	0.707452	Enriched
Nat14_quad1_a	Nat14	0.620326	0.622853	0.707624	Enriched
Skint6_quad1_a	Skint6	0.783323	0.623254	0.708006	Enriched
Bfsp1_quad1_a	Bfsp1	0.659317	0.623415	0.708115	Enriched
Fzd7_quad1_a	Fzd7	0.633981	0.624452	0.709182	Enriched
Olfr1042_quad1_a	Olfr1042	0.65487	0.624731	0.709426	Enriched
Zg16_quad1_a	Zg16	0.697367	0.625768	0.710493	Enriched
Mob1a_quad1_a	Mob1a	0.652933	0.626209	0.7109	Enriched
Cldn34a_quad1_a	Cldn34a	0.746869	0.626506	0.711146	Enriched
R3hdm2_quad1_a	R3hdm2	0.599023	0.627084	0.711728	Enriched
Dnph1_quad1_a	Dnph1	0.630382	0.627309	0.71191	Enriched
Olfr616_quad1_a	Olfr616	0.602087	0.627553	0.712107	Enriched
Tmem61_quad1_a	Tmem61	0.686324	0.62758	0.712107	Enriched
Vmn1r36_quad2_a	Vmn1r36	0.670487	0.628299	0.712701	Enriched
NTC_quad101_a	NTC	0.701955	0.629204	0.713542	Enriched
Ppl_quad1_a	Ppl	0.618601	0.629803	0.714079	Enriched
Sri_quad1_a	Sri	0.616521	0.630432	0.714712	Enriched
Fthl17e_quad1_a	Fthl17e	0.662285	0.630603	0.714862	Enriched
Mif_quad1_a	Mif	0.613568	0.630663	0.714862	Enriched
Abhd14b_quad2_a	Abhd14b	0.719185	0.630885	0.71504	Enriched
Cox5a_quad1_a	Cox5a	0.672103	0.631244	0.71541	Enriched
Hdac7_quad1_a	Hdac7	0.633308	0.631354	0.715497	Enriched
Krtap1-5_quad1_a	Krtap1-5	0.655814	0.631693	0.715787	Enriched
Grb2_quad1_a	Grb2	0.680566	0.63174	0.715787	Enriched
Prr15l_quad1_a	Prr15l	0.618869	0.631872	0.715899	Enriched
Krt1_quad1_a	Krt1	0.693621	0.63212	0.716143	Enriched
Vamp8_quad1_a	Vamp8	0.61817	0.632263	0.716267	Enriched
Sltm_quad1_a	Sltm	0.461067	0.633168	0.717219	Enriched
Olfr449_quad1_a	Olfr449	0.683741	0.633552	0.717542	Enriched
Dll4_quad1_a	Dll4	0.527751	0.633637	0.717601	Enriched
Gnai2_quad1_a	Gnai2	0.635683	0.63372	0.717658	Enriched
Eif1ad18_quad1_a	Eif1ad18	0.683693	0.633959	0.717854	Enriched
Slc25a17_quad1_a	Slc25a17	0.643433	0.634254	0.718151	Enriched
NTC_quad59_a	NTC	0.676337	0.634327	0.718196	Enriched
Igkv3-1_quad1_a	Igkv3-1	0.604471	0.634478	0.718293	Enriched
Wnk4_quad1_a	Wnk4	0.691182	0.63462	0.718416	Enriched
Tmc8_quad1_a	Tmc8	0.637978	0.634857	0.718536	Enriched
Slc35e2_quad1_a	Slc35e2	0.586237	0.635053	0.718721	Enriched
Ino80d_quad1_a	Ino80d	0.501948	0.635227	0.718843	Enriched
Chst11_quad1_a	Chst11	0.538221	0.635822	0.719405	Enriched
Tmed2_quad1_a	Tmed2	0.480828	0.635975	0.719466	Enriched
Klhdc7a_quad1_a	Klhdc7a	0.626384	0.63628	0.719662	Enriched
Elovl3_quad1_a	Elovl3	0.707144	0.63635	0.719702	Enriched
NTC_quad10_a	NTC	0.623732	0.636518	0.71982	Enriched
Gm2296_quad1_a	Gm2296	0.621327	0.63672	0.719899	Enriched
Hemk1_quad1_a	Hemk1	0.518721	0.636797	0.719949	Enriched
Arhgef5_quad1_a	Arhgef5	0.639099	0.63707	0.720183	Enriched
Gngt2_quad1_a	Gngt2	0.643772	0.637211	0.720302	Enriched
Olfr906_quad1_a	Olfr906	0.535795	0.637451	0.720464	Enriched
Pom121l12_quad1_a	Pom121l12	0.655603	0.637673	0.720642	Enriched
Ptcra_quad1_a	Ptcra	0.634804	0.637727	0.720662	Enriched
Lyve1_quad1_a	Lyve1	0.670089	0.638293	0.721155	Enriched
Smdt1_quad1_a	Smdt1	0.612031	0.638814	0.721595	Enriched
Lrrc4_quad2_a	Lrrc4	0.643169	0.639602	0.722448	Enriched
Tnfaip8l2_quad1_a	Tnfaip8l2	0.624495	0.640103	0.722976	Enriched
Gm49369_quad1_a	Gm49369	0.693797	0.640298	0.72316	Enriched
Lrrc8c_quad1_a	Lrrc8c	0.686625	0.640594	0.723457	Enriched
Fbxo27_quad1_a	Fbxo27	0.623672	0.641212	0.723967	Enriched
Olfr345_quad1_a	Olfr345	0.69499	0.641802	0.724522	Enriched
NTC_quad17_a	NTC	0.659843	0.642339	0.724919	Enriched
Rnf133_quad1_a	Rnf133	0.658572	0.642353	0.724919	Enriched
Brs3_quad1_a	Brs3	0.554546	0.643243	0.72581	Enriched
Cilk1_quad1_a	Cilk1	0.611223	0.644018	0.726498	Enriched
Tor1a_quad1_a	Tor1a	0.743177	0.64447	0.72697	Enriched
Olfr715b_quad1_a	Olfr715b	0.611055	0.64567	0.728173	Enriched
Vps16_quad1_a	Vps16	0.625623	0.645947	0.728448	Enriched
Hdac2_quad1_a	Hdac2	0.593908	0.646155	0.728607	Enriched
Il1a_quad1_a	Il1a	0.603435	0.646312	0.728747	Enriched
Tgfa_quad1_a	Tgfa	0.60502	0.647369	0.729789	Enriched
Map1lc3a_quad1_a	Map1lc3a	0.696539	0.647644	0.729949	Enriched
Ctrl_quad1_a	Ctrl	0.637576	0.647681	0.729949	Enriched
Hdhd3_quad1_a	Hdhd3	0.622033	0.647712	0.729949	Enriched
Pomt1_quad1_a	Pomt1	0.586802	0.647932	0.730084	Enriched
Ap1g1_quad1_a	Ap1g1	0.679505	0.648063	0.730162	Enriched
H2bc12_quad1_a	H2bc12	0.552699	0.648068	0.730162	Enriched
Kng2_quad1_a	Kng2	0.54578	0.648519	0.730633	Enriched
Dusp3_quad1_a	Dusp3	0.502291	0.648767	0.730865	Enriched
Mylk_quad2_a	Mylk	0.690685	0.648842	0.730883	Enriched
Zfp9_quad1_a	Zfp9	0.602153	0.648944	0.730961	Enriched
Akt2_quad1_a	Akt2	0.492373	0.649565	0.73151	Enriched
Cbll1_quad1_a	Cbll1	0.714404	0.649751	0.731681	Enriched
Oaz3_quad1_a	Oaz3	0.582417	0.649808	0.731707	Enriched
Morc2a_quad1_a	Morc2a	0.568829	0.650006	0.731892	Enriched
Tctn1_quad1_a	Tctn1	0.637337	0.650137	0.732002	Enriched
Traj6_quad1_a	Traj6	0.647457	0.650556	0.732399	Enriched
P2ry12_quad1_a	P2ry12	0.539842	0.65073	0.732482	Enriched
Vmn2r57_quad1_a	Vmn2r57	0.611233	0.651371	0.733052	Enriched
Tspyl5_quad1_a	Tspyl5	0.597858	0.651769	0.733387	Enriched
Gsn_quad1_a	Gsn	0.55531	0.652605	0.734058	Enriched
Ddx54_quad1_a	Ddx54	0.481386	0.652634	0.734058	Enriched
Cdk8_quad1_a	Cdk8	0.573231	0.653022	0.734456	Enriched
Ttc22_quad1_a	Ttc22	0.542564	0.653119	0.734528	Enriched
Cacna2d1_quad1_a	Cacna2d1	0.584975	0.653652	0.735014	Enriched
Serpinb5_quad1_a	Serpinb5	0.607963	0.654039	0.735412	Enriched
Napsa_quad1_a	Napsa	0.598988	0.654161	0.735511	Enriched
S100a9_quad1_a	S100a9	0.665095	0.654425	0.735731	Enriched
9930022D16Rik_quad1_a	9930022D16Rik	0.633756	0.654622	0.735915	Enriched
Pmm1_quad1_a	Pmm1	0.549822	0.655628	0.73697	Enriched
Vmn2r84_quad1_a	Vmn2r84	0.692575	0.655731	0.737011	Enriched
Arl9_quad1_a	Arl9	0.719105	0.656889	0.738123	Enriched
Gm4871_quad1_a	Gm4871	0.528421	0.657101	0.738323	Enriched
Sirpb1a_quad1_a	Sirpb1a	0.537758	0.657247	0.738449	Enriched
Olfr467_quad1_a	Olfr467	0.653351	0.657958	0.739171	Enriched
Pon2_quad1_a	Pon2	0.502778	0.658109	0.739287	Enriched
Pura_quad1_a	Pura	0.562315	0.65838	0.739489	Enriched
Tdpoz3_quad1_a	Tdpoz3	0.643746	0.659338	0.740303	Enriched
Lmntd2_quad1_a	Lmntd2	0.450175	0.65979	0.740735	Enriched
Slc34a1_quad1_a	Slc34a1	0.680258	0.660083	0.740988	Enriched
Aqp6_quad1_a	Aqp6	0.60533	0.660491	0.741361	Enriched
Gm11939_quad1_a	Gm11939	0.597782	0.660536	0.741361	Enriched
Igkv19-93_quad1_a	Igkv19-93	0.462199	0.660551	0.741361	Enriched
Stoml2_quad1_a	Stoml2	0.644899	0.660829	0.741597	Enriched
Olfr524_quad1_a	Olfr524	0.660849	0.660898	0.741636	Enriched
Twist1_quad1_a	Twist1	0.598981	0.661387	0.74203	Enriched
Trav6-7-dv9_quad1_a	Trav6-7-dv9	0.594655	0.662184	0.742812	Enriched
Rhox4c_quad1_a	Rhox4c	0.598452	0.662549	0.743183	Enriched
Gm5617_quad1_a	Gm5617	0.518506	0.662848	0.743455	Enriched
Arhgap20_quad1_a	Arhgap20	0.565976	0.663194	0.743716	Enriched
Tbc1d10b_quad1_a	Tbc1d10b	0.613174	0.663763	0.744278	Enriched
Gm525_quad1_a	Gm525	0.628368	0.663888	0.74438	Enriched
Rpp38_quad1_a	Rpp38	0.562821	0.664205	0.744659	Enriched
Mettl8_quad1_a	Mettl8	0.599215	0.664829	0.745117	Enriched
Cdc34b_quad1_a	Cdc34b	0.541028	0.664852	0.745117	Enriched
Olfr874_quad1_a	Olfr874	0.546634	0.665163	0.74535	Enriched
Pik3cg_quad1_a	Pik3cg	0.423147	0.66523	0.745388	Enriched
Spint3_quad1_a	Spint3	0.525717	0.665343	0.745438	Enriched
Nars2_quad1_a	Nars2	0.41969	0.665455	0.745487	Enriched
Cmtm7_quad2_a	Cmtm7	0.586793	0.665518	0.745519	Enriched
Cct2_quad1_a	Cct2	0.640952	0.665567	0.745536	Enriched
Trav15-1-dv6-1_quad1_a	Trav15-1-dv6-1	0.502048	0.6658	0.745709	Enriched
Tgif1_quad1_a	Tgif1	0.574238	0.665813	0.745709	Enriched
Kdm4a_quad1_a	Kdm4a	0.615855	0.665824	0.745709	Enriched
Krtap10-4_quad1_a	Krtap10-4	0.632006	0.665862	0.745713	Enriched
Vmn1r2_quad1_a	Vmn1r2	0.650431	0.666143	0.745952	Enriched
Lrrc3b_quad1_a	Lrrc3b	0.601744	0.66632	0.746076	Enriched
Fam189a2_quad1_a	Fam189a2	0.59138	0.666522	0.746262	Enriched
Czib_quad1_a	Czib	0.705091	0.666622	0.746336	Enriched
Bmp10_quad1_a	Bmp10	0.591137	0.66699	0.74667	Enriched
Scpep1_quad1_a	Scpep1	0.49448	0.667325	0.746968	Enriched
Tpbg_quad1_a	Tpbg	0.491456	0.667456	0.747039	Enriched
Kcna3_quad1_a	Kcna3	0.592458	0.667758	0.747339	Enriched
1700037H04Rik_quad1_a	1700037H04Rik	0.640804	0.668055	0.747633	Enriched
Olfr1448_quad1_a	Olfr1448	0.488202	0.6683	0.747842	Enriched
Igf2bp2_quad1_a	Igf2bp2	0.559116	0.66831	0.747842	Enriched
Tob2_quad1_a	Tob2	0.537388	0.668727	0.748194	Enriched
Efcab1_quad1_a	Efcab1	0.556351	0.669087	0.748405	Enriched
Olfr596_quad1_a	Olfr596	0.564318	0.669246	0.748545	Enriched
Lypla1_quad1_a	Lypla1	0.574311	0.66949	0.74867	Enriched
Capn12_quad1_a	Capn12	0.517532	0.669929	0.749117	Enriched
NTC_quad43_a	NTC	0.562038	0.670953	0.750186	Enriched
Thbs2_quad1_a	Thbs2	0.544912	0.671183	0.75029	Enriched
Gm21028_quad1_a	Gm21028	0.615133	0.67134	0.750426	Enriched
Zbed4_quad1_a	Zbed4	0.488007	0.671499	0.750566	Enriched
Tprgl_quad1_a	Tprgl	0.633478	0.671827	0.750817	Enriched
Exd2_quad1_a	Exd2	0.479254	0.672122	0.751031	Enriched
Odad1_quad1_a	Odad1	0.53482	0.672339	0.751083	Enriched
Gm7361_quad1_a	Gm7361	0.612576	0.67234	0.751083	Enriched
Frat2_quad1_a	Frat2	0.584139	0.672988	0.751615	Enriched
Fscn1_quad1_a	Fscn1	0.640704	0.673546	0.75214	Enriched
Aco1_quad1_a	Aco1	0.57359	0.673566	0.75214	Enriched
Srpk3_quad1_a	Srpk3	0.613361	0.674305	0.752816	Enriched
Stfa2_quad1_a	Stfa2	0.597319	0.674378	0.752859	Enriched
Usp19_quad1_a	Usp19	0.546029	0.674663	0.753058	Enriched
Il36rn_quad1_a	Il36rn	0.564882	0.67482	0.753123	Enriched
Fabp9_quad1_a	Fabp9	0.483695	0.676109	0.754291	Enriched
Siah3_quad1_a	Siah3	0.683156	0.676145	0.754294	Enriched
Wipi1_quad1_a	Wipi1	0.549946	0.67697	0.755027	Enriched
Kbtbd4_quad1_a	Kbtbd4	0.452947	0.677021	0.755027	Enriched
Htr3a_quad1_a	Htr3a	0.644711	0.677044	0.755027	Enriched
Ppp2r5b_quad1_a	Ppp2r5b	0.517092	0.677528	0.755412	Enriched
Gm47189_quad2_a	Gm47189	0.475331	0.678256	0.756108	Enriched
[truncated: 20,783 more rows]

## Sheet: quad_gRNA_S63845vsInput
id	group	LogFC	PValue	FDR	Direction
Bax_quad1_a	Bax	11.754	4.25903e-17	3.36404e-13	Enriched
NTC_quad52_a	NTC	4.53956	4.23116e-08	2.31595e-07	Enriched
Usf2_quad1_a	Usf2	5.4779	4.71935e-07	1.69835e-06	Enriched
Trp53_quad1_a	Trp53	5.30818	3.49154e-05	7.69166e-05	Enriched
Wtap_quad1_a	Wtap	5.34253	0.000145355	0.000288021	Enriched
Kmt2d_quad1_a	Kmt2d	5.13525	0.00020191	0.000391084	Enriched
Bcor_quad1_a	Bcor	5.31805	0.000310084	0.000584401	Enriched
Gm50139_quad1_a	Gm50139	5.36594	0.00055717	0.00101061	Enriched
Hspbap1_quad1_a	Hspbap1	3.44149	0.00126802	0.00219298	Enriched
Crygs_quad1_a	Crygs	3.82744	0.0016139	0.00275111	Enriched
Smim36_quad1_a	Smim36	4.15978	0.00173777	0.00295076	Enriched
Pigq_quad1_a	Pigq	4.34989	0.00184915	0.00313113	Enriched
Gm266_quad1_a	Gm266	3.40812	0.00189092	0.00319815	Enriched
Slc35f6_quad1_a	Slc35f6	3.72439	0.00197307	0.00332834	Enriched
Mtx1_quad1_a	Mtx1	4.05594	0.00221391	0.00371055	Enriched
Cadm1_quad1_a	Cadm1	4.08319	0.00232501	0.00388574	Enriched
Bcl2l11_quad1_a	Bcl2l11	4.49482	0.00233801	0.00390687	Enriched
Pqbp1_quad1_a	Pqbp1	4.28707	0.00246174	0.00410327	Enriched
Nrip3_quad1_a	Nrip3	3.28716	0.0024657	0.00410956	Enriched
Ubr2_quad1_a	Ubr2	4.65765	0.0027799	0.00460061	Enriched
Rabl3_quad1_a	Rabl3	4.08238	0.0028091	0.00464613	Enriched
Pcgf1_quad1_a	Pcgf1	5.02702	0.00289247	0.00477477	Enriched
Cdc25c_quad1_a	Cdc25c	3.5862	0.00361855	0.00589309	Enriched
Sec24a_quad1_a	Sec24a	4.90458	0.00371236	0.00603463	Enriched
Siglec1_quad1_a	Siglec1	3.50955	0.00560891	0.00890889	Enriched
Traj24_quad1_a	Traj24	4.04109	0.00563129	0.00894155	Enriched
Gpr89_quad1_a	Gpr89	3.76214	0.00577413	0.00915469	Enriched
Ccin_quad1_a	Ccin	3.37556	0.00587494	0.00930507	Enriched
Skp2_quad1_a	Skp2	3.84548	0.00602834	0.00953216	Enriched
Cnga2_quad1_a	Cnga2	4.01977	0.00618037	0.0097528	Enriched
Gm29276_quad1_a	Gm29276	3.87431	0.00680501	0.0106868	Enriched
Gm10945_quad1_a	Gm10945	3.89256	0.00691817	0.0108521	Enriched
Spink12_quad1_a	Spink12	3.78683	0.00716483	0.0112188	Enriched
Slfn5_quad1_a	Slfn5	2.98883	0.00731716	0.0114385	Enriched
Gm9955_quad1_a	Gm9955	3.62567	0.0075587	0.0117908	Enriched
Nabp2_quad1_a	Nabp2	3.93968	0.00769392	0.0119855	Enriched
Mmgt2_quad1_a	Mmgt2	3.12528	0.00799428	0.0124251	Enriched
Olfr1205_quad1_a	Olfr1205	2.79731	0.00881569	0.0136069	Enriched
Lrrc14b_quad1_a	Lrrc14b	4.01443	0.0090091	0.0138937	Enriched
Cdip1_quad1_a	Cdip1	3.74778	0.00948699	0.0145731	Enriched
Vmn1r34_quad1_a	Vmn1r34	3.22785	0.0109507	0.0166728	Enriched
Smim26_quad1_a	Smim26	3.52483	0.0110362	0.0167971	Enriched
NTC_quad389_a	NTC	3.48684	0.0112345	0.0170823	Enriched
Rdh16_quad1_a	Rdh16	4.50563	0.0118659	0.0179723	Enriched
Coch_quad1_a	Coch	3.82979	0.0118858	0.0179989	Enriched
Ctnnal1_quad1_a	Ctnnal1	3.40652	0.0125369	0.018927	Enriched
Phactr1_quad1_a	Phactr1	2.70663	0.0132091	0.0198736	Enriched
NTC_quad44_a	NTC	3.50616	0.0135981	0.0204304	Enriched
Rnf6_quad1_a	Rnf6	3.12344	0.0139801	0.0209783	Enriched
Gm17617_quad1_a	Gm17617	3.46266	0.0140445	0.0210678	Enriched
NTC_quad140_a	NTC	3.64639	0.014396	0.0215683	Enriched
1700031L13Rik_quad1_a	1700031L13Rik	3.47494	0.0148244	0.0221631	Enriched
Vmn1r195_quad1_a	Vmn1r195	3.34331	0.0161808	0.0240691	Enriched
Rnf115_quad1_a	Rnf115	2.95441	0.0171975	0.0254809	Enriched
Olfr187_quad1_a	Olfr187	3.33692	0.017939	0.0265043	Enriched
Gm4356_quad1_a	Gm4356	3.32533	0.0180301	0.0266308	Enriched
Cdk8_quad1_a	Cdk8	3.23358	0.0186685	0.0275169	Enriched
Prmt2_quad1_a	Prmt2	3.29646	0.0186918	0.0275475	Enriched
Kif7_quad1_a	Kif7	3.01158	0.0195314	0.0287153	Enriched
Nkx3-2_quad1_a	Nkx3-2	3.1909	0.0197543	0.0290215	Enriched
Set_quad1_a	Set	3.46533	0.0198438	0.0291413	Enriched
Olfr1170_quad1_a	Olfr1170	3.31003	0.0206189	0.0302104	Enriched
Ptrh1_quad1_a	Ptrh1	3.4808	0.0209582	0.0306768	Enriched
Eif1ad8_quad1_a	Eif1ad8	3.44431	0.0212263	0.0310357	Enriched
Vat1_quad1_a	Vat1	3.27388	0.0212275	0.0310357	Enriched
Vmn2r41_quad1_a	Vmn2r41	2.91071	0.0233723	0.0339872	Enriched
Trp53inp1_quad1_a	Trp53inp1	3.52332	0.0234584	0.0341058	Enriched
Pnoc_quad1_a	Pnoc	1.92647	0.0240729	0.0349387	Enriched
Tmem156_quad1_a	Tmem156	2.89821	0.0246342	0.0357036	Enriched
Mgat4f_quad1_a	Mgat4f	2.98502	0.0246443	0.0357159	Enriched
Fam98a_quad1_a	Fam98a	2.92953	0.0251206	0.0363604	Enriched
Traj26_quad1_a	Traj26	3.04734	0.0252399	0.0365234	Enriched
NTC_quad26_a	NTC	2.71483	0.0255214	0.0369111	Enriched
Dnd1_quad1_a	Dnd1	3.27185	0.0256209	0.0370379	Enriched
Bcl2a1d_quad1_a	Bcl2a1d	2.72026	0.0258171	0.0372993	Enriched
NTC_quad84_a	NTC	3.40179	0.0261118	0.0376953	Enriched
NTC_quad332_a	NTC	3.14225	0.0263422	0.0380128	Enriched
Tnfaip8l3_quad1_a	Tnfaip8l3	3.0117	0.0264035	0.0380937	Enriched
Gm3727_quad1_a	Gm3727	3.53077	0.026827	0.0386765	Enriched
Col20a1_quad1_a	Col20a1	3.17442	0.0268748	0.038743	Enriched
NTC_quad82_a	NTC	3.08997	0.0269081	0.0387807	Enriched
Rogdi_quad1_a	Rogdi	3.4478	0.0276158	0.0397357	Enriched
H1f4_quad1_a	H1f4	3.38475	0.0282632	0.0405833	Enriched
Pafah1b3_quad1_a	Pafah1b3	3.10256	0.0283882	0.0407473	Enriched
Mettl23_quad1_a	Mettl23	2.82731	0.029503	0.0422228	Enriched
Tnks2_quad1_a	Tnks2	3.03599	0.0299355	0.042791	Enriched
Gpr107_quad1_a	Gpr107	3.38241	0.0299378	0.042791	Enriched
Vmn1r37_quad1_a	Vmn1r37	3.35641	0.0307522	0.0438928	Enriched
Gys1_quad1_a	Gys1	3.01083	0.030826	0.0439894	Enriched
Mfap5_quad1_a	Mfap5	2.86008	0.0309291	0.0441336	Enriched
Dytn_quad1_a	Dytn	3.0751	0.0311212	0.0443962	Enriched
Rassf9_quad2_a	Rassf9	2.36521	0.0315756	0.0449916	Enriched
Usp49_quad1_a	Usp49	2.12275	0.0316166	0.0450441	Enriched
Lbp_quad1_a	Lbp	2.95777	0.0323017	0.0459483	Enriched
Pappa2_quad1_a	Pappa2	2.52158	0.0327346	0.0465256	Enriched
Comtd1_quad1_a	Comtd1	2.72632	0.033732	0.0478397	Enriched
Olfr1199_quad1_a	Olfr1199	2.42011	0.0338339	0.0479655	Enriched
Cfap69_quad1_a	Cfap69	2.63864	0.0339629	0.048139	Enriched
Foxh1_quad1_a	Foxh1	3.05344	0.0340942	0.0483126	Enriched
Trbv13-3_quad1_a	Trbv13-3	3.14562	0.034327	0.0486236	Enriched
Tsku_quad1_a	Tsku	2.64727	0.0352507	0.0498448	Enriched
Il18rap_quad1_a	Il18rap	2.95478	0.0354723	0.0501355	Enriched
Irak1_quad1_a	Irak1	2.43223	0.0354773	0.0501386	Enriched
Olfr117_quad1_a	Olfr117	3.35785	0.0355223	0.0501932	Enriched
Syndig1l_quad1_a	Syndig1l	2.50065	0.0355936	0.0502777	Enriched
E2f2_quad1_a	E2f2	2.89629	0.0358716	0.0506278	Enriched
Tcl1b1_quad1_a	Tcl1b1	2.92358	0.0361598	0.0509951	Enriched
Gje1_quad1_a	Gje1	2.2575	0.0371182	0.0522321	Enriched
Entpd6_quad1_a	Entpd6	2.93093	0.0379049	0.0532466	Enriched
Pja1_quad1_a	Pja1	2.64655	0.0379349	0.0532819	Enriched
Mif_quad1_a	Mif	2.69065	0.0387427	0.0543348	Enriched
Ccdc138_quad1_a	Ccdc138	2.76288	0.0391182	0.0548242	Enriched
Naa10_quad1_a	Naa10	2.69837	0.0393619	0.0551552	Enriched
Klhl20_quad1_a	Klhl20	2.50512	0.0393773	0.0551732	Enriched
Klra9_quad1_a	Klra9	2.55134	0.0396679	0.0555412	Enriched
Tbc1d17_quad1_a	Tbc1d17	2.51698	0.0402021	0.0562278	Enriched
Pip4k2a_quad1_a	Pip4k2a	2.81077	0.0411529	0.0574695	Enriched
Ctsl_quad1_a	Ctsl	3.14764	0.041256	0.0575951	Enriched
Gm14180_quad1_a	Gm14180	2.79197	0.0416134	0.0580532	Enriched
Tmprss11b_quad1_a	Tmprss11b	2.98144	0.0430661	0.0599192	Enriched
NTC_quad445_a	NTC	2.46053	0.0434431	0.0604118	Enriched
Chrm3_quad1_a	Chrm3	3.34621	0.0438144	0.0609022	Enriched
Olfr794_quad1_a	Olfr794	2.23462	0.0450017	0.0624493	Enriched
Dpy19l3_quad1_a	Dpy19l3	2.63307	0.0457078	0.0633408	Enriched
Vmn2r39_quad1_a	Vmn2r39	3.07451	0.0463102	0.0641187	Enriched
Olfr1215_quad1_a	Olfr1215	2.85172	0.0470822	0.0651339	Enriched
Ciz1_quad1_a	Ciz1	2.75897	0.0471474	0.0652158	Enriched
Nkain2_quad2_a	Nkain2	3.04127	0.0471554	0.0652186	Enriched
Fam76a_quad1_a	Fam76a	2.93365	0.0476321	0.0658571	Enriched
Lrp4_quad1_a	Lrp4	2.49208	0.0486762	0.0671987	Enriched
Krt39_quad1_a	Krt39	2.70276	0.0487155	0.0672488	Enriched
Nkx2-5_quad1_a	Nkx2-5	2.44024	0.0493747	0.06809	Enriched
Atp1b4_quad1_a	Atp1b4	2.63546	0.0510792	0.0702544	Enriched
Osbpl11_quad1_a	Osbpl11	3.05103	0.0522681	0.0717903	Enriched
Tgfbr3l_quad1_a	Tgfbr3l	2.53614	0.0525985	0.0721972	Enriched
Igkv6-13_quad1_a	Igkv6-13	2.57505	0.0526007	0.0721972	Enriched
NTC_quad12_a	NTC	2.95911	0.0534746	0.0733368	Enriched
Sdhaf1_quad1_a	Sdhaf1	3.05331	0.0535895	0.0734747	Enriched
Shisal1_quad1_a	Shisal1	2.64651	0.0539903	0.0739837	Enriched
NTC_quad353_a	NTC	2.67406	0.0540232	0.0740241	Enriched
Ablim3_quad1_a	Ablim3	2.62154	0.0542637	0.0743257	Enriched
NTC_quad206_a	NTC	2.38609	0.0543714	0.0744592	Enriched
Gm38392_quad1_a	Gm38392	2.24572	0.0550907	0.0753749	Enriched
Prss51_quad1_a	Prss51	2.36377	0.0556496	0.076081	Enriched
Ccdc185_quad1_a	Ccdc185	2.44734	0.0565476	0.0772314	Enriched
Pacs1_quad1_a	Pacs1	2.40805	0.0566243	0.0773266	Enriched
Klf1_quad1_a	Klf1	2.33649	0.0573004	0.0781722	Enriched
Msh6_quad1_a	Msh6	2.6203	0.0573008	0.0781722	Enriched
Zfp59_quad1_a	Zfp59	2.24885	0.0575428	0.0784779	Enriched
Rnf7_quad1_a	Rnf7	2.31916	0.0583349	0.0794986	Enriched
Pla2g4f_quad1_a	Pla2g4f	2.81999	0.0592832	0.0806904	Enriched
Get4_quad1_a	Get4	2.57129	0.0599519	0.0815093	Enriched
Fcho1_quad1_a	Fcho1	2.56821	0.0615689	0.0836141	Enriched
Gde1_quad1_a	Gde1	2.3922	0.0616586	0.0837203	Enriched
Rbms1_quad1_a	Rbms1	2.61874	0.0626854	0.08503	Enriched
Zfp65_quad1_a	Zfp65	2.34395	0.0635538	0.0861491	Enriched
Igkv16-104_quad1_a	Igkv16-104	2.18446	0.0637391	0.0863843	Enriched
Klf13_quad2_a	Klf13	1.97439	0.0639301	0.0866269	Enriched
Tmem88b_quad1_a	Tmem88b	2.84759	0.0642339	0.0870225	Enriched
Gm26920_quad1_a	Gm26920	2.67026	0.0644875	0.0873499	Enriched
Slc12a5_quad1_a	Slc12a5	2.66439	0.0647035	0.0876261	Enriched
Fem1b_quad1_a	Fem1b	2.80271	0.0653267	0.0884208	Enriched
Csad_quad1_a	Csad	2.6283	0.0662585	0.0896265	Enriched
Rnase2b_quad1_a	Rnase2b	2.19576	0.0687647	0.0927869	Enriched
D930048N14Rik_quad1_a	D930048N14Rik	2.53195	0.0696863	0.093932	Enriched
Cxcl15_quad1_a	Cxcl15	2.7102	0.0696924	0.0939343	Enriched
Rab2a_quad1_a	Rab2a	1.98522	0.0708536	0.0954054	Enriched
Muc13_quad1_a	Muc13	2.2063	0.0709487	0.0955276	Enriched
Lce1j_quad1_a	Lce1j	2.358	0.0727643	0.0977614	Enriched
Shroom1_quad1_a	Shroom1	2.45764	0.0729416	0.0979875	Enriched
Slc16a13_quad1_a	Slc16a13	2.2234	0.0730902	0.0981811	Enriched
Golim4_quad1_a	Golim4	2.34211	0.0736691	0.098892	Enriched
Cyp2u1_quad1_a	Cyp2u1	2.11264	0.0739806	0.0992857	Enriched
Nat8f5_quad1_a	Nat8f5	3.0448	0.0775847	0.103753	Enriched
Nrsn1_quad2_a	Nrsn1	2.48101	0.0781578	0.104481	Enriched
Cd164_quad1_a	Cd164	2.22372	0.0785083	0.104905	Enriched
Stard7_quad1_a	Stard7	2.32511	0.0786805	0.105116	Enriched
Gm14569_quad1_a	Gm14569	2.28157	0.0787595	0.105215	Enriched
Iqank1_quad1_a	Iqank1	2.51402	0.0788038	0.105261	Enriched
Rab40b_quad1_a	Rab40b	2.46533	0.079316	0.105874	Enriched
Gm49835_quad1_a	Gm49835	2.78301	0.0808069	0.107706	Enriched
Krt12_quad1_a	Krt12	2.17465	0.0809943	0.107943	Enriched
Flt3l_quad1_a	Flt3l	2.30424	0.0811372	0.108107	Enriched
Olfr1115_quad1_a	Olfr1115	2.30361	0.0820071	0.109193	Enriched
Bbs5_quad1_a	Bbs5	2.3653	0.0833416	0.110848	Enriched
Pcdha11_quad1_a	Pcdha11	2.45833	0.0841482	0.111853	Enriched
Kat7_quad1_a	Kat7	2.15667	0.0844903	0.112281	Enriched
Scn3b_quad1_a	Scn3b	2.47506	0.0849039	0.112771	Enriched
Otud6a_quad1_a	Otud6a	2.29899	0.0858797	0.113933	Enriched
Gvin2_quad1_a	Gvin2	2.52569	0.0864342	0.114641	Enriched
Zfp511_quad1_a	Zfp511	2.07518	0.0872171	0.115616	Enriched
Anks1_quad1_a	Anks1	2.25066	0.0881123	0.116704	Enriched
Bcl2_quad1_a	Bcl2	2.3761	0.088404	0.117069	Enriched
Vmn2r19_quad1_a	Vmn2r19	2.44051	0.089218	0.118054	Enriched
Lamtor3-ps_quad1_a	Lamtor3-ps	2.31711	0.089244	0.118074	Enriched
Nthl1_quad1_a	Nthl1	2.10053	0.0896639	0.118558	Enriched
Trex2_quad1_a	Trex2	2.21035	0.0900362	0.118978	Enriched
Cst3_quad1_a	Cst3	2.06128	0.091047	0.120205	Enriched
Sipa1l1_quad1_a	Sipa1l1	1.92685	0.0910548	0.120208	Enriched
Dusp21_quad1_a	Dusp21	2.81755	0.0912468	0.120439	Enriched
Bpifb3_quad1_a	Bpifb3	2.30673	0.0920553	0.121448	Enriched
Pnma8a_quad1_a	Pnma8a	2.43429	0.0922199	0.121636	Enriched
Cerk_quad1_a	Cerk	1.82248	0.0930137	0.122586	Enriched
Prkd3_quad1_a	Prkd3	2.33233	0.0934521	0.12309	Enriched
Slc30a4_quad1_a	Slc30a4	2.18508	0.093654	0.123334	Enriched
Fem1c_quad1_a	Fem1c	2.23161	0.093821	0.123531	Enriched
Taok2_quad1_a	Taok2	2.25919	0.0944142	0.124245	Enriched
Nrros_quad2_a	Nrros	2.39429	0.0944456	0.124279	Enriched
Fgf18_quad1_a	Fgf18	2.08562	0.0952456	0.125301	Enriched
Tmco4_quad1_a	Tmco4	2.3954	0.0967123	0.127123	Enriched
Lpar2_quad1_a	Lpar2	1.94547	0.0967175	0.127123	Enriched
Dyrk3_quad1_a	Dyrk3	2.32752	0.0970473	0.127526	Enriched
Mylk_quad2_a	Mylk	2.72105	0.0986082	0.129445	Enriched
1700088E04Rik_quad1_a	1700088E04Rik	2.4014	0.101109	0.132497	Enriched
Traj27_quad1_a	Traj27	2.17795	0.101577	0.133038	Enriched
Ormdl3_quad1_a	Ormdl3	3.09274	0.102516	0.134204	Enriched
Bcdin3d_quad1_a	Bcdin3d	2.31887	0.102545	0.134234	Enriched
Nat8f4_quad1_a	Nat8f4	2.24965	0.102627	0.134333	Enriched
Gm5800_quad1_a	Gm5800	2.49111	0.103714	0.135634	Enriched
NTC_quad59_a	NTC	2.31719	0.10526	0.137541	Enriched
Htr2b_quad1_a	Htr2b	2.03923	0.105538	0.13788	Enriched
Gm19345_quad1_a	Gm19345	2.05982	0.105799	0.138203	Enriched
Olfr1329_quad1_a	Olfr1329	2.20938	0.106133	0.138615	Enriched
Ifna4_quad1_a	Ifna4	2.87338	0.106341	0.138845	Enriched
Fbxw17_quad1_a	Fbxw17	2.43292	0.106658	0.139234	Enriched
Sh3tc2_quad1_a	Sh3tc2	2.01636	0.107436	0.140183	Enriched
Wnt8a_quad1_a	Wnt8a	1.96803	0.107755	0.140549	Enriched
Gm10228_quad1_a	Gm10228	2.01025	0.107958	0.140789	Enriched
Olfr787_quad1_a	Olfr787	2.57757	0.108136	0.141004	Enriched
Ralyl_quad2_a	Ralyl	2.27253	0.109409	0.142545	Enriched
Elmo3_quad1_a	Elmo3	1.88359	0.110212	0.143505	Enriched
Itgb5_quad1_a	Itgb5	1.70236	0.111072	0.14454	Enriched
Nucb1_quad1_a	Nucb1	2.3447	0.111137	0.144607	Enriched
Olfr1442_quad1_a	Olfr1442	2.43522	0.111256	0.144736	Enriched
Man1c1_quad1_a	Man1c1	2.16262	0.11163	0.145162	Enriched
Iffo2_quad1_a	Iffo2	2.02616	0.111879	0.145468	Enriched
Vdac3_quad1_a	Vdac3	1.98261	0.113011	0.146835	Enriched
Pcdhga9_quad1_a	Pcdhga9	2.11453	0.11421	0.148279	Enriched
Dazap1_quad1_a	Dazap1	2.21485	0.115325	0.149646	Enriched
Nipal4_quad1_a	Nipal4	2.31773	0.115458	0.149809	Enriched
Otop2_quad1_a	Otop2	2.07994	0.11639	0.150858	Enriched
Spsb4_quad1_a	Spsb4	2.17472	0.116479	0.150937	Enriched
Uqcrb_quad1_a	Uqcrb	2.66238	0.11693	0.151478	Enriched
Trim71_quad1_a	Trim71	1.99395	0.117308	0.151912	Enriched
Zfp90_quad1_a	Zfp90	2.21131	0.118039	0.152778	Enriched
Cacna2d3_quad1_a	Cacna2d3	2.29934	0.118312	0.153077	Enriched
Pqlc3_quad1_a	Pqlc3	2.36993	0.119131	0.154073	Enriched
Mill1_quad1_a	Mill1	1.94157	0.119693	0.154745	Enriched
Potefam2_quad1_a	Potefam2	2.07935	0.121033	0.156338	Enriched
Muc15_quad1_a	Muc15	2.32125	0.121114	0.156433	Enriched
Afm_quad1_a	Afm	2.4334	0.121324	0.156668	Enriched
NTC_quad390_a	NTC	2.09937	0.121726	0.157121	Enriched
P3r3urf_quad1_a	P3r3urf	2.42317	0.121957	0.157373	Enriched
Nmnat1_quad1_a	Nmnat1	2.12127	0.122322	0.157788	Enriched
Dbn1_quad1_a	Dbn1	2.32904	0.122858	0.158442	Enriched
Actc1_quad1_a	Actc1	2.2085	0.123406	0.159112	Enriched
NTC_quad249_a	NTC	2.37023	0.12344	0.159147	Enriched
Cypt2_quad1_a	Cypt2	2.37665	0.123844	0.159617	Enriched
Ibsp_quad1_a	Ibsp	1.89977	0.123849	0.159617	Enriched
Ccr10_quad1_a	Ccr10	1.91203	0.12428	0.160126	Enriched
Adra1b_quad2_a	Adra1b	2.1168	0.124525	0.160422	Enriched
Gm7970_quad1_a	Gm7970	2.11819	0.125424	0.161505	Enriched
Zfp78_quad1_a	Zfp78	2.03433	0.125547	0.161643	Enriched
Slc13a4_quad1_a	Slc13a4	2.09411	0.126207	0.162455	Enriched
Fam90a1a_quad1_a	Fam90a1a	1.79606	0.126255	0.162503	Enriched
NTC_quad496_a	NTC	1.85085	0.126731	0.163062	Enriched
Kncn_quad1_a	Kncn	2.01046	0.127842	0.164328	Enriched
Olfr860_quad1_a	Olfr860	1.59613	0.128864	0.165534	Enriched
Adcyap1_quad1_a	Adcyap1	1.88785	0.128931	0.165611	Enriched
Spata31d1c_quad1_a	Spata31d1c	2.26609	0.129726	0.166544	Enriched
Krtap3-1_quad1_a	Krtap3-1	1.90059	0.130403	0.167373	Enriched
Nscme3l_quad1_a	Nscme3l	2.14198	0.130717	0.167727	Enriched
Msx2_quad1_a	Msx2	2.20269	0.130917	0.167954	Enriched
Smc3_quad1_a	Smc3	1.93524	0.132095	0.169377	Enriched
Gcm1_quad1_a	Gcm1	1.82141	0.132252	0.169548	Enriched
Gpsm3_quad1_a	Gpsm3	2.09422	0.133127	0.170579	Enriched
Gabrr1_quad1_a	Gabrr1	2.1632	0.134907	0.172728	Enriched
Olfr1112_quad1_a	Olfr1112	2.28405	0.135119	0.172949	Enriched
Apool_quad1_a	Apool	2.06506	0.13515	0.172979	Enriched
Hps3_quad1_a	Hps3	1.64405	0.136467	0.17449	Enriched
Cthrc1_quad1_a	Cthrc1	2.02514	0.136485	0.174504	Enriched
4931422A03Rik_quad1_a	4931422A03Rik	2.06554	0.136824	0.174865	Enriched
Hsd17b7_quad1_a	Hsd17b7	1.83744	0.137232	0.175366	Enriched
Ikbkg_quad1_a	Ikbkg	2.01308	0.137319	0.175457	Enriched
Ptrh2_quad1_a	Ptrh2	2.31386	0.138989	0.177466	Enriched
Slc10a3_quad1_a	Slc10a3	1.79018	0.139083	0.177576	Enriched
Tprgl_quad1_a	Tprgl	2.23762	0.139556	0.178121	Enriched
Ndst4_quad1_a	Ndst4	2.02368	0.140046	0.178691	Enriched
Grpr_quad1_a	Grpr	1.83382	0.140152	0.178795	Enriched
Hspb6_quad1_a	Hspb6	2.0629	0.141171	0.17998	Enriched
Gm11444_quad1_a	Gm11444	2.01777	0.142837	0.18187	Enriched
Cxxc5_quad2_a	Cxxc5	2.56215	0.14294	0.18199	Enriched
NTC_quad371_a	NTC	2.04509	0.143752	0.182949	Enriched
Krtap6-5_quad1_a	Krtap6-5	1.96808	0.143789	0.182986	Enriched
Akr1c21_quad1_a	Akr1c21	1.74531	0.144125	0.18336	Enriched
Ticam2_quad1_a	Ticam2	1.99391	0.144505	0.183769	Enriched
NTC_quad492_a	NTC	2.10671	0.145182	0.184512	Enriched
Trbv14_quad1_a	Trbv14	2.01489	0.145303	0.184644	Enriched
Col1a2_quad1_a	Col1a2	1.73837	0.14548	0.184848	Enriched
Mybpc3_quad1_a	Mybpc3	2.19212	0.145682	0.185061	Enriched
Otoa_quad1_a	Otoa	2.07571	0.146216	0.185707	Enriched
Olfr720_quad1_a	Olfr720	1.91482	0.146528	0.186081	Enriched
Unc119_quad1_a	Unc119	1.9033	0.147576	0.187348	Enriched
Nodal_quad1_a	Nodal	1.77485	0.147587	0.18735	Enriched
Utp23_quad1_a	Utp23	1.99222	0.148307	0.188111	Enriched
Pard6b_quad1_a	Pard6b	1.83709	0.148502	0.188315	Enriched
Gm4064_quad1_a	Gm4064	1.79462	0.148583	0.188407	Enriched
Pnpla1_quad1_a	Pnpla1	1.72414	0.148742	0.188564	Enriched
Scn2b_quad2_a	Scn2b	1.91598	0.148932	0.188762	Enriched
Gm21994_quad1_a	Gm21994	1.33356	0.149385	0.189281	Enriched
Pgpep1_quad1_a	Pgpep1	1.75254	0.149503	0.189409	Enriched
Ctla2a_quad1_a	Ctla2a	1.94871	0.150995	0.191133	Enriched
Phyhd1_quad1_a	Phyhd1	1.88672	0.151467	0.191652	Enriched
Egr3_quad1_a	Egr3	1.91173	0.151781	0.192016	Enriched
Gngt2_quad1_a	Gngt2	2.09154	0.153069	0.193523	Enriched
Med25_quad1_a	Med25	2.04614	0.156178	0.197145	Enriched
Amfr_quad1_a	Amfr	1.88231	0.159129	0.20057	Enriched
Ahsa1_quad1_a	Ahsa1	2.06815	0.159436	0.200887	Enriched
Ighv1-56_quad1_a	Ighv1-56	1.57369	0.160436	0.20203	Enriched
NTC_quad410_a	NTC	1.88078	0.160809	0.202476	Enriched
Mamdc4_quad1_a	Mamdc4	2.11824	0.160976	0.202652	Enriched
Pdzd4_quad1_a	Pdzd4	1.97153	0.161423	0.20318	Enriched
Sema6a_quad1_a	Sema6a	2.20573	0.162108	0.20396	Enriched
Pcdhb9_quad1_a	Pcdhb9	1.68731	0.162794	0.204717	Enriched
Zfyve28_quad1_a	Zfyve28	1.92503	0.162845	0.20477	Enriched
Pgm2_quad1_a	Pgm2	1.84077	0.163508	0.20558	Enriched
Mllt6_quad1_a	Mllt6	1.68682	0.163553	0.205624	Enriched
Olfr1358_quad1_a	Olfr1358	1.84817	0.164115	0.206248	Enriched
Trim2_quad1_a	Trim2	1.96232	0.164241	0.206382	Enriched
Ppp1r9b_quad1_a	Ppp1r9b	1.89775	0.165671	0.208023	Enriched
Rnf220_quad1_a	Rnf220	1.82951	0.165869	0.208249	Enriched
Nrbp2_quad1_a	Nrbp2	1.76744	0.166197	0.208624	Enriched
Adamts8_quad1_a	Adamts8	1.90789	0.166725	0.209251	Enriched
Tagln_quad1_a	Tagln	1.96894	0.168998	0.211715	Enriched
Mnx1_quad1_a	Mnx1	1.72937	0.169051	0.211769	Enriched
Tnip3_quad1_a	Tnip3	1.70134	0.169513	0.212299	Enriched
Rsad2_quad1_a	Rsad2	1.86701	0.169656	0.212454	Enriched
Fgf10_quad2_a	Fgf10	2.2038	0.169996	0.212843	Enriched
Cracr2a_quad1_a	Cracr2a	1.92218	0.170044	0.212891	Enriched
Gm12728_quad1_a	Gm12728	1.82184	0.170421	0.213302	Enriched
Il17b_quad1_a	Il17b	1.89974	0.171256	0.214249	Enriched
Zfp24_quad1_a	Zfp24	1.77921	0.171353	0.214358	Enriched
Krt222_quad1_a	Krt222	1.61369	0.17223	0.215357	Enriched
Rhox7a_quad1_a	Rhox7a	1.9783	0.172735	0.215939	Enriched
Slc66a1_quad1_a	Slc66a1	1.97816	0.172888	0.216104	Enriched
Ap1g1_quad1_a	Ap1g1	2.07125	0.174457	0.217917	Enriched
NTC_quad60_a	NTC	1.88928	0.175922	0.219546	Enriched
NTC_quad403_a	NTC	1.74446	0.1761	0.219743	Enriched
Plagl2_quad1_a	Plagl2	1.59079	0.17655	0.22028	Enriched
Mier1_quad1_a	Mier1	1.96164	0.176619	0.220353	Enriched
Olfr1508_quad1_a	Olfr1508	2.00425	0.17773	0.221689	Enriched
Scgb1b20_quad1_a	Scgb1b20	2.11456	0.177959	0.221924	Enriched
NTC_quad150_a	NTC	1.71937	0.177991	0.22195	Enriched
Fam83d_quad1_a	Fam83d	1.9163	0.178226	0.222231	Enriched
Olfr441_quad1_a	Olfr441	1.77754	0.178744	0.222852	Enriched
Samd5_quad1_a	Samd5	1.82012	0.178822	0.222907	Enriched
Jsrp1_quad1_a	Jsrp1	1.88829	0.179234	0.22336	Enriched
Frmd4b_quad1_a	Frmd4b	1.75258	0.183186	0.227831	Enriched
Slc24a5_quad1_a	Slc24a5	1.78429	0.183416	0.228092	Enriched
Ildr1_quad1_a	Ildr1	1.70165	0.183551	0.228233	Enriched
Micall1_quad1_a	Micall1	1.80875	0.184364	0.229166	Enriched
Cd69_quad1_a	Cd69	1.76244	0.184834	0.229658	Enriched
Tiam2_quad1_a	Tiam2	2.05373	0.185436	0.230315	Enriched
Zmym6_quad1_a	Zmym6	1.64719	0.185694	0.230622	Enriched
2310003L06Rik_quad1_a	2310003L06Rik	1.85293	0.186409	0.231444	Enriched
Chst12_quad1_a	Chst12	1.68759	0.186632	0.231695	Enriched
1700012B09Rik_quad1_a	1700012B09Rik	1.48151	0.186776	0.231848	Enriched
Dkk2_quad1_a	Dkk2	1.78235	0.187047	0.232118	Enriched
NTC_quad7_a	NTC	1.82444	0.187704	0.23288	Enriched
Traj2_quad1_a	Traj2	1.94072	0.187831	0.233012	Enriched
Ighv1-11_quad1_a	Ighv1-11	1.61483	0.188035	0.233252	Enriched
Arhgap32_quad1_a	Arhgap32	1.37515	0.188288	0.233526	Enriched
Ccer1_quad1_a	Ccer1	1.6035	0.188641	0.23391	Enriched
Igkv1-35_quad1_a	Igkv1-35	1.49005	0.189272	0.234653	Enriched
Fut11_quad1_a	Fut11	2.06779	0.189358	0.234736	Enriched
H1f2_quad1_a	H1f2	1.82378	0.189431	0.234809	Enriched
Zfp422_quad1_a	Zfp422	1.85845	0.189585	0.234988	Enriched
Trafd1_quad1_a	Trafd1	1.4233	0.189886	0.235294	Enriched
Srms_quad1_a	Srms	1.78627	0.191886	0.237604	Enriched
Gm14214_quad1_a	Gm14214	1.874	0.191892	0.237604	Enriched
Sart1_quad1_a	Sart1	1.40427	0.192027	0.237758	Enriched
Igkv9-129_quad1_a	Igkv9-129	1.76106	0.192815	0.23868	Enriched
Klrd1_quad1_a	Klrd1	1.70559	0.193472	0.239466	Enriched
Olfr1029_quad1_a	Olfr1029	1.67778	0.19373	0.239744	Enriched
Paox_quad1_a	Paox	1.75677	0.1946	0.240753	Enriched
Spaca5_quad1_a	Spaca5	1.5997	0.194639	0.240787	Enriched
Dapl1_quad1_a	Dapl1	1.76959	0.196021	0.242374	Enriched
Rprd1a_quad1_a	Rprd1a	1.59593	0.196903	0.243395	Enriched
Gm8212_quad1_a	Gm8212	1.6086	0.196923	0.243407	Enriched
Zgpat_quad1_a	Zgpat	1.67746	0.198093	0.244704	Enriched
Asmt_quad1_a	Asmt	1.91358	0.198573	0.245239	Enriched
Clasp2_quad1_a	Clasp2	1.61757	0.199289	0.246025	Enriched
Heatr5b_quad1_a	Heatr5b	1.22875	0.199326	0.246029	Enriched
Mrgpra4_quad1_a	Mrgpra4	1.84376	0.200622	0.247531	Enriched
Tescl_quad1_a	Tescl	1.72775	0.20144	0.248513	Enriched
Olfr283_quad1_a	Olfr283	1.4697	0.20148	0.248547	Enriched
Raph1_quad1_a	Raph1	1.81887	0.201774	0.248881	Enriched
NTC_quad453_a	NTC	1.38575	0.201949	0.24907	Enriched
Lyn_quad1_a	Lyn	1.69543	0.202027	0.249124	Enriched
Gm36176_quad1_a	Gm36176	1.82707	0.202236	0.249353	Enriched
Txnrd3_quad1_a	Txnrd3	1.44092	0.20226	0.249369	Enriched
Tex12_quad1_a	Tex12	1.68216	0.202526	0.249655	Enriched
Ighv8-2_quad1_a	Ighv8-2	1.74365	0.204288	0.251656	Enriched
Calm2_quad1_a	Calm2	1.5337	0.204346	0.251714	Enriched
Msn_quad1_a	Msn	1.46372	0.204622	0.251982	Enriched
Tmem252_quad1_a	Tmem252	1.78259	0.204669	0.252027	Enriched
Zbp1_quad1_a	Zbp1	1.56515	0.204922	0.252309	Enriched
Ncald_quad1_a	Ncald	1.63675	0.208185	0.255924	Enriched
Dhx58_quad1_a	Dhx58	1.75157	0.208737	0.256515	Enriched
Ankdd1a_quad1_a	Ankdd1a	1.87158	0.209535	0.257334	Enriched
Pwwp2b_quad1_a	Pwwp2b	1.60543	0.209716	0.257516	Enriched
Olfr52_quad1_a	Olfr52	1.67511	0.209969	0.257812	Enriched
Trbv30_quad1_a	Trbv30	1.43295	0.210206	0.25806	Enriched
Olfr320_quad1_a	Olfr320	1.4467	0.210622	0.258541	Enriched
Pum3_quad1_a	Pum3	1.63091	0.210992	0.258938	Enriched
Cmss1_quad1_a	Cmss1	1.2126	0.212313	0.260456	Enriched
Astn1_quad1_a	Astn1	1.71977	0.212338	0.260471	Enriched
Sall1_quad1_a	Sall1	1.42364	0.212445	0.260589	Enriched
Fbxo24_quad1_a	Fbxo24	1.67961	0.21352	0.261769	Enriched
Qdpr_quad1_a	Qdpr	1.79517	0.213527	0.261769	Enriched
Gdpd5_quad1_a	Gdpd5	1.64994	0.213746	0.262023	Enriched
Ccdc194_quad1_a	Ccdc194	1.63162	0.214267	0.262617	Enriched
Olfr130_quad1_a	Olfr130	1.74257	0.214858	0.263283	Enriched
Sdr39u1_quad1_a	Sdr39u1	1.91123	0.216846	0.265572	Enriched
Arl6ip1_quad1_a	Arl6ip1	1.86353	0.216848	0.265572	Enriched
Iqgap1_quad1_a	Iqgap1	1.67281	0.217617	0.266454	Enriched
Usf1_quad1_a	Usf1	1.8387	0.217849	0.266678	Enriched
Nlgn1_quad1_a	Nlgn1	1.71619	0.218577	0.26745	Enriched
NTC_quad92_a	NTC	1.78038	0.218676	0.267556	Enriched
Nppc_quad1_a	Nppc	1.68562	0.219357	0.268299	Enriched
Zfp383_quad1_a	Zfp383	1.68943	0.21946	0.268395	Enriched
Cul3_quad1_a	Cul3	1.67973	0.219509	0.26844	Enriched
Tmod2_quad1_a	Tmod2	1.85011	0.219888	0.268844	Enriched
NTC_quad245_a	NTC	1.77761	0.220412	0.269394	Enriched
Cfi_quad1_a	Cfi	1.74949	0.220884	0.269925	Enriched
Tspan3_quad1_a	Tspan3	1.51413	0.221039	0.27007	Enriched
Cntn5_quad1_a	Cntn5	1.96495	0.222413	0.271596	Enriched
Defa39_quad2_a	Defa39	1.71621	0.222786	0.272006	Enriched
Dctn6_quad1_a	Dctn6	1.25973	0.222799	0.272007	Enriched
Gm49352_quad1_a	Gm49352	1.81017	0.225499	0.275042	Enriched
Cfap45_quad1_a	Cfap45	1.73969	0.22569	0.275253	Enriched
Slc43a2_quad1_a	Slc43a2	1.56341	0.226295	0.275875	Enriched
Acbd7_quad1_a	Acbd7	1.49661	0.227129	0.276752	Enriched
Gm28372_quad1_a	Gm28372	1.56888	0.227712	0.277371	Enriched
Arl10_quad1_a	Arl10	1.67128	0.228795	0.278503	Enriched
Kcnip3_quad1_a	Kcnip3	1.7334	0.231873	0.282108	Enriched
Gm20865_quad1_a	Gm20865	2.1657	0.232628	0.282933	Enriched
Trav13-5_quad1_a	Trav13-5	1.60289	0.233397	0.283788	Enriched
Arl6_quad1_a	Arl6	1.62352	0.234217	0.284675	Enriched
Igkv8-26_quad1_a	Igkv8-26	1.71524	0.236056	0.28675	Enriched
Syne3_quad1_a	Syne3	1.33723	0.236227	0.286911	Enriched
Cript_quad1_a	Cript	1.59076	0.236242	0.286913	Enriched
Igsf21_quad1_a	Igsf21	1.20303	0.236556	0.287267	Enriched
Slc35f2_quad1_a	Slc35f2	1.51611	0.237002	0.287724	Enriched
Armc8_quad1_a	Armc8	1.39463	0.237385	0.288141	Enriched
Shisal2a_quad1_a	Shisal2a	1.3751	0.238893	0.289811	Enriched
Gm10401_quad1_a	Gm10401	1.54936	0.239244	0.290179	Enriched
Trim6_quad1_a	Trim6	1.71401	0.240038	0.291071	Enriched
Shisa5_quad1_a	Shisa5	2.11847	0.240685	0.291806	Enriched
Vta1_quad1_a	Vta1	1.65181	0.240755	0.291859	Enriched
Duoxa2_quad1_a	Duoxa2	1.62983	0.241121	0.292238	Enriched
Gpr12_quad1_a	Gpr12	1.69506	0.24344	0.294852	Enriched
Col3a1_quad1_a	Col3a1	1.27064	0.246184	0.297858	Enriched
Emilin3_quad1_a	Emilin3	1.47644	0.246444	0.298101	Enriched
Rab44_quad1_a	Rab44	1.5369	0.246682	0.298332	Enriched
Krt42_quad1_a	Krt42	1.35898	0.246969	0.298647	Enriched
Phf21b_quad1_a	Phf21b	1.50722	0.247014	0.298669	Enriched
Slc39a9_quad1_a	Slc39a9	1.39315	0.247564	0.299283	Enriched
Nphs2_quad1_a	Nphs2	1.20622	0.248017	0.299781	Enriched
Arhgap33_quad1_a	Arhgap33	1.21472	0.248127	0.299898	Enriched
Slc15a4_quad1_a	Slc15a4	1.13798	0.248153	0.299912	Enriched
Dstyk_quad1_a	Dstyk	1.51486	0.248313	0.300073	Enriched
Pisd_quad2_a	Pisd	1.55809	0.249432	0.301375	Enriched
Scoc_quad1_a	Scoc	1.50888	0.250515	0.3025	Enriched
Ighv1-55_quad1_a	Ighv1-55	1.67906	0.251001	0.302987	Enriched
Timm8a1_quad1_a	Timm8a1	1.37043	0.251153	0.303136	Enriched
Trav8d-1_quad1_a	Trav8d-1	1.38825	0.252133	0.304151	Enriched
Pramel11_quad1_a	Pramel11	1.92013	0.253663	0.305912	Enriched
Lins1_quad1_a	Lins1	1.46986	0.253801	0.306062	Enriched
Trav14-2_quad1_a	Trav14-2	1.6753	0.254037	0.306262	Enriched
Gfra2_quad1_a	Gfra2	1.42118	0.254391	0.306656	Enriched
Sectm1b_quad1_a	Sectm1b	1.62226	0.254509	0.30678	Enriched
Marveld2_quad1_a	Marveld2	1.39932	0.25453	0.306789	Enriched
9130019O22Rik_quad1_a	9130019O22Rik	1.6503	0.254756	0.307045	Enriched
Magi1_quad1_a	Magi1	1.65191	0.257835	0.310498	Enriched
Pcdhga10_quad2_a	Pcdhga10	1.53386	0.257969	0.310608	Enriched
Pdpk1_quad1_a	Pdpk1	1.64627	0.258093	0.310741	Enriched
Tmem37_quad1_a	Tmem37	1.36813	0.258594	0.311258	Enriched
Clcnkb_quad1_a	Clcnkb	1.44553	0.258835	0.311497	Enriched
Mcph1_quad1_a	Mcph1	1.16613	0.258899	0.311557	Enriched
Zbtb24_quad1_a	Zbtb24	1.41531	0.259851	0.31253	Enriched
Cpped1_quad1_a	Cpped1	1.70119	0.261951	0.314849	Enriched
Tsga10_quad1_a	Tsga10	1.33561	0.262044	0.314891	Enriched
Letm2_quad1_a	Letm2	1.57662	0.263866	0.316801	Enriched
Ap4m1_quad1_a	Ap4m1	1.23366	0.263949	0.316884	Enriched
Olfr545_quad1_a	Olfr545	1.65275	0.264483	0.317472	Enriched
Rsbn1l_quad1_a	Rsbn1l	1.74372	0.265528	0.318623	Enriched
Pctp_quad1_a	Pctp	1.59527	0.266769	0.319988	Enriched
Ugt2a2_quad1_a	Ugt2a2	1.30593	0.267177	0.320442	Enriched
Ckmt2_quad1_a	Ckmt2	1.36158	0.269579	0.323057	Enriched
Olfr493_quad1_a	Olfr493	1.61083	0.269764	0.323244	Enriched
Wdr6_quad1_a	Wdr6	1.33737	0.270867	0.324347	Enriched
Ormdl1_quad1_a	Ormdl1	1.30851	0.271371	0.324848	Enriched
Hspb1_quad1_a	Hspb1	1.54387	0.271595	0.325045	Enriched
Hcls1_quad1_a	Hcls1	1.40606	0.271801	0.325238	Enriched
Nalf1_quad2_a	Nalf1	1.61007	0.272818	0.326242	Enriched
Rnf19b_quad1_a	Rnf19b	1.48887	0.27285	0.326262	Enriched
Olfr1274_quad1_a	Olfr1274	1.36992	0.273099	0.326524	Enriched
Ccdc12_quad1_a	Ccdc12	1.27783	0.273674	0.32714	Enriched
Hmgcr_quad1_a	Hmgcr	1.02909	0.273702	0.327155	Enriched
Olfr1454_quad1_a	Olfr1454	1.77632	0.273974	0.327462	Enriched
Ugt1a10_quad1_a	Ugt1a10	1.45281	0.276401	0.330093	Enriched
Gm50478_quad1_a	Gm50478	1.5008	0.276701	0.330434	Enriched
Eif3l_quad1_a	Eif3l	1.40423	0.277122	0.330882	Enriched
Cyren_quad1_a	Cyren	1.34601	0.277402	0.331179	Enriched
Tmem234_quad1_a	Tmem234	1.52456	0.277813	0.331634	Enriched
Cebpg_quad1_a	Cebpg	1.70024	0.278349	0.332202	Enriched
Mfap2_quad1_a	Mfap2	1.47335	0.278728	0.3326	Enriched
Marcks_quad1_a	Marcks	1.36166	0.279535	0.333453	Enriched
Chic1_quad1_a	Chic1	1.46362	0.281425	0.335488	Enriched
P4hb_quad1_a	P4hb	1.6314	0.282782	0.33694	Enriched
Rabl6_quad1_a	Rabl6	1.26513	0.282823	0.336971	Enriched
Gm3453_quad1_a	Gm3453	1.33419	0.282938	0.337089	Enriched
Derl1_quad1_a	Derl1	1.49664	0.285267	0.339605	Enriched
Gpx6_quad1_a	Gpx6	1.49259	0.285822	0.34021	Enriched
Usp17ld_quad1_a	Usp17ld	1.65759	0.287165	0.341604	Enriched
Rimbp2_quad1_a	Rimbp2	1.38939	0.287313	0.341743	Enriched
NTC_quad327_a	NTC	1.29625	0.28861	0.343155	Enriched
Ier5l_quad1_a	Ier5l	1.40361	0.289595	0.344214	Enriched
Trbv23_quad1_a	Trbv23	1.37689	0.289859	0.34449	Enriched
Gmpr2_quad1_a	Gmpr2	1.27513	0.289951	0.34458	Enriched
Gm45692_quad1_a	Gm45692	1.25815	0.290401	0.345003	Enriched
Smgc_quad1_a	Smgc	1.52049	0.290879	0.345514	Enriched
Olfr1262_quad1_a	Olfr1262	1.38348	0.291837	0.34654	Enriched
Atp7b_quad1_a	Atp7b	1.44207	0.294697	0.34967	Enriched
Tor1aip2_quad1_a	Tor1aip2	1.2591	0.297443	0.352641	Enriched
Gadd45b_quad1_a	Gadd45b	1.33133	0.297721	0.352914	Enriched
Rps6ka3_quad1_a	Rps6ka3	1.04466	0.298584	0.353859	Enriched
Tnfrsf9_quad1_a	Tnfrsf9	1.46522	0.298932	0.354253	Enriched
Vmn1r170_quad1_a	Vmn1r170	1.44297	0.29962	0.354972	Enriched
NTC_quad34_a	NTC	1.4766	0.300249	0.355621	Enriched
NTC_quad312_a	NTC	1.37375	0.301393	0.356744	Enriched
Hmbox1_quad1_a	Hmbox1	1.48799	0.301973	0.357333	Enriched
Exoc8_quad1_a	Exoc8	1.27073	0.303203	0.358672	Enriched
Magec2_quad1_a	Magec2	1.54424	0.303897	0.359376	Enriched
Adamts2_quad1_a	Adamts2	1.39752	0.304304	0.35978	Enriched
Vmn1r180_quad1_a	Vmn1r180	1.48934	0.305377	0.360925	Enriched
Fxyd3_quad2_a	Fxyd3	1.33567	0.306889	0.362542	Enriched
Larp4_quad1_a	Larp4	1.34409	0.307438	0.363073	Enriched
Olfr23_quad1_a	Olfr23	1.41069	0.307478	0.363101	Enriched
1700123K08Rik_quad1_a	1700123K08Rik	1.33061	0.307556	0.363173	Enriched
Serpina3m_quad1_a	Serpina3m	1.24625	0.307791	0.363431	Enriched
Mcpt8_quad1_a	Mcpt8	1.39992	0.308486	0.364173	Enriched
Armcx3_quad1_a	Armcx3	1.33049	0.30927	0.364922	Enriched
Akap4_quad1_a	Akap4	1.41088	0.310373	0.366163	Enriched
Sdf4_quad1_a	Sdf4	1.46454	0.312242	0.368189	Enriched
Uqcrq_quad1_a	Uqcrq	1.46289	0.313257	0.369247	Enriched
Cndp1_quad1_a	Cndp1	1.32021	0.313642	0.369581	Enriched
Maf_quad2_a	Maf	1.26334	0.315292	0.371345	Enriched
Ggt1_quad1_a	Ggt1	1.25774	0.315401	0.371454	Enriched
Dao_quad1_a	Dao	1.28116	0.316274	0.3724	Enriched
Zfp957_quad1_a	Zfp957	1.33862	0.317217	0.373392	Enriched
Gm49369_quad1_a	Gm49369	1.4697	0.317322	0.373495	Enriched
Zfp623_quad1_a	Zfp623	1.52116	0.317586	0.373786	Enriched
Pcif1_quad1_a	Pcif1	1.34303	0.317676	0.373871	Enriched
Igkv9-120_quad1_a	Igkv9-120	1.42824	0.317752	0.37394	Enriched
Tmc8_quad1_a	Tmc8	1.33204	0.317915	0.374113	Enriched
Bag3_quad1_a	Bag3	1.43308	0.317946	0.374128	Enriched
Alkbh2_quad1_a	Alkbh2	1.39411	0.317969	0.374136	Enriched
Ighv5-15_quad1_a	Ighv5-15	1.72439	0.318486	0.374623	Enriched
Zfp707_quad1_a	Zfp707	1.17853	0.319634	0.375866	Enriched
Igkv1-122_quad1_a	Igkv1-122	1.2119	0.319646	0.375866	Enriched
Fbxo27_quad1_a	Fbxo27	1.3171	0.319965	0.376181	Enriched
Rasa2_quad1_a	Rasa2	1.31215	0.320055	0.376266	Enriched
Olfr730_quad1_a	Olfr730	1.76296	0.320511	0.376742	Enriched
Zbtb7a_quad1_a	Zbtb7a	0.970485	0.321202	0.377493	Enriched
Ccl25_quad1_a	Ccl25	1.45898	0.322698	0.379108	Enriched
Blmh_quad1_a	Blmh	1.27834	0.323234	0.379595	Enriched
Gkn1_quad1_a	Gkn1	1.77941	0.324005	0.380398	Enriched
Cdyl_quad1_a	Cdyl	1.38385	0.325566	0.382067	Enriched
Lsmem1_quad1_a	Lsmem1	1.42871	0.325693	0.382195	Enriched
Osbp2_quad1_a	Osbp2	1.25961	0.326241	0.382765	Enriched
AI837181_quad1_a	AI837181	1.14986	0.327457	0.384002	Enriched
Bcorl1_quad1_a	Bcorl1	1.49689	0.327461	0.384002	Enriched
Gm21886_quad1_a	Gm21886	1.49377	0.328282	0.384883	Enriched
Psmd9_quad1_a	Psmd9	1.35084	0.328562	0.385169	Enriched
Rnf41_quad1_a	Rnf41	1.22852	0.328616	0.385212	Enriched
Gm4491_quad1_a	Gm4491	1.48559	0.330409	0.38721	Enriched
Nudcd1_quad1_a	Nudcd1	1.21761	0.331107	0.387987	Enriched
Ssxb6_quad1_a	Ssxb6	1.06742	0.331461	0.388318	Enriched
Usp2_quad1_a	Usp2	1.23735	0.331616	0.388479	Enriched
Slc25a10_quad1_a	Slc25a10	1.26229	0.332011	0.388879	Enriched
Sucnr1_quad1_a	Sucnr1	1.17344	0.332456	0.38938	Enriched
Oca2_quad1_a	Oca2	1.32379	0.333655	0.390595	Enriched
Trip10_quad1_a	Trip10	1.30405	0.334113	0.391111	Enriched
Clcn2_quad1_a	Clcn2	1.27754	0.334297	0.391305	Enriched
Kctd2_quad1_a	Kctd2	1.27829	0.334755	0.391799	Enriched
Mtr_quad1_a	Mtr	1.34878	0.334866	0.391859	Enriched
Antxr2_quad1_a	Antxr2	1.36814	0.334878	0.391859	Enriched
NTC_quad297_a	NTC	1.1459	0.336425	0.393522	Enriched
Rftn1_quad1_a	Rftn1	1.08444	0.336948	0.394091	Enriched
Olfr1208_quad1_a	Olfr1208	1.35767	0.337114	0.394264	Enriched
4632433K11Rik_quad1_a	4632433K11Rik	1.44546	0.33731	0.394451	Enriched
Praf2_quad1_a	Praf2	1.2816	0.337632	0.394807	Enriched
NTC_quad88_a	NTC	1.35974	0.337935	0.395098	Enriched
Hpgds_quad1_a	Hpgds	1.18256	0.33864	0.395816	Enriched
Ppp3r1_quad1_a	Ppp3r1	1.50325	0.339864	0.397077	Enriched
Plcl2_quad1_a	Plcl2	1.21047	0.339992	0.397184	Enriched
Gm20479_quad1_a	Gm20479	1.19214	0.341737	0.399009	Enriched
Rfx1_quad1_a	Rfx1	1.2231	0.342005	0.399301	Enriched
Nkx3-1_quad1_a	Nkx3-1	1.36675	0.342362	0.399696	Enriched
Lrrc45_quad1_a	Lrrc45	1.27499	0.342481	0.399814	Enriched
Rabl2_quad1_a	Rabl2	1.28179	0.343501	0.400876	Enriched
Foxf1_quad1_a	Foxf1	1.22673	0.345233	0.402833	Enriched
Pls1_quad1_a	Pls1	1.31484	0.345451	0.403066	Enriched
Arpp19_quad1_a	Arpp19	1.32846	0.345722	0.403317	Enriched
Ly6m_quad1_a	Ly6m	1.13244	0.346503	0.404099	Enriched
Scd4_quad1_a	Scd4	1.21806	0.346755	0.40435	Enriched
Brsk2_quad1_a	Brsk2	0.975253	0.34713	0.404718	Enriched
Rrm2b_quad1_a	Rrm2b	1.3164	0.34714	0.404718	Enriched
G6pc3_quad1_a	G6pc3	1.31462	0.347763	0.405287	Enriched
Elmo1_quad1_a	Elmo1	1.3174	0.348298	0.405803	Enriched
Dkk4_quad1_a	Dkk4	1.30798	0.34894	0.406416	Enriched
Tmed5_quad1_a	Tmed5	0.988706	0.350757	0.408299	Enriched
Igf2_quad1_a	Igf2	1.24749	0.351674	0.409278	Enriched
Adipor1_quad1_a	Adipor1	1.16314	0.352348	0.409998	Enriched
Abhd8_quad1_a	Abhd8	1.06222	0.354334	0.412198	Enriched
Rnase13_quad1_a	Rnase13	1.26246	0.354592	0.412477	Enriched
Bmp5_quad1_a	Bmp5	1.09791	0.35526	0.413144	Enriched
3110082I17Rik_quad2_a	3110082I17Rik	1.35662	0.355286	0.413152	Enriched
Hs6st1_quad1_a	Hs6st1	1.0578	0.35531	0.413158	Enriched
Stoml2_quad1_a	Stoml2	1.34517	0.355525	0.41332	Enriched
Fkbp4_quad1_a	Fkbp4	1.19069	0.355695	0.413496	Enriched
8030474K03Rik_quad1_a	8030474K03Rik	1.26151	0.358244	0.416127	Enriched
Med9_quad1_a	Med9	1.17305	0.358273	0.416139	Enriched
Coa6_quad1_a	Coa6	1.33696	0.359778	0.417754	Enriched
2310079G19Rik_quad1_a	2310079G19Rik	1.12386	0.360647	0.418651	Enriched
A530032D15Rik_quad1_a	A530032D15Rik	1.12691	0.360832	0.418844	Enriched
Gm48552_quad1_a	Gm48552	1.52397	0.36141	0.419471	Enriched
Apobec4_quad1_a	Apobec4	1.13613	0.361656	0.419734	Enriched
Asprv1_quad1_a	Asprv1	1.19124	0.362647	0.42075	Enriched
Olfr1368_quad1_a	Olfr1368	0.929819	0.36334	0.42142	Enriched
Erlin1_quad1_a	Erlin1	1.18183	0.364072	0.422134	Enriched
Vsnl1_quad1_a	Vsnl1	1.22917	0.364635	0.422675	Enriched
S100a5_quad1_a	S100a5	1.10931	0.365113	0.42314	Enriched
Fkbp11_quad1_a	Fkbp11	1.13378	0.365138	0.423146	Enriched
Sostdc1_quad1_a	Sostdc1	1.27148	0.365853	0.423929	Enriched
Tnfrsf18_quad1_a	Tnfrsf18	1.36634	0.366296	0.424353	Enriched
NTC_quad147_a	NTC	1.14727	0.367189	0.425274	Enriched
F8a_quad1_a	F8a	1.03326	0.371804	0.430027	Enriched
Camta1_quad1_a	Camta1	1.15024	0.371851	0.430059	Enriched
Uba6_quad1_a	Uba6	0.911664	0.37252	0.430696	Enriched
Exog_quad1_a	Exog	1.17403	0.372731	0.430872	Enriched
Churc1_quad1_a	Churc1	1.34513	0.372843	0.430978	Enriched
Serpina5_quad1_a	Serpina5	1.03699	0.373626	0.431746	Enriched
Mup3_quad1_a	Mup3	1.28355	0.374435	0.432567	Enriched
Id4_quad1_a	Id4	1.20845	0.374597	0.432708	Enriched
Mup20_quad1_a	Mup20	1.11308	0.374982	0.433084	Enriched
Gm773_quad1_a	Gm773	1.3012	0.375112	0.433188	Enriched
NTC_quad446_a	NTC	1.2123	0.37526	0.433314	Enriched
Olfr146_quad1_a	Olfr146	1.24222	0.3753	0.433338	Enriched
Cdr1_quad1_a	Cdr1	1.47057	0.375632	0.433652	Enriched
Ppm1e_quad1_a	Ppm1e	1.12664	0.375677	0.433681	Enriched
Plekha3_quad1_a	Plekha3	1.16543	0.376405	0.43443	Enriched
Ctcfl_quad1_a	Ctcfl	1.06443	0.376923	0.434935	Enriched
Gm37419_quad1_a	Gm37419	1.1813	0.377749	0.43575	Enriched
Chchd10_quad1_a	Chchd10	1.16148	0.378945	0.437061	Enriched
Zcchc3_quad1_a	Zcchc3	1.13199	0.379243	0.437382	Enriched
Zeb1_quad1_a	Zeb1	1.11113	0.379296	0.43742	Enriched
Col9a3_quad1_a	Col9a3	1.34248	0.379419	0.437516	Enriched
Vmn1r3_quad1_a	Vmn1r3	1.28061	0.38178	0.439936	Enriched
NTC_quad472_a	NTC	1.11906	0.383513	0.441723	Enriched
Aida_quad1_a	Aida	1.27509	0.38381	0.442034	Enriched
4933434E20Rik_quad1_a	4933434E20Rik	1.33807	0.385221	0.443458	Enriched
Slc34a1_quad1_a	Slc34a1	1.32886	0.385784	0.444013	Enriched
Pramel48_quad1_a	Pramel48	1.21212	0.386022	0.444262	Enriched
Hoxa10_quad1_a	Hoxa10	0.963588	0.387402	0.44571	Enriched
Mroh3_quad1_a	Mroh3	0.853977	0.388507	0.446864	Enriched
Zfp429_quad1_a	Zfp429	1.05632	0.388564	0.446905	Enriched
Tbc1d31_quad1_a	Tbc1d31	1.1015	0.388837	0.447172	Enriched
1700018F24Rik_quad1_a	1700018F24Rik	0.967594	0.388859	0.447175	Enriched
Mecom_quad2_a	Mecom	1.3617	0.388913	0.447214	Enriched
Morn5_quad1_a	Morn5	1.11818	0.389279	0.44754	Enriched
Olfr825_quad1_a	Olfr825	0.982453	0.389547	0.447754	Enriched
Ptdss1_quad1_a	Ptdss1	1.08276	0.389635	0.447832	Enriched
E130114P18Rik_quad1_a	E130114P18Rik	1.16197	0.390025	0.448233	Enriched
Cypt1_quad1_a	Cypt1	1.06649	0.390315	0.448542	Enriched
Myo18b_quad1_a	Myo18b	1.17085	0.390504	0.448736	Enriched
Zfp976_quad1_a	Zfp976	1.2829	0.391547	0.449839	Enriched
Zfp362_quad1_a	Zfp362	1.07526	0.391748	0.450047	Enriched
4930449I24Rik_quad1_a	4930449I24Rik	1.17517	0.392073	0.450397	Enriched
Olfr733_quad1_a	Olfr733	1.0517	0.393134	0.451426	Enriched
Ppargc1b_quad1_a	Ppargc1b	1.19608	0.393327	0.451624	Enriched
Akap17b_quad1_a	Akap17b	1.15437	0.393516	0.451793	Enriched
Tshz3_quad2_a	Tshz3	1.07322	0.394665	0.452965	Enriched
Ighv12-3_quad1_a	Ighv12-3	0.92409	0.394909	0.453131	Enriched
Acaa1b_quad1_a	Acaa1b	1.14184	0.395772	0.454026	Enriched
Jazf1_quad1_a	Jazf1	0.987592	0.395794	0.454027	Enriched
Cd3e_quad1_a	Cd3e	1.0809	0.395832	0.454047	Enriched
Immp2l_quad1_a	Immp2l	1.22958	0.396599	0.454783	Enriched
Olfr748_quad1_a	Olfr748	1.06478	0.397235	0.455465	Enriched
Ly6g6f_quad1_a	Ly6g6f	1.02377	0.398357	0.456607	Enriched
Gm9602_quad1_a	Gm9602	1.22137	0.399171	0.457421	Enriched
NTC_quad479_a	NTC	1.09624	0.399314	0.457513	Enriched
Evi5_quad1_a	Evi5	1.33521	0.39984	0.458044	Enriched
Olfr1093_quad1_a	Olfr1093	1.27667	0.402059	0.460416	Enriched
Sun5_quad1_a	Sun5	1.14288	0.402592	0.460954	Enriched
Atp10d_quad1_a	Atp10d	1.02426	0.404271	0.462587	Enriched
Dsg3_quad1_a	Dsg3	1.09351	0.404807	0.463103	Enriched
Lce1c_quad1_a	Lce1c	1.20623	0.404999	0.46325	Enriched
Arl14_quad1_a	Arl14	0.835838	0.407735	0.466026	Enriched
Ighv5-9_quad1_a	Ighv5-9	1.18803	0.408769	0.467073	Enriched
Shd_quad1_a	Shd	1.14922	0.408797	0.467081	Enriched
Rgs9bp_quad1_a	Rgs9bp	0.975505	0.409303	0.467585	Enriched
B3gnt3_quad1_a	B3gnt3	0.955928	0.410197	0.46846	Enriched
Exoc6b_quad1_a	Exoc6b	1.02158	0.410524	0.468785	Enriched
Gm6592_quad1_a	Gm6592	1.18663	0.411379	0.469638	Enriched
H1f9_quad1_a	H1f9	1.22041	0.41171	0.469992	Enriched
Car14_quad1_a	Car14	1.01244	0.41176	0.470024	Enriched
Tsnaxip1_quad1_a	Tsnaxip1	1.02431	0.414196	0.472558	Enriched
Dag1_quad1_a	Dag1	1.1825	0.414401	0.472718	Enriched
1700016H13Rik_quad1_a	1700016H13Rik	1.14264	0.415119	0.473363	Enriched
Etfbl_quad1_a	Etfbl	1.15972	0.416477	0.474714	Enriched
Adk_quad2_a	Adk	1.27438	0.416949	0.475177	Enriched
Cdh16_quad1_a	Cdh16	1.14006	0.417263	0.475511	Enriched
Foxn2_quad1_a	Foxn2	1.1937	0.417302	0.47553	Enriched
Cenpw_quad1_a	Cenpw	1.02218	0.418436	0.476599	Enriched
Cylc2_quad1_a	Cylc2	1.16879	0.419817	0.477973	Enriched
Exosc6_quad1_a	Exosc6	1.02655	0.419971	0.478099	Enriched
Hsf5_quad1_a	Hsf5	1.06283	0.420125	0.4782	Enriched
Chst5_quad1_a	Chst5	1.10026	0.420427	0.478493	Enriched
Arih2_quad1_a	Arih2	1.02997	0.420468	0.478514	Enriched
Btnl4_quad1_a	Btnl4	1.0356	0.420789	0.478813	Enriched
Olfr362_quad1_a	Olfr362	1.19331	0.422369	0.480429	Enriched
Gtsf1l_quad1_a	Gtsf1l	0.995617	0.42347	0.481581	Enriched
Padi1_quad1_a	Padi1	1.02445	0.424263	0.482356	Enriched
Ggact_quad2_a	Ggact	0.858673	0.424659	0.482782	Enriched
Zbtb4_quad1_a	Zbtb4	1.08475	0.425573	0.483746	Enriched
Abcf1_quad1_a	Abcf1	0.767347	0.427356	0.485469	Enriched
Pigv_quad1_a	Pigv	1.19176	0.427998	0.486148	Enriched
Il13ra2_quad1_a	Il13ra2	1.08959	0.428573	0.486776	Enriched
Maskbp3_quad1_a	Maskbp3	1.00878	0.429047	0.487232	Enriched
Pax2_quad1_a	Pax2	1.0549	0.429289	0.487462	Enriched
Spaca4_quad1_a	Spaca4	1.03231	0.430849	0.489056	Enriched
Clcn3_quad1_a	Clcn3	1.03344	0.430977	0.489176	Enriched
Tex19.2_quad1_a	Tex19.2	0.928133	0.4315	0.489694	Enriched
Zfp60_quad1_a	Zfp60	1.03517	0.431622	0.489806	Enriched
Alx1_quad1_a	Alx1	0.981901	0.431742	0.489917	Enriched
2310061N02Rik_quad1_a	2310061N02Rik	1.26424	0.431891	0.490061	Enriched
Olfr378_quad1_a	Olfr378	1.13582	0.433406	0.491703	Enriched
7530416G11Rik_quad1_a	7530416G11Rik	1.08483	0.435005	0.493491	Enriched
Pkp4_quad1_a	Pkp4	0.992395	0.43505	0.493517	Enriched
NTC_quad156_a	NTC	1.01943	0.435439	0.493857	Enriched
Swt1_quad1_a	Swt1	0.998318	0.435844	0.494263	Enriched
Gng13_quad1_a	Gng13	0.795693	0.436991	0.495513	Enriched
Prokr1_quad1_a	Prokr1	0.996414	0.438208	0.49679	Enriched
Gm2888_quad1_a	Gm2888	0.996888	0.438788	0.497396	Enriched
Plekhg3_quad1_a	Plekhg3	0.938358	0.438862	0.497454	Enriched
Jak3_quad1_a	Jak3	0.969365	0.440438	0.498956	Enriched
Tenm2_quad2_a	Tenm2	1.05441	0.440728	0.499207	Enriched
Hoxa5_quad1_a	Hoxa5	1.107	0.441221	0.499714	Enriched
Omt2a_quad1_a	Omt2a	1.05406	0.441394	0.499884	Enriched
Mrps21_quad2_a	Mrps21	1.04225	0.441832	0.500354	Enriched
BC030500_quad1_a	BC030500	1.24905	0.442182	0.500689	Enriched
Armc12_quad1_a	Armc12	1.06106	0.442752	0.50124	Enriched
Cyp2c68_quad1_a	Cyp2c68	1.01013	0.443328	0.501814	Enriched
NTC_quad81_a	NTC	1.10199	0.443602	0.502098	Enriched
Armcx4_quad1_a	Armcx4	1.19257	0.44411	0.502543	Enriched
Uhmk1_quad1_a	Uhmk1	1.06812	0.44419	0.502608	Enriched
Ppih_quad1_a	Ppih	0.949092	0.444629	0.503078	Enriched
A430005L14Rik_quad1_a	A430005L14Rik	0.914013	0.444864	0.503318	Enriched
Fzd7_quad1_a	Fzd7	0.967468	0.445981	0.504373	Enriched
Kat6b_quad1_a	Kat6b	0.816888	0.446149	0.504511	Enriched
Aldh1b1_quad1_a	Aldh1b1	0.961637	0.447277	0.505629	Enriched
Vmn1r123_quad1_a	Vmn1r123	0.986879	0.448329	0.506708	Enriched
Grb2_quad1_a	Grb2	1.07076	0.448347	0.506708	Enriched
Slc22a1_quad1_a	Slc22a1	1.00986	0.44837	0.506708	Enriched
Pagr1b_quad1_a	Pagr1b	0.936836	0.448675	0.506973	Enriched
Crtc3_quad1_a	Crtc3	0.973953	0.450119	0.508396	Enriched
NTC_quad382_a	NTC	1.04808	0.450143	0.508397	Enriched
Kank1_quad1_a	Kank1	1.01905	0.450603	0.508811	Enriched
Itm2b_quad1_a	Itm2b	1.10849	0.450642	0.508828	Enriched
Ppp1r15a_quad1_a	Ppp1r15a	0.972824	0.451031	0.509188	Enriched
Prkn_quad1_a	Prkn	1.43785	0.451152	0.509299	Enriched
Reps2_quad1_a	Reps2	1.05876	0.451833	0.509963	Enriched
Pdxp_quad1_a	Pdxp	0.922469	0.451909	0.510022	Enriched
Rapgef3_quad1_a	Rapgef3	1.06008	0.452403	0.510527	Enriched
Col4a2_quad1_a	Col4a2	1.07062	0.452486	0.510594	Enriched
Fra10ac1_quad1_a	Fra10ac1	0.771389	0.452695	0.510804	Enriched
Lama1_quad1_a	Lama1	0.953215	0.453406	0.511447	Enriched
Cog5_quad1_a	Cog5	0.864664	0.454228	0.512189	Enriched
Xndc1_quad1_a	Xndc1	1.02193	0.454725	0.512618	Enriched
Stk32b_quad1_a	Stk32b	0.977161	0.454901	0.512684	Enriched
Tmprss9_quad1_a	Tmprss9	0.949426	0.455689	0.513498	Enriched
Npc1l1_quad1_a	Npc1l1	0.954345	0.455694	0.513498	Enriched
Gm4981_quad1_a	Gm4981	0.944919	0.455955	0.513766	Enriched
Arl15_quad1_a	Arl15	0.937863	0.456062	0.51386	Enriched
Kctd8_quad1_a	Kctd8	1.01469	0.45702	0.514833	Enriched
Skint9_quad1_a	Skint9	1.16986	0.457497	0.515345	Enriched
Dda1_quad1_a	Dda1	1.01874	0.458368	0.516192	Enriched
Sh3rf1_quad1_a	Sh3rf1	1.08733	0.458841	0.516685	Enriched
C2cd4b_quad1_a	C2cd4b	1.0484	0.459581	0.517386	Enriched
Insig1_quad1_a	Insig1	1.00175	0.459823	0.517591	Enriched
OR5BS1P_quad1_a	OR5BS1P	1.04469	0.459923	0.517676	Enriched
Il25_quad1_a	Il25	1.24971	0.460305	0.518053	Enriched
Drd1_quad1_a	Drd1	0.930636	0.460595	0.518246	Enriched
Timm10b_quad1_a	Timm10b	1.01559	0.460653	0.518285	Enriched
Olfr1178_quad1_a	Olfr1178	1.16516	0.460719	0.518332	Enriched
Igkv14-130_quad2_a	Igkv14-130	1.02191	0.461012	0.518636	Enriched
Tnfrsf22_quad1_a	Tnfrsf22	1.08531	0.462307	0.519905	Enriched
Top3b_quad1_a	Top3b	1.05859	0.463359	0.520928	Enriched
Grina_quad1_a	Grina	0.920687	0.463447	0.520973	Enriched
Il15ra_quad1_a	Il15ra	0.64004	0.463681	0.521182	Enriched
Pak6_quad1_a	Pak6	0.964999	0.463819	0.52131	Enriched
Pkia_quad1_a	Pkia	1.14426	0.464139	0.521589	Enriched
Slc9a3r2_quad1_a	Slc9a3r2	0.901772	0.464545	0.521992	Enriched
Unc5c_quad1_a	Unc5c	1.07003	0.464651	0.522058	Enriched
Olfr98_quad1_a	Olfr98	0.943076	0.46502	0.522419	Enriched
Vmn2r74_quad1_a	Vmn2r74	0.829347	0.46567	0.523041	Enriched
Mrpl54_quad1_a	Mrpl54	0.966421	0.467585	0.524869	Enriched
Lrrc31_quad1_a	Lrrc31	1.02658	0.468035	0.525241	Enriched
NTC_quad260_a	NTC	0.850637	0.468935	0.526168	Enriched
Ccdc190_quad1_a	Ccdc190	1.26805	0.469093	0.526291	Enriched
A730071L15Rik_quad1_a	A730071L15Rik	0.974096	0.469708	0.526847	Enriched
Myf6_quad1_a	Myf6	0.971336	0.470054	0.527153	Enriched
Mdfic2_quad2_a	Mdfic2	0.925172	0.472422	0.529428	Enriched
Nlk_quad1_a	Nlk	1.01769	0.47268	0.529636	Enriched
Pspc1_quad1_a	Pspc1	0.809599	0.473026	0.529942	Enriched
Slc25a12_quad1_a	Slc25a12	0.966498	0.474155	0.531071	Enriched
Thrsp_quad1_a	Thrsp	0.880713	0.474356	0.531242	Enriched
Dmbx1_quad1_a	Dmbx1	1.01046	0.475729	0.53267	Enriched
Plscr2_quad1_a	Plscr2	0.936341	0.475832	0.532759	Enriched
Tmem91_quad1_a	Tmem91	0.883251	0.476229	0.533121	Enriched
Olfr345_quad1_a	Olfr345	1.04505	0.476705	0.533544	Enriched
Pex11a_quad1_a	Pex11a	0.994245	0.47725	0.534018	Enriched
NTC_quad112_a	NTC	0.997273	0.47747	0.534209	Enriched
Efcab14_quad1_a	Efcab14	0.978726	0.477526	0.534245	Enriched
Hecw2_quad1_a	Hecw2	1.02968	0.478103	0.534698	Enriched
Krtap5-1_quad1_a	Krtap5-1	0.987798	0.478775	0.53534	Enriched
Krt87_quad1_a	Krt87	0.897118	0.478852	0.535399	Enriched
Ifi208_quad1_a	Ifi208	0.822867	0.479406	0.535909	Enriched
Oog1_quad1_a	Oog1	0.774288	0.479978	0.536451	Enriched
Gstk1_quad1_a	Gstk1	0.906203	0.480147	0.5366	Enriched
Chchd6_quad1_a	Chchd6	1.01516	0.480265	0.536705	Enriched
Gm7072_quad1_a	Gm7072	0.963027	0.481156	0.537563	Enriched
Spata17_quad1_a	Spata17	0.925232	0.482258	0.538656	Enriched
Traj21_quad1_a	Traj21	0.84002	0.482832	0.539243	Enriched
Dennd5b_quad1_a	Dennd5b	0.818744	0.483741	0.540147	Enriched
Efhb_quad1_a	Efhb	0.83851	0.483976	0.540383	Enriched
Lrrfip1_quad1_a	Lrrfip1	0.646804	0.484195	0.540599	Enriched
D11Wsu47e_quad2_a	D11Wsu47e	0.985405	0.484885	0.541259	Enriched
Fank1_quad1_a	Fank1	0.88167	0.486056	0.542455	Enriched
Fdx2_quad1_a	Fdx2	0.871544	0.488723	0.545209	Enriched
2210016L21Rik_quad1_a	2210016L21Rik	0.917444	0.489779	0.546276	Enriched
Snai3_quad1_a	Snai3	0.992856	0.489891	0.546373	Enriched
Chst15_quad1_a	Chst15	0.985082	0.490222	0.54663	Enriched
Olfr781_quad1_a	Olfr781	1.03533	0.491307	0.547728	Enriched
Fam71e1_quad1_a	Fam71e1	0.80631	0.491484	0.547819	Enriched
Olfr1265_quad1_a	Olfr1265	0.723892	0.491848	0.548136	Enriched
Gli3_quad1_a	Gli3	0.955454	0.493967	0.550329	Enriched
E430018J23Rik_quad1_a	E430018J23Rik	1.05192	0.49467	0.551028	Enriched
Tmem41a_quad1_a	Tmem41a	0.840824	0.494786	0.551101	Enriched
Vpreb2_quad2_a	Vpreb2	0.88349	0.495575	0.551811	Enriched
Esr1_quad1_a	Esr1	0.861587	0.496242	0.552469	Enriched
Cib3_quad1_a	Cib3	1.01621	0.496313	0.552492	Enriched
Gm20824_quad1_a	Gm20824	0.968296	0.496356	0.552512	Enriched
Wdr5b_quad1_a	Wdr5b	0.856453	0.496412	0.552518	Enriched
Plekhg1_quad1_a	Plekhg1	0.626949	0.496659	0.552765	Enriched
Igkv14-100_quad1_a	Igkv14-100	0.974324	0.497988	0.55399	Enriched
Atpif1_quad1_a	Atpif1	0.676447	0.498932	0.554871	Enriched
Gzmc_quad1_a	Gzmc	0.907481	0.499122	0.555026	Enriched
Krt4_quad1_a	Krt4	0.895316	0.501969	0.55788	Enriched
Olfr202_quad1_a	Olfr202	0.917051	0.50223	0.558134	Enriched
Bpi_quad1_a	Bpi	0.909351	0.502934	0.558724	Enriched
Btbd35f21_quad1_a	Btbd35f21	0.698218	0.503171	0.558959	Enriched
Myct1_quad1_a	Myct1	0.896306	0.503377	0.559132	Enriched
NTC_quad24_a	NTC	1.00205	0.503494	0.559234	Enriched
Olfr1113_quad1_a	Olfr1113	0.872763	0.504231	0.560023	Enriched
Osgin1_quad1_a	Osgin1	0.862666	0.504847	0.560651	Enriched
Sowaha_quad1_a	Sowaha	0.896911	0.505078	0.560878	Enriched
Mfsd13a_quad1_a	Mfsd13a	0.944418	0.505752	0.56157	Enriched
Fam193b_quad1_a	Fam193b	0.855348	0.506409	0.562214	Enriched
Ms4a4d_quad1_a	Ms4a4d	0.79928	0.506616	0.562386	Enriched
Col28a1_quad1_a	Col28a1	0.926483	0.5068	0.562505	Enriched
Gm6871_quad1_a	Gm6871	0.832032	0.509197	0.565022	Enriched
Il16_quad1_a	Il16	0.897403	0.509491	0.56532	Enriched
Ccl27a_quad1_a	Ccl27a	0.894798	0.509943	0.565763	Enriched
Rnf149_quad1_a	Rnf149	0.893159	0.510774	0.566484	Enriched
Olfr1342_quad1_a	Olfr1342	0.883661	0.512415	0.568218	Enriched
Vmn1r32_quad1_a	Vmn1r32	0.758967	0.512693	0.568411	Enriched
Tgif2_quad1_a	Tgif2	0.942825	0.512833	0.568537	Enriched
Traf2_quad1_a	Traf2	0.842427	0.514199	0.569878	Enriched
NTC_quad290_a	NTC	0.878677	0.51439	0.570061	Enriched
Plch1_quad2_a	Plch1	0.801742	0.515871	0.57147	Enriched
Nsmaf_quad1_a	Nsmaf	0.950287	0.51621	0.57176	Enriched
Sap18b_quad1_a	Sap18b	0.891726	0.517629	0.573215	Enriched
NTC_quad19_a	NTC	0.922343	0.520452	0.576078	Enriched
Cox7c_quad1_a	Cox7c	0.708552	0.520928	0.576576	Enriched
Atxn1_quad1_a	Atxn1	0.72673	0.521794	0.577417	Enriched
Pramel18_quad1_a	Pramel18	0.815912	0.521863	0.577465	Enriched
Ascl1_quad1_a	Ascl1	0.846658	0.522287	0.577846	Enriched
Chuk_quad1_a	Chuk	0.836301	0.522976	0.578462	Enriched
Myod1_quad1_a	Myod1	0.77856	0.52336	0.578858	Enriched
F13b_quad1_a	F13b	0.845285	0.523878	0.579284	Enriched
Zbtb7a_quad2_a	Zbtb7a	0.93392	0.527046	0.582434	Enriched
Ptprb_quad1_a	Ptprb	0.902505	0.527274	0.582656	Enriched
Pomgnt2_quad1_a	Pomgnt2	0.902845	0.527558	0.582881	Enriched
Iqcf4_quad1_a	Iqcf4	0.825627	0.528276	0.583644	Enriched
Gprc5d_quad1_a	Gprc5d	0.75729	0.52838	0.583701	Enriched
Nedd4_quad1_a	Nedd4	0.746187	0.529957	0.585355	Enriched
Olfr513_quad1_a	Olfr513	0.78931	0.530462	0.585823	Enriched
Mast4_quad1_a	Mast4	0.916644	0.530948	0.586271	Enriched
Egfl8_quad1_a	Egfl8	0.792147	0.531394	0.586735	Enriched
NTC_quad319_a	NTC	0.792287	0.53307	0.588495	Enriched
Cnga1_quad1_a	Cnga1	0.794849	0.533394	0.588823	Enriched
NTC_quad347_a	NTC	0.817813	0.535003	0.59045	Enriched
Lrrc4_quad2_a	Lrrc4	0.837889	0.536101	0.59143	Enriched
Ackr3_quad1_a	Ackr3	0.873538	0.537361	0.592574	Enriched
Zmiz2_quad1_a	Zmiz2	0.849135	0.537453	0.592645	Enriched
Vmn1r48_quad1_a	Vmn1r48	0.831288	0.537964	0.593024	Enriched
Pkp2_quad1_a	Pkp2	0.871067	0.537986	0.593024	Enriched
Kcng3_quad1_a	Kcng3	0.829534	0.538432	0.593486	Enriched
Plppr4_quad1_a	Plppr4	0.875549	0.538895	0.593937	Enriched
Hebp1_quad1_a	Hebp1	0.850934	0.539576	0.594636	Enriched
Trim62_quad1_a	Trim62	0.790421	0.539585	0.594636	Enriched
Rtl8c_quad1_a	Rtl8c	0.710682	0.540426	0.595353	Enriched
H2-Q2_quad1_a	H2-Q2	0.862593	0.540544	0.595424	Enriched
Prdm8_quad1_a	Prdm8	0.694508	0.541808	0.596546	Enriched
Apoc3_quad1_a	Apoc3	0.878383	0.542493	0.59721	Enriched
Casd1_quad1_a	Casd1	0.753147	0.542924	0.597564	Enriched
Adgre4_quad1_a	Adgre4	0.825977	0.543344	0.597995	Enriched
Fabp3_quad1_a	Fabp3	0.838822	0.54503	0.59967	Enriched
Myo6_quad1_a	Myo6	0.723711	0.546363	0.600865	Enriched
Dnah1_quad1_a	Dnah1	0.801349	0.546429	0.600907	Enriched
Fut7_quad1_a	Fut7	0.848607	0.547493	0.601956	Enriched
Gpr141b_quad1_a	Gpr141b	0.664039	0.54815	0.602588	Enriched
Bmerb1_quad1_a	Bmerb1	0.721394	0.54844	0.602876	Enriched
Scart1_quad1_a	Scart1	0.835647	0.548732	0.603084	Enriched
Gnptab_quad1_a	Gnptab	0.84963	0.54874	0.603084	Enriched
Hsf1_quad1_a	Hsf1	0.746389	0.550079	0.604252	Enriched
Kcp_quad1_a	Kcp	0.708568	0.550407	0.604521	Enriched
Cdc14b_quad1_a	Cdc14b	0.877772	0.551076	0.605135	Enriched
Sbf2_quad1_a	Sbf2	0.704438	0.55124	0.605284	Enriched
Gucy2e_quad1_a	Gucy2e	0.763699	0.551762	0.605826	Enriched
Hoxa13_quad1_a	Hoxa13	0.847426	0.55273	0.606707	Enriched
Tecta_quad1_a	Tecta	0.847247	0.552806	0.60676	Enriched
Zp3r_quad1_a	Zp3r	0.846763	0.55298	0.60692	Enriched
Ceacam10_quad1_a	Ceacam10	0.901766	0.55395	0.607863	Enriched
Bmi1_quad1_a	Bmi1	0.772311	0.555147	0.608902	Enriched
Rrp1b_quad1_a	Rrp1b	0.785763	0.555237	0.60897	Enriched
Cnot11_quad1_a	Cnot11	0.880291	0.555341	0.609054	Enriched
Mepce_quad1_a	Mepce	0.632075	0.557076	0.610741	Enriched
Greb1l_quad1_a	Greb1l	0.879576	0.557119	0.610758	Enriched
Actl7b_quad1_a	Actl7b	0.752204	0.557504	0.61115	Enriched
Kdm6a_quad1_a	Kdm6a	0.789082	0.558476	0.612123	Enriched
Ubxn10_quad1_a	Ubxn10	0.773897	0.55932	0.612925	Enriched
Itga4_quad1_a	Itga4	0.604333	0.55936	0.612938	Enriched
Klhl3_quad1_a	Klhl3	0.708611	0.559602	0.613081	Enriched
Tas2r113_quad1_a	Tas2r113	0.776167	0.56023	0.613686	Enriched
Prrg3_quad1_a	Prrg3	0.741937	0.560239	0.613686	Enriched
Gata2_quad1_a	Gata2	0.744255	0.56097	0.614333	Enriched
Gm15557_quad1_a	Gm15557	0.74463	0.562572	0.615933	Enriched
NTC_quad42_a	NTC	0.822426	0.563011	0.616352	Enriched
Oog3_quad1_a	Oog3	0.850414	0.563438	0.616708	Enriched
Fut2_quad1_a	Fut2	0.734571	0.563449	0.616708	Enriched
Plp2_quad1_a	Plp2	0.743634	0.56463	0.617815	Enriched
Asnsd1_quad1_a	Asnsd1	0.69535	0.564934	0.618085	Enriched
Pcsk4_quad1_a	Pcsk4	0.768874	0.566202	0.619257	Enriched
Prtg_quad1_a	Prtg	0.693104	0.566621	0.619652	Enriched
Gm43518_quad1_a	Gm43518	0.653083	0.567068	0.620079	Enriched
Ccdc153_quad1_a	Ccdc153	0.622297	0.567734	0.620714	Enriched
NTC_quad348_a	NTC	0.844497	0.5679	0.620834	Enriched
H60c_quad1_a	H60c	0.817475	0.568254	0.621158	Enriched
Gm11111_quad1_a	Gm11111	0.734722	0.569189	0.622118	Enriched
Sh3tc1_quad1_a	Sh3tc1	0.787577	0.569413	0.622332	Enriched
Ptgdr_quad1_a	Ptgdr	0.736338	0.569655	0.622565	Enriched
Tmem35b_quad1_a	Tmem35b	0.695207	0.569826	0.622721	Enriched
Spink6_quad1_a	Spink6	0.784851	0.570282	0.623157	Enriched
Nudt10_quad1_a	Nudt10	0.734759	0.571674	0.624429	Enriched
Pgf_quad1_a	Pgf	0.734791	0.572321	0.625072	Enriched
Sfrp5_quad1_a	Sfrp5	0.673955	0.572989	0.625771	Enriched
Ephb1_quad1_a	Ephb1	0.771674	0.573748	0.626506	Enriched
Semp2l1_quad1_a	Semp2l1	0.699839	0.574075	0.626832	Enriched
Olfr1445_quad1_a	Olfr1445	0.805627	0.574719	0.627441	Enriched
Cyp2w1_quad1_a	Cyp2w1	0.671559	0.575339	0.627961	Enriched
Shank1_quad1_a	Shank1	0.735155	0.576153	0.628661	Enriched
Aldoart2_quad1_a	Aldoart2	0.803555	0.576544	0.629025	Enriched
Ighv14-2_quad1_a	Ighv14-2	0.621745	0.577344	0.629741	Enriched
Zswim9_quad1_a	Zswim9	0.711994	0.577873	0.630254	Enriched
Gcat_quad1_a	Gcat	0.701281	0.57837	0.630734	Enriched
Nlrp4b_quad1_a	Nlrp4b	0.835827	0.578801	0.63111	Enriched
Tnc_quad1_a	Tnc	0.65106	0.579101	0.631374	Enriched
Arid3c_quad1_a	Arid3c	0.77173	0.579172	0.63142	Enriched
Nxpe5_quad1_a	Nxpe5	0.669842	0.580015	0.632181	Enriched
Pdgfb_quad1_a	Pdgfb	0.644877	0.580057	0.632195	Enriched
Abhd17b_quad1_a	Abhd17b	0.805106	0.580893	0.632981	Enriched
BC024139_quad1_a	BC024139	0.660584	0.581404	0.633506	Enriched
Zyg11b_quad1_a	Zyg11b	0.715744	0.581514	0.633594	Enriched
Trbv20_quad1_a	Trbv20	0.723482	0.581759	0.633818	Enriched
Ppib_quad1_a	Ppib	0.801847	0.582947	0.63506	Enriched
Pgp_quad1_a	Pgp	0.789916	0.583195	0.635299	Enriched
Retnlg_quad1_a	Retnlg	0.709237	0.583486	0.635552	Enriched
5430401F13Rik_quad1_a	5430401F13Rik	0.674983	0.58622	0.638212	Enriched
Olfr402_quad1_a	Olfr402	0.619023	0.586448	0.638397	Enriched
Stk38_quad1_a	Stk38	0.746661	0.586557	0.638484	Enriched
Asb2_quad1_a	Asb2	0.754069	0.586742	0.638653	Enriched
Gm11487_quad1_a	Gm11487	0.562068	0.587547	0.639466	Enriched
Ism2_quad1_a	Ism2	0.750052	0.589835	0.641605	Enriched
Gimap4_quad1_a	Gimap4	0.537384	0.590064	0.641821	Enriched
Gm12790_quad1_a	Gm12790	0.703022	0.590164	0.641899	Enriched
Cyp2f2_quad1_a	Cyp2f2	0.735885	0.590219	0.641927	Enriched
B3galt5_quad1_a	B3galt5	0.691449	0.590548	0.642189	Enriched
Vmn1r178_quad1_a	Vmn1r178	0.770866	0.59135	0.6429	Enriched
Skor2_quad2_a	Skor2	0.696428	0.59146	0.642956	Enriched
Clmn_quad1_a	Clmn	0.749535	0.591879	0.643348	Enriched
Strn4_quad1_a	Strn4	0.550588	0.592852	0.644154	Enriched
Marcksl1_quad1_a	Marcksl1	0.706633	0.592857	0.644154	Enriched
Abcb1a_quad1_a	Abcb1a	0.525678	0.593013	0.64426	Enriched
Olfr142_quad1_a	Olfr142	0.623353	0.593358	0.644571	Enriched
Ptafr_quad1_a	Ptafr	0.754405	0.593422	0.644609	Enriched
Pomk_quad1_a	Pomk	0.675231	0.594423	0.645535	Enriched
Ints6l_quad1_a	Ints6l	0.710661	0.594995	0.646061	Enriched
Smr3a_quad1_a	Smr3a	0.692488	0.595075	0.646115	Enriched
Fam120a_quad1_a	Fam120a	0.672589	0.595263	0.646287	Enriched
Crb3_quad1_a	Crb3	0.715062	0.596076	0.647042	Enriched
Olfr102_quad1_a	Olfr102	0.729854	0.597316	0.648259	Enriched
Olfr104-ps_quad1_a	Olfr104-ps	0.701233	0.597586	0.648517	Enriched
Rasgef1b_quad2_a	Rasgef1b	0.78517	0.598329	0.649165	Enriched
Ptx3_quad1_a	Ptx3	0.758969	0.598381	0.649189	Enriched
Gm49383_quad1_a	Gm49383	0.623509	0.599993	0.650873	Enriched
Bod1_quad1_a	Bod1	0.718523	0.600064	0.650918	Enriched
Olfr474_quad1_a	Olfr474	0.599719	0.600348	0.651161	Enriched
Ccl11_quad1_a	Ccl11	0.703383	0.600993	0.651796	Enriched
Lrrtm3_quad1_a	Lrrtm3	0.688836	0.601967	0.652691	Enriched
NTC_quad172_a	NTC	0.624186	0.602365	0.65309	Enriched
Kcnq2_quad1_a	Kcnq2	0.679428	0.602428	0.653126	Enriched
Map3k9_quad1_a	Map3k9	0.671156	0.602624	0.653306	Enriched
Pglyrp2_quad1_a	Pglyrp2	0.835947	0.603595	0.654228	Enriched
Iqschfp_quad1_a	Iqschfp	0.577809	0.604263	0.654888	Enriched
Lce3f_quad1_a	Lce3f	0.7017	0.604506	0.655118	Enriched
Tbx20_quad1_a	Tbx20	0.572172	0.604695	0.655291	Enriched
Pla2r1_quad1_a	Pla2r1	0.499585	0.605893	0.656524	Enriched
Cpt1c_quad1_a	Cpt1c	0.611115	0.605939	0.656541	Enriched
Pias4_quad1_a	Pias4	0.749462	0.606379	0.656962	Enriched
Tmem251_quad2_a	Tmem251	0.709515	0.606397	0.656962	Enriched
Dnaja3_quad1_a	Dnaja3	0.561597	0.606536	0.657025	Enriched
Pigb_quad1_a	Pigb	0.738074	0.607282	0.657573	Enriched
Elmod3_quad1_a	Elmod3	0.683084	0.607445	0.657717	Enriched
Cldn2_quad1_a	Cldn2	0.698392	0.608192	0.658395	Enriched
Shld2_quad1_a	Shld2	0.658588	0.608479	0.658641	Enriched
Pou1f1_quad1_a	Pou1f1	0.71626	0.608858	0.659018	Enriched
Krt19_quad1_a	Krt19	0.609319	0.609028	0.65917	Enriched
Dusp19_quad1_a	Dusp19	0.635647	0.611254	0.661252	Enriched
Sgsm3_quad1_a	Sgsm3	0.623524	0.611793	0.661802	Enriched
Olfr487_quad1_a	Olfr487	0.666421	0.611919	0.661891	Enriched
Lrp8_quad1_a	Lrp8	0.617027	0.612702	0.662621	Enriched
Hoxa1_quad1_a	Hoxa1	0.680618	0.613235	0.663165	Enriched
Prcd_quad1_a	Prcd	0.755462	0.613441	0.663355	Enriched
Prdx4_quad1_a	Prdx4	0.758359	0.615624	0.665386	Enriched
Htra1_quad1_a	Htra1	0.67194	0.615741	0.66548	Enriched
Smim11_quad1_a	Smim11	0.618893	0.615824	0.665536	Enriched
Pknox1_quad1_a	Pknox1	0.706164	0.615986	0.66568	Enriched
Gm26965_quad1_a	Gm26965	0.67743	0.617181	0.666806	Enriched
Pitx1_quad1_a	Pitx1	0.604415	0.617705	0.667306	Enriched
Atp13a1_quad1_a	Atp13a1	0.503406	0.618141	0.667711	Enriched
Dcun1d3_quad1_a	Dcun1d3	0.596171	0.618864	0.668393	Enriched
Igkv6-20_quad1_a	Igkv6-20	0.487463	0.619021	0.6685	Enriched
Tmem89_quad1_a	Tmem89	0.640907	0.619025	0.6685	Enriched
Usp9x_quad1_a	Usp9x	0.655156	0.619279	0.668676	Enriched
Olfr777_quad1_a	Olfr777	0.692057	0.619495	0.668843	Enriched
NTC_quad218_a	NTC	0.620055	0.620067	0.669361	Enriched
Atp6v1e2_quad1_a	Atp6v1e2	0.723293	0.620302	0.669582	Enriched
Ccdc30_quad2_a	Ccdc30	0.691889	0.62073	0.669945	Enriched
Nid2_quad1_a	Nid2	0.615338	0.622558	0.671818	Enriched
Neil2_quad1_a	Neil2	0.6009	0.623056	0.672256	Enriched
Adnp_quad1_a	Adnp	0.576896	0.623517	0.672687	Enriched
Fxyd5_quad1_a	Fxyd5	0.619639	0.624213	0.673355	Enriched
Smcr8_quad1_a	Smcr8	0.68082	0.624742	0.673809	Enriched
Lman1_quad1_a	Lman1	0.734577	0.624983	0.674035	Enriched
Draxin_quad1_a	Draxin	0.583091	0.62603	0.675083	Enriched
Panx2_quad1_a	Panx2	0.665301	0.626946	0.675952	Enriched
Wdr20_quad1_a	Wdr20	0.505815	0.629548	0.678457	Enriched
Tube1_quad1_a	Tube1	0.489211	0.629983	0.678859	Enriched
Otx1_quad1_a	Otx1	0.58874	0.630187	0.679045	Enriched
A930003A15Rik_quad1_a	A930003A15Rik	0.594462	0.630705	0.679536	Enriched
Pik3ca_quad1_a	Pik3ca	0.592818	0.632321	0.681177	Enriched
Mypop_quad1_a	Mypop	0.63394	0.632622	0.681467	Enriched
Fsip2_quad1_a	Fsip2	0.43948	0.635279	0.684094	Enriched
H2al1m_quad1_a	H2al1m	0.678842	0.635517	0.684317	Enriched
Glra4_quad1_a	Glra4	0.659433	0.635841	0.684632	Enriched
Map2k1_quad1_a	Map2k1	0.678376	0.636257	0.685008	Enriched
NTC_quad406_a	NTC	0.598568	0.636619	0.685334	Enriched
Stk38l_quad1_a	Stk38l	0.652459	0.637219	0.685946	Enriched
Snrpa_quad1_a	Snrpa	0.507262	0.637884	0.686491	Enriched
Nxph1_quad1_a	Nxph1	0.67885	0.637945	0.686491	Enriched
Rps13_quad1_a	Rps13	0.600762	0.638214	0.686713	Enriched
Zcchc18_quad1_a	Zcchc18	0.671241	0.638338	0.686813	Enriched
Igkv14-111_quad1_a	Igkv14-111	0.599249	0.639182	0.687687	Enriched
1700030J22Rik_quad1_a	1700030J22Rik	0.650557	0.640038	0.688498	Enriched
Ccdc146_quad1_a	Ccdc146	0.643102	0.640062	0.688498	Enriched
Olfr231_quad1_a	Olfr231	0.613559	0.640867	0.689229	Enriched
Gpr141_quad1_a	Gpr141	0.659699	0.640912	0.689243	Enriched
Rbm4_quad1_a	Rbm4	0.602532	0.64167	0.68999	Enriched
Eif4g3_quad1_a	Eif4g3	0.635617	0.641782	0.690043	Enriched
Bbs1_quad1_a	Bbs1	0.553593	0.642004	0.690248	Enriched
Gm14124_quad1_a	Gm14124	0.67816	0.642313	0.690512	Enriched
Ostn_quad1_a	Ostn	0.552119	0.642529	0.69071	Enriched
Ighv1-81_quad2_a	Ighv1-81	0.691722	0.643269	0.691437	Enriched
Pygm_quad1_a	Pygm	0.575538	0.643846	0.691921	Enriched
Alox8_quad1_a	Alox8	0.565671	0.644306	0.692381	Enriched
Itih3_quad1_a	Itih3	0.66252	0.644626	0.692692	Enriched
Bcl6_quad1_a	Bcl6	0.627778	0.644847	0.692861	Enriched
Zfp618_quad1_a	Zfp618	0.651567	0.645246	0.693256	Enriched
NTC_quad180_a	NTC	0.598013	0.64554	0.693537	Enriched
Col5a2_quad1_a	Col5a2	0.600017	0.645707	0.693649	Enriched
1700020L13Rik_quad1_a	1700020L13Rik	0.62311	0.645764	0.693676	Enriched
Nelfe_quad1_a	Nelfe	0.51994	0.646936	0.694798	Enriched
Lrrc4_quad1_a	Lrrc4	0.640026	0.64774	0.695423	Enriched
Evi5l_quad1_a	Evi5l	0.646866	0.647912	0.695573	Enriched
Olfr467_quad1_a	Olfr467	0.652941	0.648246	0.695897	Enriched
Slc22a8_quad1_a	Slc22a8	0.559902	0.648866	0.696451	Enriched
Pdcd6_quad1_a	Pdcd6	0.628618	0.649765	0.697226	Enriched
Armcx1_quad1_a	Armcx1	0.652652	0.649847	0.697239	Enriched
NTC_quad53_a	NTC	0.521927	0.65	0.69737	Enriched
Zfp418_quad1_a	Zfp418	0.641532	0.650097	0.69744	Enriched
Carlr_quad1_a	Carlr	0.543058	0.650909	0.698276	Enriched
Gjc3_quad1_a	Gjc3	0.647548	0.65109	0.698436	Enriched
Pou2af1_quad1_a	Pou2af1	0.581881	0.651655	0.698905	Enriched
Spock1_quad1_a	Spock1	0.641047	0.65283	0.700062	Enriched
Esrrg_quad2_a	Esrrg	0.622557	0.652876	0.700077	Enriched
NTC_quad295_a	NTC	0.571607	0.653325	0.700524	Enriched
Nfatc4_quad1_a	Nfatc4	0.615702	0.65386	0.700994	Enriched
1700003H04Rik_quad1_a	1700003H04Rik	0.518986	0.65427	0.701332	Enriched
C6_quad1_a	C6	0.555006	0.654385	0.701391	Enriched
Fam229b_quad1_a	Fam229b	0.682181	0.65439	0.701391	Enriched
Tpgs2_quad1_a	Tpgs2	0.601972	0.655635	0.702485	Enriched
Rab39_quad1_a	Rab39	0.590323	0.656498	0.703286	Enriched
Hfe_quad1_a	Hfe	0.554866	0.657984	0.704656	Enriched
Cxcl1_quad1_a	Cxcl1	0.784684	0.658917	0.705551	Enriched
Cct3_quad1_a	Cct3	0.471921	0.659202	0.705753	Enriched
Olfr275_quad1_a	Olfr275	0.486282	0.659712	0.70623	Enriched
Klc3_quad1_a	Klc3	0.51263	0.660864	0.707394	Enriched
Igkv4-68_quad1_a	Igkv4-68	0.455333	0.661344	0.707838	Enriched
Mmachc_quad1_a	Mmachc	0.544533	0.661628	0.708107	Enriched
Hdac10_quad1_a	Hdac10	0.547129	0.661677	0.708126	Enriched
Tmem40_quad1_a	Tmem40	0.564924	0.662616	0.708957	Enriched
Pom121l12_quad1_a	Pom121l12	0.594542	0.662791	0.70911	Enriched
Srarp_quad2_a	Srarp	0.562208	0.662948	0.709208	Enriched
Mcts2_quad1_a	Mcts2	0.61532	0.663042	0.709239	Enriched
Olfr680-ps1_quad1_a	Olfr680-ps1	0.594555	0.663215	0.709389	Enriched
Cracd_quad1_a	Cracd	0.576712	0.663395	0.709512	Enriched
Pcdhgb1_quad1_a	Pcdhgb1	0.543486	0.66411	0.710207	Enriched
Rnf225_quad1_a	Rnf225	0.50026	0.66488	0.710996	Enriched
Atrnl1_quad1_a	Atrnl1	0.437584	0.665069	0.711129	Enriched
Gm21028_quad1_a	Gm21028	0.618073	0.665344	0.711318	Enriched
Cox7a1_quad1_a	Cox7a1	0.544203	0.666703	0.712632	Enriched
NTC_quad376_a	NTC	0.564803	0.667225	0.71312	Enriched
NTC_quad83_a	NTC	0.592113	0.667736	0.713562	Enriched
Vmn1r201_quad1_a	Vmn1r201	0.523175	0.668634	0.714416	Enriched
Kcnj11_quad1_a	Kcnj11	0.558703	0.668897	0.714663	Enriched
Vmn2r43_quad1_a	Vmn2r43	0.59013	0.669216	0.714933	Enriched
Tnfrsf23_quad1_a	Tnfrsf23	0.491808	0.669329	0.715019	Enriched
Larp1_quad1_a	Larp1	0.577302	0.670182	0.715861	Enriched
Olfr1131_quad1_a	Olfr1131	0.440078	0.671344	0.717031	Enriched
Vmn2r37_quad1_a	Vmn2r37	0.533083	0.671626	0.717297	Enriched
Hbb-bh1_quad1_a	Hbb-bh1	0.551738	0.672047	0.717677	Enriched
Tmem167b_quad1_a	Tmem167b	0.506831	0.674386	0.719789	Enriched
Asxl1_quad1_a	Asxl1	0.457656	0.674422	0.719791	Enriched
Atp12a_quad1_a	Atp12a	0.503689	0.67521	0.720597	Enriched
Ighv1-67_quad1_a	Ighv1-67	0.494808	0.676071	0.72134	Enriched
5730409E04Rik_quad1_a	5730409E04Rik	0.635768	0.676531	0.72176	Enriched
Ppp1r12b_quad1_a	Ppp1r12b	0.529026	0.67751	0.722735	Enriched
Paip2b_quad1_a	Paip2b	0.612537	0.677793	0.723001	Enriched
Pebp4_quad2_a	Pebp4	0.431351	0.678739	0.723904	Enriched
Krt82_quad1_a	Krt82	0.525162	0.679302	0.724399	Enriched
Cbll1_quad1_a	Cbll1	0.629575	0.679519	0.72456	Enriched
Il36rn_quad1_a	Il36rn	0.542601	0.679689	0.724705	Enriched
Cxcl13_quad1_a	Cxcl13	0.501048	0.679869	0.724839	Enriched
Midn_quad1_a	Midn	0.553045	0.680631	0.725533	Enriched
Drd2_quad1_a	Drd2	0.564429	0.681722	0.726555	Enriched
Tmeff1_quad1_a	Tmeff1	0.444036	0.681763	0.726563	Enriched
Gm9_quad1_a	Gm9	0.616375	0.682662	0.727414	Enriched
Gm11096_quad1_a	Gm11096	0.470406	0.682823	0.72755	Enriched
Clec4b1_quad1_a	Clec4b1	0.539203	0.683436	0.728097	Enriched
Snx21_quad1_a	Snx21	0.523344	0.683785	0.728398	Enriched
Gm21671_quad1_a	Gm21671	0.546764	0.684579	0.729066	Enriched
5530401A14Rik_quad1_a	5530401A14Rik	0.512602	0.684832	0.729264	Enriched
Gpcpd1_quad1_a	Gpcpd1	0.574533	0.687206	0.731614	Enriched
NTC_quad397_a	NTC	0.584719	0.688444	0.73279	Enriched
H2ac12_quad1_a	H2ac12	0.552965	0.688586	0.732905	Enriched
Inka2_quad1_a	Inka2	0.478601	0.689556	0.733866	Enriched
Cyyr1_quad1_a	Cyyr1	0.547405	0.689962	0.734187	Enriched
Elk4_quad1_a	Elk4	0.521152	0.690026	0.734187	Enriched
Gle1_quad1_a	Gle1	0.500506	0.690374	0.734414	Enriched
Leng1_quad1_a	Leng1	0.45886	0.691869	0.735826	Enriched
Olfr1204_quad1_a	Olfr1204	0.413911	0.692735	0.736676	Enriched
Ehmt1_quad1_a	Ehmt1	0.517646	0.692944	0.736862	Enriched
Slc35g2_quad1_a	Slc35g2	0.51832	0.693414	0.737326	Enriched
Ccl20_quad1_a	Ccl20	0.460227	0.69422	0.738075	Enriched
Gm17651_quad1_a	Gm17651	0.547999	0.694543	0.738347	Enriched
Dnpep_quad1_a	Dnpep	0.481313	0.695277	0.739019	Enriched
Slitrk6_quad1_a	Slitrk6	0.446121	0.695515	0.7392	Enriched
Olfr263_quad1_a	Olfr263	0.373099	0.69572	0.739346	Enriched
Ccl24_quad1_a	Ccl24	0.498245	0.696982	0.74058	Enriched
Mylk3_quad1_a	Mylk3	0.484026	0.697127	0.740698	Enriched
NTC_quad229_a	NTC	0.531588	0.697311	0.740856	Enriched
Olfr1502_quad1_a	Olfr1502	0.54391	0.69747	0.74099	Enriched
Fam216b_quad1_a	Fam216b	0.575081	0.697603	0.741059	Enriched
Daglb_quad1_a	Daglb	0.475415	0.697811	0.741245	Enriched
Dpp3_quad1_a	Dpp3	0.471935	0.70113	0.744299	Enriched
Scgb2b11_quad1_a	Scgb2b11	0.490856	0.701599	0.744725	Enriched
Hsd17b1_quad1_a	Hsd17b1	0.500527	0.702029	0.745045	Enriched
Paxx_quad1_a	Paxx	0.502357	0.702407	0.745402	Enriched
Kcnt1_quad1_a	Kcnt1	0.473878	0.703021	0.745909	Enriched
Irf1_quad1_a	Irf1	0.542344	0.703222	0.746064	Enriched
Mettl22_quad1_a	Mettl22	0.415774	0.703476	0.746282	Enriched
Irx5_quad1_a	Irx5	0.483063	0.705536	0.748323	Enriched
Olfr156_quad1_a	Olfr156	0.518888	0.706308	0.749032	Enriched
Olfr1353_quad1_a	Olfr1353	0.504994	0.707935	0.750467	Enriched
Klk1b21_quad1_a	Klk1b21	0.466652	0.708022	0.750523	Enriched
NTC_quad70_a	NTC	0.532705	0.7087	0.751132	Enriched
Zbtb18_quad1_a	Zbtb18	0.528728	0.709341	0.751775	Enriched
Abca2_quad1_a	Abca2	0.448621	0.709405	0.751807	Enriched
Vmn1r226_quad1_a	Vmn1r226	0.480016	0.710044	0.752374	Enriched
Chac1_quad1_a	Chac1	0.459795	0.710303	0.752612	Enriched
Cxcr5_quad1_a	Cxcr5	0.456837	0.710881	0.753115	Enriched
Cfhr2_quad1_a	Cfhr2	0.559256	0.71111	0.753321	Enriched
Acbd4_quad1_a	Acbd4	0.507013	0.711717	0.753891	Enriched
Zdhhc16_quad1_a	Zdhhc16	0.496912	0.712615	0.754769	Enriched
Bpifa1_quad1_a	Bpifa1	0.481312	0.712885	0.754982	Enriched
Abca15_quad1_a	Abca15	0.416385	0.714208	0.756255	Enriched
Olfr982_quad1_a	Olfr982	0.461552	0.715014	0.75698	Enriched
Itfg2_quad1_a	Itfg2	0.494571	0.715222	0.757163	Enriched
Rprd1b_quad1_a	Rprd1b	0.430626	0.716232	0.75816	Enriched
Slc35b3_quad1_a	Slc35b3	0.531483	0.716285	0.758178	Enriched
Cldn18_quad1_a	Cldn18	0.471722	0.716378	0.758223	Enriched
Sema3d_quad1_a	Sema3d	0.494199	0.717502	0.759283	Enriched
Klk1b24_quad1_a	Klk1b24	0.481875	0.718217	0.760003	Enriched
Slc5a5_quad1_a	Slc5a5	0.407667	0.719704	0.761319	Enriched
Tpm2_quad1_a	Tpm2	0.468641	0.72027	0.76188	Enriched
Crtap_quad1_a	Crtap	0.436735	0.720688	0.762248	Enriched
Atp13a4_quad1_a	Atp13a4	0.425157	0.721978	0.763465	Enriched
Lilra6_quad1_a	Lilra6	0.441297	0.723315	0.764708	Enriched
Polr3g_quad1_a	Polr3g	0.555228	0.723323	0.764708	Enriched
Polr3k_quad1_a	Polr3k	0.53012	0.724974	0.7663	Enriched
Mthfd2l_quad1_a	Mthfd2l	0.44868	0.725222	0.766525	Enriched
Man2b2_quad1_a	Man2b2	0.414676	0.725628	0.766917	Enriched
Hyal2_quad1_a	Hyal2	0.48589	0.72571	0.766967	Enriched
Mkrn2os_quad1_a	Mkrn2os	0.494048	0.725902	0.767067	Enriched
Cd320_quad1_a	Cd320	0.486013	0.72591	0.767067	Enriched
Ssr4_quad1_a	Ssr4	0.512714	0.726008	0.767134	Enriched
Filip1l_quad2_a	Filip1l	0.552968	0.72716	0.768276	Enriched
Zscan5b_quad1_a	Zscan5b	0.415962	0.727276	0.768362	Enriched
Gm49345_quad1_a	Gm49345	0.50906	0.727369	0.768423	Enriched
Igsf23_quad1_a	Igsf23	0.50354	0.727616	0.768647	Enriched
Trcg1_quad1_a	Trcg1	0.427829	0.727734	0.768734	Enriched
Gm45928_quad1_a	Gm45928	0.43801	0.727829	0.768797	Enriched
Olfr746_quad1_a	Olfr746	0.372939	0.728095	0.769004	Enriched
Spock2_quad1_a	Spock2	0.380276	0.730487	0.771232	Enriched
Ankrd52_quad1_a	Ankrd52	0.410644	0.732178	0.77298	Enriched
Tmprss11d_quad1_a	Tmprss11d	0.456192	0.732271	0.773041	Enriched
Fcer1g_quad1_a	Fcer1g	0.496547	0.732423	0.773165	Enriched
NTC_quad138_a	NTC	0.466553	0.732555	0.773267	Enriched
Rab33b_quad1_a	Rab33b	0.43957	0.732729	0.773384	Enriched
Rd3_quad1_a	Rd3	0.468065	0.732738	0.773384	Enriched
Mrgprb1_quad1_a	Mrgprb1	0.339325	0.732875	0.773492	Enriched
1700024G13Rik_quad1_a	1700024G13Rik	0.466515	0.73302	0.773575	Enriched
Gm29797_quad1_a	Gm29797	0.494177	0.733034	0.773575	Enriched
Vmn2r87_quad1_a	Vmn2r87	0.491971	0.73306	0.773575	Enriched
Sprr1b_quad1_a	Sprr1b	0.486304	0.733215	0.773701	Enriched
Chst7_quad1_a	Chst7	0.43932	0.734561	0.775047	Enriched
Olfr812_quad1_a	Olfr812	0.50962	0.735071	0.775473	Enriched
Zcchc4_quad1_a	Zcchc4	0.468398	0.735121	0.775489	Enriched
Bcl2l13_quad1_a	Bcl2l13	0.442099	0.735618	0.775937	Enriched
Vmn1r16_quad1_a	Vmn1r16	0.414631	0.735712	0.775985	Enriched
Pthlh_quad1_a	Pthlh	0.475798	0.7361	0.776296	Enriched
Klhdc3_quad1_a	Klhdc3	0.344611	0.736666	0.776819	Enriched
Cyp2c23_quad1_a	Cyp2c23	0.460088	0.738216	0.778227	Enriched
Prrt1_quad1_a	Prrt1	0.420876	0.738315	0.778294	Enriched
Socs1_quad1_a	Socs1	0.492334	0.738412	0.778359	Enriched
Slc6a1_quad1_a	Slc6a1	0.45234	0.739526	0.779308	Enriched
Kdelr1_quad1_a	Kdelr1	0.453279	0.740146	0.779886	Enriched
Colec10_quad1_a	Colec10	0.426768	0.7407	0.780394	Enriched
2310030G06Rik_quad1_a	2310030G06Rik	0.410228	0.74108	0.780719	Enriched
A530084C06Rik_quad1_a	A530084C06Rik	0.460359	0.74123	0.780803	Enriched
Vmn1r221_quad1_a	Vmn1r221	0.40797	0.744306	0.783804	Enriched
Wfdc12_quad1_a	Wfdc12	0.460926	0.744331	0.783804	Enriched
Glipr1l2_quad1_a	Glipr1l2	0.3352	0.744411	0.783851	Enriched
NTC_quad11_a	NTC	0.421753	0.744471	0.783877	Enriched
Zfp3_quad1_a	Zfp3	0.398887	0.744571	0.783908	Enriched
P2ry13_quad1_a	P2ry13	0.432913	0.744573	0.783908	Enriched
Olfr711_quad1_a	Olfr711	0.483876	0.745346	0.784571	Enriched
Syt5_quad1_a	Syt5	0.354822	0.74574	0.78491	Enriched
Polr1b_quad1_a	Polr1b	0.377315	0.746488	0.785659	Enriched
Vmn1r58_quad1_a	Vmn1r58	0.436067	0.747183	0.786202	Enriched
Trav4-4-dv10_quad1_a	Trav4-4-dv10	0.300842	0.747735	0.786745	Enriched
Gm6358_quad1_a	Gm6358	0.3964	0.747818	0.786789	Enriched
Atp5g1_quad1_a	Atp5g1	0.454521	0.747849	0.786789	Enriched
Clip4_quad1_a	Clip4	0.432053	0.74818	0.787061	Enriched
Olfr1378_quad1_a	Olfr1378	0.328166	0.748253	0.787088	Enriched
Renbp_quad1_a	Renbp	0.459386	0.748315	0.78709	Enriched
Kng1_quad1_a	Kng1	0.35386	0.748428	0.78717	Enriched
Cbx7_quad1_a	Cbx7	0.417674	0.749594	0.788284	Enriched
En2_quad1_a	En2	0.436717	0.749721	0.788341	Enriched
Iglj2_quad1_a	Iglj2	0.440826	0.749964	0.788559	Enriched
Gm17359_quad2_a	Gm17359	0.355287	0.750263	0.788797	Enriched
Armc2_quad1_a	Armc2	0.346759	0.750366	0.788867	Enriched
Madd_quad1_a	Madd	0.417755	0.750549	0.789022	Enriched
Coro7_quad1_a	Coro7	0.39279	0.750681	0.789123	Enriched
Olfr127_quad1_a	Olfr127	0.395054	0.750837	0.789249	Enriched
Plcxd3_quad1_a	Plcxd3	0.461206	0.751307	0.789667	Enriched
Ankfn1_quad1_a	Ankfn1	0.392648	0.751532	0.789866	Enriched
Vmn1r77_quad1_a	Vmn1r77	0.423261	0.751615	0.789915	Enriched
Prss33_quad1_a	Prss33	0.39526	0.752196	0.790412	Enriched
Ankrd63_quad1_a	Ankrd63	0.458482	0.752314	0.790498	Enriched
Hs3st3b1_quad1_a	Hs3st3b1	0.388668	0.753135	0.791185	Enriched
Mapk8ip3_quad1_a	Mapk8ip3	0.474265	0.753438	0.79145	Enriched
6430548M08Rik_quad1_a	6430548M08Rik	0.407005	0.7539	0.791859	Enriched
Klhl31_quad1_a	Klhl31	0.44999	0.754356	0.792273	Enriched
Epn3_quad1_a	Epn3	0.406975	0.754367	0.792273	Enriched
Gm20538_quad1_a	Gm20538	0.47473	0.755406	0.793212	Enriched
Hamp_quad1_a	Hamp	0.323836	0.755649	0.793429	Enriched
Gsg1l_quad2_a	Gsg1l	0.391416	0.756299	0.794035	Enriched
Smdt1_quad1_a	Smdt1	0.392384	0.756434	0.79414	Enriched
Sowahd_quad1_a	Sowahd	0.413959	0.757406	0.795083	Enriched
Olfr775_quad1_a	Olfr775	0.462644	0.757478	0.795121	Enriched
Satb1_quad1_a	Satb1	0.419064	0.757561	0.795149	Enriched
Tbc1d23_quad1_a	Tbc1d23	0.406508	0.75798	0.795496	Enriched
Myh15_quad1_a	Myh15	0.338906	0.760348	0.797789	Enriched
Cckar_quad1_a	Cckar	0.366407	0.761176	0.798581	Enriched
Edn2_quad1_a	Edn2	0.386706	0.761686	0.799039	Enriched
Vac14_quad1_a	Vac14	0.366513	0.762286	0.799554	Enriched
Rpl29_quad1_a	Rpl29	0.438607	0.762777	0.799992	Enriched
Olfr1143_quad1_a	Olfr1143	0.375042	0.763121	0.800315	Enriched
Numbl_quad1_a	Numbl	0.426162	0.764353	0.801491	Enriched
Plekhg2_quad1_a	Plekhg2	0.394538	0.765306	0.802413	Enriched
Gm10024_quad1_a	Gm10024	0.39354	0.766502	0.803436	Enriched
Cpxm2_quad1_a	Cpxm2	0.43212	0.766823	0.803734	Enriched
Mafk_quad1_a	Mafk	0.402351	0.767033	0.803916	Enriched
Zkscan14_quad1_a	Zkscan14	0.407083	0.767862	0.804708	Enriched
Sft2d3_quad1_a	Sft2d3	0.380497	0.767993	0.804806	Enriched
Cebpa_quad1_a	Cebpa	0.42614	0.769005	0.805519	Enriched
Csf1r_quad1_a	Csf1r	0.388317	0.769201	0.805685	Enriched
Insc_quad1_a	Insc	0.414992	0.771135	0.807556	Enriched
Serinc2_quad1_a	Serinc2	0.410971	0.771727	0.808138	Enriched
Pdlim4_quad1_a	Pdlim4	0.352498	0.772934	0.809325	Enriched
Bpifa6_quad1_a	Bpifa6	0.267224	0.773116	0.809476	Enriched
Best2_quad1_a	Best2	0.422935	0.774278	0.810499	Enriched
Trgv4_quad1_a	Trgv4	0.347903	0.775675	0.811844	Enriched
Stx6_quad1_a	Stx6	0.374582	0.775777	0.811911	Enriched
Dqx1_quad1_a	Dqx1	0.35773	0.775849	0.811911	Enriched
Fxyd2_quad1_a	Fxyd2	0.434999	0.776291	0.812334	Enriched
Tmem143_quad1_a	Tmem143	0.357613	0.776592	0.812532	Enriched
Klk15_quad1_a	Klk15	0.395548	0.777187	0.813116	Enriched
Olfr419_quad1_a	Olfr419	0.323253	0.77733	0.813227	Enriched
Eif1ad18_quad1_a	Eif1ad18	0.383073	0.777515	0.813381	Enriched
Pacsin2_quad1_a	Pacsin2	0.379046	0.779202	0.814951	Enriched
Sdccag8_quad1_a	Sdccag8	0.332521	0.779516	0.81524	Enriched
Fam25c_quad1_a	Fam25c	0.347534	0.779874	0.815575	Enriched
Piga_quad1_a	Piga	0.372806	0.78001	0.815652	Enriched
Ankrd60_quad1_a	Ankrd60	0.388364	0.780092	0.815687	Enriched
Selplg_quad1_a	Selplg	0.348861	0.780607	0.816137	Enriched
Lactb_quad1_a	Lactb	0.355938	0.780635	0.816137	Enriched
Olfr1183_quad1_a	Olfr1183	0.322146	0.780998	0.816439	Enriched
Fah_quad1_a	Fah	0.359266	0.781517	0.816864	Enriched
Magee2_quad1_a	Magee2	0.309808	0.781663	0.816912	Enriched
Olfr1175_quad1_a	Olfr1175	0.34918	0.781849	0.817055	Enriched
Bche_quad2_a	Bche	0.312332	0.782646	0.817731	Enriched
Cilp2_quad1_a	Cilp2	0.37106	0.782774	0.817826	Enriched
Ndufb10_quad1_a	Ndufb10	0.337342	0.782935	0.817955	Enriched
Trav16d-dv11_quad1_a	Trav16d-dv11	0.353298	0.784144	0.819062	Enriched
Adap2_quad1_a	Adap2	0.390773	0.786347	0.820931	Enriched
Rax_quad1_a	Rax	0.337163	0.788037	0.822578	Enriched
Sult2a3_quad1_a	Sult2a3	0.365128	0.789436	0.823928	Enriched
Icam4_quad1_a	Icam4	0.385981	0.789444	0.823928	Enriched
Ighj2_quad1_a	Ighj2	0.35969	0.789852	0.824276	Enriched
Dnaaf10_quad1_a	Dnaaf10	0.293827	0.790629	0.825008	Enriched
Olfr809_quad1_a	Olfr809	0.388288	0.790963	0.825317	Enriched
Lactb2_quad1_a	Lactb2	0.333348	0.79128	0.825579	Enriched
Ppp1r3g_quad1_a	Ppp1r3g	0.335602	0.79129	0.825579	Enriched
Coro1c_quad1_a	Coro1c	0.276794	0.791886	0.826082	Enriched
B430306N03Rik_quad1_a	B430306N03Rik	0.319533	0.792879	0.826961	Enriched
Bglap3_quad1_a	Bglap3	0.311668	0.793767	0.82769	Enriched
Pramel46_quad1_a	Pramel46	0.328094	0.794233	0.828136	Enriched
Gm47959_quad1_a	Gm47959	0.351759	0.795108	0.82893	Enriched
Rhox2h_quad1_a	Rhox2h	0.326328	0.796301	0.830015	Enriched
Lamc3_quad1_a	Lamc3	0.357522	0.796516	0.8302	Enriched
Zfp324_quad1_a	Zfp324	0.324594	0.796887	0.830546	Enriched
Mogat1_quad1_a	Mogat1	0.35986	0.797887	0.831549	Enriched
Cibar2_quad1_a	Cibar2	0.287991	0.79823	0.831867	Enriched
Olfr547_quad1_a	Olfr547	0.280395	0.798697	0.832314	Enriched
Syk_quad1_a	Syk	0.318879	0.799139	0.832695	Enriched
Gm527_quad1_a	Gm527	0.322363	0.799946	0.833377	Enriched
Agbl5_quad1_a	Agbl5	0.370707	0.800482	0.833777	Enriched
NTC_quad145_a	NTC	0.329176	0.800884	0.834116	Enriched
Lypd2_quad1_a	Lypd2	0.321857	0.801755	0.834943	Enriched
Chrna3_quad1_a	Chrna3	0.311681	0.802091	0.835253	Enriched
Trip6_quad1_a	Trip6	0.312066	0.802135	0.83526	Enriched
Gprin3_quad1_a	Gprin3	0.317747	0.802337	0.83543	Enriched
Arhgap17_quad1_a	Arhgap17	0.336961	0.802509	0.835569	Enriched
Ankrd2_quad1_a	Ankrd2	0.343555	0.80441	0.837309	Enriched
Ube2r2_quad1_a	Ube2r2	0.280879	0.804987	0.83783	Enriched
Ddx4_quad1_a	Ddx4	0.297179	0.805209	0.838021	Enriched
Tex55_quad1_a	Tex55	0.331561	0.805346	0.838124	Enriched
Kcna4_quad1_a	Kcna4	0.316933	0.806501	0.839247	Enriched
Olfr1287_quad1_a	Olfr1287	0.283778	0.808696	0.84129	Enriched
Map1lc3a_quad1_a	Map1lc3a	0.353218	0.809905	0.842428	Enriched
Lrfn3_quad2_a	Lrfn3	0.30236	0.810058	0.842547	Enriched
Olfr533_quad1_a	Olfr533	0.377246	0.811027	0.843321	Enriched
Pcdha1_quad1_a	Pcdha1	0.370563	0.811033	0.843321	Enriched
Itgae_quad1_a	Itgae	0.322337	0.811076	0.843325	Enriched
Olfr539_quad1_a	Olfr539	0.417975	0.811537	0.843724	Enriched
Nme2_quad1_a	Nme2	0.279842	0.812075	0.844243	Enriched
Pwwp2a_quad1_a	Pwwp2a	0.31891	0.812137	0.844267	Enriched
Srp54c_quad1_a	Srp54c	0.305401	0.812437	0.844538	Enriched
Tas2r107_quad1_a	Tas2r107	0.226721	0.812531	0.844596	Enriched
Ssh1_quad1_a	Ssh1	0.366085	0.813426	0.845446	Enriched
Lcn2_quad1_a	Lcn2	0.248451	0.814476	0.846377	Enriched
Olfr883_quad1_a	Olfr883	0.236315	0.814533	0.846395	Enriched
Xcr1_quad1_a	Xcr1	0.340528	0.815179	0.847027	Enriched
Cramp1_quad1_a	Cramp1	0.348691	0.815919	0.847592	Enriched
Olfr930_quad1_a	Olfr930	0.278763	0.815946	0.847592	Enriched
Timm10_quad1_a	Timm10	0.314758	0.815956	0.847592	Enriched
H2bc4_quad1_a	H2bc4	0.265417	0.817592	0.84909	Enriched
Fam20c_quad1_a	Fam20c	0.296655	0.818918	0.850346	Enriched
Neu1_quad1_a	Neu1	0.34634	0.819146	0.850542	Enriched
Olfr318_quad1_a	Olfr318	0.260852	0.819228	0.850587	Enriched
Stxbp2_quad1_a	Stxbp2	0.321511	0.819936	0.851085	Enriched
Jag2_quad1_a	Jag2	0.219223	0.821074	0.85214	Enriched
C1ql1_quad1_a	C1ql1	0.283757	0.821515	0.852516	Enriched
Gm9747_quad1_a	Gm9747	0.312321	0.822074	0.852935	Enriched
Arl2bp_quad1_a	Arl2bp	0.313412	0.822233	0.853049	Enriched
Gm11563_quad1_a	Gm11563	0.279093	0.822622	0.853341	Enriched
Fam222a_quad1_a	Fam222a	0.308712	0.822857	0.853512	Enriched
Hoxc6_quad1_a	Hoxc6	0.301648	0.823624	0.854219	Enriched
H1f6_quad1_a	H1f6	0.293638	0.824406	0.854948	Enriched
Pde4c_quad1_a	Pde4c	0.279077	0.824669	0.855103	Enriched
Map1b_quad1_a	Map1b	0.318903	0.824858	0.855254	Enriched
Sf3b2_quad1_a	Sf3b2	0.20594	0.825036	0.855358	Enriched
Pcdhb18_quad1_a	Pcdhb18	0.305207	0.825277	0.855568	Enriched
1810024B03Rik_quad1_a	1810024B03Rik	0.321177	0.825407	0.855589	Enriched
Nemp1_quad1_a	Nemp1	0.279846	0.825476	0.855611	Enriched
Ctrc_quad1_a	Ctrc	0.302508	0.82696	0.857027	Enriched
Zfp874b_quad1_a	Zfp874b	0.263948	0.82703	0.85706	Enriched
Tmem150a_quad1_a	Tmem150a	0.281592	0.829198	0.859021	Enriched
Dand5_quad1_a	Dand5	0.301587	0.8304	0.860062	Enriched
Skap2_quad1_a	Skap2	0.247377	0.831001	0.860523	Enriched
Epdr1_quad1_a	Epdr1	0.322439	0.832035	0.861522	Enriched
Ighd_quad1_a	Ighd	0.267878	0.832054	0.861522	Enriched
Prss23_quad1_a	Prss23	0.3031	0.833271	0.862668	Enriched
Gm20918_quad1_a	Gm20918	0.279555	0.833406	0.862755	Enriched
Smchd1_quad1_a	Smchd1	0.247249	0.833433	0.862755	Enriched
Pcdh8_quad1_a	Pcdh8	0.255168	0.834174	0.863276	Enriched
Spred3_quad1_a	Spred3	0.296381	0.834668	0.863691	Enriched
Adgrg3_quad1_a	Adgrg3	0.264538	0.834693	0.863691	Enriched
Anp32b_quad1_a	Anp32b	0.201029	0.83477	0.863729	Enriched
Dclk3_quad1_a	Dclk3	0.250065	0.835105	0.863994	Enriched
S100a13_quad1_a	S100a13	0.263223	0.835457	0.864318	Enriched
Pcsk1n_quad1_a	Pcsk1n	0.290525	0.835625	0.86441	Enriched
Tst_quad1_a	Tst	0.262916	0.836718	0.865418	Enriched
Aadacl4_quad1_a	Aadacl4	0.317167	0.837118	0.86575	Enriched
Slc52a3_quad1_a	Slc52a3	0.275839	0.837397	0.865956	Enriched
Dcaf12l1_quad1_a	Dcaf12l1	0.278934	0.837773	0.866263	Enriched
Per3_quad1_a	Per3	0.250773	0.837829	0.866279	Enriched
1700092M07Rik_quad1_a	1700092M07Rik	0.295821	0.839144	0.867599	Enriched
Ighv3-6_quad1_a	Ighv3-6	0.202035	0.840451	0.868744	Enriched
Iqcf6_quad1_a	Iqcf6	0.261721	0.840795	0.869018	Enriched
Rbm38_quad1_a	Rbm38	0.275006	0.840885	0.869069	Enriched
Pdpn_quad1_a	Pdpn	0.261647	0.841328	0.869447	Enriched
Fbxl21_quad1_a	Fbxl21	0.269941	0.842092	0.870088	Enriched
Rasgrp4_quad1_a	Rasgrp4	0.247529	0.842135	0.870088	Enriched
Smtn_quad1_a	Smtn	0.282635	0.842149	0.870088	Enriched
Snx29_quad1_a	Snx29	0.265278	0.842346	0.870187	Enriched
Wfdc21_quad1_a	Wfdc21	0.194234	0.844154	0.871829	Enriched
Ifi27l2a_quad1_a	Ifi27l2a	0.249424	0.844699	0.872351	Enriched
Oxsr1_quad1_a	Oxsr1	0.204739	0.844739	0.872352	Enriched
Sox1_quad1_a	Sox1	0.260665	0.845388	0.872981	Enriched
Ankrd12_quad1_a	Ankrd12	0.264628	0.845681	0.87324	Enriched
Dmrtc1b_quad1_a	Dmrtc1b	0.264411	0.847125	0.874526	Enriched
Rep15_quad1_a	Rep15	0.251566	0.847297	0.874663	Enriched
Lrrc3_quad1_a	Lrrc3	0.238416	0.847976	0.87524	Enriched
Stum_quad1_a	Stum	0.238971	0.84847	0.875708	Enriched
Srp19_quad1_a	Srp19	0.256843	0.849091	0.876184	Enriched
2900026A02Rik_quad1_a	2900026A02Rik	0.235546	0.849227	0.876283	Enriched
Tcp10b_quad1_a	Tcp10b	0.251517	0.849739	0.876645	Enriched
Olfr1052_quad1_a	Olfr1052	0.245058	0.850098	0.876974	Enriched
Tmem42_quad1_a	Tmem42	0.243089	0.850608	0.877418	Enriched
Olfr537-ps1_quad1_a	Olfr537-ps1	0.279005	0.851048	0.877773	Enriched
Atp8b3_quad1_a	Atp8b3	0.252848	0.851992	0.878477	Enriched
C1qbp_quad1_a	C1qbp	0.2205	0.85232	0.878727	Enriched
Zfp775_quad1_a	Zfp775	0.23028	0.852549	0.878922	Enriched
Crisp1_quad1_a	Crisp1	0.258544	0.85273	0.879068	Enriched
Grid2ip_quad1_a	Grid2ip	0.233426	0.85278	0.879077	Enriched
Catsperz_quad1_a	Catsperz	0.233955	0.852876	0.879135	Enriched
Il4i1_quad1_a	Il4i1	0.244877	0.853175	0.879401	Enriched
Gnai3_quad1_a	Gnai3	0.247931	0.853378	0.87957	Enriched
D630039A03Rik_quad1_a	D630039A03Rik	0.2464	0.853496	0.87965	Enriched
Lypd8_quad1_a	Lypd8	0.224628	0.853651	0.879768	Enriched
Wipf3_quad1_a	Wipf3	0.249173	0.854167	0.880217	Enriched
Amz1_quad1_a	Amz1	0.233463	0.85423	0.880237	Enriched
Plxna2_quad1_a	Plxna2	0.236599	0.85554	0.881466	Enriched
Ighg3_quad1_a	Ighg3	0.193028	0.855652	0.88154	Enriched
1700001F09Rik_quad1_a	1700001F09Rik	0.239968	0.8561	0.881876	Enriched
Gm13420_quad1_a	Gm13420	0.249022	0.856246	0.881985	Enriched
Hcn3_quad1_a	Hcn3	0.251711	0.856618	0.882285	Enriched
Chd5_quad1_a	Chd5	0.218339	0.857019	0.882574	Enriched
Adra1a_quad1_a	Adra1a	0.244439	0.857356	0.882878	Enriched
Scaper_quad1_a	Scaper	0.203923	0.859801	0.885188	Enriched
Mrpl12_quad1_a	Mrpl12	0.165558	0.860307	0.885625	Enriched
Lin7b_quad1_a	Lin7b	0.241704	0.860847	0.886056	Enriched
Ldhb_quad1_a	Ldhb	0.251621	0.860949	0.886083	Enriched
Mpp2_quad1_a	Mpp2	0.243056	0.861268	0.886365	Enriched
Fntb_quad1_a	Fntb	0.191252	0.861404	0.886463	Enriched
Stbd1_quad1_a	Stbd1	0.267825	0.8615	0.88652	Enriched
Olfr49_quad1_a	Olfr49	0.230792	0.861953	0.886819	Enriched
Ly6e_quad1_a	Ly6e	0.195123	0.862639	0.8874	Enriched
Park7_quad1_a	Park7	0.214027	0.862762	0.887484	Enriched
Rgsl1_quad1_a	Rgsl1	0.249297	0.862858	0.887541	Enriched
Gm21103_quad1_a	Gm21103	0.163763	0.864228	0.888783	Enriched
Ret_quad1_a	Ret	0.246738	0.864471	0.888949	Enriched
Tnrc6c_quad1_a	Tnrc6c	0.179907	0.865003	0.889413	Enriched
Ly6c1_quad1_a	Ly6c1	0.263699	0.865309	0.889602	Enriched
Gm2030_quad1_a	Gm2030	0.165963	0.865471	0.889727	Enriched
Sele_quad1_a	Sele	0.242986	0.866069	0.890257	Enriched
Sry_quad1_a	Sry	0.218845	0.867664	0.891646	Enriched
Abr_quad1_a	Abr	0.203307	0.867856	0.891801	Enriched
Ifi202b_quad1_a	Ifi202b	0.201374	0.867959	0.891865	Enriched
Mrpl2_quad1_a	Mrpl2	0.149003	0.868375	0.892251	Enriched
Tbx6_quad1_a	Tbx6	0.175879	0.868797	0.892559	Enriched
Sptbn1_quad1_a	Sptbn1	0.217493	0.868886	0.892608	Enriched
Apol9a_quad1_a	Apol9a	0.239896	0.8695	0.893197	Enriched
Mc5r_quad1_a	Mc5r	0.215949	0.870514	0.894065	Enriched
Iglj4_quad1_a	Iglj4	0.211525	0.871038	0.894482	Enriched
Lipe_quad1_a	Lipe	0.242312	0.871684	0.895081	Enriched
Tor3a_quad1_a	Tor3a	0.218191	0.87219	0.895539	Enriched
Sox21_quad1_a	Sox21	0.229557	0.872662	0.895982	Enriched
Eci3_quad1_a	Eci3	0.238907	0.873135	0.896355	Enriched
Rbmxl2_quad1_a	Rbmxl2	0.21572	0.874156	0.897263	Enriched
Cebpb_quad1_a	Cebpb	0.187444	0.874263	0.897306	Enriched
Egln1_quad1_a	Egln1	0.198473	0.874281	0.897306	Enriched
Olfr866_quad1_a	Olfr866	0.168954	0.875682	0.898365	Enriched
Efnb3_quad1_a	Efnb3	0.226825	0.876092	0.898701	Enriched
Naa60_quad1_a	Naa60	0.233104	0.876733	0.899105	Enriched
Lrch3_quad1_a	Lrch3	0.172594	0.878051	0.900288	Enriched
Vmn1r116_quad1_a	Vmn1r116	0.165677	0.879594	0.901575	Enriched
Lima1_quad1_a	Lima1	0.175305	0.88005	0.902	Enriched
Defb43_quad1_a	Defb43	0.201938	0.880135	0.902044	Enriched
Cep57l1_quad1_a	Cep57l1	0.162078	0.880772	0.902655	Enriched
Gtdc1_quad1_a	Gtdc1	0.216033	0.880993	0.902763	Enriched
Fam151a_quad1_a	Fam151a	0.190701	0.881322	0.903007	Enriched
Tbc1d1_quad1_a	Tbc1d1	0.182192	0.881697	0.903307	Enriched
Stxbp5_quad1_a	Stxbp5	0.168046	0.882782	0.904334	Enriched
1700013G24Rik_quad1_a	1700013G24Rik	0.209024	0.883587	0.905115	Enriched
Clcnka_quad1_a	Clcnka	0.183059	0.883726	0.905215	Enriched
Cisd1_quad1_a	Cisd1	0.158869	0.884984	0.906377	Enriched
Fam228b_quad1_a	Fam228b	0.198956	0.885074	0.906427	Enriched
Gm14190_quad1_a	Gm14190	0.185067	0.885895	0.907055	Enriched
Cela3b_quad1_a	Cela3b	0.178035	0.885978	0.907097	Enriched
Gm42421_quad1_a	Gm42421	0.203465	0.886188	0.90727	Enriched
Gm7324_quad1_a	Gm7324	0.160814	0.886775	0.907658	Enriched
Stat3_quad1_a	Stat3	0.186235	0.887177	0.907985	Enriched
Gm3327_quad1_a	Gm3327	0.163182	0.887729	0.908422	Enriched
Eif1ad3_quad1_a	Eif1ad3	0.174653	0.887829	0.908482	Enriched
Mettl7a2_quad1_a	Mettl7a2	0.201095	0.888724	0.909227	Enriched
Limd2_quad1_a	Limd2	0.202657	0.889733	0.910089	Enriched
Rps6ka2_quad1_a	Rps6ka2	0.182536	0.889842	0.910158	Enriched
Dthd1_quad1_a	Dthd1	0.195623	0.890575	0.910751	Enriched
NTC_quad58_a	NTC	0.190632	0.890588	0.910751	Enriched
Tacr1_quad2_a	Tacr1	0.179954	0.890839	0.910965	Enriched
Suds3_quad1_a	Suds3	0.178272	0.890907	0.910977	Enriched
Pdlim3_quad1_a	Pdlim3	0.178586	0.892448	0.912269	Enriched
Kcnh2_quad1_a	Kcnh2	0.179197	0.893579	0.91334	Enriched
Ddit3_quad2_a	Ddit3	0.171061	0.893654	0.913373	Enriched
Ap1ar_quad1_a	Ap1ar	0.183022	0.894169	0.913671	Enriched
1110057P08Rik_quad1_a	1110057P08Rik	0.165164	0.894528	0.913839	Enriched
Zfp12_quad1_a	Zfp12	0.136419	0.895407	0.914695	Enriched
NTC_quad463_a	NTC	0.16854	0.895761	0.914928	Enriched
Tifa_quad1_a	Tifa	0.194635	0.896808	0.915869	Enriched
Plekhj1_quad1_a	Plekhj1	0.159669	0.897007	0.91603	Enriched
Trav8n-2_quad1_a	Trav8n-2	0.181767	0.897137	0.9161	Enriched
Igkv1-99_quad1_a	Igkv1-99	0.149345	0.897159	0.9161	Enriched
Ccpg1os_quad1_a	Ccpg1os	0.133476	0.897657	0.916565	Enriched
Chrna1_quad1_a	Chrna1	0.169014	0.898125	0.917	Enriched
Tmem61_quad1_a	Tmem61	0.173819	0.898564	0.917406	Enriched
Mnat1_quad1_a	Mnat1	0.126557	0.899551	0.918317	Enriched
Bnip1_quad1_a	Bnip1	0.150983	0.899582	0.918317	Enriched
Foxi1_quad1_a	Foxi1	0.161938	0.901653	0.920124	Enriched
Fosl1_quad1_a	Fosl1	0.108873	0.902612	0.920872	Enriched
Pigo_quad1_a	Pigo	0.158941	0.902883	0.921084	Enriched
Gm13090_quad1_a	Gm13090	0.160437	0.903094	0.921213	Enriched
Lrtm1_quad1_a	Lrtm1	0.135678	0.903453	0.921493	Enriched
Cdon_quad1_a	Cdon	0.143162	0.904449	0.922335	Enriched
NTC_quad455_a	NTC	0.12862	0.904498	0.922335	Enriched
Gm30191_quad1_a	Gm30191	0.127104	0.904666	0.922413	Enriched
Itpr2_quad1_a	Itpr2	0.130239	0.904908	0.922564	Enriched
Apln_quad1_a	Apln	0.184528	0.904924	0.922564	Enriched
Cd2_quad1_a	Cd2	0.131359	0.905027	0.922626	Enriched
Col8a2_quad1_a	Col8a2	0.149262	0.905492	0.923056	Enriched
Cdkl5_quad1_a	Cdkl5	0.139578	0.906585	0.923941	Enriched
Ssu72_quad1_a	Ssu72	0.152964	0.906691	0.923977	Enriched
Catsper2_quad1_a	Catsper2	0.186501	0.907341	0.924553	Enriched
Tagap_quad1_a	Tagap	0.159839	0.907773	0.924907	Enriched
Olfr1230_quad1_a	Olfr1230	0.153956	0.908066	0.925119	Enriched
NTC_quad325_a	NTC	0.147919	0.908502	0.925491	Enriched
Fez2_quad1_a	Fez2	0.133315	0.909078	0.925892	Enriched
Ro60_quad1_a	Ro60	0.146555	0.90929	0.926021	Enriched
Alg12_quad1_a	Alg12	0.131002	0.91077	0.927159	Enriched
Scamp4_quad1_a	Scamp4	0.125091	0.911696	0.927909	Enriched
Gm49320_quad1_a	Gm49320	0.163398	0.912006	0.928182	Enriched
Carmil2_quad1_a	Carmil2	0.129236	0.9125	0.928598	Enriched
Tmem250-ps_quad1_a	Tmem250-ps	0.139155	0.912615	0.928672	Enriched
Anapc10_quad1_a	Anapc10	0.143528	0.912744	0.928729	Enriched
Mb21d2_quad2_a	Mb21d2	0.156039	0.913725	0.929628	Enriched
Vmn1r61_quad1_a	Vmn1r61	0.145352	0.9166	0.932249	Enriched
Misp_quad1_a	Misp	0.108135	0.916713	0.932249	Enriched
Nmrk1_quad1_a	Nmrk1	0.140286	0.916727	0.932249	Enriched
Slc17a7_quad1_a	Slc17a7	0.134646	0.916823	0.932303	Enriched
Ovol2_quad1_a	Ovol2	0.139805	0.917402	0.932762	Enriched
Mrgprx1_quad1_a	Mrgprx1	0.112142	0.917578	0.932854	Enriched
Unc45b_quad1_a	Unc45b	0.1274	0.917716	0.932951	Enriched
Hnrnpk_quad1_a	Hnrnpk	0.102106	0.917784	0.932977	Enriched
Ppp2r3d_quad1_a	Ppp2r3d	0.130293	0.918501	0.933619	Enriched
Tent4b_quad1_a	Tent4b	0.1183	0.921302	0.936074	Enriched
Slc6a21_quad1_a	Slc6a21	0.1322	0.921866	0.936604	Enriched
Prpf40b_quad1_a	Prpf40b	0.137935	0.923192	0.937733	Enriched
Als2cl_quad1_a	Als2cl	0.127722	0.924598	0.939074	Enriched
NA_quad2_a	NA	0.123086	0.92555	0.939866	Enriched
Zfp551_quad1_a	Zfp551	0.122121	0.925792	0.940035	Enriched
Srsf4_quad1_a	Srsf4	0.0954695	0.926429	0.940628	Enriched
Unc119b_quad1_a	Unc119b	0.115309	0.927053	0.941174	Enriched
Tcap_quad1_a	Tcap	0.117055	0.927534	0.941574	Enriched
Gm10220_quad1_a	Gm10220	0.127134	0.928195	0.942158	Enriched
Trav19_quad1_a	Trav19	0.108391	0.92882	0.942749	Enriched
Dnah2_quad1_a	Dnah2	0.117586	0.929769	0.94348	Enriched
Snu13_quad2_a	Snu13	0.101627	0.93049	0.944137	Enriched
Efna2_quad1_a	Efna2	0.102147	0.931242	0.944769	Enriched
Olfr197_quad1_a	Olfr197	0.0973832	0.932449	0.945817	Enriched
Gm49450_quad1_a	Gm49450	0.0945015	0.933774	0.946925	Enriched
Olfr631_quad1_a	Olfr631	0.110938	0.933882	0.946925	Enriched
Zfp839_quad1_a	Zfp839	0.111198	0.934125	0.947122	Enriched
Tank_quad1_a	Tank	0.0988954	0.934424	0.947381	Enriched
Esrra_quad1_a	Esrra	0.0917966	0.934733	0.947606	Enriched
NTC_quad202_a	NTC	0.099631	0.935251	0.948	Enriched
NTC_quad131_a	NTC	0.109866	0.935795	0.94848	Enriched
Hepacam_quad1_a	Hepacam	0.0984081	0.936064	0.948544	Enriched
Gjb6_quad1_a	Gjb6	0.0891086	0.936285	0.948696	Enriched
Ctso_quad1_a	Ctso	0.101233	0.936801	0.949169	Enriched
Large2_quad1_a	Large2	0.110747	0.936839	0.949169	Enriched
Zfp988_quad1_a	Zfp988	0.0915341	0.9375	0.949734	Enriched
Gm8267_quad1_a	Gm8267	0.0880894	0.938286	0.950315	Enriched
Olfr288_quad1_a	Olfr288	0.0999977	0.938318	0.950315	Enriched
Tex13c1_quad1_a	Tex13c1	0.110145	0.938614	0.950527	Enriched
Vmn1r234_quad1_a	Vmn1r234	0.0969925	0.938791	0.950639	Enriched
Vwa5b2_quad1_a	Vwa5b2	0.103679	0.938811	0.950639	Enriched
Ostc_quad1_a	Ostc	0.0813014	0.939299	0.951046	Enriched
NTC_quad252_a	NTC	0.101477	0.940207	0.951831	Enriched
Lsp1_quad1_a	Lsp1	0.0969749	0.941288	0.952793	Enriched
Clybl_quad1_a	Clybl	0.105638	0.94144	0.952904	Enriched
Dlx4_quad1_a	Dlx4	0.1014	0.941574	0.952951	Enriched
Kpna1_quad1_a	Kpna1	0.0836787	0.941799	0.953135	Enriched
Gm11627_quad1_a	Gm11627	0.114829	0.942214	0.953466	Enriched
Trav6d-3_quad1_a	Trav6d-3	0.0922826	0.942296	0.953505	Enriched
Procr_quad1_a	Procr	0.092196	0.943637	0.954685	Enriched
Gid8_quad1_a	Gid8	0.0955624	0.94437	0.955383	Enriched
Snx33_quad2_a	Snx33	0.0843424	0.945095	0.955983	Enriched
Trav4-3_quad1_a	Trav4-3	0.0792225	0.946032	0.956842	Enriched
Prr36_quad1_a	Prr36	0.0866965	0.946354	0.957079	Enriched
Olfr1164_quad1_a	Olfr1164	0.0716113	0.947198	0.957668	Enriched
Lrp6_quad1_a	Lrp6	0.082236	0.947581	0.957967	Enriched
Smim4_quad1_a	Smim4	0.0828302	0.947842	0.958185	Enriched
Gm52955_quad1_a	Gm52955	0.0728213	0.948401	0.958662	Enriched
Marf1_quad1_a	Marf1	0.0650435	0.949251	0.959432	Enriched
Gm3164_quad1_a	Gm3164	0.0829329	0.950511	0.960467	Enriched
Helz2_quad1_a	Helz2	0.0764523	0.950539	0.960467	Enriched
Btbd35f13_quad1_a	Btbd35f13	0.0864192	0.950984	0.960829	Enriched
S100g_quad1_a	S100g	0.071811	0.951746	0.961466	Enriched
Krtap1-5_quad1_a	Krtap1-5	0.0781525	0.952854	0.962273	Enriched
Trim58_quad1_a	Trim58	0.0717097	0.953221	0.962555	Enriched
Vmn1r87_quad1_a	Vmn1r87	0.0846388	0.953337	0.962628	Enriched
Gemin6_quad1_a	Gemin6	0.0862124	0.953887	0.963005	Enriched
NTC_quad139_a	NTC	0.0638029	0.954215	0.963247	Enriched
Treml2_quad1_a	Treml2	0.0725046	0.954524	0.963515	Enriched
Impa2_quad1_a	Impa2	0.0677589	0.955279	0.964232	Enriched
Fbh1_quad1_a	Fbh1	0.0850647	0.956149	0.964992	Enriched
Ntn1_quad1_a	Ntn1	0.0681567	0.957097	0.965781	Enriched
Tas2r123_quad1_a	Tas2r123	0.0717003	0.957122	0.965781	Enriched
Suclg2_quad1_a	Suclg2	0.0560066	0.957192	0.965807	Enriched
Mcemp1_quad1_a	Mcemp1	0.0635183	0.957614	0.966188	Enriched
NTC_quad489_a	NTC	0.0739801	0.957778	0.966309	Enriched
Gm1110_quad1_a	Gm1110	0.0662968	0.958232	0.966722	Enriched
Nostrin_quad1_a	Nostrin	0.0672627	0.95872	0.967125	Enriched
Fbxo45_quad2_a	Fbxo45	0.0690213	0.958927	0.967289	Enriched
Gpr142_quad1_a	Gpr142	0.072386	0.959601	0.967924	Enriched
Arhgef39_quad1_a	Arhgef39	0.0649284	0.960622	0.9688	Enriched
Trim27_quad1_a	Trim27	0.0655818	0.961047	0.969088	Enriched
Odf3l2_quad1_a	Odf3l2	0.0598281	0.96151	0.969492	Enriched
Tnfrsf21_quad1_a	Tnfrsf21	0.0552938	0.961744	0.969631	Enriched
Tgm3_quad1_a	Tgm3	0.062443	0.961865	0.969671	Enriched
Sox30_quad1_a	Sox30	0.0653744	0.962165	0.969884	Enriched
Herc4_quad1_a	Herc4	0.0516247	0.962319	0.969995	Enriched
NTC_quad422_a	NTC	0.0658772	0.962731	0.970232	Enriched
Olfr1130_quad1_a	Olfr1130	0.0545706	0.963333	0.970748	Enriched
Olfr1173_quad1_a	Olfr1173	0.0620818	0.963445	0.970817	Enriched
Zc4h2_quad1_a	Zc4h2	0.0499958	0.964208	0.971469	Enriched
Adrb1_quad1_a	Adrb1	0.0608582	0.964225	0.971469	Enriched
Slfn14_quad1_a	Slfn14	0.0603169	0.964495	0.971611	Enriched
Spsb1_quad1_a	Spsb1	0.0607002	0.9645	0.971611	Enriched
B630019K06Rik_quad1_a	B630019K06Rik	0.061087	0.965189	0.972192	Enriched
Sprr2d_quad1_a	Sprr2d	0.0589999	0.965716	0.972522	Enriched
Npffr2_quad1_a	Npffr2	0.0521177	0.96714	0.973732	Enriched
Olfr1264_quad1_a	Olfr1264	0.0496749	0.967603	0.974109	Enriched
Myo1h_quad1_a	Myo1h	0.0489737	0.968518	0.97494	Enriched
Ighv1-26_quad1_a	Ighv1-26	0.0423981	0.96866	0.974993	Enriched
Cd300c2_quad1_a	Cd300c2	0.045861	0.968765	0.975008	Enriched
Lin7a_quad2_a	Lin7a	0.0547591	0.969196	0.975263	Enriched
NTC_quad113_a	NTC	0.0537199	0.969782	0.975762	Enriched
Nmb_quad1_a	Nmb	0.0423873	0.971725	0.977358	Enriched
Eif4b_quad1_a	Eif4b	0.0472368	0.972214	0.97776	Enriched
Olfr691_quad1_a	Olfr691	0.0436505	0.972545	0.978031	Enriched
Casp12_quad1_a	Casp12	0.0386763	0.972573	0.978031	Enriched
NTC_quad379_a	NTC	0.0474623	0.972632	0.978045	Enriched
Hpcal4_quad1_a	Hpcal4	0.0423384	0.972827	0.978196	Enriched
Pla2g4b_quad1_a	Pla2g4b	0.0464271	0.973121	0.978447	Enriched
Tmbim7_quad1_a	Tmbim7	0.0401025	0.973227	0.978508	Enriched
Rgs16_quad1_a	Rgs16	0.0398232	0.97397	0.979084	Enriched
Osbpl8_quad1_a	Osbpl8	0.0443184	0.974354	0.979349	Enriched
H2ab2_quad1_a	H2ab2	0.0442772	0.974422	0.979349	Enriched
Crisp4_quad1_a	Crisp4	0.0363214	0.974468	0.979351	Enriched
Gm4924_quad1_a	Gm4924	0.0386119	0.974923	0.979673	Enriched
Tmem255a_quad1_a	Tmem255a	0.0430679	0.975317	0.979843	Enriched
Slc66a2_quad1_a	Slc66a2	0.0404187	0.975767	0.980251	Enriched
Tbx2_quad1_a	Tbx2	0.0414294	0.976764	0.981157	Enriched
Olfr1163_quad1_a	Olfr1163	0.0373935	0.976803	0.981157	Enriched
Shmt1_quad1_a	Shmt1	0.0356932	0.977345	0.981586	Enriched
C2cd4a_quad1_a	C2cd4a	0.038191	0.977364	0.981586	Enriched
Zcwpw2_quad2_a	Zcwpw2	0.040681	0.977663	0.98184	Enriched
Itga1_quad1_a	Itga1	0.0318882	0.978691	0.982782	Enriched
Acad9_quad1_a	Acad9	0.0340392	0.979425	0.983402	Enriched
Plekhm2_quad1_a	Plekhm2	0.0336442	0.979444	0.983402	Enriched
Olfr718-ps1_quad1_a	Olfr718-ps1	0.0337646	0.979534	0.983447	Enriched
Casc1_quad1_a	Casc1	0.0311969	0.979747	0.983616	Enriched
Bcar1_quad1_a	Bcar1	0.0293714	0.981416	0.985066	Enriched
Zfp235_quad2_a	Zfp235	0.0308452	0.982868	0.986387	Enriched
Setbp1_quad2_a	Setbp1	0.0303216	0.982983	0.986457	Enriched
Grin3b_quad1_a	Grin3b	0.0234423	0.984055	0.987443	Enriched
Igkv4-69_quad1_a	Igkv4-69	0.0203887	0.98488	0.988225	Enriched
Yif1b_quad1_a	Yif1b	0.0222681	0.985039	0.988294	Enriched
Ap1s1_quad1_a	Ap1s1	0.0238825	0.985534	0.988745	Enriched
Olfr1087_quad1_a	Olfr1087	0.0206225	0.986219	0.989387	Enriched
Krtap7-1_quad1_a	Krtap7-1	0.0226119	0.986377	0.9895	Enriched
Trip11_quad1_a	Trip11	0.0214073	0.986854	0.989825	Enriched
Pax8_quad1_a	Pax8	0.0223039	0.986882	0.989825	Enriched
Cyp21a1_quad1_a	Cyp21a1	0.0201736	0.986947	0.989844	Enriched
Htatip2_quad1_a	Htatip2	0.0234251	0.987341	0.990149	Enriched
Ptpn18_quad1_a	Ptpn18	0.0166828	0.988722	0.991439	Enriched
Sytl5_quad1_a	Sytl5	0.0140298	0.988738	0.991439	Enriched
Adi1_quad1_a	Adi1	0.0201217	0.988763	0.991439	Enriched
Gm49353_quad1_a	Gm49353	0.0121399	0.988899	0.991529	Enriched
Chchd2_quad1_a	Chchd2	0.0188772	0.989135	0.991676	Enriched
Rps29_quad1_a	Rps29	0.0165446	0.989487	0.991983	Enriched
Foxn1_quad1_a	Foxn1	0.0172098	0.990067	0.992518	Enriched
Cldn34c4_quad1_a	Cldn34c4	0.0168696	0.99032	0.992726	Enriched
Cox6c_quad1_a	Cox6c	0.0150336	0.990536	0.992852	Enriched
Cck_quad1_a	Cck	0.0151508	0.990916	0.993051	Enriched
Creld2_quad1_a	Creld2	0.0125461	0.992152	0.994062	Enriched
0610030E20Rik_quad1_a	0610030E20Rik	0.0117527	0.992926	0.994791	Enriched
Olfr1352_quad1_a	Olfr1352	0.00974076	0.993569	0.995253	Enriched
Krt32_quad1_a	Krt32	0.0094383	0.993975	0.995569	Enriched
Asb15_quad1_a	Asb15	0.00723047	0.995403	0.996862	Enriched
Ube3c_quad1_a	Ube3c	0.00526963	0.996586	0.997956	Enriched
Taf13_quad1_a	Taf13	0.00378097	0.997778	0.998731	Enriched
Bag6_quad1_a	Bag6	0.00346469	0.997787	0.998731	Enriched
Slc8b1_quad1_a	Slc8b1	0.00319119	0.997818	0.998731	Enriched
Ankrd37_quad1_a	Ankrd37	0.0032264	0.998014	0.998837	Enriched
Saysd1_quad1_a	Saysd1	0.00291563	0.998123	0.998869	Enriched
Crbn_quad1_a	Crbn	0.00363665	0.998138	0.998869	Enriched
Fchsd2_quad1_a	Fchsd2	0.0031482	0.998322	0.998916	Enriched
Zhx3_quad1_a	Zhx3	0.0025059	0.998505	0.999054	Enriched
Iqcf1_quad1_a	Iqcf1	0.00247763	0.998565	0.999067	Enriched
Muc2_quad2_a	Muc2	0.00218424	0.998693	0.999123	Enriched
Gm17472_quad1_a	Gm17472	0.00198776	0.998711	0.999123	Enriched
Tmem114_quad1_a	Tmem114	0.0014023	0.999145	0.999465	Enriched
Aox3_quad1_a	Aox3	0.000546655	0.999627	0.999855	Enriched
Ccn5_quad1_a	Ccn5	0.000241279	0.999865	0.999956	Enriched
Ncoa2_quad1_a	Ncoa2	7.39584e-05	0.999964	0.999964	Enriched
Xab2_quad1_a	Xab2	-6.15201	3.78801e-17	3.36404e-13	Depleted
Ccdc177_quad1_a	Ccdc177	-6.52773	4.61629e-17	3.36404e-13	Depleted
Cenpt_quad1_a	Cenpt	-5.8365	2.58467e-16	1.41265e-12	Depleted
Slc41a3_quad1_a	Slc41a3	-5.66217	4.3623e-16	1.7762e-12	Depleted
Eno1_quad1_a	Eno1	-6.30212	4.87477e-16	1.7762e-12	Depleted
Mapkbp1_quad1_a	Mapkbp1	-5.65621	9.2e-16	2.70191e-12	Depleted
Otud6b_quad1_a	Otud6b	-5.04103	9.88716e-16	2.70191e-12	Depleted
Tyro3_quad1_a	Tyro3	-5.77287	1.73672e-15	4.21868e-12	Depleted
Psma7_quad1_a	Psma7	-6.24372	3.92481e-15	8.58042e-12	Depleted
Sars_quad1_a	Sars	-5.94746	7.11485e-15	1.29776e-11	Depleted
Pex16_quad1_a	Pex16	-5.3288	7.12338e-15	1.29776e-11	Depleted
Lars2_quad1_a	Lars2	-5.54759	1.05077e-14	1.76707e-11	Depleted
Alg8_quad1_a	Alg8	-6.19699	1.48797e-14	2.17779e-11	Depleted
Galnt7_quad1_a	Galnt7	-5.26636	1.50973e-14	2.17779e-11	Depleted
Otud5_quad1_a	Otud5	-5.98618	1.74631e-14	2.17779e-11	Depleted
Ago4_quad1_a	Ago4	-4.70027	1.76947e-14	2.17779e-11	Depleted
Csrnp2_quad1_a	Csrnp2	-5.42379	1.79308e-14	2.17779e-11	Depleted
Insm2_quad1_a	Insm2	-5.00031	2.00569e-14	2.30781e-11	Depleted
Mgat4b_quad1_a	Mgat4b	-5.32062	2.27988e-14	2.31232e-11	Depleted
Zmat5_quad1_a	Zmat5	-5.69695	2.34657e-14	2.31232e-11	Depleted
Synpo_quad1_a	Synpo	-6.03379	2.44265e-14	2.31232e-11	Depleted
Gm7138_quad1_a	Gm7138	-5.09329	2.54974e-14	2.31232e-11	Depleted
Gtf2ird1_quad1_a	Gtf2ird1	-4.93714	2.67045e-14	2.31232e-11	Depleted
Knl1_quad1_a	Knl1	-5.24308	2.72838e-14	2.31232e-11	Depleted
Cpvl_quad1_a	Cpvl	-5.35311	2.8093e-14	2.31232e-11	Depleted
Zbtb8a_quad1_a	Zbtb8a	-5.45965	2.85576e-14	2.31232e-11	Depleted
Plpp6_quad1_a	Plpp6	-6.01169	3.179e-14	2.48212e-11	Depleted
Slc35a2_quad1_a	Slc35a2	-5.11996	3.42747e-14	2.5204e-11	Depleted
Gm43738_quad1_a	Gm43738	-5.34656	3.49404e-14	2.5204e-11	Depleted
Btg1_quad1_a	Btg1	-6.06429	3.57771e-14	2.5204e-11	Depleted
Csnk1a1_quad1_a	Csnk1a1	-5.8402	3.68917e-14	2.5204e-11	Depleted
Ripor3_quad1_a	Ripor3	-5.77969	4.30299e-14	2.77265e-11	Depleted
Sinhcaf_quad1_a	Sinhcaf	-5.80564	4.31205e-14	2.77265e-11	Depleted
Hr_quad1_a	Hr	-5.45937	4.60814e-14	2.82894e-11	Depleted
Arhgef9_quad1_a	Arhgef9	-5.00274	4.65839e-14	2.82894e-11	Depleted
Vma21_quad1_a	Vma21	-5.73195	5.17207e-14	3.04129e-11	Depleted
Bfsp2_quad1_a	Bfsp2	-6.14855	5.2863e-14	3.04129e-11	Depleted
Gemin5_quad1_a	Gemin5	-5.26439	6.23244e-14	3.49368e-11	Depleted
Pls3_quad1_a	Pls3	-5.66676	6.45727e-14	3.52922e-11	Depleted
Mrs2_quad1_a	Mrs2	-5.33484	6.68902e-14	3.56672e-11	Depleted
Fblim1_quad1_a	Fblim1	-5.88873	7.02756e-14	3.65801e-11	Depleted
Hand2_quad1_a	Hand2	-5.01589	7.92927e-14	4.03139e-11	Depleted
Grin2b_quad2_a	Grin2b	-5.01875	8.68939e-14	4.31744e-11	Depleted
Smndc1_quad1_a	Smndc1	-5.5518	9.20266e-14	4.47085e-11	Depleted
Lrit3_quad1_a	Lrit3	-5.63436	1.03195e-13	4.90447e-11	Depleted
Tars2_quad1_a	Tars2	-5.70622	1.0649e-13	4.95336e-11	Depleted
Rraga_quad1_a	Rraga	-5.16627	1.31964e-13	5.96422e-11	Depleted
Ino80b_quad1_a	Ino80b	-5.62305	1.33678e-13	5.96422e-11	Depleted
Cfap91_quad1_a	Cfap91	-5.37129	1.39648e-13	6.06838e-11	Depleted
Flrt1_quad1_a	Flrt1	-5.55457	1.41846e-13	6.06838e-11	Depleted
Lsm10_quad1_a	Lsm10	-5.14115	1.4434e-13	6.06838e-11	Depleted
Adgrf3_quad1_a	Adgrf3	-5.42437	1.50743e-13	6.15123e-11	Depleted
Fpgs_quad1_a	Fpgs	-5.57864	1.52888e-13	6.15123e-11	Depleted
Ssxb1_quad1_a	Ssxb1	-5.03018	1.55984e-13	6.15123e-11	Depleted
Atg14_quad1_a	Atg14	-5.37489	1.60244e-13	6.15123e-11	Depleted
Olfr548-ps1_quad1_a	Olfr548-ps1	-4.62499	1.60379e-13	6.15123e-11	Depleted
Cdc20_quad1_a	Cdc20	-5.69827	1.73438e-13	6.53059e-11	Depleted
Smpd4_quad1_a	Smpd4	-4.75329	1.76244e-13	6.53059e-11	Depleted
Sidt2_quad1_a	Sidt2	-5.71496	1.84396e-13	6.71876e-11	Depleted
Ncam2_quad1_a	Ncam2	-5.32944	1.91584e-13	6.78011e-11	Depleted
Cdcp1_quad1_a	Cdcp1	-5.48061	1.92282e-13	6.78011e-11	Depleted
Rabggta_quad1_a	Rabggta	-5.40165	1.95792e-13	6.79429e-11	Depleted
Carm1_quad1_a	Carm1	-4.64593	2.05147e-13	7.00769e-11	Depleted
NTC_quad195_a	NTC	-4.4249	2.13712e-13	7.04614e-11	Depleted
Slc24a2_quad2_a	Slc24a2	-5.07343	2.1564e-13	7.04614e-11	Depleted
Eya2_quad1_a	Eya2	-4.92669	2.17885e-13	7.04614e-11	Depleted
NTC_quad429_a	NTC	-5.9079	2.19165e-13	7.04614e-11	Depleted
Snx12_quad1_a	Snx12	-4.99138	2.29356e-13	7.19594e-11	Depleted
Olfr1496_quad1_a	Olfr1496	-4.94861	2.30407e-13	7.19594e-11	Depleted
Gak_quad1_a	Gak	-4.96931	2.48743e-13	7.65917e-11	Depleted
Mgarp_quad1_a	Mgarp	-5.7514	2.59028e-13	7.81329e-11	Depleted
Fndc11_quad1_a	Fndc11	-5.00538	2.60896e-13	7.81329e-11	Depleted
Dsc3_quad1_a	Dsc3	-5.51588	2.97908e-13	8.80087e-11	Depleted
Mtor_quad1_a	Mtor	-5.73064	3.01924e-13	8.80087e-11	Depleted
H2bc21_quad1_a	H2bc21	-5.32764	3.132e-13	8.94134e-11	Depleted
Gm19410_quad1_a	Gm19410	-4.91624	3.15325e-13	8.94134e-11	Depleted
Cldn34b2_quad1_a	Cldn34b2	-5.38681	3.19012e-13	8.94134e-11	Depleted
Gtf3c5_quad1_a	Gtf3c5	-5.65226	3.43063e-13	9.49374e-11	Depleted
Fbxl19_quad1_a	Fbxl19	-5.30232	3.56869e-13	9.65129e-11	Depleted
Gm8159_quad1_a	Gm8159	-5.42299	3.57586e-13	9.65129e-11	Depleted
Tmem120a_quad1_a	Tmem120a	-4.53323	3.78712e-13	1.00968e-10	Depleted
Gm15517_quad1_a	Gm15517	-4.92772	3.9167e-13	1.02613e-10	Depleted
Trappc4_quad1_a	Trappc4	-5.45214	4.09175e-13	1.02613e-10	Depleted
Nsl1_quad1_a	Nsl1	-5.22413	4.10718e-13	1.02613e-10	Depleted
Il12b_quad1_a	Il12b	-4.97183	4.1126e-13	1.02613e-10	Depleted
Hba-a1_quad1_a	Hba-a1	-5.06809	4.11296e-13	1.02613e-10	Depleted
Nlrp2_quad1_a	Nlrp2	-4.98988	4.13043e-13	1.02613e-10	Depleted
Ribc2_quad1_a	Ribc2	-5.99326	4.42659e-13	1.08735e-10	Depleted
Nelfcd_quad1_a	Nelfcd	-5.40827	4.48629e-13	1.08977e-10	Depleted
Klhl22_quad1_a	Klhl22	-4.94429	4.69381e-13	1.11066e-10	Depleted
Cend1_quad1_a	Cend1	-4.81983	4.69721e-13	1.11066e-10	Depleted
Ak5_quad1_a	Ak5	-5.27916	4.73741e-13	1.11066e-10	Depleted
Cpne1_quad1_a	Cpne1	-4.94067	4.7755e-13	1.11066e-10	Depleted
Borcs7_quad1_a	Borcs7	-4.72566	4.90747e-13	1.12934e-10	Depleted
Tfcp2l1_quad1_a	Tfcp2l1	-5.62255	5.00323e-13	1.13938e-10	Depleted
Gm49378_quad2_a	Gm49378	-5.6516	5.12791e-13	1.14054e-10	Depleted
Snapc4_quad1_a	Snapc4	-4.88437	5.16013e-13	1.14054e-10	Depleted
Trpv1_quad1_a	Trpv1	-4.93036	5.16481e-13	1.14054e-10	Depleted
Gsdmc_quad1_a	Gsdmc	-4.67598	5.51048e-13	1.20166e-10	Depleted
Frem2_quad1_a	Frem2	-5.26363	5.55155e-13	1.20166e-10	Depleted
C1qtnf12_quad1_a	C1qtnf12	-4.80959	5.653e-13	1.20997e-10	Depleted
Sftpb_quad1_a	Sftpb	-5.0377	5.7198e-13	1.20997e-10	Depleted
Olfr446_quad1_a	Olfr446	-4.73998	5.81994e-13	1.20997e-10	Depleted
Btbd3_quad1_a	Btbd3	-5.54345	5.8561e-13	1.20997e-10	Depleted
Ilf3_quad1_a	Ilf3	-5.08376	5.86665e-13	1.20997e-10	Depleted
Anxa5_quad1_a	Anxa5	-5.13123	6.0628e-13	1.23304e-10	Depleted
Samd9l_quad1_a	Samd9l	-4.06739	6.09133e-13	1.23304e-10	Depleted
Gm45337_quad1_a	Gm45337	-5.29156	6.17032e-13	1.23527e-10	Depleted
Vtn_quad1_a	Vtn	-5.10003	6.30878e-13	1.23527e-10	Depleted
Ces3a_quad1_a	Ces3a	-5.07098	6.32843e-13	1.23527e-10	Depleted
Ccm2_quad1_a	Ccm2	-5.03917	6.36955e-13	1.23527e-10	Depleted
Tmem184a_quad1_a	Tmem184a	-4.18683	6.39651e-13	1.23527e-10	Depleted
Sec22c_quad1_a	Sec22c	-5.36173	6.44134e-13	1.23527e-10	Depleted
Snrpa1_quad1_a	Snrpa1	-5.57349	6.60307e-13	1.25527e-10	Depleted
Emx2_quad1_a	Emx2	-4.93436	6.69041e-13	1.26091e-10	Depleted
Bud13_quad1_a	Bud13	-5.34102	6.9602e-13	1.30055e-10	Depleted
Pgd_quad1_a	Pgd	-4.87115	7.0563e-13	1.30539e-10	Depleted
Eif1ad_quad1_a	Eif1ad	-4.66805	7.10556e-13	1.30539e-10	Depleted
Exoc4_quad1_a	Exoc4	-4.5689	7.68655e-13	1.40036e-10	Depleted
Ccn1_quad1_a	Ccn1	-5.10094	7.81211e-13	1.40094e-10	Depleted
Gckr_quad1_a	Gckr	-5.33889	7.8179e-13	1.40094e-10	Depleted
Snip1_quad1_a	Snip1	-5.3039	8.11447e-13	1.43324e-10	Depleted
Eif2b1_quad1_a	Eif2b1	-4.56568	8.12923e-13	1.43324e-10	Depleted
Macroh2a1_quad1_a	Macroh2a1	-4.98505	8.23927e-13	1.43998e-10	Depleted
Gsto1_quad1_a	Gsto1	-5.09583	8.2992e-13	1.43998e-10	Depleted
Zfp512b_quad1_a	Zfp512b	-4.77539	8.61523e-13	1.48304e-10	Depleted
Ss18_quad1_a	Ss18	-5.10606	8.76068e-13	1.4963e-10	Depleted
Sprr4_quad1_a	Sprr4	-4.70581	9.00315e-13	1.52579e-10	Depleted
Rpl29_quad2_a	Rpl29	-5.45382	9.27142e-13	1.55355e-10	Depleted
Sprr2k_quad1_a	Sprr2k	-4.74647	9.30909e-13	1.55355e-10	Depleted
Prox1_quad1_a	Prox1	-4.76893	9.43791e-13	1.56312e-10	Depleted
Myg1_quad1_a	Myg1	-4.92992	9.678e-13	1.59083e-10	Depleted
Taf6_quad1_a	Taf6	-5.36079	9.81299e-13	1.60098e-10	Depleted
Cdc14a_quad1_a	Cdc14a	-5.56632	1.02092e-12	1.63934e-10	Depleted
Rasd2_quad1_a	Rasd2	-5.2406	1.02843e-12	1.63934e-10	Depleted
Prkcz_quad1_a	Prkcz	-5.03696	1.03317e-12	1.63934e-10	Depleted
Gm13547_quad1_a	Gm13547	-4.7173	1.04527e-12	1.63934e-10	Depleted
Hoxd8_quad1_a	Hoxd8	-5.68077	1.0455e-12	1.63934e-10	Depleted
Cyrib_quad1_a	Cyrib	-5.12987	1.0498e-12	1.63934e-10	Depleted
Tuba3b_quad1_a	Tuba3b	-4.78191	1.07476e-12	1.66641e-10	Depleted
Krt24_quad1_a	Krt24	-5.69033	1.08865e-12	1.67606e-10	Depleted
Sphk2_quad1_a	Sphk2	-5.16883	1.12685e-12	1.69773e-10	Depleted
F2r_quad1_a	F2r	-5.56176	1.13416e-12	1.69773e-10	Depleted
Cd40_quad1_a	Cd40	-5.60863	1.13761e-12	1.69773e-10	Depleted
Phox2b_quad1_a	Phox2b	-4.80582	1.13949e-12	1.69773e-10	Depleted
Gbx1_quad1_a	Gbx1	-5.30686	1.14155e-12	1.69773e-10	Depleted
Timm17a_quad1_a	Timm17a	-4.86263	1.15119e-12	1.7005e-10	Depleted
Lsm7_quad1_a	Lsm7	-5.31204	1.16963e-12	1.71613e-10	Depleted
Arsi_quad1_a	Arsi	-5.0685	1.18134e-12	1.72176e-10	Depleted
Fam81a_quad1_a	Fam81a	-4.76198	1.21886e-12	1.75857e-10	Depleted
Carns1_quad1_a	Carns1	-5.68791	1.22724e-12	1.75857e-10	Depleted
Zfp280b_quad1_a	Zfp280b	-4.94199	1.23096e-12	1.75857e-10	Depleted
Sohlh2_quad1_a	Sohlh2	-4.90101	1.23877e-12	1.75857e-10	Depleted
Tti1_quad1_a	Tti1	-5.54079	1.25201e-12	1.76589e-10	Depleted
4930578G10Rik_quad1_a	4930578G10Rik	-4.19416	1.26565e-12	1.7737e-10	Depleted
Tnfrsf25_quad1_a	Tnfrsf25	-6.36252	1.28881e-12	1.79465e-10	Depleted
Cacng4_quad1_a	Cacng4	-5.66709	1.31766e-12	1.82321e-10	Depleted
Lamtor2_quad1_a	Lamtor2	-5.69828	1.34243e-12	1.84001e-10	Depleted
Chmp7_quad1_a	Chmp7	-5.31285	1.34663e-12	1.84001e-10	Depleted
Vmn1r45_quad1_a	Vmn1r45	-4.02922	1.36699e-12	1.85622e-10	Depleted
Klhl2_quad1_a	Klhl2	-4.66289	1.38946e-12	1.87509e-10	Depleted
Kti12_quad1_a	Kti12	-5.33512	1.41785e-12	1.8948e-10	Depleted
NTC_quad247_a	NTC	-5.07788	1.42141e-12	1.8948e-10	Depleted
Ppp4r4_quad1_a	Ppp4r4	-4.94772	1.44666e-12	1.91677e-10	Depleted
Iglv2_quad1_a	Iglv2	-4.33249	1.46795e-12	1.92541e-10	Depleted
Klb_quad1_a	Klb	-5.1622	1.47079e-12	1.92541e-10	Depleted
Ftdc1_quad1_a	Ftdc1	-4.68328	1.49272e-12	1.93501e-10	Depleted
Sema4g_quad1_a	Sema4g	-5.54904	1.51027e-12	1.93501e-10	Depleted
Adamts19_quad1_a	Adamts19	-5.14994	1.51035e-12	1.93501e-10	Depleted
Tmem14c_quad1_a	Tmem14c	-4.84226	1.51352e-12	1.93501e-10	Depleted
2210017I01Rik_quad1_a	2210017I01Rik	-5.08874	1.52941e-12	1.93889e-10	Depleted
Grm5_quad1_a	Grm5	-4.35147	1.5343e-12	1.93889e-10	Depleted
Pcnx4_quad1_a	Pcnx4	-4.59883	1.55071e-12	1.94211e-10	Depleted
Nt5c1b_quad1_a	Nt5c1b	-5.01412	1.55461e-12	1.94211e-10	Depleted
Gm5624_quad1_a	Gm5624	-4.20044	1.57342e-12	1.95096e-10	Depleted
Ank1_quad1_a	Ank1	-4.80406	1.58085e-12	1.95096e-10	Depleted
Mrnip_quad1_a	Mrnip	-5.50024	1.58998e-12	1.95096e-10	Depleted
Semp2l2b_quad1_a	Semp2l2b	-5.3026	1.59739e-12	1.95096e-10	Depleted
Mcm8_quad1_a	Mcm8	-6.64603	1.63143e-12	1.98146e-10	Depleted
Ociad2_quad1_a	Ociad2	-3.98503	1.64216e-12	1.98348e-10	Depleted
Anxa7_quad1_a	Anxa7	-4.32634	1.68135e-12	2.01965e-10	Depleted
Gucy1b1_quad1_a	Gucy1b1	-5.47536	1.6955e-12	2.02552e-10	Depleted
Pard6g_quad1_a	Pard6g	-5.08539	1.71827e-12	2.04157e-10	Depleted
Alad_quad1_a	Alad	-5.18387	1.73299e-12	2.04793e-10	Depleted
Serpinb3b_quad1_a	Serpinb3b	-4.56966	1.74772e-12	2.05423e-10	Depleted
Chmp5_quad1_a	Chmp5	-5.02372	1.7683e-12	2.06138e-10	Depleted
Crls1_quad1_a	Crls1	-4.81688	1.77266e-12	2.06138e-10	Depleted
Dtymk_quad1_a	Dtymk	-4.8545	1.78503e-12	2.06423e-10	Depleted
Dlat_quad1_a	Dlat	-5.14199	1.80198e-12	2.06423e-10	Depleted
Pou4f3_quad1_a	Pou4f3	-5.56761	1.80503e-12	2.06423e-10	Depleted
Rhbdd2_quad1_a	Rhbdd2	-5.29932	1.81466e-12	2.06423e-10	Depleted
Mtx2_quad1_a	Mtx2	-5.21813	1.83455e-12	2.06423e-10	Depleted
Plcb2_quad1_a	Plcb2	-5.07487	1.84325e-12	2.06423e-10	Depleted
Kcnk13_quad2_a	Kcnk13	-4.74326	1.85e-12	2.06423e-10	Depleted
Tmbim1_quad1_a	Tmbim1	-5.15487	1.85065e-12	2.06423e-10	Depleted
NTC_quad189_a	NTC	-5.36758	1.88735e-12	2.09448e-10	Depleted
Ep300_quad1_a	Ep300	-5.32382	1.90563e-12	2.0993e-10	Depleted
Coq8b_quad1_a	Coq8b	-5.20252	1.91159e-12	2.0993e-10	Depleted
Pmf1_quad1_a	Pmf1	-6.13685	1.9205e-12	2.0993e-10	Depleted
Tfap2b_quad1_a	Tfap2b	-4.83115	2.00344e-12	2.17166e-10	Depleted
Sytl2_quad1_a	Sytl2	-4.51425	2.00657e-12	2.17166e-10	Depleted
Slc38a4_quad1_a	Slc38a4	-5.22101	2.03497e-12	2.19155e-10	Depleted
Adsl_quad1_a	Adsl	-5.25832	2.05199e-12	2.19905e-10	Depleted
Ctu1_quad1_a	Ctu1	-5.10902	2.07072e-12	2.20627e-10	Depleted
Eif5a_quad1_a	Eif5a	-4.37454	2.08776e-12	2.20627e-10	Depleted
Atp5b_quad1_a	Atp5b	-4.68848	2.0936e-12	2.20627e-10	Depleted
Gabra2_quad1_a	Gabra2	-4.56267	2.09909e-12	2.20627e-10	Depleted
Dhx33_quad1_a	Dhx33	-4.77221	2.12408e-12	2.21269e-10	Depleted
Pou4f2_quad1_a	Pou4f2	-4.78411	2.12818e-12	2.21269e-10	Depleted
Cpsf1_quad1_a	Cpsf1	-5.05025	2.13557e-12	2.21269e-10	Depleted
Cacna1b_quad1_a	Cacna1b	-4.88904	2.20109e-12	2.26982e-10	Depleted
1810009A15Rik_quad1_a	1810009A15Rik	-5.45793	2.21941e-12	2.27797e-10	Depleted
Ighv1-77_quad1_a	Ighv1-77	-4.57685	2.23192e-12	2.28011e-10	Depleted
Wdr43_quad1_a	Wdr43	-4.98131	2.24978e-12	2.28766e-10	Depleted
[truncated: 20,783 more rows]

## Sheet: dual_gRNA_DMSOvsInput
id	group	LogFC	PValue	FDR	Direction
Maneal_pair2_a	Maneal	4.21022	0.000421236	0.000853136	Enriched
Olfr166_pair2_a	Olfr166	4.21572	0.00408179	0.00652014	Enriched
Soga3_pair2_a	Soga3	4.78958	0.00721829	0.0110448	Enriched
Vmn1r184_pair2_a	Vmn1r184	3.59015	0.00786716	0.0119656	Enriched
Tirap_pair2_a	Tirap	4.0226	0.00797785	0.0121196	Enriched
Clcn7_pair1_a	Clcn7	2.94138	0.00829997	0.0125811	Enriched
Ddit4_pair2_a	Ddit4	5.04488	0.0114202	0.0169253	Enriched
Scrib_pair1_a	Scrib	3.36449	0.0199943	0.0286265	Enriched
Gm136_pair1_a	Gm136	2.48819	0.0201147	0.0287899	Enriched
Dcbld2_pair1_a	Dcbld2	2.99608	0.0217578	0.0310017	Enriched
Cfd_pair2_a	Cfd	4.25542	0.0238897	0.033859	Enriched
Il12b_pair2_a	Il12b	2.99047	0.0263487	0.0371168	Enriched
Aldh16a1_pair2_a	Aldh16a1	2.58903	0.0269064	0.0378417	Enriched
Cldn34d_pair2_a	Cldn34d	3.20138	0.0276329	0.0387972	Enriched
Olfr732_pair1_a	Olfr732	3.69905	0.0321661	0.0447018	Enriched
3110040N11Rik_pair2_a	3110040N11Rik	2.88127	0.0356161	0.0491746	Enriched
Mob1a_pair2_a	Mob1a	1.95756	0.0397587	0.0545252	Enriched
Pla2g4a_pair2_a	Pla2g4a	2.97736	0.0453948	0.0616797	Enriched
Hectd3_pair2_a	Hectd3	3.05624	0.0461006	0.0625561	Enriched
Frg2f1_pair2_a	Frg2f1	3.61371	0.0470844	0.0638007	Enriched
Glrx_pair2_a	Glrx	2.33751	0.0487782	0.0659548	Enriched
Axin2_pair2_a	Axin2	2.1238	0.0492291	0.0665165	Enriched
Fbxo44_pair2_a	Fbxo44	2.6493	0.0521853	0.0701877	Enriched
Ighv1-55_pair1_a	Ighv1-55	2.28238	0.052732	0.0708707	Enriched
Abcc5_pair2_a	Abcc5	2.47092	0.0532028	0.0714591	Enriched
Dhrs4_pair2_a	Dhrs4	2.53638	0.0547346	0.073385	Enriched
Ighv14-2_pair1_a	Ighv14-2	1.95628	0.055864	0.0748018	Enriched
Nes_pair2_a	Nes	3.31812	0.0595798	0.0794674	Enriched
Tspan12_pair1_a	Tspan12	1.92226	0.0655895	0.0868815	Enriched
Mapt_pair1_a	Mapt	3.01088	0.0656986	0.0870061	Enriched
Trim3_pair1_a	Trim3	2.60707	0.0682543	0.090153	Enriched
Aasdh_pair1_a	Aasdh	2.88941	0.0686155	0.0906041	Enriched
Nkx2-5_pair1_a	Nkx2-5	2.73409	0.0736822	0.0967703	Enriched
Ccsap_pair2_a	Ccsap	2.51091	0.0738343	0.0969515	Enriched
Tmem185b_pair2_a	Tmem185b	2.63221	0.0779277	0.101969	Enriched
Cdh22_pair2_a	Cdh22	2.63912	0.0786947	0.102911	Enriched
4933411K16Rik_pair1_a	4933411K16Rik	2.64098	0.0791346	0.103433	Enriched
Btbd35f17_pair1_a	Btbd35f17	2.11569	0.0843231	0.109693	Enriched
Gskip_pair2_a	Gskip	3.26727	0.0843915	0.109775	Enriched
Olfr1105_pair1_a	Olfr1105	1.98294	0.0879751	0.114066	Enriched
Nsmaf_pair2_a	Nsmaf	2.58143	0.0906198	0.117211	Enriched
Ajap1_pair2_a	Ajap1	1.79155	0.091252	0.117984	Enriched
Cpxm2_pair2_a	Cpxm2	2.44866	0.0918211	0.118664	Enriched
Lrp11_pair2_a	Lrp11	3.44834	0.0921199	0.119013	Enriched
Ldb2_pair1_a	Ldb2	2.36696	0.0933158	0.120463	Enriched
Serpinb13_pair1_a	Serpinb13	2.21058	0.09449	0.121907	Enriched
Gm49337_pair2_a	Gm49337	2.6384	0.0947947	0.122247	Enriched
Zfp300_pair2_a	Zfp300	2.32696	0.0971309	0.125024	Enriched
Mroh7_pair2_a	Mroh7	1.88506	0.0981744	0.126272	Enriched
Gsk3b_pair1_a	Gsk3b	2.37164	0.0990788	0.127344	Enriched
Ccdc71l_pair2_a	Ccdc71l	3.00969	0.101797	0.13055	Enriched
Olfr131_pair1_a	Olfr131	1.69532	0.103306	0.132344	Enriched
Bglap_pair1_a	Bglap	1.89194	0.103553	0.132631	Enriched
Abcg4_pair2_a	Abcg4	1.51476	0.107275	0.137007	Enriched
Nr2e1_pair1_a	Nr2e1	1.97686	0.109164	0.139232	Enriched
Fbxo25_pair1_a	Fbxo25	1.8104	0.111806	0.14229	Enriched
Fthl17a_pair1_a	Fthl17a	2.37923	0.114522	0.145491	Enriched
Olfr141_pair2_a	Olfr141	2.22548	0.117097	0.148492	Enriched
Pcgf2_pair2_a	Pcgf2	2.18146	0.119248	0.15102	Enriched
Gip_pair2_a	Gip	2.33778	0.121156	0.153286	Enriched
Gm17416_pair1_a	Gm17416	2.34697	0.121475	0.153656	Enriched
Mmachc_pair1_a	Mmachc	1.54373	0.121832	0.154061	Enriched
Wfdc12_pair2_a	Wfdc12	1.80474	0.122264	0.154554	Enriched
Sgcd_pair1_a	Sgcd	2.57252	0.123024	0.155429	Enriched
Chrac1_pair2_a	Chrac1	1.835	0.123868	0.156395	Enriched
Ly6g6c_pair2_a	Ly6g6c	2.80916	0.124493	0.157112	Enriched
Ighv3-6_pair1_a	Ighv3-6	2.47128	0.126685	0.159698	Enriched
Pilrb2_pair1_a	Pilrb2	2.7482	0.131073	0.164689	Enriched
Gm3629_pair1_a	Gm3629	3.08819	0.131659	0.165361	Enriched
Trav6-5_pair1_a	Trav6-5	2.18538	0.135906	0.170373	Enriched
Olfr945_pair2_a	Olfr945	2.18841	0.13736	0.172012	Enriched
Ugt3a1_pair2_a	Ugt3a1	1.51802	0.137852	0.172555	Enriched
Acot7_pair1_a	Acot7	2.07281	0.138415	0.173186	Enriched
Trim42_pair1_a	Trim42	2.52084	0.139429	0.174396	Enriched
NTC_pair164_a	NTC	2.30881	0.141205	0.176409	Enriched
Smarca2_pair1_a	Smarca2	2.15051	0.141694	0.17695	Enriched
Ccdc91_pair1_a	Ccdc91	1.64996	0.143848	0.179439	Enriched
Tceal6_pair2_a	Tceal6	2.71038	0.144479	0.180133	Enriched
Krtap6-5_pair2_a	Krtap6-5	1.84146	0.144502	0.180156	Enriched
Olfr987_pair2_a	Olfr987	2.20263	0.145478	0.181258	Enriched
NTC_pair218_a	NTC	2.4147	0.14602	0.181871	Enriched
Tas2r103_pair2_a	Tas2r103	1.77329	0.14604	0.181887	Enriched
Mterf1b_pair2_a	Mterf1b	2.79837	0.146045	0.181887	Enriched
Crhbp_pair2_a	Crhbp	2.18637	0.147236	0.183249	Enriched
Thap7_pair2_a	Thap7	1.54381	0.147964	0.184105	Enriched
H2-T10_pair1_a	H2-T10	2.01619	0.153503	0.19033	Enriched
1500009L16Rik_pair2_a	1500009L16Rik	2.11367	0.153813	0.190669	Enriched
Cby1_pair2_a	Cby1	1.89184	0.15408	0.190948	Enriched
C2cd4a_pair1_a	C2cd4a	2.27279	0.156043	0.19312	Enriched
Map2k1_pair1_a	Map2k1	2.0873	0.158231	0.195522	Enriched
Dkk3_pair2_a	Dkk3	2.61728	0.158831	0.196216	Enriched
Tmem249_pair1_a	Tmem249	1.49485	0.159406	0.196849	Enriched
Fam221a_pair2_a	Fam221a	1.4258	0.159632	0.197093	Enriched
Taco1_pair2_a	Taco1	2.38425	0.159695	0.197159	Enriched
Vmn1r10_pair1_a	Vmn1r10	2.93223	0.159812	0.197297	Enriched
Trav5-4_pair1_a	Trav5-4	1.95205	0.159973	0.197467	Enriched
Atn1_pair1_a	Atn1	2.54055	0.160538	0.198063	Enriched
Gpr55_pair2_a	Gpr55	1.54749	0.162408	0.200172	Enriched
Olfr324_pair2_a	Olfr324	2.51274	0.164537	0.202549	Enriched
St6gal2_pair2_a	St6gal2	1.48853	0.16469	0.202718	Enriched
Gpr142_pair2_a	Gpr142	2.67782	0.167684	0.206035	Enriched
Krtap9-5_pair2_a	Krtap9-5	1.6838	0.168888	0.207372	Enriched
Rap1gap2_pair2_a	Rap1gap2	1.84921	0.170848	0.209585	Enriched
Klf10_pair2_a	Klf10	2.00208	0.171453	0.210245	Enriched
1810062G17Rik_pair2_a	1810062G17Rik	2.02097	0.172997	0.211925	Enriched
Rsph4a_pair2_a	Rsph4a	1.62656	0.17396	0.21299	Enriched
Zfp189_pair2_a	Zfp189	2.46038	0.176434	0.215712	Enriched
Slc9a3r2_pair1_a	Slc9a3r2	1.83574	0.178708	0.218181	Enriched
Basp1_pair2_a	Basp1	1.90867	0.178723	0.218192	Enriched
Fcamr_pair1_a	Fcamr	1.54028	0.179134	0.218643	Enriched
Nalf2_pair2_a	Nalf2	2.59007	0.181872	0.22167	Enriched
Nr3c1_pair1_a	Nr3c1	2.26513	0.182369	0.222183	Enriched
Letm2_pair2_a	Letm2	2.41624	0.183125	0.223018	Enriched
Plcb2_pair1_a	Plcb2	2.62734	0.184279	0.224304	Enriched
Acap3_pair2_a	Acap3	1.4443	0.187475	0.227804	Enriched
Apol9b_pair2_a	Apol9b	2.60561	0.192474	0.2333	Enriched
Ppp1r27_pair2_a	Ppp1r27	1.44686	0.193468	0.234402	Enriched
Rell1_pair2_a	Rell1	1.71989	0.193705	0.234634	Enriched
Sstr1_pair2_a	Sstr1	1.62089	0.193726	0.234652	Enriched
Olfr322_pair1_a	Olfr322	2.28124	0.19438	0.235355	Enriched
Olfr1216_pair2_a	Olfr1216	2.44279	0.195176	0.236242	Enriched
Arhgef16_pair1_a	Arhgef16	1.4328	0.195736	0.23686	Enriched
Mptx2_pair1_a	Mptx2	1.65818	0.197481	0.238737	Enriched
Dmrtc1a_pair2_a	Dmrtc1a	2.06155	0.198825	0.240172	Enriched
Xntrpc_pair1_a	Xntrpc	1.9502	0.199673	0.241076	Enriched
Hyal2_pair2_a	Hyal2	2.10308	0.199891	0.241325	Enriched
Selenon_pair1_a	Selenon	1.79499	0.200606	0.242096	Enriched
Sult1b1_pair1_a	Sult1b1	2.48525	0.200894	0.242394	Enriched
Phospho1_pair1_a	Phospho1	1.44352	0.202702	0.244325	Enriched
Olfr198_pair2_a	Olfr198	1.63166	0.205754	0.247605	Enriched
Dpy19l4_pair1_a	Dpy19l4	1.77961	0.206777	0.248749	Enriched
Elovl4_pair2_a	Elovl4	1.75075	0.207069	0.249079	Enriched
Tctn3_pair2_a	Tctn3	1.4211	0.207216	0.249234	Enriched
Gdf9_pair1_a	Gdf9	2.42686	0.208034	0.250123	Enriched
Tspan11_pair2_a	Tspan11	1.90418	0.208234	0.250327	Enriched
Pou3f3_pair2_a	Pou3f3	1.89334	0.210929	0.2533	Enriched
Mup8_pair1_a	Mup8	1.34794	0.211212	0.253567	Enriched
Ighv8-9_pair2_a	Ighv8-9	2.1919	0.211242	0.253595	Enriched
Nuak2_pair2_a	Nuak2	1.62839	0.21273	0.255158	Enriched
Olfr1445_pair1_a	Olfr1445	1.96674	0.21378	0.256322	Enriched
Vmn1r46_pair2_a	Vmn1r46	1.5509	0.215447	0.258153	Enriched
Olfr715_pair1_a	Olfr715	2.22104	0.216147	0.258899	Enriched
Ddx19b_pair1_a	Ddx19b	2.36075	0.216308	0.259065	Enriched
Potefam1_pair2_a	Potefam1	2.17893	0.218505	0.261491	Enriched
Olfr543_pair2_a	Olfr543	1.96419	0.221397	0.264683	Enriched
Phgr1_pair2_a	Phgr1	1.75038	0.22161	0.264923	Enriched
Epn1_pair1_a	Epn1	2.10736	0.222113	0.265423	Enriched
Wdr37_pair1_a	Wdr37	2.23251	0.222364	0.265693	Enriched
Olfr824_pair2_a	Olfr824	1.73178	0.223079	0.266423	Enriched
Dipk2b_pair1_a	Dipk2b	2.39414	0.223258	0.266622	Enriched
Ighd2-8_pair1_a	Ighd2-8	2.39616	0.223391	0.266749	Enriched
Trav9-2_pair1_a	Trav9-2	2.24168	0.223653	0.267016	Enriched
Rimbp3_pair1_a	Rimbp3	1.74442	0.223724	0.267086	Enriched
Traj42_pair2_a	Traj42	2.27509	0.224384	0.267765	Enriched
Cgref1_pair2_a	Cgref1	1.8292	0.226854	0.270384	Enriched
Olfr1062_pair1_a	Olfr1062	1.63804	0.227154	0.27071	Enriched
Cfap97d2_pair2_a	Cfap97d2	1.38371	0.227234	0.270789	Enriched
4921511C20Rik_pair2_a	4921511C20Rik	1.79493	0.228438	0.272043	Enriched
Skor1_pair2_a	Skor1	1.71202	0.228948	0.272572	Enriched
Sebox_pair2_a	Sebox	1.93579	0.22977	0.273424	Enriched
Vmn2r58_pair2_a	Vmn2r58	2.18241	0.230591	0.274291	Enriched
Yod1_pair2_a	Yod1	1.27068	0.232523	0.276333	Enriched
Dmac2_pair1_a	Dmac2	1.20893	0.234073	0.278039	Enriched
Gripap1_pair2_a	Gripap1	1.96651	0.235728	0.279778	Enriched
Ddit4_pair1_a	Ddit4	1.90413	0.236056	0.280136	Enriched
St13_pair2_a	St13	2.30038	0.236407	0.280503	Enriched
Gm8180_pair2_a	Gm8180	2.54873	0.23804	0.282189	Enriched
Pcmt1_pair2_a	Pcmt1	1.96137	0.238543	0.282696	Enriched
Krtap6-3_pair1_a	Krtap6-3	1.52152	0.239097	0.283287	Enriched
Wfdc15a_pair1_a	Wfdc15a	1.51364	0.239623	0.283845	Enriched
Gm44596_pair1_a	Gm44596	2.16807	0.240618	0.284918	Enriched
Susd4_pair2_a	Susd4	2.46202	0.240973	0.285297	Enriched
Sprr2b_pair2_a	Sprr2b	1.63464	0.241195	0.285506	Enriched
Gm20503_pair2_a	Gm20503	1.91925	0.242355	0.286743	Enriched
Tbc1d23_pair1_a	Tbc1d23	1.16098	0.243586	0.288101	Enriched
Pin4_pair1_a	Pin4	1.58096	0.244489	0.289036	Enriched
Mmp10_pair2_a	Mmp10	1.46832	0.246089	0.290703	Enriched
Dcaf12l2_pair2_a	Dcaf12l2	1.65213	0.246808	0.291451	Enriched
Gm11565_pair1_a	Gm11565	1.81483	0.24698	0.291612	Enriched
Olfr1440_pair1_a	Olfr1440	1.47598	0.247596	0.292265	Enriched
NTC_pair293_a	NTC	2.39328	0.248456	0.293145	Enriched
Trh_pair2_a	Trh	1.84652	0.249487	0.294269	Enriched
Rnf39_pair2_a	Rnf39	1.48367	0.250281	0.295087	Enriched
Polq_pair2_a	Polq	1.50428	0.25053	0.295356	Enriched
Xcr1_pair1_a	Xcr1	1.73113	0.252242	0.297187	Enriched
Fem1al_pair2_a	Fem1al	2.04624	0.252761	0.297704	Enriched
Traj27_pair1_a	Traj27	1.70589	0.253164	0.298069	Enriched
Qdpr_pair2_a	Qdpr	1.48572	0.253487	0.298397	Enriched
Olfr486_pair1_a	Olfr486	1.47201	0.254622	0.299614	Enriched
B3galnt2_pair2_a	B3galnt2	1.77922	0.254854	0.299853	Enriched
Gm28372_pair2_a	Gm28372	1.20629	0.255423	0.300436	Enriched
Gm15262_pair1_a	Gm15262	1.48995	0.258069	0.303263	Enriched
Rundc1_pair2_a	Rundc1	1.88584	0.258883	0.304159	Enriched
Zdhhc1_pair2_a	Zdhhc1	1.92254	0.260949	0.306263	Enriched
1700001F09Rik_pair2_a	1700001F09Rik	2.15336	0.261767	0.307135	Enriched
Sbf1_pair1_a	Sbf1	2.23795	0.26209	0.30748	Enriched
Slc1a3_pair2_a	Slc1a3	1.306	0.263061	0.308487	Enriched
Cdc42ep2_pair2_a	Cdc42ep2	1.41577	0.263214	0.308648	Enriched
Olfr366_pair1_a	Olfr366	1.88265	0.263688	0.309108	Enriched
2210016F16Rik_pair1_a	2210016F16Rik	1.89683	0.264215	0.30969	Enriched
Znrf2_pair1_a	Znrf2	1.75457	0.265987	0.311527	Enriched
Plxdc1_pair2_a	Plxdc1	1.8106	0.26743	0.312996	Enriched
Tax1bp3_pair1_a	Tax1bp3	1.56591	0.268203	0.313793	Enriched
Fam174a_pair1_a	Fam174a	1.78427	0.268242	0.31383	Enriched
Rdh16f1_pair1_a	Rdh16f1	1.35664	0.268504	0.314118	Enriched
Adcyap1_pair2_a	Adcyap1	1.97754	0.270809	0.316537	Enriched
Olfr1406_pair1_a	Olfr1406	1.44509	0.273365	0.319199	Enriched
Olfr584_pair2_a	Olfr584	1.85294	0.274495	0.320373	Enriched
Parvb_pair1_a	Parvb	1.87718	0.276055	0.321965	Enriched
NTC_pair121_a	NTC	1.28223	0.276624	0.322528	Enriched
H3c1_pair2_a	H3c1	1.5111	0.278975	0.324957	Enriched
Pde6b_pair2_a	Pde6b	1.32625	0.279179	0.325167	Enriched
Ppp2r5e_pair1_a	Ppp2r5e	1.43866	0.279494	0.325506	Enriched
Dnajc16_pair2_a	Dnajc16	1.48201	0.280318	0.326374	Enriched
Khdc1c_pair2_a	Khdc1c	1.75204	0.281524	0.327611	Enriched
Cdkn2d_pair1_a	Cdkn2d	1.89027	0.282428	0.328543	Enriched
Fam189b_pair2_a	Fam189b	2.32741	0.283941	0.330042	Enriched
Olfr646_pair1_a	Olfr646	2.06019	0.28428	0.330371	Enriched
Bsx_pair2_a	Bsx	1.6838	0.285551	0.331773	Enriched
7530416G11Rik_pair2_a	7530416G11Rik	1.28723	0.285587	0.331805	Enriched
Arl4c_pair2_a	Arl4c	1.65977	0.28623	0.332468	Enriched
C1qtnf3_pair2_a	C1qtnf3	1.32638	0.286246	0.332476	Enriched
Fbxo22_pair1_a	Fbxo22	1.38235	0.287953	0.334224	Enriched
Podn_pair1_a	Podn	2.18876	0.288638	0.334941	Enriched
Cbln1_pair1_a	Cbln1	1.46743	0.288673	0.334951	Enriched
Mypn_pair1_a	Mypn	1.23172	0.291122	0.33755	Enriched
Lime1_pair2_a	Lime1	2.00997	0.292885	0.339337	Enriched
NTC_pair221_a	NTC	1.95467	0.295585	0.3422	Enriched
Prmt6_pair2_a	Prmt6	1.44769	0.29618	0.342817	Enriched
Kyat1_pair1_a	Kyat1	1.1765	0.29656	0.343189	Enriched
Tbk1_pair1_a	Tbk1	1.20657	0.297338	0.343983	Enriched
Tcaf3_pair2_a	Tcaf3	1.75266	0.298031	0.344649	Enriched
Vmn1r47_pair1_a	Vmn1r47	1.47549	0.29859	0.345171	Enriched
Ubn2_pair2_a	Ubn2	1.48871	0.301225	0.347899	Enriched
Wdfy2_pair1_a	Wdfy2	1.14717	0.301665	0.348344	Enriched
Pitx1_pair2_a	Pitx1	1.99837	0.302113	0.348802	Enriched
0610040J01Rik_pair1_a	0610040J01Rik	1.92373	0.302419	0.349116	Enriched
Akt1s1_pair2_a	Akt1s1	1.55208	0.302627	0.349307	Enriched
Myl2_pair2_a	Myl2	1.66848	0.306078	0.352886	Enriched
Klk1b16_pair2_a	Klk1b16	1.39926	0.30838	0.355241	Enriched
Bhlha9_pair2_a	Bhlha9	1.9575	0.308528	0.355392	Enriched
Rab5b_pair1_a	Rab5b	2.04488	0.310807	0.357797	Enriched
Pak6_pair2_a	Pak6	1.31268	0.311958	0.358972	Enriched
Foxa3_pair2_a	Foxa3	1.64577	0.312697	0.359752	Enriched
Tesl1_pair1_a	Tesl1	1.41432	0.313187	0.360285	Enriched
Fgf9_pair2_a	Fgf9	1.41084	0.316393	0.363516	Enriched
Slc44a1_pair1_a	Slc44a1	1.74243	0.316401	0.363516	Enriched
Aimp1_pair2_a	Aimp1	1.34791	0.316514	0.363606	Enriched
Tex13d_pair2_a	Tex13d	2.15749	0.318072	0.365211	Enriched
Olfr448_pair1_a	Olfr448	1.41612	0.319872	0.367084	Enriched
Lct_pair2_a	Lct	1.36831	0.32018	0.367386	Enriched
Trp53bp1_pair1_a	Trp53bp1	1.73598	0.320503	0.367705	Enriched
Arl10_pair2_a	Arl10	1.43299	0.320709	0.367932	Enriched
Pcdhb3_pair1_a	Pcdhb3	1.00005	0.321511	0.36875	Enriched
Macroh2a1_pair1_a	Macroh2a1	1.80299	0.321527	0.368757	Enriched
Cenpb_pair2_a	Cenpb	1.54152	0.321885	0.369101	Enriched
Olfr251_pair1_a	Olfr251	1.33509	0.32282	0.370034	Enriched
Gnaz_pair1_a	Gnaz	1.51322	0.323311	0.370545	Enriched
Slc22a14_pair1_a	Slc22a14	1.66142	0.32345	0.370674	Enriched
Armt1_pair2_a	Armt1	1.46253	0.323851	0.371061	Enriched
Rims1_pair2_a	Rims1	1.29195	0.325073	0.372298	Enriched
Apba3_pair2_a	Apba3	1.39059	0.327273	0.374596	Enriched
Tshb_pair2_a	Tshb	1.72234	0.327303	0.374621	Enriched
Mettl26_pair2_a	Mettl26	1.42126	0.328566	0.375909	Enriched
Ctse_pair1_a	Ctse	1.85089	0.330358	0.377823	Enriched
Necab2_pair2_a	Necab2	1.75526	0.331536	0.378982	Enriched
Timm8a2_pair1_a	Timm8a2	1.47378	0.331807	0.379259	Enriched
Olfr356_pair1_a	Olfr356	1.68246	0.331965	0.379419	Enriched
Ptgdr_pair1_a	Ptgdr	1.45381	0.332862	0.380391	Enriched
Syndig1_pair2_a	Syndig1	1.85797	0.333571	0.381078	Enriched
Apbb1_pair2_a	Apbb1	1.72306	0.335312	0.382893	Enriched
Plekha6_pair2_a	Plekha6	1.53115	0.337127	0.384711	Enriched
Trem3_pair2_a	Trem3	1.05918	0.338334	0.385906	Enriched
Slfn8_pair2_a	Slfn8	1.95431	0.338492	0.386054	Enriched
Eola1_pair1_a	Eola1	1.87872	0.338786	0.386379	Enriched
Gm6358_pair2_a	Gm6358	1.88543	0.338914	0.386504	Enriched
Ighv1-59_pair1_a	Ighv1-59	1.44015	0.339592	0.387181	Enriched
Ucn3_pair1_a	Ucn3	1.901	0.340054	0.387632	Enriched
A830031A19Rik_pair2_a	A830031A19Rik	1.6683	0.340435	0.388024	Enriched
Gm5901_pair2_a	Gm5901	1.76308	0.340735	0.388322	Enriched
Acnat1_pair2_a	Acnat1	1.12306	0.341001	0.388583	Enriched
Slc25a34_pair2_a	Slc25a34	1.3607	0.34154	0.389128	Enriched
Plp1_pair1_a	Plp1	1.86603	0.341546	0.389128	Enriched
Pdxk_pair1_a	Pdxk	1.12767	0.342447	0.390101	Enriched
Zbtb7b_pair2_a	Zbtb7b	1.82685	0.344169	0.391845	Enriched
Mdh1_pair1_a	Mdh1	1.0931	0.344284	0.391951	Enriched
Olfr640_pair1_a	Olfr640	1.73332	0.344363	0.392012	Enriched
Gm26938_pair1_a	Gm26938	1.8269	0.344464	0.392116	Enriched
Olfr352_pair1_a	Olfr352	1.12187	0.344481	0.392125	Enriched
Ephb3_pair2_a	Ephb3	1.63271	0.344563	0.392208	Enriched
Olfr1065_pair2_a	Olfr1065	1.76279	0.345676	0.393343	Enriched
Gm7247_pair1_a	Gm7247	1.26789	0.346583	0.394277	Enriched
Olfr1504_pair2_a	Olfr1504	1.00556	0.346668	0.394336	Enriched
Gm12689_pair2_a	Gm12689	1.69685	0.3486	0.396332	Enriched
Olfr263_pair2_a	Olfr263	1.27022	0.348762	0.396472	Enriched
Il19_pair2_a	Il19	1.3085	0.350756	0.398486	Enriched
Efcab14_pair2_a	Efcab14	1.28666	0.350879	0.398615	Enriched
Kcnd1_pair1_a	Kcnd1	1.53413	0.351993	0.399726	Enriched
Il1f10_pair2_a	Il1f10	1.90038	0.35204	0.399768	Enriched
Slc15a3_pair1_a	Slc15a3	1.66411	0.352181	0.399884	Enriched
Ugt1a9_pair2_a	Ugt1a9	1.73704	0.352621	0.40034	Enriched
Cacng8_pair2_a	Cacng8	1.46713	0.353492	0.401196	Enriched
Slc7a10_pair1_a	Slc7a10	1.45838	0.354567	0.402327	Enriched
Pmis2_pair1_a	Pmis2	1.40614	0.356309	0.404103	Enriched
Plekhf2_pair2_a	Plekhf2	0.9329	0.356993	0.404757	Enriched
Acss1_pair1_a	Acss1	1.43995	0.357038	0.404786	Enriched
Zfp672_pair2_a	Zfp672	1.25161	0.357432	0.405166	Enriched
Vav1_pair1_a	Vav1	1.17208	0.357541	0.405268	Enriched
Shisa9_pair1_a	Shisa9	1.35622	0.35803	0.405754	Enriched
Hip1_pair1_a	Hip1	1.28154	0.358226	0.405947	Enriched
Pus10_pair1_a	Pus10	1.44281	0.359841	0.407638	Enriched
Cstdc1_pair2_a	Cstdc1	1.24794	0.360856	0.408665	Enriched
Cd207_pair2_a	Cd207	1.58967	0.360949	0.408723	Enriched
Pfkl_pair2_a	Pfkl	1.56586	0.36204	0.409825	Enriched
Bpifa2_pair2_a	Bpifa2	1.72128	0.362535	0.410329	Enriched
Irgm1_pair1_a	Irgm1	1.56382	0.364407	0.412177	Enriched
Zp3_pair2_a	Zp3	1.69018	0.365676	0.413452	Enriched
Serinc3_pair2_a	Serinc3	1.1831	0.365835	0.413621	Enriched
Xkr7_pair2_a	Xkr7	1.20177	0.366483	0.414263	Enriched
Aadacl4fm1_pair2_a	Aadacl4fm1	1.22575	0.367278	0.415094	Enriched
Gm3435_pair1_a	Gm3435	1.7452	0.368377	0.416255	Enriched
Actrt3_pair1_a	Actrt3	1.60914	0.368909	0.416743	Enriched
Tcp10a_pair1_a	Tcp10a	1.4076	0.369127	0.416942	Enriched
Klk1b1_pair2_a	Klk1b1	1.6989	0.369318	0.417147	Enriched
Cpa2_pair1_a	Cpa2	1.47343	0.370256	0.418126	Enriched
Adipoq_pair2_a	Adipoq	1.27771	0.371664	0.419533	Enriched
Chrng_pair2_a	Chrng	1.22483	0.372977	0.420853	Enriched
Traj57_pair2_a	Traj57	1.30749	0.373552	0.421421	Enriched
Scn5a_pair1_a	Scn5a	1.56782	0.374313	0.422221	Enriched
Sema3g_pair2_a	Sema3g	1.61371	0.374935	0.42282	Enriched
Slc66a1_pair2_a	Slc66a1	1.3929	0.375662	0.423592	Enriched
Lrrd1_pair1_a	Lrrd1	1.53631	0.376812	0.424808	Enriched
Traj20_pair2_a	Traj20	1.70885	0.377328	0.42532	Enriched
Olfr923_pair1_a	Olfr923	1.28115	0.378167	0.42623	Enriched
Glod4_pair1_a	Glod4	1.8564	0.378183	0.426237	Enriched
Taar7f_pair2_a	Taar7f	1.24693	0.37887	0.426963	Enriched
Trav6n-5_pair2_a	Trav6n-5	1.39471	0.37929	0.42738	Enriched
Olfr1110_pair1_a	Olfr1110	1.23709	0.379354	0.42744	Enriched
Trav6d-4_pair1_a	Trav6d-4	1.35501	0.379803	0.427875	Enriched
Spata31d1d_pair2_a	Spata31d1d	1.59643	0.380325	0.428358	Enriched
Vmn1r213_pair2_a	Vmn1r213	1.44787	0.380548	0.428558	Enriched
Sult2b1_pair2_a	Sult2b1	1.75571	0.38168	0.429649	Enriched
Cant1_pair1_a	Cant1	1.07971	0.385651	0.433527	Enriched
Rarb_pair2_a	Rarb	1.25249	0.386713	0.434615	Enriched
Tcam1_pair2_a	Tcam1	1.16315	0.387365	0.435252	Enriched
Syngr2_pair2_a	Syngr2	1.57135	0.388002	0.43592	Enriched
Ezhip_pair2_a	Ezhip	1.18828	0.388813	0.436736	Enriched
Igkc_pair1_a	Igkc	1.25158	0.389931	0.437908	Enriched
Srcin1_pair1_a	Srcin1	1.69169	0.390029	0.437985	Enriched
Cabyr_pair1_a	Cabyr	1.63415	0.390507	0.438448	Enriched
Fbxl6_pair1_a	Fbxl6	0.927769	0.390857	0.438816	Enriched
B3gnt4_pair1_a	B3gnt4	1.74218	0.39255	0.44043	Enriched
Gla_pair1_a	Gla	1.68742	0.393354	0.441223	Enriched
Cetn3_pair1_a	Cetn3	1.22377	0.394593	0.442481	Enriched
Mcidas_pair2_a	Mcidas	1.04647	0.395638	0.443568	Enriched
Gdpd2_pair1_a	Gdpd2	1.19741	0.397047	0.445051	Enriched
Chp2_pair1_a	Chp2	0.778074	0.398002	0.446012	Enriched
BC034090_pair2_a	BC034090	1.14431	0.398313	0.446325	Enriched
V1ra8_pair1_a	V1ra8	1.29845	0.398747	0.446774	Enriched
Olfr701_pair2_a	Olfr701	1.5237	0.400127	0.448222	Enriched
Gm7361_pair1_a	Gm7361	1.54097	0.401704	0.449757	Enriched
Syce2_pair2_a	Syce2	1.67199	0.402381	0.450466	Enriched
Gm49425_pair1_a	Gm49425	1.57437	0.402779	0.450862	Enriched
Cotl1_pair2_a	Cotl1	1.50286	0.402944	0.451035	Enriched
Cdc34b_pair1_a	Cdc34b	0.952714	0.403779	0.451822	Enriched
Gm17455_pair1_a	Gm17455	1.23821	0.404265	0.452329	Enriched
Ankrd13d_pair1_a	Ankrd13d	1.58471	0.406094	0.454166	Enriched
Chml_pair2_a	Chml	1.29958	0.40613	0.454194	Enriched
Sct_pair2_a	Sct	1.27552	0.406427	0.454502	Enriched
Scgb1b30_pair2_a	Scgb1b30	1.5628	0.406457	0.454522	Enriched
Ighv6-4_pair1_a	Ighv6-4	1.01271	0.406841	0.454865	Enriched
Klhl4_pair2_a	Klhl4	0.866296	0.406889	0.454907	Enriched
Lcn8_pair1_a	Lcn8	1.44879	0.407314	0.455271	Enriched
Actl7b_pair1_a	Actl7b	1.09369	0.407451	0.455412	Enriched
Hamp2_pair2_a	Hamp2	1.29482	0.407827	0.455758	Enriched
Man1a_pair2_a	Man1a	1.21692	0.409264	0.457178	Enriched
Gal_pair2_a	Gal	1.42974	0.410892	0.458797	Enriched
Myoc_pair2_a	Myoc	1.08635	0.411313	0.459218	Enriched
Cdkl4_pair1_a	Cdkl4	1.06576	0.411823	0.459737	Enriched
NTC_pair41_a	NTC	1.26468	0.41201	0.459912	Enriched
Olfr1217_pair1_a	Olfr1217	1.47127	0.412326	0.460199	Enriched
Ppp1r13l_pair2_a	Ppp1r13l	1.29151	0.41267	0.460495	Enriched
Dop1b_pair1_a	Dop1b	1.47214	0.413569	0.461323	Enriched
Mettl11b_pair1_a	Mettl11b	1.3763	0.413619	0.461355	Enriched
Mtnr1b_pair2_a	Mtnr1b	0.996259	0.413739	0.461445	Enriched
Sergef_pair2_a	Sergef	1.46193	0.414714	0.462375	Enriched
Parp9_pair2_a	Parp9	1.37185	0.414775	0.462393	Enriched
Mrgprg_pair1_a	Mrgprg	1.13881	0.414908	0.462529	Enriched
Gpr34_pair1_a	Gpr34	1.02049	0.41531	0.462952	Enriched
Trav4-4-dv10_pair2_a	Trav4-4-dv10	1.40552	0.415433	0.463077	Enriched
Tbpl1_pair1_a	Tbpl1	1.10297	0.41554	0.463159	Enriched
Acsbg3_pair1_a	Acsbg3	1.33094	0.415754	0.46336	Enriched
Sntb2_pair2_a	Sntb2	1.43838	0.41613	0.463716	Enriched
Pgap3_pair1_a	Pgap3	1.56081	0.418959	0.466553	Enriched
Acadsb_pair1_a	Acadsb	0.905916	0.419386	0.46699	Enriched
Abcd2_pair1_a	Abcd2	0.982286	0.419472	0.467062	Enriched
Tlx3_pair1_a	Tlx3	1.02327	0.423181	0.470619	Enriched
Olfr888_pair1_a	Olfr888	1.01899	0.42532	0.472844	Enriched
Fign_pair1_a	Fign	1.38751	0.425902	0.473428	Enriched
Vegfb_pair1_a	Vegfb	1.55578	0.427122	0.474681	Enriched
Odad4_pair1_a	Odad4	1.5581	0.427352	0.474911	Enriched
Abca13_pair2_a	Abca13	1.47072	0.427518	0.475058	Enriched
B4galt7_pair2_a	B4galt7	0.812903	0.428265	0.47581	Enriched
Ighv14-1_pair2_a	Ighv14-1	1.17031	0.428601	0.476158	Enriched
Ybx2_pair2_a	Ybx2	1.50531	0.43127	0.478839	Enriched
Bcl3_pair1_a	Bcl3	0.896954	0.431314	0.478875	Enriched
Bpifb9b_pair2_a	Bpifb9b	1.62823	0.431627	0.479183	Enriched
Olfr556_pair1_a	Olfr556	1.09795	0.432001	0.479521	Enriched
Klk8_pair2_a	Klk8	1.16596	0.432023	0.479533	Enriched
Spaca9_pair2_a	Spaca9	1.28534	0.43227	0.479769	Enriched
Fhip2b_pair1_a	Fhip2b	0.947025	0.433506	0.48101	Enriched
Mmp21_pair1_a	Mmp21	1.52248	0.433533	0.481027	Enriched
Usp33_pair1_a	Usp33	0.966805	0.435474	0.482947	Enriched
Bhlhe23_pair1_a	Bhlhe23	1.46581	0.436018	0.483511	Enriched
H2ac7_pair1_a	H2ac7	0.917704	0.436629	0.48415	Enriched
Trav13-1_pair1_a	Trav13-1	1.43104	0.437777	0.485358	Enriched
Cryzl1_pair1_a	Cryzl1	1.012	0.438187	0.485707	Enriched
Ski_pair2_a	Ski	1.00794	0.438665	0.486145	Enriched
Ppm1f_pair2_a	Ppm1f	0.94668	0.439614	0.487067	Enriched
S100a16_pair2_a	S100a16	1.00446	0.441225	0.488654	Enriched
Cdc25b_pair1_a	Cdc25b	1.07009	0.441355	0.488772	Enriched
Fam3c_pair1_a	Fam3c	0.844013	0.441714	0.489116	Enriched
Acsm2_pair2_a	Acsm2	1.1918	0.442224	0.489563	Enriched
Pcsk1n_pair2_a	Pcsk1n	1.05968	0.443297	0.49062	Enriched
Trav16d-dv11_pair1_a	Trav16d-dv11	1.522	0.443895	0.491215	Enriched
Larp4b_pair2_a	Larp4b	0.935913	0.444871	0.492229	Enriched
Pdxp_pair2_a	Pdxp	0.823368	0.44492	0.49227	Enriched
Ccdc171_pair2_a	Ccdc171	1.24625	0.445206	0.492547	Enriched
Sigirr_pair1_a	Sigirr	1.30549	0.447174	0.494538	Enriched
Sprr1a_pair2_a	Sprr1a	1.44808	0.447348	0.494717	Enriched
Tmem238_pair2_a	Tmem238	1.25304	0.447423	0.494787	Enriched
Coro6_pair1_a	Coro6	1.22068	0.448912	0.496274	Enriched
Gm26657_pair2_a	Gm26657	0.905902	0.450259	0.497616	Enriched
Pabpn1_pair1_a	Pabpn1	1.20278	0.450845	0.498215	Enriched
Gjb1_pair1_a	Gjb1	1.17764	0.451295	0.498694	Enriched
NTC_pair491_a	NTC	1.37185	0.451663	0.499087	Enriched
Serpina3k_pair2_a	Serpina3k	0.948418	0.451681	0.499094	Enriched
Psma8_pair2_a	Psma8	0.951302	0.452187	0.499626	Enriched
Ccdc191_pair1_a	Ccdc191	0.918426	0.452434	0.499872	Enriched
Lypd6b_pair2_a	Lypd6b	1.21188	0.452609	0.500038	Enriched
Cnn3_pair2_a	Cnn3	1.38764	0.453526	0.500944	Enriched
Tecr_pair1_a	Tecr	1.46713	0.453722	0.501134	Enriched
Trim31_pair2_a	Trim31	1.06256	0.453866	0.501279	Enriched
5031439G07Rik_pair1_a	5031439G07Rik	1.29876	0.455372	0.502794	Enriched
C1galt1c1_pair2_a	C1galt1c1	1.09609	0.455409	0.502822	Enriched
Fancf_pair2_a	Fancf	1.03803	0.455491	0.502899	Enriched
Gm3696_pair1_a	Gm3696	1.08966	0.456392	0.503785	Enriched
Cacng4_pair1_a	Cacng4	1.04413	0.456432	0.503816	Enriched
Krtap4-6_pair2_a	Krtap4-6	1.04109	0.457406	0.504783	Enriched
Fam47e_pair1_a	Fam47e	0.967478	0.458374	0.505743	Enriched
Btbd8_pair1_a	Btbd8	1.13163	0.458983	0.506307	Enriched
Olfr618_pair1_a	Olfr618	1.07064	0.459615	0.506895	Enriched
Ripor1_pair1_a	Ripor1	1.06233	0.459929	0.507146	Enriched
Zpld2_pair2_a	Zpld2	1.0404	0.46109	0.508264	Enriched
NTC_pair318_a	NTC	1.45921	0.462542	0.509701	Enriched
Gpr141_pair2_a	Gpr141	1.02711	0.462776	0.509945	Enriched
Isoc2a_pair1_a	Isoc2a	0.85588	0.465487	0.512603	Enriched
Gm1330_pair1_a	Gm1330	1.45181	0.465568	0.512678	Enriched
Has3_pair2_a	Has3	1.01097	0.465665	0.512772	Enriched
Ncf1_pair2_a	Ncf1	0.990824	0.46584	0.512937	Enriched
Usp21_pair1_a	Usp21	0.891893	0.466198	0.51328	Enriched
Nat8f1_pair1_a	Nat8f1	0.836812	0.466206	0.51328	Enriched
Dsel_pair2_a	Dsel	1.06068	0.466939	0.514009	Enriched
Ppp2r5d_pair1_a	Ppp2r5d	0.826933	0.467973	0.515038	Enriched
Skor2_pair1_a	Skor2	1.06386	0.468199	0.515218	Enriched
Tex21_pair1_a	Tex21	1.32197	0.468697	0.515683	Enriched
Usp17la_pair1_a	Usp17la	1.34069	0.470659	0.517552	Enriched
Mtmr12_pair2_a	Mtmr12	0.95981	0.47103	0.517891	Enriched
Gnai3_pair1_a	Gnai3	0.797926	0.471367	0.518178	Enriched
Fam124a_pair1_a	Fam124a	1.26089	0.47149	0.518299	Enriched
Adam1b_pair1_a	Adam1b	1.09532	0.472168	0.518961	Enriched
Kcnrg_pair2_a	Kcnrg	1.46233	0.472938	0.519697	Enriched
Snrpn_pair1_a	Snrpn	0.901351	0.474313	0.521111	Enriched
Svip_pair1_a	Svip	1.17235	0.476541	0.523377	Enriched
Gm34066_pair1_a	Gm34066	0.893494	0.476829	0.52368	Enriched
Gm20509_pair2_a	Gm20509	0.782587	0.477537	0.524373	Enriched
Epn3_pair1_a	Epn3	1.05876	0.478612	0.525485	Enriched
Zfp804a_pair2_a	Zfp804a	1.43377	0.478613	0.525485	Enriched
Olfr166_pair1_a	Olfr166	1.56891	0.479078	0.525869	Enriched
Rsl1_pair1_a	Rsl1	1.24646	0.479172	0.525941	Enriched
Lrrc27_pair1_a	Lrrc27	1.40325	0.479181	0.525941	Enriched
Coprs_pair1_a	Coprs	1.30201	0.479632	0.526351	Enriched
Cfap65_pair2_a	Cfap65	1.07044	0.480228	0.526907	Enriched
Fem1a_pair2_a	Fem1a	0.941474	0.480647	0.527296	Enriched
Zdhhc1_pair1_a	Zdhhc1	0.968216	0.480852	0.527465	Enriched
Mypop_pair2_a	Mypop	1.25382	0.481304	0.52789	Enriched
Trim61_pair1_a	Trim61	0.809679	0.482153	0.528752	Enriched
Tcea2_pair1_a	Tcea2	1.03753	0.482588	0.529158	Enriched
BC053393_pair2_a	BC053393	1.16927	0.48272	0.529289	Enriched
Pex1_pair2_a	Pex1	0.909892	0.48305	0.529608	Enriched
Dpep1_pair1_a	Dpep1	0.873197	0.484312	0.530851	Enriched
Crebzf_pair1_a	Crebzf	1.32399	0.484454	0.530978	Enriched
Olfr313_pair2_a	Olfr313	0.911346	0.484625	0.531137	Enriched
Olfr53_pair2_a	Olfr53	1.03791	0.485586	0.532092	Enriched
Spata25_pair2_a	Spata25	0.910229	0.485807	0.532319	Enriched
Gimap1_pair1_a	Gimap1	1.3121	0.485987	0.532432	Enriched
Nhlrc1_pair1_a	Nhlrc1	0.981376	0.486842	0.533269	Enriched
Stfa1_pair1_a	Stfa1	1.30557	0.488439	0.534848	Enriched
Olfr107_pair2_a	Olfr107	1.12736	0.48949	0.535899	Enriched
A030014E15Rik_pair1_a	A030014E15Rik	1.1673	0.490225	0.536575	Enriched
Gm13539_pair1_a	Gm13539	0.858559	0.491889	0.538124	Enriched
Ighv1-12_pair2_a	Ighv1-12	0.722722	0.492194	0.538401	Enriched
Olfr724_pair2_a	Olfr724	0.878764	0.493336	0.539365	Enriched
Aimp2_pair1_a	Aimp2	1.21857	0.493591	0.539629	Enriched
Zfp39_pair2_a	Zfp39	1.28538	0.493729	0.539765	Enriched
St8sia5_pair1_a	St8sia5	1.07169	0.49666	0.542595	Enriched
Hbb-y_pair2_a	Hbb-y	1.16776	0.497633	0.543557	Enriched
Rpl36a_pair1_a	Rpl36a	1.06428	0.497872	0.543786	Enriched
Zfp322a_pair2_a	Zfp322a	0.717413	0.49812	0.544017	Enriched
Car7_pair2_a	Car7	1.0197	0.498302	0.544187	Enriched
D630023F18Rik_pair2_a	D630023F18Rik	1.25069	0.498464	0.54432	Enriched
8030462N17Rik_pair2_a	8030462N17Rik	1.26615	0.498521	0.544368	Enriched
Foxp2_pair1_a	Foxp2	0.933977	0.499257	0.545056	Enriched
Prrt1_pair1_a	Prrt1	1.22668	0.499959	0.545722	Enriched
Pik3c2a_pair2_a	Pik3c2a	1.02933	0.500003	0.545755	Enriched
Olfr794_pair2_a	Olfr794	1.15967	0.500124	0.545859	Enriched
Aff2_pair2_a	Aff2	1.0629	0.500969	0.546681	Enriched
Card9_pair2_a	Card9	1.04449	0.501855	0.547487	Enriched
NTC_pair274_a	NTC	1.29306	0.502321	0.547937	Enriched
Gip_pair1_a	Gip	0.960652	0.502612	0.548212	Enriched
Gm648_pair2_a	Gm648	0.968999	0.502837	0.548427	Enriched
Zfp764_pair1_a	Zfp764	1.26171	0.504143	0.549721	Enriched
Arrb1_pair2_a	Arrb1	0.94713	0.504276	0.549836	Enriched
Rhpn1_pair2_a	Rhpn1	1.224	0.504344	0.549896	Enriched
Svopl_pair2_a	Svopl	1.10315	0.505981	0.551477	Enriched
Pan3_pair2_a	Pan3	1.13844	0.507064	0.552453	Enriched
Ifi211_pair2_a	Ifi211	1.14677	0.507439	0.552802	Enriched
Hmgn1_pair1_a	Hmgn1	0.943161	0.508433	0.553761	Enriched
Camk2n1_pair2_a	Camk2n1	1.05771	0.509472	0.554797	Enriched
Gcnt3_pair2_a	Gcnt3	1.24294	0.512104	0.557443	Enriched
Defa26_pair1_a	Defa26	0.997293	0.51248	0.557793	Enriched
Klc4_pair1_a	Klc4	1.11607	0.513044	0.558347	Enriched
Trp53i11_pair2_a	Trp53i11	0.916951	0.514715	0.560004	Enriched
Ptpdc1_pair2_a	Ptpdc1	1.21084	0.514923	0.5602	Enriched
Bax_pair2_a	Bax	0.617121	0.515016	0.560257	Enriched
Ins2_pair2_a	Ins2	1.02326	0.515195	0.560393	Enriched
Olfr972_pair1_a	Olfr972	1.09215	0.516188	0.561324	Enriched
Cks1brt_pair2_a	Cks1brt	0.853971	0.517481	0.562597	Enriched
Plpp7_pair2_a	Plpp7	0.877303	0.517653	0.562769	Enriched
Iqsec3_pair2_a	Iqsec3	1.1914	0.517888	0.562995	Enriched
Dcaf6_pair2_a	Dcaf6	0.89221	0.518191	0.56331	Enriched
Igkv3-2_pair1_a	Igkv3-2	0.943161	0.518481	0.563565	Enriched
Gm20824_pair2_a	Gm20824	1.07089	0.518937	0.564016	Enriched
Gm38119_pair1_a	Gm38119	0.853913	0.519278	0.564327	Enriched
Pnma2_pair1_a	Pnma2	1.00467	0.519385	0.564413	Enriched
Retreg3_pair2_a	Retreg3	1.14757	0.519748	0.564763	Enriched
Osbpl8_pair1_a	Osbpl8	1.10385	0.521049	0.566056	Enriched
1600012H06Rik_pair2_a	1600012H06Rik	1.11944	0.521061	0.566056	Enriched
Sgpp1_pair2_a	Sgpp1	1.10559	0.521179	0.566154	Enriched
E030018B13Rik_pair2_a	E030018B13Rik	1.15248	0.521314	0.566286	Enriched
Il22b_pair2_a	Il22b	0.837193	0.522087	0.567021	Enriched
Psrc1_pair2_a	Psrc1	0.803062	0.523083	0.567924	Enriched
BC029722_pair1_a	BC029722	1.20862	0.523916	0.568737	Enriched
Ranbp10_pair1_a	Ranbp10	0.955324	0.525531	0.570296	Enriched
Stum_pair2_a	Stum	0.844067	0.525714	0.570449	Enriched
Pnmt_pair2_a	Pnmt	1.01592	0.526129	0.570824	Enriched
Afap1l1_pair1_a	Afap1l1	1.0166	0.526292	0.570956	Enriched
Cfap418_pair1_a	Cfap418	1.04597	0.526389	0.571031	Enriched
Rnaset2a_pair2_a	Rnaset2a	1.09116	0.526865	0.571511	Enriched
Mfsd6l_pair2_a	Mfsd6l	0.907998	0.526935	0.571548	Enriched
Tmem50b_pair1_a	Tmem50b	0.658183	0.52707	0.571679	Enriched
Mageh1_pair1_a	Mageh1	0.852585	0.527376	0.571997	Enriched
Zfp286_pair1_a	Zfp286	1.00286	0.527527	0.57213	Enriched
Cacybp_pair1_a	Cacybp	0.720124	0.527593	0.572186	Enriched
Cadps2_pair2_a	Cadps2	0.888086	0.528082	0.572627	Enriched
Chchd7_pair2_a	Chchd7	1.02488	0.529091	0.573569	Enriched
Nacad_pair2_a	Nacad	1.27579	0.529525	0.574009	Enriched
Ndp_pair1_a	Ndp	1.13139	0.5318	0.576264	Enriched
2900026A02Rik_pair1_a	2900026A02Rik	0.97218	0.534129	0.578635	Enriched
NTC_pair419_a	NTC	1.02598	0.53635	0.580843	Enriched
Pld5_pair1_a	Pld5	0.642286	0.536803	0.581261	Enriched
Panx3_pair1_a	Panx3	1.14161	0.537808	0.582222	Enriched
Trpv5_pair2_a	Trpv5	0.71354	0.538663	0.583087	Enriched
NTC_pair176_a	NTC	0.750053	0.538886	0.583282	Enriched
Galntl6_pair2_a	Galntl6	0.78121	0.539662	0.584045	Enriched
Mapk4_pair2_a	Mapk4	0.959145	0.541582	0.585862	Enriched
Colq_pair1_a	Colq	0.675421	0.542076	0.586342	Enriched
Per3_pair1_a	Per3	1.09539	0.542084	0.586342	Enriched
Tmf1_pair2_a	Tmf1	0.847357	0.5425	0.586716	Enriched
Ssx9_pair1_a	Ssx9	0.993976	0.542516	0.586718	Enriched
Sntg1_pair1_a	Sntg1	0.702314	0.544258	0.588401	Enriched
Col6a2_pair1_a	Col6a2	0.84217	0.544706	0.588824	Enriched
Rhox10_pair1_a	Rhox10	0.907276	0.544754	0.58886	Enriched
Ticam2_pair2_a	Ticam2	0.623476	0.545124	0.589139	Enriched
Flrt3_pair2_a	Flrt3	0.841768	0.546708	0.590709	Enriched
Peli3_pair2_a	Peli3	1.12195	0.547065	0.591018	Enriched
Ildr1_pair1_a	Ildr1	0.833961	0.547292	0.591223	Enriched
Chchd2_pair2_a	Chchd2	1.34893	0.547299	0.591223	Enriched
Fam216b_pair2_a	Fam216b	1.17038	0.547654	0.591516	Enriched
Gm10945_pair2_a	Gm10945	1.01043	0.547764	0.591571	Enriched
Pla2g2c_pair1_a	Pla2g2c	0.599619	0.547997	0.591804	Enriched
Traj34_pair2_a	Traj34	0.824722	0.548482	0.592253	Enriched
Crygd_pair2_a	Crygd	0.855855	0.548564	0.59231	Enriched
Defb39_pair2_a	Defb39	0.552178	0.549055	0.592779	Enriched
S100a8_pair2_a	S100a8	0.909163	0.550215	0.593907	Enriched
Lor_pair1_a	Lor	0.827618	0.55026	0.59394	Enriched
Lysmd3_pair2_a	Lysmd3	0.952722	0.550439	0.594101	Enriched
Gm21876_pair2_a	Gm21876	0.794039	0.551703	0.595216	Enriched
Tuba1c_pair1_a	Tuba1c	1.056	0.552226	0.595702	Enriched
Zbtb6_pair2_a	Zbtb6	0.802174	0.553268	0.596687	Enriched
Map4k5_pair1_a	Map4k5	1.12244	0.553469	0.59684	Enriched
Zfp689_pair1_a	Zfp689	0.90214	0.553683	0.597009	Enriched
Csn1s2b_pair1_a	Csn1s2b	1.0517	0.554713	0.597979	Enriched
Ube2q2_pair1_a	Ube2q2	0.902329	0.555296	0.598575	Enriched
D130043K22Rik_pair2_a	D130043K22Rik	0.628861	0.555714	0.59901	Enriched
A630023A22Rik_pair2_a	A630023A22Rik	0.86797	0.556255	0.599531	Enriched
Pgrmc1_pair1_a	Pgrmc1	0.942382	0.556694	0.599973	Enriched
Zfp710_pair2_a	Zfp710	1.08981	0.556927	0.600193	Enriched
Prrc2b_pair2_a	Prrc2b	0.717755	0.557054	0.600282	Enriched
6430550D23Rik_pair2_a	6430550D23Rik	0.884687	0.557527	0.600713	Enriched
Zfp526_pair2_a	Zfp526	1.12061	0.557868	0.601033	Enriched
Slco1a4_pair2_a	Slco1a4	1.06814	0.558101	0.601206	Enriched
P2rx6_pair2_a	P2rx6	1.10529	0.558245	0.601329	Enriched
Pcm1_pair2_a	Pcm1	0.58959	0.558695	0.601752	Enriched
Cd151_pair2_a	Cd151	1.00499	0.558717	0.601759	Enriched
E130114P18Rik_pair2_a	E130114P18Rik	0.852543	0.559606	0.602622	Enriched
Olfr613_pair1_a	Olfr613	1.03902	0.559915	0.602939	Enriched
Ssbp2_pair2_a	Ssbp2	0.737797	0.560954	0.603947	Enriched
Prdx4_pair1_a	Prdx4	0.855084	0.562605	0.605567	Enriched
Gjc1_pair2_a	Gjc1	0.63575	0.564524	0.607474	Enriched
Olfr560_pair1_a	Olfr560	1.00641	0.565911	0.608775	Enriched
Hoxc12_pair1_a	Hoxc12	0.966063	0.565969	0.608821	Enriched
Gm15091_pair1_a	Gm15091	0.773525	0.567689	0.61047	Enriched
Actc1_pair2_a	Actc1	0.96907	0.567693	0.61047	Enriched
NTC_pair240_a	NTC	0.762101	0.568524	0.611235	Enriched
Lce1g_pair1_a	Lce1g	1.02878	0.569628	0.612279	Enriched
Neb_pair2_a	Neb	0.658668	0.570048	0.612682	Enriched
Ifitm6_pair2_a	Ifitm6	0.909882	0.570119	0.612727	Enriched
Aox3_pair2_a	Aox3	0.752442	0.571668	0.614214	Enriched
Cpeb4_pair1_a	Cpeb4	0.881139	0.572427	0.614934	Enriched
Cpq_pair2_a	Cpq	0.637328	0.57266	0.615105	Enriched
Kcnk10_pair2_a	Kcnk10	0.54922	0.572743	0.615161	Enriched
Vcan_pair1_a	Vcan	0.795968	0.573187	0.615541	Enriched
Wnt8b_pair2_a	Wnt8b	0.821717	0.573277	0.615606	Enriched
Trbv23_pair2_a	Trbv23	0.584945	0.574338	0.616618	Enriched
Cspp1_pair2_a	Cspp1	0.788714	0.574459	0.616715	Enriched
Pln_pair1_a	Pln	1.06486	0.575183	0.617412	Enriched
Cpxm1_pair2_a	Cpxm1	0.648988	0.575235	0.617445	Enriched
Nme7_pair1_a	Nme7	0.77955	0.575626	0.617839	Enriched
Ccdc125_pair2_a	Ccdc125	0.81897	0.576	0.61816	Enriched
Armcx2_pair2_a	Armcx2	0.604333	0.576182	0.618318	Enriched
Kcnh8_pair1_a	Kcnh8	0.780592	0.577043	0.619101	Enriched
Plcg2_pair1_a	Plcg2	0.729248	0.577092	0.619109	Enriched
Rnf212b_pair2_a	Rnf212b	0.80049	0.577226	0.619217	Enriched
Usp51_pair1_a	Usp51	0.933597	0.577249	0.619226	Enriched
Pitx2_pair1_a	Pitx2	0.638095	0.578941	0.62096	Enriched
Trav9-2_pair2_a	Trav9-2	0.75417	0.580272	0.622259	Enriched
1700013G24Rik_pair2_a	1700013G24Rik	0.74459	0.581014	0.622957	Enriched
Pcdhgc4_pair1_a	Pcdhgc4	0.761613	0.581159	0.623064	Enriched
Rcan1_pair2_a	Rcan1	1.00259	0.581613	0.6234	Enriched
Nsg2_pair2_a	Nsg2	0.876943	0.581624	0.6234	Enriched
Hpcal4_pair2_a	Hpcal4	1.04633	0.581905	0.623667	Enriched
Fndc9_pair2_a	Fndc9	0.951676	0.581919	0.623667	Enriched
Zfp526_pair1_a	Zfp526	1.01466	0.582134	0.623865	Enriched
Carhsp1_pair2_a	Carhsp1	0.867625	0.58239	0.624082	Enriched
Ccdc153_pair2_a	Ccdc153	0.617312	0.582397	0.624082	Enriched
Klra10_pair2_a	Klra10	0.686322	0.584417	0.62597	Enriched
Ascl3_pair2_a	Ascl3	1.03591	0.586335	0.627743	Enriched
Olfr646_pair2_a	Olfr646	0.998299	0.586346	0.627743	Enriched
Brwd3_pair1_a	Brwd3	0.964758	0.587095	0.628463	Enriched
Skint6_pair2_a	Skint6	0.697305	0.587633	0.62899	Enriched
Atg3_pair2_a	Atg3	0.980877	0.587906	0.629233	Enriched
Gm42674_pair2_a	Gm42674	0.841035	0.588027	0.62933	Enriched
Figla_pair2_a	Figla	0.940455	0.588194	0.629459	Enriched
Erc2_pair2_a	Erc2	0.806561	0.588303	0.629543	Enriched
Gvin2_pair1_a	Gvin2	0.754809	0.588817	0.630027	Enriched
2010003K11Rik_pair2_a	2010003K11Rik	0.700224	0.589176	0.630314	Enriched
Cntn2_pair2_a	Cntn2	0.731896	0.589455	0.630563	Enriched
Gp1bb_pair2_a	Gp1bb	1.00745	0.589553	0.630635	Enriched
mt-Co1_pair2_a	mt-Co1	0.661426	0.589717	0.630778	Enriched
Mill2_pair1_a	Mill2	0.869566	0.589889	0.630946	Enriched
Il1b_pair1_a	Il1b	0.593484	0.589982	0.631012	Enriched
Gimap5_pair2_a	Gimap5	1.0554	0.590489	0.631522	Enriched
NTC_pair40_a	NTC	1.00299	0.59096	0.631992	Enriched
Oca2_pair1_a	Oca2	0.510358	0.591396	0.632426	Enriched
1110059G10Rik_pair1_a	1110059G10Rik	0.65075	0.591421	0.632436	Enriched
Erich4_pair1_a	Erich4	1.08367	0.593036	0.633999	Enriched
Olfr199_pair2_a	Olfr199	0.713017	0.593098	0.634044	Enriched
Evx2_pair1_a	Evx2	0.952322	0.593117	0.634044	Enriched
Ly6g2_pair2_a	Ly6g2	0.816162	0.593125	0.634044	Enriched
Apoa1_pair1_a	Apoa1	0.935521	0.593728	0.634657	Enriched
Tmem104_pair2_a	Tmem104	0.81307	0.593973	0.634847	Enriched
Mefv_pair1_a	Mefv	0.604976	0.594627	0.635452	Enriched
Pakap_pair1_a	Pakap	0.916355	0.594942	0.63574	Enriched
Gm32742_pair2_a	Gm32742	1.03536	0.595169	0.635916	Enriched
Lelp1_pair2_a	Lelp1	0.774314	0.595311	0.636018	Enriched
Vmn1r127_pair1_a	Vmn1r127	0.823958	0.595746	0.6364	Enriched
Tmem212_pair1_a	Tmem212	0.862053	0.597254	0.637829	Enriched
Cdcp2_pair2_a	Cdcp2	0.916801	0.598237	0.638714	Enriched
Gm17026_pair1_a	Gm17026	0.779745	0.598789	0.639237	Enriched
Vmn2r56_pair1_a	Vmn2r56	0.911973	0.598814	0.639247	Enriched
Nectin2_pair2_a	Nectin2	0.801418	0.599434	0.639859	Enriched
Potefam3c_pair1_a	Potefam3c	0.578602	0.600965	0.641343	Enriched
Nkx1-1_pair2_a	Nkx1-1	0.994061	0.601334	0.641704	Enriched
Clip4_pair1_a	Clip4	0.889939	0.601498	0.641846	Enriched
Vmn1r197_pair2_a	Vmn1r197	0.753155	0.60246	0.642739	Enriched
Igkv6-15_pair1_a	Igkv6-15	0.716344	0.602565	0.642835	Enriched
Cytl1_pair1_a	Cytl1	0.727087	0.603985	0.644233	Enriched
Gdnf_pair1_a	Gdnf	0.8531	0.604542	0.644744	Enriched
Vmn1r7_pair2_a	Vmn1r7	0.825746	0.604966	0.645146	Enriched
Ern1_pair2_a	Ern1	0.945422	0.605652	0.645767	Enriched
Poln_pair2_a	Poln	1.09902	0.605658	0.645767	Enriched
Pnpla3_pair2_a	Pnpla3	0.530753	0.606371	0.646444	Enriched
Gm20737_pair2_a	Gm20737	0.906825	0.607283	0.647332	Enriched
Ccdc68_pair2_a	Ccdc68	0.902234	0.60764	0.647578	Enriched
Gm15737_pair2_a	Gm15737	0.906825	0.608477	0.648336	Enriched
Mfsd4b1_pair1_a	Mfsd4b1	0.453568	0.608621	0.648473	Enriched
Pramel16_pair1_a	Pramel16	0.753564	0.608655	0.648492	Enriched
Lgals3bp_pair1_a	Lgals3bp	0.780287	0.608772	0.648567	Enriched
Vmn1r2_pair2_a	Vmn1r2	0.72954	0.609033	0.648777	Enriched
Mroh4_pair1_a	Mroh4	0.882792	0.609416	0.649102	Enriched
Iqcf5_pair1_a	Iqcf5	0.913215	0.610163	0.649814	Enriched
Klrb1f_pair2_a	Klrb1f	0.726537	0.61018	0.649814	Enriched
Itga9_pair1_a	Itga9	0.493777	0.610209	0.649828	Enriched
Ascl4_pair2_a	Ascl4	0.926501	0.610617	0.650247	Enriched
Zfp459_pair1_a	Zfp459	0.908642	0.6114	0.650963	Enriched
Ighg2b_pair1_a	Ighg2b	0.936508	0.611436	0.650984	Enriched
Gm9602_pair2_a	Gm9602	0.785136	0.611872	0.651347	Enriched
Abhd10_pair2_a	Abhd10	0.779457	0.612393	0.651818	Enriched
Phf6_pair2_a	Phf6	0.939442	0.612795	0.652161	Enriched
Naa11_pair2_a	Naa11	0.912215	0.61284	0.65218	Enriched
1700003H04Rik_pair1_a	1700003H04Rik	0.840812	0.61325	0.652595	Enriched
Jph4_pair2_a	Jph4	0.773092	0.613448	0.65274	Enriched
Defa41_pair1_a	Defa41	0.554973	0.6135	0.652776	Enriched
Gm13398_pair2_a	Gm13398	0.811865	0.614204	0.653475	Enriched
Zcchc13_pair2_a	Zcchc13	0.69593	0.614915	0.654122	Enriched
Gga2_pair1_a	Gga2	0.47558	0.615038	0.654228	Enriched
Ak6_pair2_a	Ak6	0.742377	0.615992	0.655141	Enriched
Capn8_pair2_a	Capn8	0.729577	0.616087	0.655225	Enriched
Vps29_pair2_a	Vps29	0.902503	0.61643	0.655539	Enriched
Fndc3b_pair1_a	Fndc3b	0.726604	0.616844	0.655928	Enriched
Uhmk1_pair1_a	Uhmk1	0.707696	0.617355	0.656369	Enriched
Frmd5_pair1_a	Frmd5	0.656597	0.617489	0.656478	Enriched
Glra4_pair1_a	Glra4	0.987466	0.617535	0.656501	Enriched
Smok2b_pair2_a	Smok2b	0.941053	0.619542	0.658491	Enriched
Crhr1_pair2_a	Crhr1	0.854288	0.619696	0.658638	Enriched
Marchf2_pair2_a	Marchf2	0.625765	0.620062	0.658976	Enriched
Fahd2a_pair1_a	Fahd2a	0.679785	0.62149	0.66034	Enriched
Prl8a8_pair1_a	Prl8a8	0.452741	0.621645	0.660471	Enriched
Cdc42ep4_pair1_a	Cdc42ep4	0.775106	0.622141	0.660892	Enriched
Insrr_pair2_a	Insrr	0.606052	0.622368	0.661086	Enriched
Cbln4_pair1_a	Cbln4	0.945881	0.623529	0.662165	Enriched
Magea6_pair2_a	Magea6	0.881829	0.62464	0.66326	Enriched
Fam71b_pair1_a	Fam71b	0.772863	0.624967	0.66357	Enriched
Nxf2_pair1_a	Nxf2	0.812426	0.625939	0.664536	Enriched
Ceacam2_pair2_a	Ceacam2	0.815529	0.626525	0.665141	Enriched
Syngr3_pair2_a	Syngr3	0.815097	0.626824	0.665407	Enriched
Gm10944_pair2_a	Gm10944	0.864427	0.62767	0.666236	Enriched
Pfkfb3_pair1_a	Pfkfb3	0.645382	0.62777	0.666325	Enriched
Cep162_pair1_a	Cep162	0.795125	0.629126	0.667593	Enriched
Atp4b_pair2_a	Atp4b	0.758876	0.629556	0.668014	Enriched
Gas2l3_pair1_a	Gas2l3	0.857866	0.630009	0.668461	Enriched
Pde9a_pair1_a	Pde9a	0.721215	0.630225	0.668638	Enriched
Bex1_pair1_a	Bex1	0.853917	0.630511	0.668924	Enriched
Aoc1l2_pair1_a	Aoc1l2	0.842106	0.630774	0.669152	Enriched
Gm3072_pair1_a	Gm3072	0.930931	0.631634	0.669978	Enriched
Gm17387_pair2_a	Gm17387	0.773074	0.632153	0.670476	Enriched
Gsta3_pair2_a	Gsta3	0.709431	0.632384	0.670687	Enriched
Kcns2_pair2_a	Kcns2	0.645178	0.632776	0.671084	Enriched
Wfdc15b_pair2_a	Wfdc15b	0.90655	0.632992	0.671262	Enriched
Ssxb5_pair2_a	Ssxb5	0.783205	0.634344	0.67261	Enriched
Efcc1_pair1_a	Efcc1	0.782912	0.634457	0.672678	Enriched
Vmn1r91_pair2_a	Vmn1r91	0.668431	0.634684	0.672867	Enriched
Magea5_pair1_a	Magea5	0.741177	0.634995	0.673162	Enriched
H2-DMb1_pair2_a	H2-DMb1	0.728539	0.635497	0.673612	Enriched
Hdac8_pair2_a	Hdac8	0.84098	0.635634	0.673718	Enriched
Col15a1_pair2_a	Col15a1	0.751414	0.636233	0.674249	Enriched
Skap1_pair2_a	Skap1	0.707881	0.636337	0.674341	Enriched
Hoxa5_pair2_a	Hoxa5	0.810441	0.637172	0.67514	Enriched
Snx31_pair2_a	Snx31	0.567051	0.637193	0.675144	Enriched
Il17f_pair1_a	Il17f	0.598786	0.63763	0.675538	Enriched
Hgsnat_pair2_a	Hgsnat	0.747628	0.638041	0.675915	Enriched
Bace2_pair2_a	Bace2	0.831428	0.640341	0.678027	Enriched
Svs6_pair1_a	Svs6	0.696993	0.640415	0.67807	Enriched
Traj24_pair1_a	Traj24	0.719971	0.640689	0.678308	Enriched
1810009J06Rik_pair2_a	1810009J06Rik	0.607496	0.641257	0.678883	Enriched
Rnf181_pair2_a	Rnf181	0.832848	0.641306	0.678894	Enriched
Epb41l2_pair1_a	Epb41l2	0.552684	0.641325	0.678894	Enriched
Ldoc1_pair2_a	Ldoc1	0.542366	0.641631	0.679183	Enriched
Tbc1d14_pair1_a	Tbc1d14	0.848677	0.641715	0.679234	Enriched
Gm20479_pair2_a	Gm20479	0.711066	0.642046	0.679535	Enriched
1700016D06Rik_pair2_a	1700016D06Rik	0.663724	0.64272	0.680161	Enriched
Asf1a_pair2_a	Asf1a	0.669054	0.642835	0.680265	Enriched
Zfp9_pair1_a	Zfp9	0.650281	0.643108	0.680519	Enriched
Tifa_pair1_a	Tifa	0.7296	0.643539	0.68094	Enriched
Olfr1217_pair2_a	Olfr1217	0.578069	0.643557	0.680942	Enriched
Traf5_pair1_a	Traf5	0.827516	0.643837	0.68122	Enriched
Trav7n-4_pair1_a	Trav7n-4	0.714966	0.643912	0.681265	Enriched
Dynlt4_pair2_a	Dynlt4	0.670941	0.644676	0.682004	Enriched
3110001I22Rik_pair1_a	3110001I22Rik	0.732613	0.645288	0.682598	Enriched
Olfr335-ps_pair1_a	Olfr335-ps	0.855654	0.645429	0.682729	Enriched
Prcc_pair2_a	Prcc	0.624905	0.645491	0.682777	Enriched
Mbd6_pair1_a	Mbd6	0.885481	0.645574	0.682848	Enriched
Rgs19_pair2_a	Rgs19	0.831085	0.645626	0.68288	Enriched
Slc4a2_pair2_a	Slc4a2	0.493159	0.646284	0.683494	Enriched
NTC_pair488_a	NTC	0.623727	0.646433	0.683633	Enriched
Mfap5_pair1_a	Mfap5	0.712453	0.646528	0.683716	Enriched
NTC_pair323_a	NTC	0.845078	0.647333	0.684498	Enriched
Gpank1_pair2_a	Gpank1	0.71097	0.647779	0.684881	Enriched
Olfr481_pair1_a	Olfr481	0.705087	0.647933	0.685026	Enriched
Gna13_pair1_a	Gna13	0.819517	0.648319	0.685365	Enriched
Prkcb_pair2_a	Prkcb	0.655158	0.649283	0.686243	Enriched
Slc7a14_pair1_a	Slc7a14	0.882957	0.64959	0.686532	Enriched
Cyp2a22_pair2_a	Cyp2a22	0.844915	0.650575	0.68752	Enriched
Lrrn4_pair2_a	Lrrn4	0.848054	0.651298	0.688142	Enriched
Lypd4_pair2_a	Lypd4	0.627675	0.651925	0.688717	Enriched
Tsga10ip_pair2_a	Tsga10ip	0.76971	0.652461	0.68916	Enriched
Abhd13_pair1_a	Abhd13	0.837951	0.65264	0.689314	Enriched
Tssk5_pair2_a	Tssk5	0.610479	0.652659	0.689315	Enriched
Htra2_pair1_a	Htra2	0.568926	0.65359	0.690193	Enriched
Tnfrsf18_pair1_a	Tnfrsf18	0.617029	0.654208	0.690739	Enriched
3110082J24Rik_pair2_a	3110082J24Rik	0.878951	0.654952	0.691489	Enriched
Itm2a_pair2_a	Itm2a	0.81961	0.655436	0.691841	Enriched
Jagn1_pair2_a	Jagn1	0.672277	0.655848	0.69224	Enriched
Gm47791_pair1_a	Gm47791	0.849656	0.656518	0.692876	Enriched
Clec2d_pair1_a	Clec2d	0.680322	0.656675	0.693024	Enriched
Lrch4_pair1_a	Lrch4	0.389409	0.656837	0.69316	Enriched
Igkv9-123_pair2_a	Igkv9-123	0.524189	0.657191	0.693498	Enriched
Tomm6_pair1_a	Tomm6	0.746648	0.657731	0.693961	Enriched
Rag2_pair2_a	Rag2	0.635789	0.658432	0.694594	Enriched
Rasl2-9_pair1_a	Rasl2-9	0.794809	0.659141	0.695324	Enriched
G6pc_pair2_a	G6pc	0.647232	0.66031	0.696414	Enriched
Olfr1155_pair1_a	Olfr1155	0.691441	0.660795	0.696873	Enriched
Mlxip_pair2_a	Mlxip	0.827705	0.660839	0.696901	Enriched
Cbfb_pair2_a	Cbfb	0.59887	0.66117	0.697215	Enriched
Zfp467_pair2_a	Zfp467	0.53781	0.66256	0.698538	Enriched
Cep72_pair1_a	Cep72	0.727035	0.663127	0.699063	Enriched
Akr1a1_pair2_a	Akr1a1	0.462019	0.664085	0.699948	Enriched
Ndst2_pair2_a	Ndst2	0.746755	0.664304	0.700161	Enriched
Uba1y_pair1_a	Uba1y	0.575129	0.664481	0.700294	Enriched
Map4k4_pair2_a	Map4k4	0.731114	0.665502	0.701316	Enriched
Krtap19-3_pair2_a	Krtap19-3	0.537251	0.666646	0.702413	Enriched
Begain_pair2_a	Begain	0.551811	0.666724	0.702442	Enriched
Vmn1r123_pair1_a	Vmn1r123	0.880905	0.667609	0.703177	Enriched
Clint1_pair2_a	Clint1	0.823998	0.667993	0.703509	Enriched
Pramel32_pair1_a	Pramel32	0.601433	0.668428	0.703895	Enriched
NTC_pair228_a	NTC	0.710469	0.668826	0.704279	Enriched
Btbd35f12_pair2_a	Btbd35f12	0.783988	0.668988	0.70443	Enriched
Dsel_pair1_a	Dsel	0.655036	0.669246	0.704667	Enriched
Slc43a2_pair2_a	Slc43a2	0.714927	0.66955	0.704933	Enriched
Tex16_pair1_a	Tex16	0.61192	0.670232	0.705596	Enriched
Mthfd2l_pair1_a	Mthfd2l	0.786968	0.670355	0.705709	Enriched
Crb2_pair1_a	Crb2	0.629786	0.670415	0.705735	Enriched
Clec9a_pair1_a	Clec9a	0.641867	0.671256	0.706494	Enriched
Gm52968_pair2_a	Gm52968	0.617602	0.671288	0.70651	Enriched
Tmc8_pair1_a	Tmc8	0.560043	0.671407	0.706617	Enriched
Il11ra1_pair1_a	Il11ra1	0.659872	0.671467	0.706662	Enriched
1700008P02Rik_pair1_a	1700008P02Rik	0.635089	0.67191	0.706984	Enriched
Timd2_pair1_a	Timd2	0.672724	0.672139	0.707166	Enriched
Hps6_pair1_a	Hps6	0.698661	0.67287	0.707814	Enriched
G0s2_pair2_a	G0s2	0.703713	0.673207	0.70808	Enriched
Olfr610_pair2_a	Olfr610	0.726724	0.673262	0.708117	Enriched
Olfr649_pair2_a	Olfr649	0.454423	0.674416	0.709149	Enriched
Dynlt2a3_pair2_a	Dynlt2a3	0.464452	0.674491	0.70921	Enriched
Lyrm9_pair2_a	Lyrm9	0.431796	0.674756	0.709434	Enriched
Vmn1r84_pair1_a	Vmn1r84	0.617078	0.675421	0.710098	Enriched
Clcn5_pair2_a	Clcn5	0.764129	0.676272	0.710829	Enriched
Gm3239_pair1_a	Gm3239	0.75047	0.677402	0.711871	Enriched
Acadm_pair1_a	Acadm	0.73497	0.678183	0.712583	Enriched
Gm10024_pair2_a	Gm10024	0.620642	0.678595	0.712962	Enriched
Pcmtd2_pair1_a	Pcmtd2	0.783548	0.678787	0.713127	Enriched
Rusc2_pair2_a	Rusc2	0.727009	0.679199	0.713506	Enriched
Rragb_pair1_a	Rragb	0.748979	0.679255	0.713546	Enriched
Gm26602_pair2_a	Gm26602	0.78278	0.679327	0.713603	Enriched
Olfr447_pair2_a	Olfr447	0.526454	0.679769	0.714031	Enriched
Gm11096_pair2_a	Gm11096	0.614306	0.680358	0.714596	Enriched
Asic4_pair2_a	Asic4	0.718671	0.680619	0.714851	Enriched
Smurf2_pair1_a	Smurf2	0.352407	0.681178	0.715379	Enriched
Mycbp_pair1_a	Mycbp	0.48257	0.681504	0.715635	Enriched
Foxb2_pair2_a	Foxb2	0.521679	0.682572	0.716592	Enriched
Tmsb10_pair2_a	Tmsb10	0.592152	0.683037	0.717043	Enriched
Ptk7_pair1_a	Ptk7	0.759084	0.683688	0.717618	Enriched
Olfr183_pair2_a	Olfr183	0.440905	0.683884	0.7178	Enriched
Vmn1r24_pair2_a	Vmn1r24	0.756017	0.683897	0.7178	Enriched
Fbxl6_pair2_a	Fbxl6	0.702309	0.684426	0.718264	Enriched
Gngt1_pair2_a	Gngt1	0.731129	0.684696	0.718493	Enriched
Ccdc88a_pair2_a	Ccdc88a	0.707579	0.685405	0.719144	Enriched
Pkig_pair1_a	Pkig	0.732813	0.685726	0.719445	Enriched
Fam210b_pair2_a	Fam210b	0.748197	0.685795	0.719499	Enriched
Hip1_pair2_a	Hip1	0.691659	0.68709	0.720766	Enriched
Olfr221_pair2_a	Olfr221	0.414398	0.687185	0.720847	Enriched
Nkiras2_pair1_a	Nkiras2	0.708046	0.687276	0.720906	Enriched
Stard13_pair2_a	Stard13	0.543696	0.687659	0.721234	Enriched
Plppr2_pair2_a	Plppr2	0.612736	0.687777	0.72132	Enriched
Ensa_pair1_a	Ensa	0.486648	0.687907	0.721403	Enriched
Trgv6_pair1_a	Trgv6	0.529035	0.688055	0.721502	Enriched
Ccdc158_pair1_a	Ccdc158	0.640302	0.688811	0.72224	Enriched
Gm815_pair2_a	Gm815	0.657546	0.688886	0.722282	Enriched
Yipf2_pair2_a	Yipf2	0.701288	0.688908	0.722286	Enriched
Rab11fip2_pair2_a	Rab11fip2	0.537775	0.689704	0.723033	Enriched
Pigg_pair2_a	Pigg	0.516321	0.690024	0.723328	Enriched
Serpinf2_pair2_a	Serpinf2	0.810994	0.690077	0.723347	Enriched
Kazn_pair1_a	Kazn	0.707675	0.690183	0.723439	Enriched
Olfr893_pair2_a	Olfr893	0.724639	0.690543	0.72378	Enriched
Slc25a10_pair2_a	Slc25a10	0.601744	0.691009	0.724202	Enriched
Pkd1_pair2_a	Pkd1	0.769779	0.691205	0.724344	Enriched
Mkx_pair2_a	Mkx	0.55351	0.693266	0.726209	Enriched
Pramel3_pair1_a	Pramel3	0.666189	0.693831	0.726727	Enriched
Tsnaxip1_pair1_a	Tsnaxip1	0.487346	0.694071	0.726922	Enriched
Sirpa_pair2_a	Sirpa	0.728336	0.694282	0.727107	Enriched
Olfr121_pair2_a	Olfr121	0.724297	0.694521	0.727338	Enriched
Chrnd_pair1_a	Chrnd	0.651806	0.694586	0.727388	Enriched
Pabpc4l_pair1_a	Pabpc4l	0.414937	0.698464	0.731096	Enriched
Gng4_pair2_a	Gng4	0.741847	0.700142	0.732685	Enriched
Zfp37_pair1_a	Zfp37	0.563509	0.700373	0.732871	Enriched
Tm7sf3_pair2_a	Tm7sf3	0.383993	0.70103	0.733484	Enriched
Urgcp_pair2_a	Urgcp	0.519805	0.701052	0.733489	Enriched
Adamts2_pair2_a	Adamts2	0.56839	0.701505	0.733888	Enriched
Mcrip1_pair1_a	Mcrip1	0.529471	0.701574	0.733923	Enriched
Mthfr_pair2_a	Mthfr	0.504195	0.70179	0.73413	Enriched
S100a9_pair1_a	S100a9	0.567307	0.704786	0.736984	Enriched
Serp1_pair2_a	Serp1	0.666171	0.705235	0.737359	Enriched
[truncated: 42,902 more rows]

## Sheet: dual_gRNA_Nutlin3avsInput
id	group	LogFC	PValue	FDR	Direction
[truncated: 43,814 more rows]

[truncated: 4 more sheets: dual_gRNA_S63845vsInput, dual_gene_DMSOvsInput, dual_gene_Nutlin3avsInput, dual_gene_S63845vsInput]
