# Supplementary material for: Advancing the genetic engineering toolbox by combining AsCas12a knock-in mice with ultra-compact screening
Source: Nat Commun. 2025 Jan 30;16:974. doi: 10.1038/s41467-025-56282-2 (PMC11782673; doi:10.1038/s41467-025-56282-2)
Supplement: Supplementary file 5 — Supplementary Data 3 [file 41467_2025_56282_MOESM5_ESM.xlsx]

## Sheet: geneStats_T1_vs_T0
id	NBarcodes	Direction	LogFC	PValue	FDR
Irf9	2	Enriched	0.55212	5.74751e-06	0.00016035
Ifnar2	2	Enriched	0.613349	2.98146e-05	0.000538728
Pten	2	Enriched	0.732235	5.62137e-05	0.000900249
Nf1	2	Enriched	1.20232	0.000130409	0.00177322
Slc10a7	2	Enriched	1.12588	0.000475777	0.00524663
Lztr1	2	Enriched	0.495025	0.000528786	0.00570336
Prdm5	2	Enriched	0.338744	0.000606271	0.0063585
Ifnar1	2	Enriched	0.459809	0.000646832	0.0066963
Gm17416	2	Enriched	0.136046	0.000804664	0.00800485
Spred1	2	Enriched	0.535679	0.00086828	0.00855126
Traf3	2	Enriched	0.580444	0.000915043	0.00892249
Spred2	2	Enriched	0.375247	0.00112188	0.0104633
Elof1	2	Enriched	0.401403	0.00112885	0.0105102
Slc37a3	2	Enriched	0.688432	0.00185519	0.015718
Tmprss11e	2	Enriched	0.232981	0.0026421	0.0208735
Gzf1	2	Enriched	0.962115	0.00293187	0.0225761
Olfr16	2	Enriched	0.175487	0.0032277	0.0242689
Stk40	2	Enriched	0.489973	0.0032424	0.0243286
Catsper4	2	Enriched	0.288823	0.00350995	0.0257298
Nfkb2	2	Enriched	0.224628	0.00465665	0.0316491
Olfr175	1	Enriched	0.393909	0.00496104	0.0331232
Igkv4-91	2	Enriched	0.215985	0.00505681	0.0335165
Olfr1104	2	Enriched	0.361832	0.00525526	0.0344833
2510039O18Rik	2	Enriched	0.371229	0.0053585	0.0350007
Defb10	2	Enriched	0.261548	0.0054974	0.0356294
Hes3	2	Enriched	0.17409	0.00658696	0.0410615
Rnls	2	Enriched	0.365337	0.00658783	0.0410615
Frmd6	2	Enriched	0.416937	0.00664199	0.0413277
Spen	2	Enriched	0.198728	0.00674468	0.0418105
Gm15056	2	Enriched	0.13291	0.00693294	0.0426599
Slc39a9	2	Enriched	0.169961	0.00824044	0.0482502
Eif4g2	2	Enriched	0.689806	0.00848791	0.0493654
Olfr99	2	Enriched	0.227211	0.00957826	0.0539107
Sting1	2	Enriched	0.290815	0.00969027	0.0542656
Cbl	2	Enriched	0.418914	0.00980386	0.0547675
Rnf2	2	Enriched	0.389331	0.00998494	0.0554784
Cyb5rl	2	Enriched	0.149512	0.0105967	0.0578969
Olfr1129	2	Enriched	0.193346	0.0109578	0.059168
Cradd	2	Enriched	0.185602	0.0111458	0.0600183
Jak1	2	Enriched	0.359805	0.0112034	0.0602985
Cop1	2	Enriched	0.693222	0.0118899	0.0630064
Il12b	2	Enriched	0.21105	0.0127993	0.0664063
Stk24	2	Enriched	0.342727	0.0128254	0.0664667
Ube2d3	2	Enriched	0.405641	0.0135361	0.0689155
Meox1	2	Enriched	0.180617	0.01382	0.0698973
Ifitm10	2	Enriched	0.25097	0.0139895	0.0704092
Hand1	2	Enriched	0.227937	0.0147868	0.0733143
Socs5	2	Enriched	0.18183	0.0148813	0.0736648
Stat1	2	Enriched	0.426629	0.01503	0.0741295
Gm16506	2	Enriched	0.309772	0.0151848	0.0746716
Cdkn2a	2	Enriched	0.316023	0.0158794	0.0766673
Pdcd10	2	Enriched	0.507631	0.0160867	0.0774147
Eif2ak2	2	Enriched	0.398034	0.0165608	0.0789805
Mb	2	Enriched	0.309311	0.0167108	0.0795265
Olfr97	2	Enriched	0.242728	0.0172074	0.0809581
Fam78b	2	Enriched	0.236881	0.0174893	0.08184
Olfr130	2	Enriched	0.194135	0.0196923	0.0886254
Zfp469	2	Enriched	0.197999	0.0203845	0.0907389
Pias1	2	Enriched	0.237974	0.0213753	0.0938401
Stat2	2	Enriched	0.485169	0.0218027	0.0949242
Gm21970	2	Enriched	0.285262	0.02276	0.0978523
Olfr1382	2	Enriched	0.235113	0.0228065	0.0979355
Enah	2	Enriched	0.193529	0.0229862	0.0983947
Asb2	2	Enriched	0.317907	0.0230913	0.0986734
Rab30	2	Enriched	0.288221	0.0261454	0.107517
Golgb1	2	Enriched	0.262233	0.0263425	0.107999
Qrich1	2	Enriched	0.276012	0.0280976	0.112868
Srsf5	2	Enriched	0.288353	0.0282667	0.113306
Fabp9	2	Enriched	0.171703	0.0285107	0.114042
Gm19402	2	Enriched	0.138794	0.0286422	0.114373
Gm44505	2	Enriched	0.126219	0.0286542	0.1144
Ebp	2	Enriched	0.211221	0.0290558	0.11562
Doc2g	2	Enriched	0.122005	0.0294664	0.116899
Rgs16	2	Enriched	0.191093	0.0296393	0.117338
Taok1	2	Enriched	0.44333	0.0298097	0.117818
Spry4	2	Enriched	0.23499	0.0302215	0.119091
Id2	2	Enriched	0.154847	0.0316338	0.123161
Slc38a6	2	Enriched	0.14836	0.0322386	0.124847
Gm10375	2	Enriched	0.331615	0.0338468	0.128608
Olfr1212	2	Enriched	0.194015	0.0351463	0.132453
Ccdc178	2	Enriched	0.323972	0.0356256	0.133724
Trav12-3	2	Enriched	0.284271	0.036968	0.137122
Olfr58	2	Enriched	0.144552	0.0378742	0.139599
Nf2	2	Enriched	0.450645	0.0387066	0.141764
Spryd4	2	Enriched	0.146333	0.0394121	0.14358
Rassf1	2	Enriched	0.234453	0.0398484	0.144731
Cpeb1	2	Enriched	0.209807	0.0402029	0.145642
Bcor	2	Enriched	0.326542	0.0415833	0.148909
St3gal6	2	Enriched	0.300109	0.0418531	0.149521
Map4k4	2	Enriched	0.152626	0.0421376	0.150227
Defb42	2	Enriched	0.170958	0.0423316	0.150592
Ccsap	2	Enriched	0.222899	0.0427974	0.151775
Sprn	2	Enriched	0.0996146	0.0429694	0.152185
Snn	2	Enriched	0.129093	0.0430107	0.152257
Defa38	1	Enriched	0.19983	0.0433511	0.153112
Olfr127	2	Enriched	0.289992	0.043976	0.154491
Gm5269	2	Enriched	0.46638	0.0449297	0.15634
Lilra6	2	Enriched	0.304579	0.0456415	0.15803
Ifi27l2b	2	Enriched	0.157954	0.0471603	0.161327
Zfp459	2	Enriched	0.32873	0.0481067	0.163505
Ear1	2	Enriched	0.331959	0.0489463	0.165324
Gpr15	2	Enriched	0.213625	0.0491474	0.165638
Gm43218	2	Enriched	0.202923	0.0495092	0.166546
Anks6	2	Enriched	0.191779	0.0496415	0.166913
Pafah1b3	2	Enriched	0.178521	0.0499059	0.167491
Ccr5	2	Enriched	0.0977477	0.0500294	0.167775
Olfr559	2	Enriched	0.214626	0.0510279	0.169964
Olfr644	2	Enriched	0.209548	0.0536643	0.176118
Defb11	2	Enriched	0.252332	0.055483	0.180093
Ighv8-8	2	Enriched	0.105232	0.0555315	0.180174
Erp44	2	Enriched	0.215292	0.0563016	0.181742
Krtap6-1	2	Enriched	0.312934	0.057784	0.185119
Birc2	2	Enriched	0.278557	0.0578014	0.185135
Thumpd3	2	Enriched	0.227775	0.0601255	0.189784
Dhx29	2	Enriched	0.370205	0.0602782	0.190072
Zfp663	2	Enriched	0.182313	0.0627682	0.195025
Erich3	2	Enriched	0.148206	0.0627994	0.195045
Misp3	2	Enriched	0.0466302	0.0632357	0.195832
Pcp4l1	2	Enriched	0.228679	0.0635652	0.196515
Gm47429	2	Enriched	0.0952436	0.0639353	0.197012
Nit2	2	Enriched	0.183183	0.0639683	0.197057
Topors	2	Enriched	0.144351	0.0644601	0.198178
Prr30	2	Enriched	0.151451	0.0660605	0.200929
Olfr380	2	Enriched	0.118938	0.0671723	0.203112
Olfr201	2	Enriched	0.157324	0.0672406	0.203167
Oog4	2	Enriched	0.209009	0.0673463	0.203392
Trav13d-1	2	Enriched	0.222967	0.069292	0.207149
Asb8	2	Enriched	0.118889	0.0699572	0.208242
B3galt2	2	Enriched	0.329043	0.0701437	0.2086
Ptgr2	2	Enriched	0.136901	0.0709529	0.209882
Ndfip1	2	Enriched	0.216692	0.0738248	0.21546
Pcdh20	2	Enriched	0.096453	0.0741933	0.216072
Olfr432	2	Enriched	0.153742	0.0745118	0.216571
Phf14	2	Enriched	0.178422	0.0749337	0.217264
Olfr1232	1	Enriched	0.346687	0.0751614	0.217574
Dot1l	2	Enriched	0.162545	0.0752408	0.217746
Det1	2	Enriched	0.24181	0.0762014	0.219676
Potefam1	2	Enriched	0.246547	0.0766762	0.220397
Olfr2	2	Enriched	0.165053	0.0775921	0.22183
Pitpnb	2	Enriched	0.200637	0.0781189	0.222649
Vmn2r82	2	Enriched	0.214842	0.080459	0.226842
Sh3tc2	2	Enriched	0.113933	0.0813351	0.228568
Hacl1	2	Enriched	0.113503	0.081427	0.228619
Prokr1	2	Enriched	0.0744428	0.0825932	0.230756
Trav5-4	2	Enriched	0.240735	0.0830182	0.231515
Taar7e	2	Enriched	0.122433	0.0843186	0.233796
Spp2	2	Enriched	0.164915	0.0851477	0.235371
Itga1	2	Enriched	0.119748	0.0853748	0.235879
Tcf21	2	Enriched	0.207181	0.0856981	0.236633
Bhlhe41	2	Enriched	0.2902	0.0859125	0.236992
Traj9	2	Enriched	0.162391	0.0861892	0.237401
Aldoart1	2	Enriched	0.175462	0.0866718	0.238185
Etfbl	2	Enriched	0.200856	0.0872865	0.239388
Ro60	2	Enriched	0.107535	0.087999	0.240732
Trbj2-3	2	Enriched	0.20999	0.0884756	0.241319
Slc25a15	2	Enriched	0.160637	0.0886796	0.241708
Sytl4	1	Enriched	0.359104	0.0888073	0.241843
Cmas	2	Enriched	0.204747	0.0890427	0.24218
Itgb8	2	Enriched	0.178581	0.0900015	0.243929
Ttc9c	2	Enriched	0.110001	0.0900164	0.243939
Defb4	2	Enriched	0.207415	0.0901684	0.2441
Traj50	2	Enriched	0.113205	0.0905686	0.244375
B3galt5	2	Enriched	0.145322	0.0906575	0.244422
Gm20721	1	Enriched	0.22676	0.0911218	0.245389
Vmn1r208	1	Enriched	0.215072	0.0927332	0.248287
Map7d2	2	Enriched	0.179945	0.0932176	0.249183
Zfp266	2	Enriched	0.286035	0.0958139	0.253684
Dipk1c	2	Enriched	0.203901	0.0982982	0.258236
Wfdc9	2	Enriched	0.153406	0.0998834	0.26044
Arl13a	2	Enriched	0.196607	0.101762	0.263531
Gm21954	2	Enriched	0.112453	0.102624	0.264678
Slc35a1	2	Enriched	0.340097	0.103969	0.266696
Olfr657	2	Enriched	0.156703	0.104712	0.267783
Map3k7cl	2	Enriched	0.1617	0.104893	0.268014
Gm49361	1	Enriched	0.366212	0.105213	0.268388
Akr1c21	2	Enriched	0.125922	0.106171	0.269884
Ucp2	2	Enriched	0.133373	0.107355	0.271739
Keap1	2	Enriched	0.379809	0.107684	0.272222
Olfr813	2	Enriched	0.230994	0.107856	0.272505
Nrl	2	Enriched	0.0887896	0.107899	0.272576
Olfr452	2	Enriched	0.197254	0.108314	0.273399
Ccnyl1	2	Enriched	0.0721517	0.10857	0.273789
Zfp950	2	Enriched	0.106207	0.108632	0.273915
Adora1	2	Enriched	0.16978	0.109459	0.275358
Gm38666	2	Enriched	0.199513	0.1102	0.276421
Olfr322	2	Enriched	0.102392	0.110284	0.276506
1810009A15Rik	2	Enriched	0.0863172	0.110358	0.276622
Prap1	2	Enriched	0.17579	0.110406	0.276622
Gm49425	2	Enriched	0.219845	0.110419	0.276622
Fam71a	2	Enriched	0.158803	0.110434	0.276622
Xpnpep1	2	Enriched	0.204071	0.11087	0.277296
Prl8a2	2	Enriched	0.152961	0.111707	0.278874
Igkv5-45	2	Enriched	0.249556	0.111934	0.279183
Rhox2h	2	Enriched	0.122677	0.113256	0.280959
Cntn5	2	Enriched	0.182434	0.114854	0.28372
Stum	2	Enriched	0.171078	0.11586	0.285094
Gm5737	2	Enriched	0.119093	0.116334	0.285747
Zfp995	1	Enriched	0.298014	0.116635	0.286096
Olfr317	2	Enriched	0.131149	0.117891	0.288328
Olfr1468-ps1	2	Enriched	0.218837	0.118357	0.289173
Dock3	2	Enriched	0.131022	0.118792	0.28982
Zfp808	1	Enriched	0.260451	0.119008	0.290206
Nppb	2	Enriched	0.171252	0.119119	0.290379
Tyk2	2	Enriched	0.151675	0.11998	0.291887
Teddm1b	2	Enriched	0.220821	0.120495	0.292404
Shcbp1l	2	Enriched	0.142377	0.120495	0.292404
Olfr507	2	Enriched	0.210844	0.120697	0.292651
Trim61	2	Enriched	0.0919764	0.121331	0.293517
Olfr512	2	Enriched	0.227534	0.122863	0.296072
Tdrd3	2	Enriched	0.219631	0.123832	0.297421
Camta2	2	Enriched	0.158073	0.124242	0.298089
Tomm5	2	Enriched	0.167546	0.124975	0.299295
Pcdhga8	2	Enriched	0.231774	0.128267	0.304251
Svs6	2	Enriched	0.19529	0.128832	0.305123
Rgs4	2	Enriched	0.172536	0.129372	0.306
Olfr44	2	Enriched	0.0837825	0.130192	0.307201
Olfr805	1	Enriched	0.212903	0.130594	0.30758
Npy	2	Enriched	0.15228	0.13331	0.311569
Clec4f	2	Enriched	0.115383	0.134001	0.312444
E2f8	2	Enriched	0.116394	0.134551	0.313051
Spry2	2	Enriched	0.174836	0.135648	0.314461
Rgs2	2	Enriched	0.189387	0.137208	0.316713
Fryl	2	Enriched	0.2904	0.138403	0.318761
Vmn1r2	2	Enriched	0.260791	0.138569	0.318919
Gm550	2	Enriched	0.298942	0.138874	0.319367
Desi2	2	Enriched	0.13407	0.140413	0.321372
Spin2d	2	Enriched	0.126657	0.140414	0.321372
Tmprss3	2	Enriched	0.090064	0.140477	0.321448
Sigmar1	2	Enriched	0.171495	0.140492	0.32145
Olfr979	2	Enriched	0.100494	0.140819	0.321908
Neurog3	2	Enriched	0.101637	0.140937	0.322026
Atxn1	2	Enriched	0.227082	0.141193	0.322201
Bambi	2	Enriched	0.133411	0.141439	0.322559
Adam19	2	Enriched	0.10841	0.141676	0.322774
Rcn3	2	Enriched	0.218522	0.141894	0.32299
4931414P19Rik	2	Enriched	0.108953	0.142235	0.323603
Mzb1	2	Enriched	0.0602901	0.14293	0.324523
Zfp516	2	Enriched	0.212484	0.14319	0.324842
Gm7995	2	Enriched	0.165779	0.14321	0.324849
Trib2	2	Enriched	0.397129	0.143466	0.325175
Gm49393	2	Enriched	0.162545	0.14364	0.325248
Traj16	1	Enriched	0.205068	0.143821	0.325557
Neto1	2	Enriched	0.172231	0.145203	0.327282
Mylip	2	Enriched	0.170785	0.145685	0.327992
Gm21310	2	Enriched	0.150464	0.145985	0.328276
Foxc2	2	Enriched	0.0665199	0.145993	0.328276
H2ab3	2	Enriched	0.144302	0.146153	0.328414
Mob2	2	Enriched	0.0942662	0.146159	0.328414
Cela3a	2	Enriched	0.0683462	0.146161	0.328414
Gm2115	2	Enriched	0.157537	0.146766	0.329194
Ttbk2	2	Enriched	0.287716	0.147026	0.329538
Zswim6	2	Enriched	0.126657	0.147722	0.330393
Tbc1d8	2	Enriched	0.133974	0.147943	0.330633
Olfr779	2	Enriched	0.155466	0.149425	0.332983
Filip1l	2	Enriched	0.144213	0.149749	0.333363
Ighd3-2	1	Enriched	0.109854	0.149836	0.333487
Tmem127	2	Enriched	0.0993625	0.149995	0.333676
Pcdhga9	2	Enriched	0.170565	0.151839	0.335975
Plekhs1	2	Enriched	0.180805	0.152022	0.336205
Cyp2c66	2	Enriched	0.298962	0.15251	0.336911
Lactb2	2	Enriched	0.118712	0.152564	0.336996
Olfr548-ps1	2	Enriched	0.16843	0.153162	0.337902
Atp5g3	2	Enriched	0.172908	0.154246	0.339533
Cyp2c50	2	Enriched	0.22695	0.155311	0.341182
Zg16	2	Enriched	0.104458	0.155799	0.34189
Mpc1	2	Enriched	0.111991	0.155806	0.34189
Sstr5	2	Enriched	0.149726	0.156173	0.342487
Cited2	2	Enriched	0.150314	0.156273	0.342571
Lamp3	2	Enriched	0.21155	0.15636	0.342697
Cnga2	2	Enriched	0.0992401	0.157428	0.344017
Pou5f2	2	Enriched	0.10428	0.158235	0.345015
Gm10337	1	Enriched	0.152116	0.158646	0.345703
Speer4b	2	Enriched	0.106524	0.159105	0.346281
Pramel16	2	Enriched	0.132341	0.159129	0.346281
Plekhn1	2	Enriched	0.125764	0.159239	0.346331
Fam117a	1	Enriched	0.221314	0.159293	0.346346
Vmn1r122	1	Enriched	0.246768	0.160674	0.347929
Pou4f3	2	Enriched	0.192598	0.16082	0.348057
1700057G04Rik	2	Enriched	0.157881	0.16124	0.348549
Zdhhc21	2	Enriched	0.114644	0.161912	0.349602
Ncoa2	2	Enriched	0.0928267	0.162124	0.349901
Dnajc2	1	Enriched	0.235231	0.162399	0.350274
Dmrt2	2	Enriched	0.170935	0.162762	0.350788
Dusp7	2	Enriched	0.122441	0.164414	0.352613
Naip1	2	Enriched	0.10476	0.164681	0.352815
Rcor1	2	Enriched	0.0998667	0.165291	0.353807
Zfp955a	2	Enriched	0.156991	0.165821	0.354592
Zrsr2	2	Enriched	0.139878	0.166983	0.356463
Fbxo41	2	Enriched	0.0821108	0.167279	0.356793
Ifna9	2	Enriched	0.120886	0.167358	0.356926
Krtap4-8	1	Enriched	0.120834	0.167552	0.357128
Ephb6	2	Enriched	0.0824684	0.169756	0.360055
Mfap4	2	Enriched	0.170798	0.170136	0.360513
Kpna3	2	Enriched	0.178927	0.171618	0.362476
Gm20914	2	Enriched	0.148094	0.17182	0.36269
Gm17387	2	Enriched	0.206927	0.171952	0.362756
Angptl1	2	Enriched	0.188105	0.172695	0.363862
Ebpl	2	Enriched	0.145085	0.172816	0.364001
Eif3h	2	Enriched	0.471864	0.172829	0.364001
Dsp	2	Enriched	0.218355	0.172883	0.364045
Pcdhgb1	2	Enriched	0.189916	0.173598	0.364996
Igsf3	2	Enriched	0.0983444	0.173614	0.364996
Vmn2r85	2	Enriched	0.313335	0.173801	0.365135
Olfr558	2	Enriched	0.119165	0.17391	0.365214
Acot7	2	Enriched	0.0875531	0.174125	0.365382
Aldoart2	2	Enriched	0.131279	0.174277	0.365525
Baz2b	2	Enriched	0.115512	0.174692	0.365899
Hnrnpa0	2	Enriched	0.0978258	0.174925	0.366174
Olfr270	2	Enriched	0.115098	0.175159	0.366536
Igkv14-100	2	Enriched	0.232448	0.175342	0.366786
Phlda3	2	Enriched	0.126876	0.175447	0.366801
Traj32	2	Enriched	0.159397	0.175515	0.366839
Fibp	2	Enriched	0.101113	0.175582	0.366839
Gm17720	1	Enriched	0.319979	0.175715	0.367073
Chst11	2	Enriched	0.121048	0.176638	0.368181
Ifna2	2	Enriched	0.223645	0.177546	0.369075
Ajuba	2	Enriched	0.195705	0.180077	0.372296
Catspere1	2	Enriched	0.175494	0.180243	0.372339
Ebf1	2	Enriched	0.176038	0.180505	0.372594
Gpr68	2	Enriched	0.154941	0.180773	0.372989
Olfr313	2	Enriched	0.25177	0.181314	0.373563
Ube2d2a	2	Enriched	0.236116	0.181885	0.3741
H2-T22	2	Enriched	0.133785	0.18211	0.374372
Olfr294	2	Enriched	0.16564	0.182417	0.374896
Gm94	2	Enriched	0.124986	0.182824	0.375331
Zfp874a	2	Enriched	0.172825	0.183226	0.375688
Gm13102	1	Enriched	0.176529	0.183438	0.375782
Rbm4	2	Enriched	0.233854	0.183546	0.375825
Plxna1	2	Enriched	0.136629	0.183777	0.37606
Osr1	2	Enriched	0.137162	0.185688	0.378813
Try4	2	Enriched	0.210238	0.185937	0.379179
Il4ra	2	Enriched	0.108172	0.186139	0.379484
Ankrd31	2	Enriched	0.0817564	0.186296	0.379542
Mvp	2	Enriched	0.128588	0.186695	0.380008
Gm36028	2	Enriched	0.0673413	0.186746	0.380076
Has2	2	Enriched	0.199688	0.188041	0.381796
Fam234b	2	Enriched	0.241191	0.188795	0.382848
Olfr136	2	Enriched	0.231115	0.190408	0.384984
Ighv1-34	2	Enriched	0.142274	0.190896	0.385759
Oog1	1	Enriched	0.205111	0.191395	0.386189
Cd200r2	2	Enriched	0.159291	0.191402	0.386189
Ighv1-7	2	Enriched	0.0980647	0.191409	0.386189
Trbv17	2	Enriched	0.162048	0.191819	0.386789
Iglc3	2	Enriched	0.285351	0.192075	0.386993
Ccr9	2	Enriched	0.142707	0.192739	0.387969
Defa39	2	Enriched	0.132487	0.194075	0.389917
Mcur1	2	Enriched	0.127721	0.194316	0.390213
Olfr781	2	Enriched	0.107794	0.194641	0.390564
Ankar	2	Enriched	0.17357	0.194752	0.390712
Gcnt7	2	Enriched	0.115768	0.195298	0.391483
Ccdc88a	2	Enriched	0.187876	0.195845	0.392252
Olfr826	1	Enriched	0.159109	0.197115	0.393668
Olfr578	2	Enriched	0.1145	0.197168	0.393681
Vmn2r26	2	Enriched	0.18315	0.197571	0.394104
Cyp3a41a	1	Enriched	0.343457	0.198786	0.395756
Cttnbp2nl	2	Enriched	0.124909	0.198894	0.395868
Trav13n-4	2	Enriched	0.19937	0.199043	0.396091
Pxt1	2	Enriched	0.136657	0.20211	0.39997
Vti1a	2	Enriched	0.1137	0.202138	0.39997
Enc1	2	Enriched	0.163217	0.202626	0.400441
Sema6a	2	Enriched	0.0802425	0.202831	0.400479
Pf4	2	Enriched	0.170058	0.203039	0.400691
Gm21800	2	Enriched	0.196632	0.203117	0.40077
Casp6	2	Enriched	0.150016	0.203315	0.400871
Nectin4	2	Enriched	0.114257	0.204218	0.401992
Olig1	2	Enriched	0.101392	0.204594	0.402513
Rnf146	2	Enriched	0.317866	0.205042	0.402955
Olfr1251	2	Enriched	0.298422	0.205266	0.403213
Adgrb2	2	Enriched	0.110491	0.205843	0.404051
Defa26	2	Enriched	0.125265	0.205904	0.404115
Rab11fip2	2	Enriched	0.136298	0.206009	0.404158
Pcdh8	2	Enriched	0.112127	0.207599	0.406466
Msx1	2	Enriched	0.177409	0.207961	0.406888
Vmn1r174	2	Enriched	0.202595	0.208546	0.407583
Gm19345	2	Enriched	0.24986	0.209279	0.408647
Slfn14	2	Enriched	0.0664002	0.20953	0.408916
Apcs	2	Enriched	0.169125	0.209599	0.408938
AI429214	2	Enriched	0.228586	0.21011	0.409531
Bex1	2	Enriched	0.0931734	0.210138	0.409549
Olfr1168	2	Enriched	0.295554	0.210397	0.409794
Trbv30	2	Enriched	0.091727	0.21059	0.41006
Cadm2	2	Enriched	0.186509	0.211176	0.410795
Fam43a	2	Enriched	0.137107	0.212403	0.412394
Cab39	2	Enriched	0.479542	0.213968	0.414449
Trav16	2	Enriched	0.184956	0.214511	0.415074
Zfhx2	2	Enriched	0.0286341	0.214592	0.415117
Nyap2	2	Enriched	0.200266	0.215816	0.416507
Olfr145	2	Enriched	0.123721	0.215878	0.416507
Neil2	2	Enriched	0.184592	0.216181	0.416798
Adcy7	2	Enriched	0.0965866	0.216793	0.417593
Ankra2	2	Enriched	0.199805	0.217265	0.418094
Olfr192	2	Enriched	0.170761	0.217878	0.418493
Mid1	2	Enriched	0.166347	0.218046	0.418628
Cyp3a16	2	Enriched	0.0936146	0.218779	0.419636
Synpr	2	Enriched	0.187294	0.218784	0.419636
Oosp3	2	Enriched	0.189797	0.219741	0.420689
Olfr620	2	Enriched	0.132206	0.219771	0.42071
Olfr785	1	Enriched	0.25157	0.220041	0.421089
Pmaip1	2	Enriched	0.052965	0.220347	0.421477
4933421I07Rik	2	Enriched	0.168282	0.221168	0.422451
Niban1	2	Enriched	0.186215	0.221607	0.423032
Tm9sf1	2	Enriched	0.0540435	0.221638	0.423032
Crygd	2	Enriched	0.128174	0.222515	0.424087
Kdm2a	1	Enriched	0.123316	0.222544	0.424105
Hspa1b	2	Enriched	0.10458	0.223317	0.42513
Serpinb9f	2	Enriched	0.152869	0.223578	0.425418
Ins1	2	Enriched	0.102764	0.22448	0.426556
Paqr9	2	Enriched	0.129024	0.224586	0.426682
Zfp105	2	Enriched	0.0971306	0.224725	0.426865
Ctag2l2	2	Enriched	0.11894	0.224937	0.426978
Gm18596	2	Enriched	0.053176	0.225018	0.426978
Psme1	2	Enriched	0.0964424	0.225295	0.427428
Vmn1r196	2	Enriched	0.165338	0.225615	0.427698
Phyhd1	2	Enriched	0.109408	0.226045	0.428142
Sval1	2	Enriched	0.130607	0.22685	0.428988
Snca	2	Enriched	0.111992	0.226916	0.429075
Sohlh2	2	Enriched	0.0750057	0.227163	0.429392
Rimklb	2	Enriched	0.150564	0.227541	0.429881
Chchd3	2	Enriched	0.0779145	0.227912	0.4302
Scgb2b27	2	Enriched	0.0924637	0.228479	0.43079
Lamp2	2	Enriched	0.173686	0.229213	0.431759
Esp8	2	Enriched	0.0848847	0.229794	0.432365
Olfr786	2	Enriched	0.0787231	0.22994	0.432526
Olfr328	2	Enriched	0.14536	0.230085	0.432676
Ccdc68	2	Enriched	0.183858	0.231125	0.433809
Glis1	2	Enriched	0.144118	0.232031	0.434909
Anxa11	2	Enriched	0.0854604	0.233191	0.436027
Dynlt5	2	Enriched	0.143086	0.233959	0.437013
Mettl11b	2	Enriched	0.0998385	0.235127	0.438397
Zfy2	2	Enriched	0.222369	0.235702	0.439053
Hes5	2	Enriched	0.0758085	0.235953	0.439294
Cilk1	2	Enriched	0.0748254	0.23659	0.440064
Kmt5b	2	Enriched	0.165333	0.237552	0.441153
Otp	2	Enriched	0.0775854	0.237829	0.441383
Gpr12	2	Enriched	0.0992386	0.238009	0.441565
Vmn2r35	2	Enriched	0.19094	0.238562	0.442368
Cacna1d	2	Enriched	0.0750622	0.239535	0.443455
Pcgf1	2	Enriched	0.274929	0.240103	0.44412
Naip6	2	Enriched	0.118731	0.240352	0.444276
Cpne2	2	Enriched	0.109934	0.240659	0.444468
Dgcr2	2	Enriched	0.1221	0.241108	0.445158
Mmab	2	Enriched	0.129453	0.241286	0.44527
Olfr339	2	Enriched	0.152171	0.242409	0.44619
Gm8206	1	Enriched	0.325241	0.242824	0.446547
Trim34a	2	Enriched	0.197922	0.242837	0.446547
Slc40a1	2	Enriched	0.124391	0.244003	0.447652
Efhb	2	Enriched	0.0911052	0.24412	0.447652
Zfp37	2	Enriched	0.150259	0.244139	0.447652
Pnma8c	2	Enriched	0.142769	0.244974	0.448946
Zfp263	1	Enriched	0.238626	0.24515	0.449155
Rassf9	2	Enriched	0.0980632	0.245491	0.449513
Slc9c1	2	Enriched	0.207712	0.247395	0.4516
Tmem222	2	Enriched	0.148021	0.248347	0.452599
Rprml	2	Enriched	0.0667443	0.248417	0.452689
Zfp985	2	Enriched	0.147443	0.249205	0.453514
0610012G03Rik	2	Enriched	0.114432	0.249525	0.453887
Vmn1r180	2	Enriched	0.172147	0.249548	0.453887
Tril	2	Enriched	0.128194	0.250642	0.455225
Tmsb4x	2	Enriched	0.140124	0.251192	0.455791
Plpp1	2	Enriched	0.112223	0.25152	0.456137
Crybb1	2	Enriched	0.122509	0.252656	0.457639
Mthfs	2	Enriched	0.102967	0.252931	0.457945
Kdm2b	2	Enriched	0.162005	0.253147	0.45826
Gm17174	2	Enriched	0.151911	0.253225	0.458287
Ces1f	2	Enriched	0.167554	0.253364	0.458423
Tcaf3	2	Enriched	0.117054	0.255277	0.460581
4931400O07Rik	2	Enriched	0.0848126	0.256312	0.461903
Gm45337	2	Enriched	0.156834	0.256599	0.462209
Defa24	2	Enriched	0.102294	0.25661	0.462209
Olfr166	2	Enriched	0.103437	0.256768	0.462401
Gbe1	2	Enriched	0.0907302	0.257415	0.463073
Krtap3-3	1	Enriched	0.148639	0.257434	0.463073
Masp1	2	Enriched	0.0669719	0.2576	0.463145
Zdhhc17	2	Enriched	0.174857	0.2581	0.463698
Tex24	2	Enriched	0.165383	0.258459	0.464073
Asb12	2	Enriched	0.0141449	0.258808	0.464436
Moap1	2	Enriched	0.158791	0.258829	0.464436
Lcmt1	2	Enriched	0.218797	0.259235	0.464964
Gm9112	2	Enriched	0.127761	0.259881	0.465727
4930447C04Rik	2	Enriched	0.0520075	0.26061	0.466276
Tex50	2	Enriched	0.0981971	0.260625	0.466276
Dennd5b	2	Enriched	0.111994	0.261767	0.467468
Plekho2	2	Enriched	0.118982	0.261961	0.467606
Prr3	2	Enriched	0.138336	0.262002	0.467641
Olfr1322	2	Enriched	0.089123	0.262101	0.467777
1700123K08Rik	2	Enriched	0.145788	0.262537	0.468222
Capn13	2	Enriched	0.164974	0.262544	0.468222
Gm17728	2	Enriched	0.0754974	0.263206	0.468909
Fpr-rs6	2	Enriched	0.0378134	0.263241	0.468925
Tcap	2	Enriched	0.101017	0.263339	0.468929
Ms4a6c	2	Enriched	0.120031	0.26431	0.46994
Nanp	2	Enriched	0.248904	0.264945	0.470493
Gnaq	2	Enriched	0.205378	0.26502	0.470507
Teddm2	2	Enriched	0.104588	0.265418	0.470926
Gpc6	2	Enriched	0.135001	0.265549	0.470943
Nrxn3	2	Enriched	0.132735	0.265607	0.471008
Txlna	2	Enriched	0.115675	0.266118	0.47176
Znrf2	2	Enriched	0.0946839	0.266515	0.472038
Ppp1r3f	2	Enriched	0.0943785	0.266545	0.472053
Slc38a10	2	Enriched	0.129558	0.268802	0.474646
Olfr843	2	Enriched	0.0832245	0.269114	0.474932
Dnaaf6b	2	Enriched	0.154284	0.270186	0.476177
Gm50461	2	Enriched	0.129295	0.27041	0.476359
Ighd5-5	2	Enriched	0.09894	0.271214	0.477237
Dmbt1	2	Enriched	0.0707582	0.271252	0.477254
Rrbp1	2	Enriched	0.132984	0.271268	0.477254
Mblac2	2	Enriched	0.139398	0.271506	0.477441
Cdkl5	2	Enriched	0.0885118	0.273222	0.479392
Olfr1393	2	Enriched	0.0991003	0.274341	0.480565
Ms4a2	2	Enriched	0.0920891	0.274349	0.480565
Sh3kbp1	2	Enriched	0.1785	0.275497	0.48204
Nrn1l	2	Enriched	0.12538	0.275688	0.48221
Cyp4a12a	2	Enriched	0.144841	0.275784	0.482299
Kctd5	2	Enriched	0.110815	0.277483	0.483912
Igkv4-61	2	Enriched	0.104267	0.277894	0.484151
Lrrc18	2	Enriched	0.114334	0.277971	0.484246
Ighj1	2	Enriched	0.121366	0.27884	0.485192
Olfr125	2	Enriched	0.0871592	0.278923	0.48528
Rp1l1	2	Enriched	0.0776573	0.279964	0.486621
Iglj3	2	Enriched	0.148957	0.280731	0.487579
Scrg1	2	Enriched	0.0617103	0.280875	0.487579
Rtl4	2	Enriched	0.172756	0.280997	0.487683
Marchf3	2	Enriched	0.119682	0.281934	0.488704
Defb43	2	Enriched	0.152163	0.282555	0.489317
Sp4	2	Enriched	0.134167	0.283189	0.490005
Lvrn	2	Enriched	0.25784	0.283267	0.490079
Ptger1	2	Enriched	0.154478	0.283698	0.490473
Olfr1457	1	Enriched	0.197031	0.284119	0.490887
Dynlt2b	2	Enriched	0.158931	0.285042	0.491972
Olfr1252	2	Enriched	0.135744	0.285548	0.492355
Larp7	2	Enriched	0.0889412	0.285845	0.49269
Zfp988	1	Enriched	0.262911	0.286023	0.492879
Tmem87a	2	Enriched	0.0656596	0.286155	0.493015
Borcs5	2	Enriched	0.086437	0.286329	0.493209
Mterf1a	1	Enriched	0.271255	0.286773	0.493778
Gm6812	2	Enriched	0.102154	0.286911	0.493937
Gm20662	2	Enriched	0.0803784	0.287329	0.49442
Col6a4	2	Enriched	0.116159	0.287436	0.494494
Prpmp5	2	Enriched	0.111115	0.28746	0.494494
Plscr1	2	Enriched	0.231932	0.287463	0.494494
Krtap19-5	2	Enriched	0.0866422	0.288481	0.495798
Gm11487	2	Enriched	0.0990003	0.288605	0.495946
Gpam	2	Enriched	0.12212	0.289608	0.497116
Arl15	2	Enriched	0.130351	0.289657	0.497118
Lyzl4	2	Enriched	0.138342	0.290324	0.497706
Pdc	2	Enriched	0.0731812	0.290983	0.498299
Serpinb3b	2	Enriched	0.117567	0.291	0.498299
Txndc5	2	Enriched	0.129969	0.291083	0.498344
Thbs4	2	Enriched	0.0350954	0.291934	0.499249
Ifna13	1	Enriched	0.255917	0.292053	0.499305
Ifi213	2	Enriched	0.110369	0.292605	0.500081
Erc1	2	Enriched	0.177143	0.292673	0.500118
Ighv5-4	2	Enriched	0.0991814	0.29309	0.500668
Olfr1040	2	Enriched	0.10461	0.293111	0.500668
Gm37797	2	Enriched	0.078508	0.29314	0.500679
Ninl	2	Enriched	0.191696	0.293539	0.501084
Slc35d1	2	Enriched	0.0978787	0.294159	0.501648
Taar7d	2	Enriched	0.0909945	0.29426	0.501682
Plekha3	2	Enriched	0.0916975	0.294415	0.501763
Trgv1	2	Enriched	0.172321	0.294745	0.502191
Smim15	2	Enriched	0.124374	0.29496	0.502478
Ap3m1	2	Enriched	0.0956706	0.295091	0.502544
Gm21394	1	Enriched	0.235263	0.295186	0.502627
Gja3	2	Enriched	0.0503356	0.295255	0.502705
Fzd3	2	Enriched	0.220335	0.295287	0.50272
Olfr177	2	Enriched	0.104734	0.295512	0.502842
Rbak	2	Enriched	0.130849	0.295568	0.502842
Ighd5-4	2	Enriched	0.0872024	0.296341	0.503536
Rbm20	2	Enriched	0.0897078	0.296348	0.503536
Vmn1r170	2	Enriched	0.103499	0.296443	0.503618
3110082I17Rik	2	Enriched	0.153858	0.296957	0.504136
Cryge	2	Enriched	0.124601	0.297097	0.504294
Zfp772	2	Enriched	0.125738	0.297355	0.504523
Nme7	2	Enriched	0.176459	0.298683	0.505796
Gm11020	2	Enriched	0.0652394	0.299326	0.506578
A030005K14Rik	2	Enriched	0.101896	0.299583	0.506727
Olfr472	2	Enriched	0.116168	0.299626	0.506747
Vmn2r91	2	Enriched	0.259331	0.300841	0.507585
Mtx3	2	Enriched	0.0932669	0.301165	0.507934
Bpifc	2	Enriched	0.072027	0.301473	0.508254
Ccdc181	2	Enriched	0.11953	0.301833	0.508545
Smox	2	Enriched	0.0594796	0.302272	0.508895
Ece1	2	Enriched	0.164537	0.302602	0.50926
Olfr1495	2	Enriched	0.0803658	0.302648	0.50926
Olfr160	2	Enriched	0.121759	0.303489	0.510381
Slc25a31	2	Enriched	0.132371	0.303579	0.510384
Hpse2	2	Enriched	0.128412	0.304205	0.510851
Ccer1	2	Enriched	0.0945949	0.305291	0.511821
Fis1	2	Enriched	0.110976	0.305338	0.511861
Ube4a	2	Enriched	0.127571	0.305406	0.511931
AY074887	2	Enriched	0.08779	0.30695	0.513211
Oga	2	Enriched	0.0996294	0.307274	0.513634
Ms4a4b	2	Enriched	0.108194	0.307923	0.514266
Scgb1b19	2	Enriched	0.123026	0.307967	0.514276
Olfr787	2	Enriched	0.112423	0.308291	0.514602
Ptger2	2	Enriched	0.0602959	0.308329	0.514602
Atxn7l3	2	Enriched	0.0886333	0.30863	0.514944
V1ra8	2	Enriched	0.194824	0.308836	0.515057
Gm20865	2	Enriched	0.0671847	0.308888	0.515057
Chkb	2	Enriched	0.0989904	0.3089	0.515057
Clptm1l	2	Enriched	0.170975	0.309997	0.516391
Srsf6	2	Enriched	0.240086	0.310372	0.516897
Kbtbd11	2	Enriched	0.0526031	0.31071	0.517301
Olfr1469	2	Enriched	0.123494	0.311141	0.517689
Il17b	2	Enriched	0.0862933	0.311182	0.517689
Cdh8	2	Enriched	0.0645439	0.31177	0.518148
Sdr39u1	2	Enriched	0.0991385	0.312101	0.518419
Strit1	2	Enriched	0.0942409	0.312297	0.518522
Smagp	2	Enriched	0.124324	0.312347	0.518532
Cs	2	Enriched	0.0939502	0.312639	0.518836
Adam39	2	Enriched	0.130152	0.312893	0.519019
Cldn14	2	Enriched	0.0760672	0.314277	0.520517
Spag11a	2	Enriched	0.121611	0.314359	0.520573
Gm10033	2	Enriched	0.199547	0.314539	0.520712
As3mt	2	Enriched	0.0992253	0.315799	0.522357
Gm8356	2	Enriched	0.108185	0.316472	0.523112
Slc2a1	2	Enriched	0.202386	0.316566	0.523187
Cpne4	2	Enriched	0.0741759	0.316655	0.523249
Dip2c	2	Enriched	0.24702	0.317058	0.52348
Olfr1154	1	Enriched	0.139659	0.317904	0.524367
Car5b	2	Enriched	0.11665	0.318838	0.525377
Hba-a2	2	Enriched	0.0881476	0.32013	0.526544
Hcn1	2	Enriched	0.155421	0.321349	0.527548
Wfdc13	2	Enriched	0.0951875	0.32171	0.52789
Vmn2r84	2	Enriched	0.111757	0.322088	0.528159
Dok5	2	Enriched	0.100089	0.322269	0.528376
Tat	2	Enriched	0.0565018	0.322664	0.528704
Cenps	2	Enriched	0.112974	0.325611	0.531952
Phf11a	2	Enriched	0.133966	0.325978	0.53208
Olfr1033	2	Enriched	0.146215	0.326277	0.53249
Vmn2r92	2	Enriched	0.150031	0.326389	0.53251
Prodh	2	Enriched	0.134498	0.327048	0.533099
Pla2g12b	2	Enriched	0.0707466	0.327417	0.533343
Vmn1r58	2	Enriched	0.0835993	0.328615	0.534731
Mobp	2	Enriched	0.124532	0.329005	0.535009
Zfp354c	2	Enriched	0.121956	0.32904	0.535009
Brd9	2	Enriched	0.140941	0.329148	0.535116
Clec2l	2	Enriched	0.130708	0.329199	0.535158
Tlr6	2	Enriched	0.0982729	0.329609	0.535583
Bfar	2	Enriched	0.114209	0.32968	0.535659
Rnf182	2	Enriched	0.105967	0.329826	0.535856
Klf3	2	Enriched	0.138339	0.329958	0.536029
Tnks2	2	Enriched	0.204091	0.330296	0.536378
Mon1b	2	Enriched	0.11861	0.330475	0.536628
Olfr121	2	Enriched	0.0984198	0.331237	0.537341
Acer3	2	Enriched	0.0703322	0.331505	0.537615
Polk	2	Enriched	0.115788	0.333525	0.539798
Potefam3e	2	Enriched	0.163699	0.333565	0.539798
Scn10a	2	Enriched	0.129289	0.334053	0.54025
Arfgef1	2	Enriched	0.161892	0.334253	0.540412
Insl3	2	Enriched	0.0986527	0.336109	0.542215
Krtap10-4	2	Enriched	0.0652931	0.336298	0.54234
Olfr1225	2	Enriched	0.133225	0.33634	0.542368
Ahnak	2	Enriched	0.0881562	0.337077	0.543072
Ccar2	2	Enriched	0.0638275	0.337734	0.543685
Serpina16	2	Enriched	0.117684	0.338162	0.544119
Cotl1	2	Enriched	0.0775041	0.338969	0.544903
Aig1	2	Enriched	0.116248	0.339146	0.545089
Gm45021	2	Enriched	0.054017	0.339942	0.545785
Prg2	2	Enriched	0.145336	0.340119	0.546022
Ltc4s	2	Enriched	0.0551214	0.340332	0.546322
Ocel1	2	Enriched	0.0698888	0.341522	0.547705
Mrgpra6	2	Enriched	0.143536	0.341778	0.54778
Gm6871	2	Enriched	0.196758	0.342187	0.548203
Olfr118	2	Enriched	0.0737184	0.342304	0.548269
Trip12	2	Enriched	0.130286	0.34264	0.548549
Olfr1034	2	Enriched	0.11688	0.343211	0.549234
Foxl2	2	Enriched	0.116747	0.344215	0.550393
Rsbn1	2	Enriched	0.0738005	0.344248	0.550393
Trpm6	1	Enriched	0.114864	0.344463	0.550625
Apol9a	2	Enriched	0.0979994	0.344526	0.550625
Zc3h4	2	Enriched	0.0919419	0.344564	0.550625
Pcdhga4	2	Enriched	0.0923326	0.344603	0.55064
Gm12353	1	Enriched	0.192839	0.34491	0.550853
Ncoa1	2	Enriched	0.0822847	0.346185	0.552075
Gm8237	1	Enriched	0.260337	0.34658	0.552421
Krtap6-2	2	Enriched	0.0698711	0.34707	0.552998
Gm21854	2	Enriched	0.1795	0.347295	0.553225
Flacc1	2	Enriched	0.0889601	0.347778	0.553637
Tmem29	2	Enriched	0.13382	0.347855	0.553678
Nono	2	Enriched	0.12939	0.348732	0.554625
Htr7	2	Enriched	0.113753	0.349143	0.555034
Hyi	2	Enriched	0.110258	0.349639	0.555456
Ube2t	1	Enriched	0.092722	0.349932	0.55584
Hhipl2	2	Enriched	0.102432	0.350064	0.555926
Olfr50	2	Enriched	0.103541	0.35041	0.556126
Rnf41	2	Enriched	0.104229	0.350701	0.556282
Ptprm	2	Enriched	0.0771693	0.350741	0.556282
Phxr2	2	Enriched	0.157772	0.350835	0.556375
Ccdc186	2	Enriched	0.137026	0.350992	0.556543
Clip2	2	Enriched	0.122506	0.351065	0.556577
Ppp6r3	2	Enriched	0.0880715	0.351193	0.5567
Susd6	2	Enriched	0.0748454	0.352021	0.557287
Nat8	2	Enriched	0.160574	0.352435	0.557545
Traj44	2	Enriched	0.143863	0.353271	0.558316
Duoxa2	2	Enriched	0.121812	0.353493	0.558341
Fyco1	2	Enriched	0.171301	0.35356	0.558347
Olfr1480	2	Enriched	0.141377	0.354511	0.559379
Gm11084	2	Enriched	0.165243	0.354541	0.559384
Rhox12	2	Enriched	0.0418499	0.354813	0.559568
Gprin2	2	Enriched	0.113288	0.354853	0.559592
Gm21874	2	Enriched	0.101555	0.354887	0.559604
Gm17617	2	Enriched	0.142464	0.355062	0.559724
Wwp2	2	Enriched	0.106574	0.355148	0.559752
Gm2888	2	Enriched	0.13088	0.355206	0.559752
Gpbp1	2	Enriched	0.15006	0.356655	0.561166
Olfr761	2	Enriched	0.0793515	0.357941	0.562444
Olfr807	2	Enriched	0.0777906	0.357961	0.562444
Traj12	2	Enriched	0.0678226	0.358155	0.562667
Glrx	2	Enriched	0.161641	0.358522	0.56308
Wdfy1	2	Enriched	0.0606258	0.358638	0.563139
Tex47	2	Enriched	0.114483	0.358773	0.563207
Potefam3f	2	Enriched	0.119811	0.360359	0.564694
Ighv14-2	2	Enriched	0.115457	0.360507	0.564845
Scara3	2	Enriched	0.0798732	0.360744	0.565044
Eif1ad17	1	Enriched	0.359156	0.360765	0.565044
Krtap10-10	2	Enriched	0.138585	0.361092	0.565433
Vgll3	2	Enriched	0.0957964	0.361352	0.565718
Krtap8-1	2	Enriched	0.0929503	0.362237	0.566162
Rbm8a2	2	Enriched	0.0944096	0.363038	0.567045
Olfr524	2	Enriched	0.0701026	0.364232	0.568015
Trbv12-1	2	Enriched	0.0591612	0.364239	0.568015
Selenbp2	2	Enriched	0.0603358	0.364635	0.568309
Mid2	2	Enriched	0.115535	0.364884	0.568535
Olfr729	2	Enriched	0.161476	0.365591	0.569512
Ythdf2	2	Enriched	0.119472	0.366013	0.569799
Klk1b21	2	Enriched	0.0992979	0.366156	0.569819
Gm11568	2	Enriched	0.0470503	0.36623	0.569852
Tcerg1l	2	Enriched	0.153872	0.366457	0.570041
Ubxn11	2	Enriched	0.061756	0.367287	0.570953
Olfr235	1	Enriched	0.151657	0.367363	0.570958
Tom1l2	2	Enriched	0.115039	0.367961	0.571395
Gm29666	2	Enriched	0.0699362	0.369875	0.573445
Btg4	2	Enriched	0.126392	0.370608	0.574018
Poglut1	2	Enriched	0.0513745	0.370769	0.574067
Cysltr2	2	Enriched	0.160122	0.371027	0.574302
Bach2	2	Enriched	0.117296	0.371309	0.574534
Gm9844	2	Enriched	0.101671	0.373402	0.576289
Sprr2f	2	Enriched	0.0458477	0.373736	0.576558
Fbxl5	2	Enriched	0.116966	0.373941	0.576781
Iftap	2	Enriched	0.259169	0.374051	0.576839
Lce1i	2	Enriched	0.0496968	0.375348	0.578179
Trim24	1	Enriched	0.122315	0.375712	0.578493
Shroom2	2	Enriched	0.191068	0.375909	0.578714
Grpr	1	Enriched	0.0703554	0.376347	0.579083
Iah1	2	Enriched	0.0647742	0.376363	0.579083
Fate1	2	Enriched	0.119787	0.376552	0.57931
Vmn1r179	2	Enriched	0.142333	0.376738	0.579496
Ighj2	2	Enriched	0.126131	0.376828	0.579552
Myf6	2	Enriched	0.200777	0.377289	0.580178
Olfr875	2	Enriched	0.0487531	0.377847	0.580912
Uchl1	2	Enriched	0.124407	0.378799	0.581867
Pfn3	2	Enriched	0.0938635	0.379838	0.583026
Rab11b	2	Enriched	0.117372	0.380032	0.583112
Cd2	2	Enriched	0.120656	0.380214	0.58324
Rhbdf2	2	Enriched	0.0579041	0.380484	0.583416
Olfr1306	2	Enriched	0.154757	0.380741	0.583622
Vil1	2	Enriched	0.0834431	0.380837	0.583676
Olfr575	2	Enriched	0.0726025	0.380871	0.583676
Ccdc146	1	Enriched	0.135712	0.380938	0.583709
Pcdha5	2	Enriched	0.115605	0.38148	0.584299
Rab18	2	Enriched	0.0715646	0.381551	0.584366
Olfr421-ps1	2	Enriched	0.18684	0.381694	0.584462
Olfr1436	1	Enriched	0.296876	0.382341	0.585204
Olfr1023	1	Enriched	0.097811	0.382781	0.585604
Cd200r1	2	Enriched	0.14935	0.383172	0.586061
Igkv5-48	2	Enriched	0.106678	0.38338	0.586319
Lat2	2	Enriched	0.0746569	0.383777	0.586572
Prol1	2	Enriched	0.140396	0.383894	0.58659
Yipf6	2	Enriched	0.102624	0.384421	0.587167
Traj13	2	Enriched	0.160179	0.385785	0.588542
Ferd3l	2	Enriched	0.142304	0.386413	0.588979
Nmrk1	2	Enriched	0.119413	0.38696	0.589354
Morn2	2	Enriched	0.09531	0.387914	0.590255
Faxc	2	Enriched	0.055284	0.388251	0.590574
Txndc17	2	Enriched	0.13005	0.389146	0.591642
Olfr98	2	Enriched	0.0831001	0.389435	0.591827
Traj25	2	Enriched	0.0513578	0.389457	0.591827
Col19a1	2	Enriched	0.100708	0.389758	0.592159
Arglu1	2	Enriched	0.0779134	0.389867	0.592217
Patl2	2	Enriched	0.268265	0.389958	0.592256
Cd200	2	Enriched	0.0746378	0.390744	0.592944
Zar1l	1	Enriched	0.154579	0.391414	0.593676
Fus	2	Enriched	0.180466	0.392336	0.594521
Golga1	2	Enriched	0.0778834	0.392453	0.594544
Olfr1431	2	Enriched	0.0938527	0.392507	0.594583
Saxo2	2	Enriched	0.119396	0.393196	0.595003
Igkv2-112	2	Enriched	0.0923445	0.39367	0.595366
Gm4787	2	Enriched	0.0524024	0.394583	0.596078
Trim43c	2	Enriched	0.0732508	0.394595	0.596078
Igkv13-85	2	Enriched	0.0718976	0.395059	0.596571
A530064D06Rik	2	Enriched	0.10698	0.395247	0.596689
Rgs5	2	Enriched	0.0787834	0.395398	0.596875
Armcx3	2	Enriched	0.0971528	0.396394	0.597669
Rilpl1	2	Enriched	0.0588425	0.396806	0.597957
Gdf10	2	Enriched	0.105117	0.397693	0.598794
Olfr395	2	Enriched	0.102133	0.397927	0.598939
Olfr1423	2	Enriched	0.100226	0.398088	0.599097
Cyp3a11	2	Enriched	0.108743	0.398888	0.599926
Olfr1328	2	Enriched	0.0979536	0.399422	0.600474
Zfp788	1	Enriched	0.10634	0.399813	0.600732
Homer1	2	Enriched	0.0958024	0.399872	0.600779
Btbd35f28	2	Enriched	0.123934	0.400738	0.601663
Csde1	2	Enriched	0.141684	0.400923	0.601838
Ifi207	2	Enriched	0.0816371	0.401031	0.60186
Arel1	2	Enriched	0.112471	0.401313	0.602192
Olfr749	2	Enriched	0.143095	0.401401	0.602241
Ftdc1	2	Enriched	0.136865	0.401509	0.602324
Gm15091	2	Enriched	0.0605248	0.403115	0.603598
Fbxo36	2	Enriched	0.163535	0.403198	0.60364
Aplp2	2	Enriched	0.061345	0.404048	0.604512
Six6	2	Enriched	0.131266	0.408397	0.608345
Igkv4-58	2	Enriched	0.107235	0.408694	0.608634
Ghrl	2	Enriched	0.0727206	0.409784	0.609722
Cd5	2	Enriched	0.130376	0.410171	0.610079
Rbl1	2	Enriched	0.0745324	0.410393	0.610185
Olfr503	2	Enriched	0.123939	0.411912	0.611693
Il31	2	Enriched	0.109629	0.412117	0.611915
Ccnjl	2	Enriched	0.114692	0.412391	0.612153
Hrh4	2	Enriched	0.0748142	0.412994	0.612546
Saa4	2	Enriched	0.0952917	0.41304	0.61257
Ctnnd1	2	Enriched	0.0451724	0.413198	0.612679
Olfr628	2	Enriched	0.106499	0.413626	0.613062
Habp4	2	Enriched	0.0469422	0.414291	0.613668
Olfr926	2	Enriched	0.143552	0.414437	0.613751
Laptm4a	2	Enriched	0.137858	0.41446	0.613751
Usp43	2	Enriched	0.115906	0.414786	0.614001
Rcor2	2	Enriched	0.0529509	0.415472	0.614368
Gtf2i	2	Enriched	0.210025	0.416559	0.615504
Ppp2r5c	2	Enriched	0.105479	0.416919	0.615665
Tex38	2	Enriched	0.107671	0.417057	0.615803
Cpn1	2	Enriched	0.0852973	0.417133	0.615803
Trav9n-4	1	Enriched	0.334721	0.417136	0.615803
Vmn1r239-ps	2	Enriched	0.0951537	0.417848	0.616367
Gal3st2c	2	Enriched	0.101242	0.418246	0.6167
Cyyr1	2	Enriched	0.111902	0.419052	0.617381
Btbd19	2	Enriched	0.124557	0.419222	0.617466
Tshz1	2	Enriched	0.0816616	0.419445	0.617668
Wfdc11	2	Enriched	0.076064	0.420077	0.618179
Gm7582	2	Enriched	0.110781	0.420129	0.618212
Adamts10	2	Enriched	0.0782283	0.420329	0.618381
Vgll4	2	Enriched	0.116019	0.420935	0.618853
Sertad3	2	Enriched	0.065806	0.421124	0.61892
Gm47969	2	Enriched	0.0612283	0.422757	0.620394
Ighv1-59	2	Enriched	0.0631552	0.423084	0.620656
Fam13a	2	Enriched	0.0826913	0.423256	0.620789
1700001L19Rik	1	Enriched	0.0788659	0.423327	0.620851
Stk38l	2	Enriched	0.120549	0.423557	0.62102
Denn2b	2	Enriched	0.156753	0.424009	0.621429
Sgms1	2	Enriched	0.145771	0.424238	0.621682
Cd46	2	Enriched	0.06791	0.425109	0.62254
Olfr1118	2	Enriched	0.081435	0.425219	0.62254
Olfr1300-ps1	2	Enriched	0.107524	0.42539	0.622637
Olfr987	2	Enriched	0.181228	0.425431	0.622637
Igkv1-135	2	Enriched	0.158806	0.425437	0.622637
Gm20777	1	Enriched	0.199635	0.425713	0.62296
mt-Nd3	1	Enriched	0.128929	0.42594	0.623163
Trav7-6	2	Enriched	0.0802895	0.426285	0.623415
Limd1	2	Enriched	0.111472	0.426917	0.623961
Smim40	2	Enriched	0.110709	0.427128	0.62415
Pttg1ip	2	Enriched	0.0992847	0.427269	0.624269
Gm15262	2	Enriched	0.131069	0.427711	0.624608
Gm21866	1	Enriched	0.197098	0.427958	0.624848
Smarcd1	2	Enriched	0.102167	0.428483	0.62511
Olfr204	2	Enriched	0.0429551	0.429014	0.625589
Bcl2l11	2	Enriched	0.110436	0.429288	0.625862
mt-Nd4	2	Enriched	0.0689555	0.429569	0.626019
Mertk	2	Enriched	0.145229	0.431543	0.62788
Prrc2c	2	Enriched	0.135811	0.431769	0.627993
Gm28635	2	Enriched	0.148966	0.432067	0.628029
Zfp703	2	Enriched	0.139382	0.432397	0.628321
Leprot	2	Enriched	0.0678004	0.432619	0.628489
Gpr37l1	2	Enriched	0.124761	0.433819	0.629837
Tafa3	2	Enriched	0.0942651	0.434126	0.630115
Skint6	2	Enriched	0.0555171	0.434448	0.630412
Tmem158	2	Enriched	0.0762615	0.434581	0.630521
Zcchc3	2	Enriched	0.0426858	0.435603	0.631416
Stx16	2	Enriched	0.100755	0.435606	0.631416
Olfr1039	2	Enriched	0.107611	0.435702	0.631464
Rhox3h	2	Enriched	0.129048	0.436147	0.631819
Pias2	2	Enriched	0.129328	0.436269	0.631899
Usp9y	2	Enriched	0.095052	0.436309	0.631899
Zfp322a	2	Enriched	0.0477664	0.437072	0.632525
Pde8b	2	Enriched	0.0800867	0.437213	0.632534
Cyp2c38	1	Enriched	0.20695	0.438911	0.63421
Dennd1b	2	Enriched	0.223682	0.439701	0.635006
Ikzf5	2	Enriched	0.0625835	0.43991	0.635149
Dmrtc2	2	Enriched	0.0616587	0.439942	0.635149
Zfp408	2	Enriched	0.12192	0.440015	0.63517
Ube2m	2	Enriched	0.183281	0.440176	0.635276
St8sia2	2	Enriched	0.140135	0.440556	0.635558
Gorab	2	Enriched	0.11499	0.441331	0.636136
Sap30	2	Enriched	0.153988	0.442027	0.636797
Ccm2	2	Enriched	0.0732384	0.442423	0.637074
Olfr101	2	Enriched	0.0882313	0.442976	0.637531
Arhgap22	2	Enriched	0.0871815	0.4432	0.637768
Dock9	2	Enriched	0.0467776	0.443279	0.637839
Foxp3	2	Enriched	0.0661748	0.443578	0.638171
Hmgb1	2	Enriched	0.110014	0.443614	0.638171
Traj29	2	Enriched	0.0878948	0.443794	0.638287
Thnsl1	2	Enriched	0.10464	0.444584	0.638783
Spata3	2	Enriched	0.189322	0.444814	0.638986
Pdgfd	2	Enriched	0.117495	0.445092	0.639136
Pate6	2	Enriched	0.059176	0.445133	0.639136
Plekha1	2	Enriched	0.0781973	0.445158	0.639136
Nfat5	2	Enriched	0.186545	0.445642	0.639412
Olfr1223	2	Enriched	0.095667	0.446475	0.639971
Gm6401	2	Enriched	0.0796605	0.446703	0.640128
Cdc14b	2	Enriched	0.140347	0.44679	0.640169
Olfr723	2	Enriched	0.0451207	0.447017	0.640361
Adtrp	2	Enriched	0.0715094	0.447048	0.640361
Psg22	2	Enriched	0.101464	0.447102	0.640361
Lrp10	2	Enriched	0.0423905	0.447383	0.640678
4930513O06Rik	2	Enriched	0.0526442	0.449503	0.643007
Olfr1065	1	Enriched	0.0980414	0.451104	0.64443
Dram1	2	Enriched	0.0849803	0.451638	0.645023
Gm11595	2	Enriched	0.0789014	0.452231	0.645444
Sncb	2	Enriched	0.0463198	0.452854	0.646077
St8sia5	1	Enriched	0.227626	0.453832	0.647174
B830017H08Rik	2	Enriched	0.0760744	0.454301	0.647571
Olfr775	2	Enriched	0.0853768	0.454545	0.647764
Klf2	2	Enriched	0.056456	0.455305	0.648292
Olfr585	2	Enriched	0.168906	0.455527	0.648342
Sprr1a	2	Enriched	0.0706781	0.455557	0.648342
Zfp273	2	Enriched	0.11723	0.455559	0.648342
Impg2	2	Enriched	0.147598	0.45558	0.648342
Trap1a	2	Enriched	0.0724127	0.455835	0.64862
Ms4a4a	2	Enriched	0.0901283	0.456338	0.649009
Gm10228	2	Enriched	0.175455	0.45653	0.649226
Rnf26	2	Enriched	0.0745666	0.457271	0.649866
Pwwp4d	2	Enriched	0.08187	0.457314	0.64987
Vmn2r102	2	Enriched	0.0816458	0.457502	0.650052
Myocos	2	Enriched	0.0543876	0.457776	0.650271
Dazap2	2	Enriched	0.0926826	0.458158	0.650494
Prkn	2	Enriched	0.0800424	0.458447	0.650754
Gm2012	1	Enriched	0.194387	0.458684	0.650842
Bpifb9a	2	Enriched	0.0802256	0.458689	0.650842
Gm8374	1	Enriched	0.130954	0.458794	0.650875
Gm8882	2	Enriched	0.0413378	0.458957	0.650966
Cnnm4	2	Enriched	0.0789481	0.459427	0.651327
Olfr102	2	Enriched	0.172519	0.459762	0.651637
Pla2g2e	2	Enriched	0.0963575	0.459872	0.651708
Tlk1	2	Enriched	0.13536	0.460343	0.652093
Trbd1	2	Enriched	0.0984186	0.460685	0.652349
Shisal2b	2	Enriched	0.0780062	0.461167	0.652689
Vmn1r222	2	Enriched	0.0795578	0.461218	0.652719
Gpalpp1	2	Enriched	0.135657	0.461585	0.652959
Olfr106-ps	1	Enriched	0.204802	0.461631	0.652961
9130409I23Rik	2	Enriched	0.161913	0.462575	0.653912
Olfr868	2	Enriched	0.145297	0.463093	0.654493
Gm9758	2	Enriched	0.0816448	0.463989	0.655313
Tmem184c	2	Enriched	0.0646289	0.464132	0.655472
Pramel51	2	Enriched	0.11597	0.464917	0.656281
Ddt	2	Enriched	0.191221	0.465692	0.657111
Pmch	1	Enriched	0.12039	0.46583	0.657198
Nos1ap	2	Enriched	0.166545	0.466265	0.657326
Svil	2	Enriched	0.0591094	0.46657	0.657575
Vwa8	2	Enriched	0.108915	0.466861	0.657755
Pcdhgc5	2	Enriched	0.10835	0.466873	0.657755
Matn3	2	Enriched	0.0333501	0.469071	0.659653
Hspa1l	2	Enriched	0.0584217	0.470053	0.660301
Stag2	2	Enriched	0.130135	0.470534	0.660591
Cfap45	2	Enriched	0.053675	0.470729	0.660737
Tmem170b	2	Enriched	0.0582878	0.471146	0.661135
Ccl28	1	Enriched	0.0977157	0.471196	0.661135
Zfp142	2	Enriched	0.101538	0.471261	0.66114
Aktip	2	Enriched	0.036153	0.471464	0.661339
Igkv8-21	2	Enriched	0.214409	0.47211	0.661824
Gprin1	2	Enriched	0.0399077	0.472146	0.661824
2010315B03Rik	2	Enriched	0.0767819	0.472575	0.661972
Olfr574	2	Enriched	0.174415	0.472649	0.661972
Speer2	2	Enriched	0.129611	0.472943	0.662184
Gcnt4	2	Enriched	0.125317	0.473019	0.66219
Serpinc1	2	Enriched	0.148498	0.473373	0.6626
Ncstn	2	Enriched	0.0457728	0.473507	0.662666
Ms4a20	2	Enriched	0.132113	0.474183	0.663304
H2bw2	2	Enriched	0.0433931	0.474867	0.663814
Sox30	2	Enriched	0.100895	0.474992	0.663861
Gm49378	2	Enriched	0.0545866	0.47501	0.663861
Olfr156	2	Enriched	0.140791	0.47565	0.664626
Cd320	2	Enriched	0.0687878	0.475858	0.664874
Dnah11	2	Enriched	0.0534454	0.477777	0.666494
Olfr93	2	Enriched	0.0800537	0.477966	0.666562
St3gal5	2	Enriched	0.112858	0.478476	0.666802
Zfp646	2	Enriched	0.070047	0.478674	0.666829
Ighv1-18	2	Enriched	0.166185	0.479475	0.667601
Gsk3b	2	Enriched	0.0763534	0.479558	0.667628
Iglj2	2	Enriched	0.0335246	0.479575	0.667628
Gm14744	2	Enriched	0.217732	0.479587	0.667628
Siglec15	2	Enriched	0.00125622	0.480351	0.668194
Nek2	2	Enriched	0.114732	0.480405	0.668194
Gm8247	1	Enriched	0.336782	0.480422	0.668194
Gm49368	1	Enriched	0.0912072	0.480569	0.668194
Zfp532	2	Enriched	0.0576272	0.480723	0.668194
Olfr295	2	Enriched	0.0789207	0.480734	0.668194
Pomgnt2	2	Enriched	0.10715	0.481194	0.668574
Ephb3	2	Enriched	0.0842572	0.481239	0.668574
Olfr466	1	Enriched	0.101428	0.481486	0.668681
Abcc9	2	Enriched	0.0579061	0.482036	0.669101
Olfr774	2	Enriched	0.109824	0.482305	0.669423
Cyp2c67	2	Enriched	0.0192123	0.48233	0.669423
Bbc3	2	Enriched	0.0688934	0.482931	0.669996
Zfp648	2	Enriched	0.051747	0.483024	0.669996
Ccdc175	2	Enriched	0.128643	0.483083	0.669996
Olfr465-ps1	2	Enriched	0.129065	0.484313	0.671229
Igkv4-80	2	Enriched	0.169707	0.48441	0.67132
Hoxb6	2	Enriched	0.0477099	0.484754	0.671668
Foxb1	2	Enriched	0.0894952	0.485258	0.672109
Usp17ld	2	Enriched	0.0813894	0.48529	0.672109
Fbxw22	2	Enriched	0.101812	0.485605	0.672288
Reep5	2	Enriched	0.0844496	0.485636	0.672288
Proz	2	Enriched	0.0679393	0.485743	0.672338
Cd274	2	Enriched	0.0688943	0.485889	0.672423
Hspbp1	2	Enriched	0.0517758	0.48607	0.67263
Nrtn	2	Enriched	0.0604876	0.486186	0.672748
Fcsk	2	Enriched	0.0666641	0.488285	0.674532
Olfr809	2	Enriched	0.0607966	0.48861	0.674679
Tlr13	2	Enriched	0.139964	0.488662	0.674708
Zscan4-ps3	2	Enriched	0.0830973	0.488772	0.67481
Ppdpf	2	Enriched	0.0555328	0.490054	0.676029
Ptpn4	2	Enriched	0.160089	0.490492	0.676356
Fundc1	2	Enriched	0.122083	0.490496	0.676356
Mc2r	2	Enriched	0.0722077	0.49074	0.676524
AW146154	2	Enriched	0.0974093	0.490869	0.676524
Olfr727	2	Enriched	0.0573452	0.490869	0.676524
Try5	2	Enriched	0.0645327	0.490946	0.676567
Pcdhb10	2	Enriched	0.117518	0.491381	0.676865
Ackr1	2	Enriched	0.122915	0.491601	0.677082
Zfp91	2	Enriched	0.0814657	0.492151	0.67745
Ndst1	2	Enriched	0.0945616	0.492314	0.677589
Esp18	2	Enriched	0.136938	0.492459	0.677746
Ddit4l	2	Enriched	0.0235965	0.49295	0.678143
Amd2	2	Enriched	0.0424168	0.494283	0.679219
Oog3	2	Enriched	0.0752795	0.49439	0.679323
Ighv6-5	2	Enriched	0.0780315	0.494604	0.679489
Gm28539	2	Enriched	0.128377	0.494641	0.679496
Rbp3	2	Enriched	0.0717353	0.495004	0.679865
Sectm1b	2	Enriched	0.0795402	0.495498	0.68037
St6galnac3	2	Enriched	0.05793	0.495709	0.680488
Tor3a	2	Enriched	0.0289418	0.496067	0.68085
Tmem100	2	Enriched	0.0876529	0.496695	0.681582
Olfr531	2	Enriched	0.06685	0.496727	0.681583
Hemgn	2	Enriched	0.0871399	0.497458	0.682052
Pcdhga11	2	Enriched	0.0889217	0.498263	0.682609
Cldn34b1	2	Enriched	0.0325272	0.498802	0.683174
Usp17la	2	Enriched	0.113195	0.499071	0.683433
Psg26	2	Enriched	0.0915821	0.499117	0.683433
Arap3	2	Enriched	0.0382843	0.49959	0.683648
Rpl22	2	Enriched	0.0438229	0.499743	0.683728
1700028P14Rik	2	Enriched	0.131924	0.499838	0.683763
Ms4a13	2	Enriched	0.0950365	0.500731	0.684733
Trdd2	2	Enriched	0.0710355	0.500845	0.68476
Rps6ka1	2	Enriched	0.0696918	0.501016	0.68495
Ms4a4c	2	Enriched	0.0882816	0.501672	0.685673
Foxf2	2	Enriched	0.0654167	0.502657	0.686543
Tgm4	2	Enriched	0.0744322	0.502711	0.686551
1700029F12Rik	2	Enriched	0.0632113	0.502778	0.686551
Rpl9-ps1	2	Enriched	0.0888294	0.50279	0.686551
Sncg	2	Enriched	0.0839612	0.503658	0.687536
Fnip1	2	Enriched	0.0931835	0.503741	0.687546
Naa35	2	Enriched	0.0751265	0.504358	0.68805
Ctxn3	2	Enriched	0.0907438	0.504529	0.688105
Olfr854	1	Enriched	0.1197	0.50468	0.688245
Srrm4	2	Enriched	0.0809942	0.504885	0.688413
Spata22	2	Enriched	0.0931041	0.504962	0.688424
Ttc7b	2	Enriched	0.15783	0.505073	0.688452
Rcbtb2	2	Enriched	0.110424	0.505513	0.688776
Krtap3-1	2	Enriched	0.0510708	0.505565	0.688776
Ccdc172	2	Enriched	0.082496	0.505908	0.689114
Olfr1291-ps1	1	Enriched	0.0501838	0.50603	0.689237
Klf11	2	Enriched	0.112936	0.506559	0.689696
Peds1	1	Enriched	0.107846	0.507216	0.690009
Saxo1	2	Enriched	0.0741987	0.507235	0.690009
Olfr65	2	Enriched	0.120604	0.508139	0.690775
Slc36a3	2	Enriched	0.0799231	0.508446	0.690961
Pdzd8	2	Enriched	0.128332	0.508831	0.691355
Ighv7-1	2	Enriched	0.0579342	0.508934	0.691451
Kcnt2	2	Enriched	0.0602761	0.509515	0.69185
Clec4a2	2	Enriched	0.120903	0.509574	0.691887
A730071L15Rik	2	Enriched	0.0820532	0.509781	0.692124
Gm17651	2	Enriched	0.100881	0.510227	0.692556
Ifit1bl1	2	Enriched	0.0819365	0.51141	0.693814
Zscan4f	2	Enriched	0.0713037	0.511691	0.694087
Lce6a	2	Enriched	0.0911112	0.512541	0.694722
Lamb3	2	Enriched	0.0402625	0.51265	0.694755
Tex43	2	Enriched	0.0765665	0.513196	0.69511
Cd14	2	Enriched	0.171512	0.513201	0.69511
Olfr1437	2	Enriched	0.0986873	0.513391	0.695267
Agpat1	2	Enriched	0.0637707	0.513444	0.695267
Mmrn2	2	Enriched	0.0677719	0.513739	0.695535
Gm5458	2	Enriched	0.103651	0.51388	0.695549
Kmt2e	2	Enriched	0.0929626	0.514024	0.695617
Irs4	2	Enriched	0.0766248	0.514529	0.696044
Nr5a2	2	Enriched	0.0419248	0.514795	0.696242
9030624G23Rik	2	Enriched	0.0632625	0.51514	0.696603
Med16	2	Enriched	0.0632787	0.515337	0.696732
Gm3033	2	Enriched	0.0921233	0.515515	0.696851
H2ac21	2	Enriched	0.0505333	0.517165	0.697795
Aox3	2	Enriched	0.118573	0.517437	0.698009
Lman1	1	Enriched	0.112111	0.517725	0.698204
4930433I11Rik	2	Enriched	0.0738482	0.518312	0.698727
Foxo4	2	Enriched	0.0663562	0.518493	0.698868
Olfr1461	2	Enriched	0.105349	0.518951	0.699136
F12	2	Enriched	0.0948117	0.519139	0.699347
Olfr789	2	Enriched	0.0993579	0.520254	0.700283
Camk2n1	2	Enriched	0.0944477	0.520516	0.700545
Ampd3	2	Enriched	0.0957255	0.520578	0.700545
Olfr799	2	Enriched	0.140156	0.520943	0.700871
Olfr262	2	Enriched	0.106038	0.521302	0.701126
Fam98a	2	Enriched	0.00691123	0.521391	0.70118
Erich6b	2	Enriched	0.104224	0.522861	0.702494
Timm21	2	Enriched	0.110712	0.522894	0.702494
Tmem68	2	Enriched	0.0826169	0.523241	0.702774
Ccdc34	2	Enriched	0.137893	0.523587	0.702964
Myof	2	Enriched	0.100752	0.523605	0.702964
E2f7	2	Enriched	0.138325	0.523652	0.702964
Tmem177	2	Enriched	0.0932677	0.523691	0.702964
Zmiz1	2	Enriched	0.0258783	0.524514	0.703522
Stfa3	2	Enriched	0.0984668	0.525083	0.703909
Hmgcll1	2	Enriched	0.0984894	0.52516	0.703953
Defb9	2	Enriched	0.0595406	0.525325	0.704042
Olfr373	2	Enriched	0.113956	0.526104	0.704608
Casr	2	Enriched	0.0343782	0.526293	0.704687
Tmprss2	2	Enriched	0.205858	0.526375	0.704752
Ifngr2	2	Enriched	0.132489	0.526615	0.704899
Dpy19l2	1	Enriched	0.130335	0.526713	0.704944
Mfsd4b1	2	Enriched	0.00670355	0.527351	0.705667
Serpina3f	2	Enriched	0.0832077	0.52755	0.705727
Gm17359	2	Enriched	0.0735286	0.527623	0.705727
Defb13	2	Enriched	0.0669352	0.528229	0.706294
Ces1e	2	Enriched	0.0702671	0.52868	0.706704
C1s1	2	Enriched	0.0580635	0.528682	0.706704
Ccni	1	Enriched	0.218094	0.529009	0.707012
Acbd6	2	Enriched	0.0647177	0.529407	0.707281
Sall2	2	Enriched	0.0982792	0.53013	0.707941
Olfr593	2	Enriched	0.0835486	0.530164	0.707943
Gm11559	1	Enriched	0.102613	0.530634	0.708405
Sertad2	2	Enriched	0.0553094	0.530899	0.708662
Tmem132d	2	Enriched	0.0476954	0.531453	0.709183
Zmynd8	2	Enriched	0.0718273	0.532012	0.709648
Mtmr12	2	Enriched	0.0286431	0.532092	0.709648
Pcdhb9	2	Enriched	0.131124	0.532113	0.709648
Rdh16	2	Enriched	0.0942256	0.532114	0.709648
4930522H14Rik	2	Enriched	0.174727	0.532146	0.709648
Efcab8	2	Enriched	0.125602	0.532825	0.710217
Trank1	2	Enriched	0.0775799	0.532832	0.710217
Olfr883	2	Enriched	0.00453658	0.533035	0.710217
Magea6	2	Enriched	0.104249	0.53309	0.710229
S1pr1	2	Enriched	0.086874	0.533496	0.710681
Sp2	2	Enriched	0.103383	0.533656	0.710764
Glmn	2	Enriched	0.0910978	0.5337	0.71078
Olfr598	2	Enriched	0.103452	0.533807	0.710795
Lpcat1	2	Enriched	0.0500334	0.534186	0.711033
Mtf2	2	Enriched	0.130801	0.534487	0.711206
Prr29	2	Enriched	0.0820424	0.534557	0.711206
Lrrc58	2	Enriched	0.088381	0.534691	0.711206
Htr1f	2	Enriched	0.0414509	0.534774	0.711206
Irx6	2	Enriched	0.0636966	0.535711	0.711837
Igkv14-130	1	Enriched	0.105134	0.535813	0.711885
Zfp493	2	Enriched	0.0963457	0.535869	0.711916
Alkbh1	2	Enriched	0.0835528	0.536409	0.712459
Apela	2	Enriched	0.0549927	0.536598	0.712567
Gm6309	2	Enriched	0.116476	0.53695	0.712783
Gm12728	2	Enriched	0.100365	0.537371	0.713211
Lyve1	2	Enriched	0.0399987	0.537656	0.713382
Vmn1r26	2	Enriched	0.0851613	0.538091	0.713772
Cass4	2	Enriched	0.0337046	0.538423	0.714167
Inpp4b	2	Enriched	0.162748	0.538945	0.714642
Magix	2	Enriched	0.0596032	0.540381	0.716108
Psenen	2	Enriched	0.0515601	0.540544	0.71628
Asxl3	2	Enriched	0.112153	0.540811	0.716459
Zfp940	2	Enriched	0.0717597	0.541284	0.716733
Adcy5	2	Enriched	0.0716353	0.541376	0.716733
Prss23	2	Enriched	0.0604006	0.541531	0.716841
Sorbs1	2	Enriched	0.066248	0.542124	0.717364
Plekhf1	2	Enriched	0.0539436	0.542191	0.717409
Olfr138	2	Enriched	0.0370695	0.542749	0.717928
Nr4a1	2	Enriched	0.104357	0.543359	0.718559
Vmn1r19	2	Enriched	0.0899146	0.543737	0.718839
Il10rb	2	Enriched	0.102074	0.544293	0.719179
Gm3164	2	Enriched	0.0319044	0.544406	0.719186
Defa28	2	Enriched	0.0507698	0.544898	0.719714
Wtip	2	Enriched	0.0711312	0.545131	0.719966
2310079G19Rik	2	Enriched	0.102501	0.54689	0.721361
Trbv13-2	2	Enriched	0.0925024	0.546892	0.721361
Olfr1112	2	Enriched	0.121157	0.546947	0.721361
S100a1	2	Enriched	0.0828869	0.547299	0.721609
Senp5	2	Enriched	0.0991783	0.54786	0.722079
Zfp943	2	Enriched	0.147901	0.547891	0.722079
Gm29695	2	Enriched	0.0542169	0.547956	0.722079
1810009J06Rik	2	Enriched	0.0708682	0.548073	0.722146
Aloxe3	2	Enriched	0.118141	0.548369	0.722365
Rnase9	2	Enriched	0.0950703	0.548373	0.722365
Fgf4	2	Enriched	0.0693659	0.548966	0.722707
Nek5	2	Enriched	0.0721634	0.549413	0.723039
Zfp521	2	Enriched	0.0838184	0.549702	0.723274
Dync2i1	2	Enriched	0.104677	0.549731	0.723274
Schip1	2	Enriched	0.0557031	0.55078	0.724082
Igkv8-28	2	Enriched	0.0721083	0.551945	0.724821
Zfp184	2	Enriched	0.0800443	0.55214	0.72499
Gm11567	2	Enriched	0.068011	0.552368	0.725021
Klc2	2	Enriched	0.0161234	0.552459	0.72504
Ptrhd1	2	Enriched	0.129773	0.553206	0.725553
Ccl17	2	Enriched	0.0596921	0.553386	0.725729
Utf1	2	Enriched	0.0694515	0.553497	0.725803
Olfr521	2	Enriched	0.0692292	0.554051	0.72631
Olfr823	2	Enriched	0.150999	0.555328	0.727279
Gm52993	2	Enriched	0.0631989	0.555595	0.727496
Arhgap30	2	Enriched	0.0566024	0.556286	0.728048
Csnk1g2	2	Enriched	0.0311115	0.556688	0.728267
Olfr186	2	Enriched	0.0593363	0.556862	0.728451
Invs	2	Enriched	0.0834951	0.557076	0.728479
Atp2b3	2	Enriched	0.0512815	0.557152	0.728522
Insig2	2	Enriched	0.042512	0.558019	0.729214
Pcdhgb5	2	Enriched	0.0912754	0.55824	0.729417
Ctif	2	Enriched	0.0460614	0.558885	0.730126
Gsdma3	2	Enriched	0.0560297	0.559252	0.730473
Prr15l	2	Enriched	0.0484438	0.559663	0.73079
Emd	2	Enriched	0.0687349	0.559816	0.730942
Rtn4r	2	Enriched	0.108947	0.560741	0.731438
Slc25a53	2	Enriched	0.102138	0.561592	0.732073
Vmn1r216	2	Enriched	0.0725452	0.561912	0.732268
Fmo9	2	Enriched	0.0666314	0.562077	0.732389
Cks1brt	2	Enriched	0.111997	0.562371	0.732558
Lipo4	2	Enriched	0.116819	0.563459	0.733379
Armcx4	2	Enriched	0.0609474	0.563507	0.733379
Plxnc1	2	Enriched	0.100281	0.564517	0.734261
Cetn1	2	Enriched	0.0585727	0.564526	0.734261
Olfr944	2	Enriched	0.0544046	0.564805	0.734451
Kdm1a	2	Enriched	0.134306	0.564948	0.734501
Dmrta1	2	Enriched	0.0158227	0.565396	0.734862
Gm5475	2	Enriched	0.0995441	0.566235	0.735379
Nrsn1	2	Enriched	0.0973323	0.566328	0.735413
Gm21830	2	Enriched	0.128544	0.567222	0.736219
Hivep1	2	Enriched	0.0724537	0.567422	0.736362
Sox4	2	Enriched	0.0442215	0.567454	0.736362
Zmat4	2	Enriched	0.115259	0.567578	0.736423
1700123O20Rik	2	Enriched	0.0446751	0.567722	0.736446
Net1	2	Enriched	0.0569825	0.567761	0.736446
Igkv3-12	2	Enriched	0.0977012	0.567851	0.73647
Stambpl1	2	Enriched	0.0439848	0.568042	0.73662
Pgr15l	2	Enriched	0.0705067	0.568691	0.737153
1700014D04Rik	2	Enriched	0.0643245	0.570058	0.738173
Vmac	2	Enriched	0.0763744	0.570772	0.738579
Pirb	2	Enriched	0.04808	0.570883	0.738579
Prcd	2	Enriched	0.131552	0.570986	0.738579
Cd2ap	2	Enriched	0.0939943	0.571049	0.73861
Mdm2	2	Enriched	0.109616	0.571322	0.738838
Ifi209	2	Enriched	0.0468447	0.571528	0.738883
Smap2	2	Enriched	0.0439304	0.571628	0.738969
Igsf10	2	Enriched	0.0411546	0.571675	0.738985
Olfr536	2	Enriched	0.0550479	0.571897	0.739096
Egr3	2	Enriched	0.118269	0.572004	0.739146
Slc29a1	2	Enriched	0.0671073	0.572526	0.739542
Olfr896-ps1	2	Enriched	0.114671	0.57273	0.739644
Scgb2b2	2	Enriched	0.17467	0.572901	0.739775
Cdhr5	2	Enriched	0.0457616	0.572972	0.739822
Men1	2	Enriched	0.0943385	0.573205	0.739946
Bsph1	2	Enriched	0.0885467	0.573474	0.74025
Ralb	2	Enriched	0.0815545	0.573567	0.740326
Plk2	2	Enriched	0.0786056	0.57374	0.740461
Hmgb3	2	Enriched	0.0738336	0.573828	0.740531
Vmn1r230	1	Enriched	0.0433248	0.574136	0.740814
Slc25a29	2	Enriched	0.0560504	0.574525	0.740945
Gm14459	2	Enriched	0.0711954	0.575023	0.741383
Dapk2	2	Enriched	0.0876254	0.575616	0.741953
Adam10	2	Enriched	0.143939	0.575776	0.742041
Olfr57	2	Enriched	0.0960125	0.576168	0.742435
BC034090	2	Enriched	0.0595206	0.577091	0.743191
Tceal8	2	Enriched	0.104023	0.57714	0.743209
B2m	2	Enriched	0.0639593	0.577242	0.743253
Ndst4	2	Enriched	0.103221	0.577442	0.743363
Lpin2	2	Enriched	0.086075	0.577826	0.743473
Gm6169	2	Enriched	0.0410913	0.577923	0.74353
Diaph2	2	Enriched	0.113053	0.578363	0.743691
Gm17079	2	Enriched	0.0694169	0.578404	0.743691
Igkv4-92	2	Enriched	0.0806285	0.578455	0.743691
Olfr49	2	Enriched	0.0493977	0.578705	0.743942
Gm14443	2	Enriched	0.0707329	0.578938	0.744087
Sh3glb1	1	Enriched	0.132988	0.579646	0.744539
Olfr1354	2	Enriched	0.0780033	0.579667	0.744539
Zfp277	2	Enriched	0.0808011	0.579839	0.744647
Pcdhb3	2	Enriched	0.0675455	0.580041	0.744691
Ccnd3	2	Enriched	0.0586501	0.580074	0.744691
Gltp	1	Enriched	0.0736653	0.580331	0.744838
4921539E11Rik	2	Enriched	0.0429418	0.580792	0.745076
Nr1i3	2	Enriched	0.0533618	0.580956	0.745229
Gm49366	2	Enriched	0.0596036	0.581739	0.745981
Nsd2	2	Enriched	0.0787749	0.581982	0.746044
Mterf1b	2	Enriched	0.0476665	0.582435	0.74622
Tmem176a	2	Enriched	0.0865285	0.58293	0.746624
Zfp748	2	Enriched	0.105694	0.583078	0.746724
Slco4c1	2	Enriched	0.0586798	0.583602	0.747219
Cd84	2	Enriched	0.0359172	0.58392	0.747374
Dcp1b	2	Enriched	0.0858806	0.584119	0.747446
Pth	2	Enriched	0.0720739	0.584757	0.747781
1700066M21Rik	2	Enriched	0.0588977	0.584766	0.747781
Bdnf	2	Enriched	0.0715227	0.584953	0.747866
Fhl5	2	Enriched	0.0770431	0.584971	0.747866
Acap2	2	Enriched	0.0522363	0.585386	0.748265
Rab11fip5	2	Enriched	0.0589126	0.586755	0.749534
Ppp3r1	2	Enriched	0.0577994	0.587164	0.749903
Sipa1l2	2	Enriched	0.0505308	0.587223	0.749903
Olfr983	2	Enriched	0.110092	0.587807	0.750142
Tcp10a	2	Enriched	0.0444426	0.587842	0.750142
Stxbp5l	2	Enriched	0.0437079	0.587968	0.750235
Cnep1r1	1	Enriched	0.113705	0.588085	0.750296
Ifnl3	2	Enriched	0.0682897	0.589616	0.751526
Il3	2	Enriched	0.0554415	0.589744	0.751526
Lamc1	2	Enriched	0.07048	0.589801	0.751526
Shld2	2	Enriched	0.0669148	0.589929	0.751585
Csta3	2	Enriched	0.0469732	0.590064	0.751713
Vsig8	2	Enriched	0.0931996	0.590214	0.751774
Gm10197	1	Enriched	0.123676	0.59025	0.751774
Pdzd9	2	Enriched	0.0336817	0.590405	0.751838
Fpr-rs7	1	Enriched	0.0933219	0.591723	0.752719
Prps1l1	2	Enriched	0.087845	0.591869	0.752862
Gja4	2	Enriched	0.0557002	0.592318	0.753211
Thpo	2	Enriched	0.0465588	0.592564	0.753396
Acot4	2	Enriched	0.0172496	0.592568	0.753396
Vmn2r7	2	Enriched	0.0886469	0.592618	0.753415
Tmem107	2	Enriched	0.0527898	0.592815	0.753571
Zfp59	2	Enriched	0.0423007	0.592903	0.753601
Olfr27	1	Enriched	0.180065	0.592968	0.753638
Pnpo	2	Enriched	0.0538302	0.593828	0.75451
Zic2	2	Enriched	0.0549992	0.593909	0.754568
Cys1	2	Enriched	0.0501911	0.594061	0.754674
Brcc3	2	Enriched	0.0960851	0.594142	0.754687
Gm11032	1	Enriched	0.117924	0.594783	0.755148
Sucla2	2	Enriched	0.146668	0.595392	0.755605
Timd2	2	Enriched	0.101499	0.595423	0.755605
C1galt1	2	Enriched	0.122016	0.595833	0.755952
Parp9	2	Enriched	0.0337615	0.596033	0.755988
Usp7	2	Enriched	0.0663194	0.596059	0.755988
Fcrl6	2	Enriched	0.126857	0.5961	0.755988
Mark2	2	Enriched	0.046344	0.596423	0.756121
Gm13090	2	Enriched	0.0637986	0.596496	0.756156
Slc39a3	2	Enriched	0.00514303	0.596952	0.756437
Colgalt1	2	Enriched	0.0638889	0.597317	0.756618
5730507C01Rik	2	Enriched	0.0298072	0.597651	0.756877
Crem	1	Enriched	0.0364834	0.597684	0.756877
Irak1bp1	2	Enriched	0.100712	0.59882	0.757913
Pkia	2	Enriched	0.0603057	0.599209	0.758144
Gstt3	2	Enriched	0.0355509	0.599784	0.758649
Adipoq	2	Enriched	0.100807	0.599838	0.758649
Vmn1r8	2	Enriched	0.0621116	0.600312	0.758962
Unc93b1	2	Enriched	0.093857	0.600787	0.759208
Ascc2	2	Enriched	0.0444583	0.601814	0.760196
Tex26	2	Enriched	0.0324228	0.601875	0.760228
Stc2	2	Enriched	0.0220882	0.602327	0.760554
Ift52	1	Enriched	0.116364	0.602349	0.760554
Arfgap1	2	Enriched	0.0696276	0.602381	0.760554
Kiz	2	Enriched	0.0598029	0.602414	0.760554
Sgce	2	Enriched	0.0696665	0.602698	0.76069
Styx-ps	1	Enriched	0.144467	0.603171	0.761154
Zfp873	2	Enriched	0.0606463	0.603629	0.761333
Pth2r	2	Enriched	0.116314	0.603906	0.761504
Olfr768	1	Enriched	0.0960534	0.604398	0.761637
Ubxn1	2	Enriched	0.0555571	0.604445	0.761652
Tenm3	2	Enriched	0.116837	0.605429	0.762493
Olfr1484	2	Enriched	0.0553931	0.606473	0.763296
Gm35549	2	Enriched	0.047664	0.60649	0.763296
Rgs8	2	Enriched	0.0738973	0.606685	0.763452
Ang6	2	Enriched	0.0750654	0.606861	0.76363
Atp6v0d2	2	Enriched	0.0436613	0.60704	0.763766
Vmn1r221	2	Enriched	0.0723723	0.607477	0.764029
Cntnap5c	2	Enriched	0.0476559	0.607892	0.764274
Rbm24	2	Enriched	0.0529239	0.607911	0.764274
Igkv4-53	2	Enriched	0.0904208	0.608487	0.764742
Zfp456	2	Enriched	0.084711	0.608905	0.765113
Spata24	2	Enriched	0.0869132	0.609157	0.765362
Ccnd2	2	Enriched	0.0389695	0.610905	0.766846
Glyat	2	Enriched	0.092895	0.611329	0.767147
Ift88	2	Enriched	0.099838	0.611822	0.767508
Cfdp1	2	Enriched	0.0703246	0.611992	0.767554
1700122O11Rik	2	Enriched	0.0386548	0.612225	0.767701
Olfr1428	2	Enriched	0.0660029	0.612478	0.767886
Gm21863	2	Enriched	0.0246297	0.612522	0.767896
Gm45785	2	Enriched	0.0763493	0.613189	0.768243
Mageb5	2	Enriched	0.0593155	0.613272	0.768302
Olfr456	2	Enriched	0.0727587	0.613466	0.768397
Olfr885	2	Enriched	0.0569051	0.613525	0.768397
Vmn1r173	2	Enriched	0.0516794	0.613751	0.768591
M6pr	2	Enriched	0.0883484	0.614742	0.769565
Prss53	2	Enriched	0.0775527	0.615658	0.77005
Tmem131	2	Enriched	0.090769	0.615743	0.770104
Fthl17d	2	Enriched	0.0425166	0.615953	0.770104
Klf14	2	Enriched	0.0444959	0.615985	0.770104
Prkar1b	2	Enriched	0.037257	0.61654	0.770569
Nkain4	2	Enriched	0.0511387	0.616773	0.770726
Olfr1107	2	Enriched	0.0944749	0.617268	0.771152
Tnpo2	2	Enriched	0.107211	0.617292	0.771152
Immp2l	2	Enriched	0.0294867	0.617581	0.771379
Gm29735	2	Enriched	0.039277	0.617703	0.771442
Kcns3	2	Enriched	0.0419209	0.617949	0.771706
Etnk2	2	Enriched	0.0270912	0.618075	0.771774
Kif1a	2	Enriched	0.0584791	0.619176	0.772573
Olfr134	2	Enriched	0.0344349	0.619367	0.772692
Kbtbd7	2	Enriched	0.0552216	0.619389	0.772692
Sox15	2	Enriched	0.0203029	0.619661	0.772773
Fam241a	2	Enriched	0.0428518	0.620361	0.773246
Olfr1191-ps1	2	Enriched	0.105539	0.620472	0.773251
Arhgap28	2	Enriched	0.055057	0.620879	0.77358
Lce1b	2	Enriched	0.0323999	0.621411	0.773842
Sav1	2	Enriched	0.0361213	0.621521	0.773907
Abca6	2	Enriched	0.0983358	0.621943	0.774236
Alas2	2	Enriched	0.0488723	0.622341	0.774598
Fst	2	Enriched	0.0572256	0.622941	0.775033
Gm3252	2	Enriched	0.0420398	0.623174	0.77522
Prokr2	2	Enriched	0.0522306	0.623275	0.77522
Olfr666	2	Enriched	0.0695726	0.623491	0.775359
Cmc2	2	Enriched	0.0656197	0.623697	0.775439
Ctla2a	2	Enriched	0.0511969	0.623741	0.775443
Myrfl	2	Enriched	0.106111	0.623803	0.775443
Cd52	2	Enriched	0.0559077	0.623817	0.775443
Manbal	2	Enriched	0.0726671	0.623882	0.775443
Il1rl1	2	Enriched	0.126908	0.623902	0.775443
Gm6034	2	Enriched	0.0782779	0.623988	0.775443
Exoc3l	2	Enriched	0.0480663	0.624014	0.775443
Gm17604	1	Enriched	0.0916479	0.624023	0.775443
Tmem45a2	2	Enriched	0.0322455	0.624065	0.775451
Fam162a	2	Enriched	0.0593074	0.624464	0.775724
Ighv1-53	2	Enriched	0.0569525	0.624701	0.77588
Wfdc6b	2	Enriched	0.11409	0.626977	0.777953
Casp12	2	Enriched	0.0909295	0.627232	0.778073
Gm5916	2	Enriched	0.0664711	0.627312	0.778073
Olfr376	2	Enriched	0.0416742	0.627665	0.778384
Vipr2	2	Enriched	0.0661971	0.628102	0.778635
Traj39	2	Enriched	0.044729	0.62847	0.778909
Igkv8-16	2	Enriched	0.0733861	0.628567	0.778943
Clic6	2	Enriched	0.0461876	0.628816	0.779163
Arhgap31	2	Enriched	0.0519493	0.629674	0.77987
Trbj1-4	2	Enriched	0.0680685	0.630759	0.780813
Zbtb12	2	Enriched	0.0582109	0.630833	0.780813
Aspn	2	Enriched	0.07513	0.631803	0.781783
Acbd3	2	Enriched	0.0746355	0.632202	0.781972
Olfr1263	2	Enriched	0.0549278	0.63309	0.782633
Olfr297	2	Enriched	0.0613417	0.633145	0.782633
Mb21d2	2	Enriched	0.0261454	0.633313	0.782675
Olfr898	2	Enriched	0.0970928	0.633392	0.782691
Spata13	2	Enriched	0.110656	0.633625	0.782837
Il17a	2	Enriched	0.095892	0.633875	0.782949
Ccdc14	2	Enriched	0.0778501	0.634076	0.783037
Rsl1	2	Enriched	0.0449911	0.634729	0.783663
Itih4	2	Enriched	0.0766832	0.635505	0.784353
Elf3	2	Enriched	0.0828969	0.635788	0.784488
Brpf3	2	Enriched	0.036224	0.635791	0.784488
Olfr1316	2	Enriched	0.141697	0.636622	0.785226
Dzip3	2	Enriched	0.0728391	0.636648	0.785226
Hsd17b4	2	Enriched	0.0502039	0.637487	0.786038
Ccdc73	2	Enriched	0.0743815	0.637701	0.786167
Mtcl1	2	Enriched	0.123292	0.637989	0.786446
Rho	2	Enriched	0.0830265	0.638304	0.786603
Npas4	2	Enriched	0.0349912	0.63855	0.786806
Ensa	2	Enriched	0.0971212	0.639312	0.787436
Fbxo38	2	Enriched	0.0746976	0.639432	0.787494
Cyp2c65	2	Enriched	0.0499555	0.639592	0.787586
Zfp729a	2	Enriched	0.0972392	0.639776	0.787648
Gm36245	2	Enriched	0.0519003	0.640023	0.787819
Ms4a10	2	Enriched	0.0597955	0.640303	0.788029
Crybg3	2	Enriched	0.0482576	0.640361	0.788056
2510002D24Rik	2	Enriched	0.063715	0.640466	0.788112
Nefm	2	Enriched	0.0278335	0.64048	0.788112
Ube2u	2	Enriched	0.0570103	0.640671	0.788249
Lap3	2	Enriched	0.0641971	0.641082	0.788405
Dnajc15	2	Enriched	0.130947	0.641617	0.788901
Eid1	2	Enriched	0.0164333	0.641668	0.788901
A530016L24Rik	2	Enriched	0.0403146	0.641873	0.788974
Gprin3	2	Enriched	0.0629102	0.642478	0.789404
1110057P08Rik	2	Enriched	0.0893172	0.642748	0.78958
Sncaip	2	Enriched	0.0763315	0.642803	0.78958
Eif2ak1	2	Enriched	0.046631	0.643404	0.790138
Olfr1404	2	Enriched	0.0424421	0.644302	0.790808
Dnah7c	2	Enriched	0.0460517	0.644535	0.790966
Olfr1490	2	Enriched	0.0592853	0.644555	0.790966
1700066B19Rik	2	Enriched	0.0447104	0.64459	0.790966
Fancb	2	Enriched	0.101531	0.6449	0.791119
3830403N18Rik	1	Enriched	0.116322	0.644907	0.791119
Mup20	2	Enriched	0.0884114	0.645638	0.791704
Map3k21	2	Enriched	0.0275068	0.646194	0.791978
Nectin3	2	Enriched	0.111364	0.647545	0.793198
Cep44	2	Enriched	0.0692874	0.648487	0.79406
Olfr698	2	Enriched	0.0401721	0.648527	0.79406
Celf3	2	Enriched	0.0282039	0.648542	0.79406
Spata31d1a	2	Enriched	0.0891039	0.648659	0.794155
Gm5622	2	Enriched	0.087229	0.649441	0.794688
Trav15-2-dv6-2	2	Enriched	0.0256406	0.649458	0.794688
Fyn	2	Enriched	0.0663197	0.650395	0.795605
Gm5478	2	Enriched	0.0942724	0.650697	0.795814
Vmn2r104	1	Enriched	0.0653911	0.65084	0.795884
Kdm3b	2	Enriched	0.0652054	0.651017	0.796055
Trbj2-5	2	Enriched	0.048707	0.651317	0.796276
Wdr5b	2	Enriched	0.0719829	0.651472	0.796276
Fmo3	1	Enriched	0.0350946	0.651507	0.796276
Gm49342	2	Enriched	0.0514731	0.651619	0.796276
Lpar4	2	Enriched	0.0669321	0.65173	0.796297
Riok3	2	Enriched	0.0574626	0.652116	0.796482
Crb3	2	Enriched	0.0336151	0.652714	0.79678
Txnrd2	2	Enriched	0.0408559	0.652885	0.79693
Nup62cl	2	Enriched	0.103678	0.652911	0.79693
Slc35f5	2	Enriched	0.0443364	0.653302	0.797128
Mmp16	2	Enriched	0.0570821	0.65333	0.797128
Olfr1248	2	Enriched	0.0349046	0.653494	0.797193
Nrap	2	Enriched	0.0463749	0.654083	0.797764
Synj1	2	Enriched	0.0595705	0.654429	0.797884
Gm5800	2	Enriched	0.0456091	0.655076	0.798448
Cxcr4	2	Enriched	0.0657055	0.655401	0.798754
Serpinb6c	2	Enriched	0.0593795	0.656459	0.799594
Rd3	2	Enriched	0.0546414	0.656963	0.799982
Tmem86a	2	Enriched	0.04081	0.65717	0.800099
Col4a6	2	Enriched	0.0245243	0.657493	0.800411
Ngp	2	Enriched	0.0464871	0.6575	0.800411
Ntrk3	2	Enriched	0.0500206	0.658379	0.801225
Reg3b	2	Enriched	0.0791941	0.658448	0.801225
Gpr33	2	Enriched	0.0383204	0.658496	0.801225
Gpr161	2	Enriched	0.0958763	0.658539	0.801225
Olfr1425	2	Enriched	0.0355195	0.658634	0.801228
Rinl	2	Enriched	0.102294	0.659207	0.80172
Glipr1l3	2	Enriched	0.0660973	0.659918	0.802285
Trarg1	2	Enriched	0.0693217	0.660203	0.802445
Vrk2	1	Enriched	0.105056	0.66104	0.803184
2310003L06Rik	1	Enriched	0.111102	0.662541	0.804188
Gm21865	2	Enriched	0.0540091	0.662628	0.804192
Cfap91	2	Enriched	0.0446015	0.662672	0.804192
Ube2w	2	Enriched	0.0725595	0.663039	0.804194
D11Wsu47e	2	Enriched	0.0633572	0.663042	0.804194
Olfr1	2	Enriched	0.0163483	0.663127	0.804194
Vmn1r227	2	Enriched	0.0952239	0.663153	0.804194
Elavl4	2	Enriched	0.0471032	0.663682	0.804595
Slc44a1	2	Enriched	0.0586801	0.663693	0.804595
Epdr1	2	Enriched	0.0324325	0.664286	0.805099
Maged1	2	Enriched	0.0604168	0.664327	0.805099
Gm20854	2	Enriched	0.0306817	0.664714	0.805396
Gm49322	2	Enriched	0.0253002	0.664721	0.805396
Ptprn2	2	Enriched	0.076369	0.664825	0.805478
Lrrc49	2	Enriched	0.0687196	0.665015	0.805573
Slc17a4	2	Enriched	0.0540134	0.665167	0.805711
Teddm1a	2	Enriched	0.0292104	0.665327	0.805815
Olfr48	2	Enriched	0.0537635	0.665401	0.805834
Dcun1d3	2	Enriched	0.0605929	0.66592	0.806218
Foxa1	2	Enriched	0.0240683	0.666062	0.806253
Pex3	2	Enriched	0.022239	0.666585	0.806699
Clmn	2	Enriched	0.0511014	0.666747	0.806813
Camsap2	2	Enriched	0.0821641	0.667217	0.807131
Lypd4	2	Enriched	0.00929237	0.667357	0.807131
Adora2b	2	Enriched	0.0619066	0.66753	0.807132
Artn	2	Enriched	0.0794436	0.667849	0.807334
Ugt1a9	2	Enriched	0.086827	0.667911	0.807363
Cdc42ep5	2	Enriched	0.0529288	0.667958	0.807375
Ofd1	2	Enriched	0.0373078	0.668184	0.807452
Olfr1447	2	Enriched	0.0744126	0.668707	0.807965
Tnfaip8	2	Enriched	0.0751997	0.668801	0.807981
Hs3st3a1	2	Enriched	0.0855745	0.668945	0.807981
Gskip	2	Enriched	0.0419039	0.66944	0.80828
Acot6	2	Enriched	0.0107047	0.669453	0.80828
Cbx4	2	Enriched	0.0441401	0.670491	0.809217
Trbv23	2	Enriched	0.0316623	0.671027	0.809758
Gpr22	2	Enriched	0.0817516	0.671089	0.809758
Taar8b	2	Enriched	0.0951733	0.671272	0.809771
Zmynd11	2	Enriched	0.120124	0.671344	0.809795
Olfr892-ps1	2	Enriched	0.0551114	0.671671	0.809952
Tesk1	2	Enriched	0.0359652	0.671699	0.809952
Gm8232	2	Enriched	0.0976104	0.671875	0.810119
Trbj2-4	2	Enriched	0.0527797	0.672215	0.81044
Mcpt1	2	Enriched	0.0733528	0.672629	0.810893
Selenof	2	Enriched	0.0459245	0.672898	0.810962
Tbc1d4	2	Enriched	0.0599293	0.673325	0.811191
Ifi208	2	Enriched	0.0659102	0.674102	0.811991
Vmn1r198	2	Enriched	0.0270394	0.67432	0.812072
Tdpoz8	2	Enriched	0.0520487	0.675632	0.813019
Rab3gap2	2	Enriched	0.0704002	0.675764	0.813088
Vmn1r121	1	Enriched	0.0809871	0.67605	0.813296
Erbin	2	Enriched	0.0597432	0.676137	0.813297
Defb7	2	Enriched	0.104316	0.676709	0.813773
Sfrp1	2	Enriched	0.0163668	0.676808	0.81382
Il20	2	Enriched	0.0541191	0.676824	0.81382
Pcdhga5	2	Enriched	0.0259333	0.676908	0.813876
Vmn1r30	2	Enriched	0.0669012	0.677117	0.814037
Slitrk6	2	Enriched	0.0562633	0.677214	0.814063
Trpc5os	2	Enriched	0.0464767	0.67733	0.814118
Afg3l1	2	Enriched	0.0187577	0.677424	0.814148
Krt6a	2	Enriched	0.0509984	0.677952	0.814544
Zfp980	2	Enriched	0.040832	0.678278	0.814783
Usf1	2	Enriched	0.0384971	0.678292	0.814783
Trbv21	2	Enriched	0.0221012	0.678828	0.815143
Serpina9	2	Enriched	0.0253889	0.680341	0.816302
Plek	2	Enriched	0.0587222	0.68047	0.816302
Traj20	2	Enriched	0.0534886	0.681474	0.817142
Zhx3	2	Enriched	0.0168759	0.681671	0.817212
Emx2	2	Enriched	0.04172	0.681796	0.817212
Sema3b	2	Enriched	0.0350142	0.682271	0.817644
Prnp	2	Enriched	0.112515	0.682465	0.817742
Ugt1a10	2	Enriched	0.0627108	0.682541	0.817787
Speer4f2	2	Enriched	0.0854366	0.682609	0.817795
Gm10542	1	Enriched	0.0817277	0.682623	0.817795
Klf15	2	Enriched	0.0325663	0.682667	0.817802
H2al1m	2	Enriched	0.153271	0.682878	0.817965
Gm3072	2	Enriched	0.0136203	0.682962	0.81802
Gmpr2	2	Enriched	0.077443	0.683555	0.818508
Zfp711	2	Enriched	0.032729	0.683708	0.81853
Igkv8-18	2	Enriched	0.0468683	0.683844	0.818624
Simc1	2	Enriched	0.0634911	0.684098	0.818747
Adam12	2	Enriched	0.0389408	0.684281	0.818835
Gm36176	2	Enriched	0.0651688	0.684472	0.818961
Vat1l	2	Enriched	0.0282698	0.684504	0.818961
Cd55	2	Enriched	0.0269735	0.684633	0.818996
Olfr141	2	Enriched	0.0581941	0.685243	0.819507
Lag3	2	Enriched	0.0289017	0.685384	0.81956
1110004F10Rik	2	Enriched	0.0302233	0.685659	0.819754
Kcnj2	2	Enriched	0.0246065	0.685805	0.819838
Gdf2	2	Enriched	0.0342878	0.686245	0.820182
Spg21	1	Enriched	0.126707	0.686466	0.820402
Ncmap	2	Enriched	0.0519415	0.686714	0.820518
Prl3d2	2	Enriched	0.0783596	0.686717	0.820518
Gli2	2	Enriched	0.017775	0.686775	0.820518
Nfkbiz	2	Enriched	0.0682413	0.686827	0.820518
Pigz	2	Enriched	0.0542472	0.686941	0.820518
Zbp1	2	Enriched	0.0384453	0.687194	0.820549
Olfr689	2	Enriched	0.0722597	0.687395	0.820687
Lamtor3-ps	1	Enriched	0.133335	0.687476	0.820687
Hlx	2	Enriched	0.0497758	0.68761	0.820726
Snrpn	2	Enriched	0.0499474	0.688032	0.821185
Herpud1	2	Enriched	0.0273887	0.688154	0.821285
Lysmd3	2	Enriched	0.0362816	0.688271	0.82138
Cd81	2	Enriched	0.0385958	0.689146	0.821881
Ywhaq	2	Enriched	0.0747906	0.689256	0.821915
Rab31	2	Enriched	0.0576048	0.69004	0.822584
Tcf15	2	Enriched	0.0651099	0.690612	0.822705
Tmem35b	2	Enriched	0.0391175	0.690621	0.822705
Ada	2	Enriched	0.0617823	0.690923	0.822834
Gsr	2	Enriched	0.15055	0.691059	0.822891
Spinkl	2	Enriched	0.0971149	0.691442	0.823044
Pramel21	2	Enriched	0.0866115	0.691453	0.823044
Hhat	2	Enriched	0.0435458	0.691633	0.823168
Tmem241	2	Enriched	0.0481215	0.691705	0.823209
Spata7	2	Enriched	0.0246794	0.692013	0.823394
Zfp53	2	Enriched	0.0860136	0.692178	0.823506
Ifit3b	2	Enriched	0.0634213	0.69222	0.823506
Olfr122	2	Enriched	0.0953939	0.692615	0.823764
Gm45902	2	Enriched	0.0776951	0.692752	0.823764
Awat2	2	Enriched	0.0270094	0.692759	0.823764
Lce1f	2	Enriched	0.0333644	0.693171	0.824047
Slco1c1	2	Enriched	0.0645596	0.693358	0.824108
Oas1g	2	Enriched	0.0604436	0.693437	0.824108
Igkv4-50	2	Enriched	0.0355057	0.693496	0.824108
Cdc42bpb	2	Enriched	0.0804998	0.693559	0.824108
Sprr2e	2	Enriched	0.0460403	0.693804	0.82419
Zdhhc3	2	Enriched	0.0509037	0.693911	0.824248
Suv39h2	2	Enriched	0.0536297	0.694232	0.824478
Rnf169	2	Enriched	0.0466309	0.694736	0.824776
1700109H08Rik	2	Enriched	0.00872436	0.694903	0.824883
Gm12888	2	Enriched	0.0784544	0.695069	0.824989
Olfr53	2	Enriched	0.03629	0.695269	0.825001
Trim31	2	Enriched	0.0357143	0.695329	0.825001
Olfr740	2	Enriched	0.0275023	0.695338	0.825001
Cmc1	1	Enriched	0.0876079	0.696557	0.825737
Clec2i	2	Enriched	0.0539103	0.696729	0.825821
Igkv12-44	2	Enriched	0.0425251	0.697003	0.825972
Toporsl	2	Enriched	0.0414882	0.697212	0.826038
Fetub	2	Enriched	0.0419026	0.697335	0.826139
Trim52	2	Enriched	0.0353304	0.697684	0.826183
Cox6b2	2	Enriched	0.0447684	0.697795	0.826183
Aldh2	2	Enriched	0.0397663	0.697872	0.826187
Olfr70	2	Enriched	0.0447387	0.698005	0.8263
Olfr767	2	Enriched	0.0526793	0.698241	0.826399
Olfr769	2	Enriched	0.0591538	0.69839	0.826516
Rhox6	2	Enriched	0.0436079	0.698457	0.826516
Arl14epl	2	Enriched	0.0257498	0.698494	0.826516
Dnm1l	2	Enriched	0.0656751	0.698706	0.826723
Samd13	2	Enriched	0.0822969	0.698978	0.826825
Fhip2b	2	Enriched	0.0431958	0.699706	0.827453
Naalad2	2	Enriched	0.0196365	0.700374	0.828062
Zfp644	1	Enriched	0.105543	0.700479	0.828073
Qtrt2	2	Enriched	0.129608	0.700533	0.828073
Mrap	2	Enriched	0.144074	0.70055	0.828073
Map6d1	2	Enriched	0.0401666	0.700838	0.828295
Vmn1r22	2	Enriched	0.0171339	0.700945	0.828376
Gm21818	2	Enriched	0.0321983	0.701457	0.8288
Cystm1	2	Enriched	0.0105139	0.701609	0.828934
Esp23	1	Enriched	0.0878971	0.701992	0.829231
Bcl9l	2	Enriched	0.0308887	0.701999	0.829231
Gm8978	2	Enriched	0.0912216	0.702013	0.829231
Gm19426	2	Enriched	0.0452866	0.702515	0.829587
Slc49a4	2	Enriched	0.0522758	0.702545	0.829587
Hdhd2	2	Enriched	0.0392823	0.703072	0.83003
1700011L22Rik	2	Enriched	0.0419131	0.703362	0.830095
Tfap2e	2	Enriched	0.0389145	0.703921	0.83032
Edem3	2	Enriched	0.0802909	0.704065	0.830385
Svs3b	2	Enriched	0.0705365	0.705098	0.831301
Klrc3	1	Enriched	0.0661082	0.705149	0.831301
P2ry10b	2	Enriched	0.0291954	0.705247	0.831372
Apobr	2	Enriched	0.0524645	0.705433	0.831501
Igf1	2	Enriched	0.0526885	0.705782	0.831731
Galntl6	2	Enriched	0.0523009	0.705851	0.831767
Leng8	2	Enriched	0.0207537	0.706176	0.832105
Msx3	2	Enriched	0.0309044	0.706237	0.832131
Gm5460	2	Enriched	0.0557317	0.706799	0.832612
Rnase11	2	Enriched	0.0464773	0.707007	0.832716
Olfr1462	2	Enriched	0.0532657	0.707139	0.832786
Trav10n	2	Enriched	0.0604341	0.707441	0.832978
Plb1	2	Enriched	0.022038	0.707574	0.832978
Gimap7	2	Enriched	0.00999486	0.707621	0.832978
Islr	2	Enriched	0.0403861	0.70777	0.83303
Klhl33	2	Enriched	0.0299074	0.707927	0.833124
Olfr484	2	Enriched	0.110688	0.70878	0.833468
Mptx1	2	Enriched	0.0634657	0.708797	0.833468
Plau	2	Enriched	0.0225871	0.709206	0.833787
F3	2	Enriched	0.0480751	0.709653	0.834067
Ighv3-3	2	Enriched	0.0489611	0.709697	0.834074
Vmn2r96	2	Enriched	0.0916997	0.710006	0.83412
Spink8	2	Enriched	0.00310748	0.710267	0.834345
Dgka	2	Enriched	0.0541158	0.710329	0.834363
Serpina7	2	Enriched	0.0826448	0.710772	0.834484
Zfp600	1	Enriched	0.116705	0.711015	0.834581
Ighv1-64	2	Enriched	0.0352878	0.711574	0.835101
Ighv1-67	2	Enriched	0.0529863	0.711849	0.835152
Gimap5	2	Enriched	0.0193261	0.712602	0.835628
Prdx6	2	Enriched	0.0412623	0.712739	0.835694
Olfr735	2	Enriched	0.00111123	0.71328	0.836237
Gnao1	2	Enriched	0.0346466	0.713372	0.836259
Gm17631	2	Enriched	0.0566134	0.713441	0.836295
Ccdc116	2	Enriched	0.042223	0.713548	0.836375
Dppa1	2	Enriched	0.00813205	0.714418	0.836987
4930447F04Rik	2	Enriched	0.0323801	0.714605	0.83707
Afap1l2	2	Enriched	0.0638183	0.715163	0.837406
Gm4951	2	Enriched	0.0474523	0.715386	0.837577
Ighv8-4	2	Enriched	0.050585	0.715512	0.837679
Tekt5	2	Enriched	0.0628857	0.715632	0.837775
Agtr1a	2	Enriched	0.0600186	0.715782	0.837858
Prss28	2	Enriched	0.0443837	0.715921	0.837862
Sema5b	2	Enriched	0.0356839	0.715963	0.837862
Gm10775	2	Enriched	0.0473481	0.716277	0.83794
Vmn1r7	2	Enriched	0.0408254	0.717412	0.838905
Samd11	2	Enriched	0.0748534	0.718843	0.840171
Galnt5	2	Enriched	0.018904	0.719114	0.840306
Ighv10-1	2	Enriched	0.0236965	0.719274	0.840448
Hbb-bt	2	Enriched	0.0426821	0.719831	0.840826
Slc6a9	2	Enriched	0.0378463	0.720865	0.84158
Gli3	2	Enriched	0.117893	0.720918	0.841596
Fbxw20	2	Enriched	0.0147519	0.721406	0.841984
Nipal1	2	Enriched	0.0350032	0.721546	0.842102
Klk1b1	2	Enriched	0.0701215	0.721786	0.842246
Sry	2	Enriched	0.028686	0.72208	0.842452
Atp6v1e2	2	Enriched	0.130152	0.722254	0.842555
Rnf222	2	Enriched	0.0396227	0.723009	0.843037
Pramel22	2	Enriched	0.0820608	0.723235	0.843164
Gopc	2	Enriched	0.0359014	0.72364	0.843499
Krtap5-4	2	Enriched	0.03125	0.724326	0.844088
Cpvl	2	Enriched	0.052898	0.724334	0.844088
Igkv3-4	2	Enriched	0.0747823	0.724612	0.844269
Gm609	2	Enriched	0.0468811	0.724812	0.844457
Mup11	2	Enriched	0.0383037	0.725257	0.844777
Scrn2	2	Enriched	0.0280572	0.725393	0.844833
Rab38	2	Enriched	0.0322908	0.725809	0.844936
Bco1	2	Enriched	0.0703803	0.726293	0.845291
Kcnma1	2	Enriched	0.0700982	0.726309	0.845291
Klhl18	2	Enriched	0.026241	0.726363	0.845308
Igsf11	2	Enriched	0.0352456	0.726645	0.845545
Olfr237	2	Enriched	0.0331618	0.727106	0.845884
Tmem37	2	Enriched	0.0345855	0.727131	0.845884
Olfr853	2	Enriched	0.0493573	0.727342	0.845993
Wdr6	2	Enriched	0.0398741	0.727827	0.846407
Gm5938	2	Enriched	0.0612646	0.727854	0.846407
Tnp1	2	Enriched	0.0696506	0.728615	0.846973
Ifi205	2	Enriched	0.0500937	0.728777	0.847087
Etfbkmt	2	Enriched	0.0483947	0.728961	0.847176
Slc30a4	1	Enriched	0.0824121	0.729124	0.847291
Lipe	2	Enriched	0.034987	0.729383	0.847447
Vps45	2	Enriched	0.0448506	0.729658	0.847577
Bcl2a1c	2	Enriched	0.0743498	0.729695	0.847577
Kifc5b	2	Enriched	0.056402	0.729829	0.847656
Mfap1a	1	Enriched	0.0492727	0.730055	0.847827
Cep43	2	Enriched	0.0431039	0.730141	0.847869
Sumo3	2	Enriched	0.0606235	0.730265	0.847889
Dnph1	2	Enriched	0.0388482	0.730353	0.847911
Art2b	2	Enriched	0.0625744	0.730434	0.847948
Krt23	2	Enriched	0.020402	0.731428	0.848693
Exo1	2	Enriched	0.105415	0.73165	0.848906
Trbj2-7	2	Enriched	0.0280878	0.731981	0.848973
Exoc3l2	2	Enriched	0.0228581	0.731988	0.848973
Sgpp1	2	Enriched	0.0500089	0.732232	0.849171
Prkar2b	2	Enriched	0.0315399	0.732716	0.849641
Ccbe1	1	Enriched	0.0819909	0.732757	0.849644
Wdr89	2	Enriched	0.0214221	0.73286	0.849696
Glycam1	2	Enriched	0.110376	0.733093	0.849851
Astn2	2	Enriched	0.0154342	0.733922	0.850412
Tnfsf4	2	Enriched	0.0326997	0.734095	0.850412
Zfand5	2	Enriched	0.0497	0.734245	0.850412
Ssx9	2	Enriched	0.0656875	0.734312	0.850444
Nrgn	2	Enriched	0.0283604	0.73452	0.850561
Gp9	2	Enriched	0.0421547	0.734723	0.850561
Acsm5	2	Enriched	0.0433765	0.735308	0.850981
Kirrel	2	Enriched	0.0611068	0.735318	0.850981
Lypd1	2	Enriched	0.0468045	0.735522	0.851071
Smoc2	2	Enriched	0.0374926	0.735599	0.851112
St7	2	Enriched	0.0986235	0.736526	0.851652
Bach1	2	Enriched	0.0508188	0.736546	0.851652
Klf8	2	Enriched	0.0302396	0.736593	0.851652
Slc12a2	2	Enriched	0.0781362	0.736614	0.851652
Zfp14	2	Enriched	0.00873173	0.736768	0.85174
Tmsb15a	2	Enriched	0.113825	0.736907	0.851809
Lgsn	2	Enriched	0.0667141	0.736983	0.851851
Olfr1043	2	Enriched	0.068323	0.737096	0.851936
Prl3d3	2	Enriched	0.0686554	0.737297	0.852078
Myh6	2	Enriched	0.029062	0.737422	0.852122
Gas6	2	Enriched	0.0305272	0.737453	0.852122
Gm21903	2	Enriched	0.0686108	0.73814	0.85258
Slc22a14	2	Enriched	0.0273717	0.738165	0.85258
Efcab2	2	Enriched	0.0265885	0.738461	0.852779
Tnfsf9	2	Enriched	0.0303118	0.738573	0.852779
Stard13	2	Enriched	0.0149625	0.738707	0.852887
Olfr733	2	Enriched	0.0994466	0.739132	0.853332
Vav3	2	Enriched	0.0410412	0.739839	0.853997
Gm21820	2	Enriched	0.0367227	0.740152	0.85423
Mapk8ip1	2	Enriched	0.0761329	0.740274	0.854283
Ssc4d	2	Enriched	0.0634895	0.740371	0.854283
Olfr920	1	Enriched	0.060017	0.740378	0.854283
2310034C09Rik	2	Enriched	0.0257637	0.740692	0.8543
Olfr17	2	Enriched	0.0432528	0.740814	0.854328
Tepsin	2	Enriched	0.0631353	0.740946	0.854343
Ido1	2	Enriched	0.0353934	0.741056	0.854415
Slc22a6	2	Enriched	0.0725885	0.741327	0.854515
Stil	2	Enriched	0.0596449	0.74134	0.854515
Ighv1-56	1	Enriched	0.0566496	0.74139	0.854527
Wdfy2	2	Enriched	0.0521409	0.741721	0.854673
Muc16	2	Enriched	0.0455055	0.741792	0.854673
Olfr725	2	Enriched	0.0612569	0.741802	0.854673
Lclat1	2	Enriched	0.102132	0.741833	0.854673
Gm21663	2	Enriched	0.036128	0.741904	0.85471
Gpr137	2	Enriched	0.0713398	0.742327	0.855061
Pfkfb3	2	Enriched	0.0397129	0.742552	0.855103
Otub2	2	Enriched	0.0276019	0.742852	0.855255
Gm14139	1	Enriched	0.105071	0.743325	0.855415
Olfr1510	2	Enriched	0.0230177	0.743357	0.855415
Gdf5	2	Enriched	0.0108209	0.743369	0.855415
Lrig3	2	Enriched	0.0570992	0.743386	0.855415
Hjv	2	Enriched	0.0359796	0.743494	0.855449
Ap5m1	2	Enriched	0.0829247	0.74389	0.855533
Arl13b	2	Enriched	0.0286579	0.743979	0.855533
Prickle2	2	Enriched	0.0207126	0.744507	0.855932
Syde2	2	Enriched	0.0174292	0.744553	0.85594
1700056E22Rik	2	Enriched	0.0358531	0.744763	0.856045
Fer1l5	2	Enriched	0.0307886	0.745237	0.856431
Gm21294	2	Enriched	0.0649106	0.745485	0.856602
Gm21762	1	Enriched	0.0609222	0.745979	0.856941
Abcb6	1	Enriched	0.0681727	0.74646	0.857288
Ppm1e	2	Enriched	0.0477935	0.74664	0.857362
Kif28	2	Enriched	0.0330869	0.746662	0.857362
Cldn34c4	2	Enriched	0.0374519	0.747289	0.857854
Klhl3	2	Enriched	0.0345825	0.747435	0.857971
Cox7b2	2	Enriched	0.0918387	0.749024	0.858895
Fubp3	2	Enriched	0.0337142	0.749056	0.858895
Ttr	2	Enriched	0.0232304	0.74938	0.859116
Olfr1158	2	Enriched	0.0420109	0.749426	0.859124
Ildr1	2	Enriched	0.0558733	0.749584	0.859225
Phf21b	2	Enriched	0.0137331	0.749961	0.859477
Aste1	2	Enriched	0.0200564	0.749972	0.859477
Sertad4	2	Enriched	0.00208642	0.750177	0.859619
Cbs	2	Enriched	0.0659321	0.750661	0.860082
Ptbp2	2	Enriched	0.0849655	0.750862	0.860177
Vwc2l	2	Enriched	0.0236217	0.751274	0.860455
Gm12216	2	Enriched	0.0491338	0.751904	0.860734
Tmc6	2	Enriched	0.0268972	0.75234	0.861052
Fzd8	2	Enriched	0.0584062	0.752394	0.861064
Csnk1e	2	Enriched	0.0193813	0.752814	0.86132
Cma2	2	Enriched	0.0266368	0.753013	0.861424
Ddx3y	2	Enriched	0.0078462	0.753456	0.861626
Sgtb	2	Enriched	0.0153483	0.753492	0.861626
Spats1	2	Enriched	0.029526	0.753494	0.861626
Magi1	2	Enriched	0.0325139	0.753553	0.861626
Gm45140	2	Enriched	0.028728	0.753633	0.861626
Lbx1	2	Enriched	0.0479783	0.75366	0.861626
Zbtb46	2	Enriched	0.0285664	0.753697	0.861626
Cyp2d10	2	Enriched	0.0232416	0.754742	0.862388
Nudt4	2	Enriched	0.0118329	0.754744	0.862388
Sntn	2	Enriched	0.0514253	0.754823	0.862406
Ctps2	2	Enriched	0.0273138	0.755065	0.862437
Brwd1	2	Enriched	0.0365839	0.755801	0.863095
Isx	2	Enriched	0.0382167	0.755989	0.863199
Olfr140	2	Enriched	0.0320298	0.755998	0.863199
Pdp1	2	Enriched	0.0439294	0.756012	0.863199
Acnat1	2	Enriched	0.0533593	0.75606	0.863209
Syt7	2	Enriched	0.0269363	0.756614	0.863714
Traj11	2	Enriched	0.0422771	0.756846	0.863825
Mtarc2	2	Enriched	0.0106131	0.756867	0.863825
Il22	2	Enriched	0.0138989	0.75692	0.863825
Cep83	2	Enriched	0.0312604	0.757282	0.863994
Vmn2r112	2	Enriched	0.0229087	0.757347	0.863994
AV320801	2	Enriched	0.0425017	0.757472	0.864045
Trbv16	2	Enriched	0.0618273	0.757523	0.864055
Ficd	2	Enriched	0.0141831	0.758473	0.864777
Egfl6	2	Enriched	0.0609284	0.758668	0.864813
Ankrd6	2	Enriched	0.0302457	0.75867	0.864813
Olfr1420	2	Enriched	0.0257042	0.758689	0.864813
Cnih3	2	Enriched	0.0186632	0.758732	0.864813
Olfr449	2	Enriched	0.00638266	0.758885	0.864892
Olfr444	2	Enriched	0.0303023	0.75903	0.865002
Olfr1453	2	Enriched	0.0295631	0.759203	0.865154
Lamc2	2	Enriched	0.00641501	0.759556	0.865463
Hmgn3	2	Enriched	0.0656234	0.759667	0.865463
Pdcd1lg2	2	Enriched	0.0328395	0.759674	0.865463
Olfr1215	2	Enriched	0.0317832	0.759861	0.86563
Pdgfc	2	Enriched	0.0466512	0.760177	0.865899
Krt4	2	Enriched	0.0231397	0.760332	0.86594
Mroh3	2	Enriched	0.0454943	0.760779	0.86622
Ilvbl	2	Enriched	0.0034489	0.761164	0.866469
Mapt	2	Enriched	0.0328278	0.76119	0.866469
Olfr1458	1	Enriched	0.113527	0.761238	0.866469
Zpld1	2	Enriched	0.0239203	0.761616	0.866837
Spink6	2	Enriched	0.0496092	0.761641	0.866837
Jph2	2	Enriched	0.0291151	0.76183	0.867007
Txndc16	2	Enriched	0.00611718	0.762209	0.867287
Spry1	2	Enriched	0.0192302	0.762219	0.867287
Platr25	2	Enriched	0.0767136	0.76242	0.867404
Iglv2	2	Enriched	0.0622967	0.762572	0.867532
Suv39h1	2	Enriched	0.0541476	0.762768	0.867557
Mideas	2	Enriched	0.000825832	0.762867	0.867591
Olfr1355	2	Enriched	0.054046	0.762905	0.867591
Olfr732	2	Enriched	0.0454748	0.763108	0.867686
4931406B18Rik	2	Enriched	0.0470095	0.763288	0.86777
Olfr605	2	Enriched	0.0599036	0.763302	0.86777
Trav10	2	Enriched	0.0704646	0.76349	0.867938
Araf	2	Enriched	0.0140811	0.763718	0.868062
Glt8d1	2	Enriched	0.0633656	0.763938	0.868219
4921536K21Rik	2	Enriched	0.047274	0.764124	0.868381
Rhox7a	2	Enriched	0.0566586	0.764161	0.868381
Olfr963	2	Enriched	0.0597495	0.764343	0.868416
Lrrc30	2	Enriched	0.0211129	0.76435	0.868416
Myh1	2	Enriched	0.0219736	0.764913	0.868917
Tbx15	2	Enriched	0.048151	0.765531	0.86939
Prr7	2	Enriched	0.0383392	0.766304	0.869798
Olfr1366	2	Enriched	0.0347422	0.7664	0.869798
Cfhr4	2	Enriched	0.0611602	0.766496	0.869798
Bsnd	2	Enriched	0.0478314	0.766511	0.869798
Defa40	2	Enriched	0.0547139	0.766584	0.869798
Zfp386	2	Enriched	0.0289144	0.766613	0.869798
Defa30	2	Enriched	0.033038	0.766729	0.869841
Stag3	2	Enriched	0.0159034	0.766763	0.869841
Stx12	2	Enriched	0.0638787	0.766793	0.869841
Btbd6	2	Enriched	0.0274673	0.766812	0.869841
Gpr19	2	Enriched	0.0403527	0.767698	0.870611
Npnt	2	Enriched	0.0292165	0.767711	0.870611
Xlr3a	2	Enriched	0.027174	0.767812	0.870611
Abcg5	2	Enriched	0.00151682	0.768185	0.870856
Gm49352	2	Enriched	0.0580999	0.76819	0.870856
Bin3	2	Enriched	0.0367746	0.76832	0.870913
Nrg2	2	Enriched	0.0244325	0.768924	0.871382
Slc35a5	2	Enriched	0.0780269	0.769108	0.871441
Rnf223	2	Enriched	0.0276707	0.769244	0.87155
Ccdc57	2	Enriched	0.0259209	0.769336	0.871608
Psd3	2	Enriched	0.0654981	0.769385	0.871618
Adipor2	2	Enriched	0.00245251	0.769655	0.871678
Uhrf1bp1l	2	Enriched	0.0380877	0.7697	0.871678
Olfr461	2	Enriched	0.0552403	0.7698	0.871678
4930503B20Rik	2	Enriched	0.0736681	0.77057	0.871967
Ppm1k	2	Enriched	0.0392191	0.77075	0.872024
Pgm1	2	Enriched	0.00184792	0.771072	0.872251
Trav7-5	2	Enriched	0.0500171	0.771156	0.872285
P2ry10	2	Enriched	0.0522878	0.771183	0.872285
Slamf8	2	Enriched	0.0740148	0.771273	0.872318
Csn1s2a	2	Enriched	0.0806117	0.771332	0.872318
Serpina3k	2	Enriched	0.0304422	0.771427	0.872326
Gm20918	2	Enriched	0.0487333	0.771488	0.872326
Ogfod3	2	Enriched	0.0480867	0.771727	0.872528
Sdhb	2	Enriched	0.0687741	0.771841	0.872528
Olfr960	2	Enriched	0.0330068	0.771982	0.872602
Olfr1426	2	Enriched	0.0703689	0.772142	0.872641
Pcdh11x	2	Enriched	0.0668945	0.772142	0.872641
Olfr318	2	Enriched	0.0187504	0.772262	0.872731
Olfr46	2	Enriched	0.0315115	0.772316	0.872746
Rab44	2	Enriched	0.0466964	0.772598	0.872996
Sema6d	2	Enriched	0.0835504	0.772618	0.872996
Olfr1446	1	Enriched	0.0562834	0.772801	0.873105
Ythdf1	2	Enriched	0.0662902	0.773008	0.873135
Svs3a	2	Enriched	0.0581345	0.773009	0.873135
Stx3	2	Enriched	0.028274	0.773023	0.873135
Ubc	2	Enriched	0.0324988	0.773176	0.873216
Olfr884	2	Enriched	0.0232323	0.773366	0.873385
Vmn1r127	2	Enriched	0.0320316	0.773543	0.873449
Pga5	2	Enriched	0.0360495	0.773614	0.873483
Tmcc3	2	Enriched	0.0355677	0.774023	0.873808
Tpgs2	2	Enriched	0.0660783	0.774156	0.873819
4930583I09Rik	2	Enriched	0.0601163	0.775053	0.874516
Rrh	2	Enriched	0.0457364	0.775175	0.874516
Mcts1	2	Enriched	0.00169818	0.775343	0.87466
Nat8f3	2	Enriched	0.0200708	0.775855	0.875046
Tsga10	2	Enriched	0.00877787	0.776046	0.875046
Mbd2	2	Enriched	0.00503031	0.776251	0.875046
Traj31	2	Enriched	0.0318747	0.776324	0.875083
Olfr63	2	Enriched	0.0154025	0.776734	0.875362
Zfp189	2	Enriched	0.035758	0.77688	0.875443
Ctla2b	2	Enriched	0.0617916	0.7769	0.875443
Samd10	2	Enriched	0.0209297	0.777012	0.875482
Ndufaf2	2	Enriched	0.0300988	0.777042	0.875482
Pcdhga12	2	Enriched	0.0511774	0.777276	0.875635
Plxdc1	2	Enriched	0.0155567	0.777365	0.875635
Golga5	2	Enriched	0.0421947	0.77738	0.875635
Klrd1	2	Enriched	0.0316424	0.777571	0.875758
Mlip	2	Enriched	0.0276832	0.777941	0.876038
[truncated: 19,696 more rows]

## Sheet: geneStats_T2_vs_T0
id	NBarcodes	Direction	LogFC	PValue	FDR
Nf1	2	Enriched	2.83637	7.58671e-08	3.15553e-05
Pten	2	Enriched	1.65015	1.32089e-07	3.58892e-05
Slc10a7	2	Enriched	2.71924	2.16898e-07	3.94555e-05
Irf9	2	Enriched	0.859331	4.58621e-07	5.26995e-05
Gzf1	2	Enriched	2.69447	5.96126e-07	5.85884e-05
Elof1	2	Enriched	1.06557	7.51325e-07	6.5988e-05
Srsf5	2	Enriched	1.29982	8.16455e-07	6.95819e-05
Spred1	2	Enriched	1.31238	1.4134e-06	8.9736e-05
Traf3	2	Enriched	1.39024	1.86909e-06	0.000101583
Stk40	2	Enriched	1.32483	2.02648e-06	0.000105238
Slc37a3	2	Enriched	1.71957	2.35277e-06	0.000114967
Ube2d3	2	Enriched	1.22997	2.53005e-06	0.000119061
Lztr1	2	Enriched	1.21164	2.85554e-06	0.000124876
2510039O18Rik	2	Enriched	1.01061	8.44086e-06	0.000227134
Ifnar2	2	Enriched	0.799225	1.05946e-05	0.000262103
Spred2	2	Enriched	0.821858	1.43639e-05	0.000318255
Stk24	2	Enriched	0.992248	1.78261e-05	0.000371039
Olfr16	2	Enriched	0.392846	2.40242e-05	0.000446396
Slc39a9	2	Enriched	0.476459	2.55834e-05	0.000464879
Nf2	2	Enriched	1.40434	4.50998e-05	0.000685105
Prdm5	2	Enriched	0.526845	6.52561e-05	0.00089405
Fryl	2	Enriched	1.13671	7.08658e-05	0.0009439
Pdcd10	2	Enriched	1.27083	7.09884e-05	0.00094449
Cop1	2	Enriched	1.62471	7.4184e-05	0.000970365
Spen	2	Enriched	0.455913	7.67251e-05	0.000992649
Ifnar1	2	Enriched	0.66862	8.3847e-05	0.00105772
Gm44505	2	Enriched	0.438193	9.30561e-05	0.00114976
Golgb1	2	Enriched	0.71427	9.82047e-05	0.00119631
Eif4g2	2	Enriched	1.33001	0.000141361	0.00156685
Det1	2	Enriched	0.826999	0.000151107	0.00164786
Gm17416	2	Enriched	0.202984	0.000167695	0.0017812
Cbl	2	Enriched	0.869631	0.000174582	0.00183722
Lats2	2	Enriched	0.611498	0.000185073	0.00192244
Slc35a1	2	Enriched	1.13567	0.000269958	0.00257209
Taok1	2	Enriched	1.04487	0.000375506	0.00333139
Ccnyl1	2	Enriched	0.267962	0.000391267	0.00344159
Frmd6	2	Enriched	0.705676	0.000594904	0.00479873
Slc38a10	2	Enriched	0.63337	0.0006333	0.00504194
Zfp469	2	Enriched	0.419913	0.000685537	0.00537674
Olfr1212	2	Enriched	0.442912	0.000712901	0.00554914
Olfr1129	2	Enriched	0.371906	0.000867876	0.00647155
E2f8	2	Enriched	0.340054	0.000891252	0.00659587
Qrich1	2	Enriched	0.583946	0.000925473	0.0067957
Olfr322	2	Enriched	0.32659	0.00135334	0.00915494
Rnf146	2	Enriched	1.0926	0.001463	0.00969673
Cdkn2a	2	Enriched	0.54244	0.00157661	0.010255
Nsd2	2	Enriched	0.591411	0.00162179	0.010464
Mob2	2	Enriched	0.307652	0.00164621	0.0105995
Susd6	2	Enriched	0.38418	0.00176229	0.0111675
Plekha3	2	Enriched	0.43275	0.00176507	0.0111753
Spry4	2	Enriched	0.459435	0.00187243	0.011691
Dot1l	2	Enriched	0.426193	0.00189104	0.0117833
Desi2	2	Enriched	0.44491	0.00194195	0.012021
Nfkb2	2	Enriched	0.303331	0.00197939	0.0122039
Cmas	2	Enriched	0.497361	0.00219341	0.0132369
Pitpnb	2	Enriched	0.46783	0.00223144	0.0134327
Spry2	2	Enriched	0.504285	0.00233484	0.0138586
Slc41a2	2	Enriched	0.637513	0.00244112	0.0143322
Keap1	2	Enriched	0.928674	0.00266426	0.0153182
Fus	2	Enriched	0.892135	0.0027414	0.0156826
Bcor	2	Enriched	0.641279	0.00278406	0.0158555
Topors	2	Enriched	0.305205	0.00291405	0.0164229
Olfr97	2	Enriched	0.385168	0.00313513	0.0173393
Hnrnpa0	2	Enriched	0.280981	0.00320502	0.0176492
Stat1	2	Enriched	0.649171	0.00324242	0.0178189
Cela3a	2	Enriched	0.200973	0.00393439	0.020463
Gm11487	2	Enriched	0.39681	0.00394245	0.0204953
Arl15	2	Enriched	0.464759	0.00408792	0.0210693
Trip12	2	Enriched	0.545324	0.00453457	0.0228815
Dhx29	2	Enriched	0.764341	0.00456112	0.0229936
Slc25a15	2	Enriched	0.342344	0.00478902	0.0238208
Tmem127	2	Enriched	0.264913	0.00520789	0.0252442
Mylip	2	Enriched	0.439929	0.00646512	0.0296631
Eif3h	2	Enriched	1.1814	0.00647505	0.0296898
Cracdl	2	Enriched	0.194463	0.00665988	0.0303508
Cd86	2	Enriched	0.174957	0.00670577	0.0305022
Stat2	2	Enriched	0.713517	0.00713153	0.0319522
Gm16506	2	Enriched	0.373068	0.0083611	0.0357552
Susd4	2	Enriched	0.167708	0.00855146	0.0364397
Gsk3b	2	Enriched	0.392195	0.00881411	0.0372946
Naip6	2	Enriched	0.362444	0.00906406	0.0380107
Stx16	2	Enriched	0.428996	0.00915663	0.0382935
Traj9	2	Enriched	0.323682	0.00937405	0.0390306
Atf3	2	Enriched	0.225897	0.00939208	0.0390945
Olfr781	2	Enriched	0.29478	0.00944899	0.0392671
Gm21954	2	Enriched	0.232821	0.00973514	0.0401098
Ctdspl2	2	Enriched	0.774743	0.00999992	0.0408734
Aplp2	2	Enriched	0.302239	0.0100709	0.041048
Ndfip1	2	Enriched	0.383355	0.0111484	0.0441802
Tmem222	2	Enriched	0.432707	0.0117135	0.0457364
Cited2	2	Enriched	0.321372	0.0131589	0.0499914
Socs5	2	Enriched	0.210388	0.01339	0.0506649
Cab39	2	Enriched	1.0071	0.013584	0.0511933
Unc50	2	Enriched	0.498074	0.0136461	0.0513646
Zc3h4	2	Enriched	0.357671	0.0136772	0.0514548
Pafah1b3	2	Enriched	0.280243	0.0139009	0.052106
Birc2	2	Enriched	0.46461	0.0147712	0.0546026
Tmem241	2	Enriched	0.409842	0.0148449	0.0547442
Zfp516	2	Enriched	0.435283	0.0149796	0.0551656
St3gal6	2	Enriched	0.445374	0.0152349	0.0558587
Mmab	2	Enriched	0.321467	0.0153807	0.0562407
Otub1	2	Enriched	0.226259	0.015528	0.0566072
Nono	2	Enriched	0.439534	0.0168651	0.0599648
Nek7	2	Enriched	0.309922	0.0173268	0.0611266
Cnga2	2	Enriched	0.222905	0.0176943	0.0620291
Ap3m1	2	Enriched	0.286976	0.0178296	0.0623548
Ankrd31	2	Enriched	0.193585	0.0184554	0.06389
Scaf4	2	Enriched	0.290947	0.0192888	0.0659691
Gm5269	2	Enriched	0.621357	0.0194875	0.0664681
Plxna1	2	Enriched	0.30682	0.0206002	0.0689855
Cxcl2	2	Enriched	0.286734	0.0208351	0.0696016
Vti1a	2	Enriched	0.270639	0.0208492	0.0696128
Ncstn	2	Enriched	0.30899	0.0210557	0.0700788
Fam234b	2	Enriched	0.535449	0.0215219	0.0710299
Prrc2a	2	Enriched	0.363979	0.021538	0.0710542
Trav13d-1	2	Enriched	0.321426	0.0216107	0.0712577
Nit2	2	Enriched	0.272569	0.0228106	0.0741748
Oga	2	Enriched	0.286406	0.0234445	0.075792
Srsf6	2	Enriched	0.676017	0.0235698	0.0760833
1700001L19Rik	1	Enriched	0.297188	0.0238301	0.076773
Oosp3	2	Enriched	0.454677	0.0241516	0.0774777
Slc38a6	2	Enriched	0.182421	0.0245612	0.0784877
Mb	2	Enriched	0.337515	0.0246019	0.0785947
Hacl1	2	Enriched	0.250462	0.0247739	0.0789707
Kdm1a	2	Enriched	0.52887	0.0247855	0.0789945
Cpne2	2	Enriched	0.260231	0.0250213	0.0795122
Sting1	2	Enriched	0.273259	0.025188	0.0798499
Zfp459	2	Enriched	0.448883	0.0253975	0.080309
Pramel16	2	Enriched	0.265657	0.0260618	0.0817907
Adtrp	2	Enriched	0.358616	0.0262558	0.0821684
Mid1	2	Enriched	0.36265	0.0263528	0.0823649
Sap30	2	Enriched	0.566317	0.0275316	0.0849815
Ebf1	2	Enriched	0.365542	0.0278641	0.0857513
Taar7e	2	Enriched	0.205409	0.0278818	0.0857813
Ighv8-8	2	Enriched	0.143387	0.0283204	0.0867608
Gm17651	2	Enriched	0.44929	0.0283806	0.0869028
Gm3164	2	Enriched	0.210116	0.0289663	0.0882523
Klf3	2	Enriched	0.392425	0.029615	0.0895886
Lamp3	2	Enriched	0.42704	0.0299336	0.0902719
Ighv7-1	2	Enriched	0.266732	0.0303527	0.091193
Casr	2	Enriched	0.152738	0.0304599	0.0914213
Osr1	2	Enriched	0.268377	0.0306986	0.0919004
Wwp2	2	Enriched	0.305791	0.0309086	0.0923375
Rnls	2	Enriched	0.311412	0.0309737	0.0924684
Gm11020	2	Enriched	0.176271	0.0310992	0.092711
Erich3	2	Enriched	0.223187	0.0314554	0.0935452
Acbd3	2	Enriched	0.364424	0.0317698	0.0941869
Mfap4	2	Enriched	0.322505	0.0318262	0.0942724
Ighv1-7	2	Enriched	0.233325	0.0323098	0.0952894
3110082J24Rik	2	Enriched	0.116634	0.0325882	0.0957693
Defb10	2	Enriched	0.21054	0.0327009	0.0959831
4930447C04Rik	2	Enriched	0.153854	0.032846	0.0963047
Gm20721	1	Enriched	0.351848	0.0335108	0.0976061
Igkv4-91	2	Enriched	0.166688	0.0335915	0.097749
Selenbp2	2	Enriched	0.1797	0.0338583	0.0982616
Lrp10	2	Enriched	0.175381	0.0345689	0.0998551
Trib2	2	Enriched	0.665191	0.0346575	0.100038
Neil2	2	Enriched	0.367725	0.0348277	0.10038
Ctla2a	2	Enriched	0.212784	0.0350378	0.10086
Atxn7l3	2	Enriched	0.249609	0.0359534	0.102744
Flcn	2	Enriched	0.341771	0.0375226	0.10601
Olfr99	2	Enriched	0.200381	0.0376327	0.106238
Tdrd3	2	Enriched	0.365547	0.0379157	0.106787
Snn	2	Enriched	0.113075	0.0380393	0.106995
H2-T22	2	Enriched	0.259411	0.0380581	0.107034
Isl1	2	Enriched	0.292006	0.0384447	0.107842
Qsox1	2	Enriched	0.185379	0.0385351	0.108037
Aox3	2	Enriched	0.444988	0.0387163	0.108342
Kirrel	2	Enriched	0.392261	0.0400966	0.111048
Defa26	2	Enriched	0.231144	0.0417313	0.114298
Cd200r1	2	Enriched	0.311135	0.0422908	0.115429
Siah1a	2	Enriched	0.123154	0.0423651	0.115545
Hmgb1	2	Enriched	0.368253	0.0426492	0.1161
Ube2m	2	Enriched	0.434468	0.0427925	0.116374
Gm38666	2	Enriched	0.276535	0.0428839	0.116548
Ncoa2	2	Enriched	0.179037	0.0429227	0.116639
Hpgd	2	Enriched	0.250571	0.0435528	0.117893
Rbl1	2	Enriched	0.241869	0.0436315	0.11801
Ccdc186	2	Enriched	0.370164	0.0439793	0.118691
Tcp10a	2	Enriched	0.24189	0.0452134	0.121175
Gm49361	1	Enriched	0.5399	0.0466617	0.123907
Etfbl	2	Enriched	0.263894	0.0472736	0.125071
Olfr527	2	Enriched	0.225122	0.0475981	0.125607
Cand1	2	Enriched	0.432354	0.0476595	0.125723
Olfr1224-ps1	2	Enriched	0.313902	0.0481404	0.126622
Zfp184	2	Enriched	0.341319	0.0502394	0.130572
Ttc9c	2	Enriched	0.139129	0.0503368	0.130762
Olfr466	1	Enriched	0.357903	0.0504704	0.13099
Magea1	2	Enriched	0.225248	0.0507332	0.131382
Col1a1	2	Enriched	0.192247	0.0507687	0.131395
Nectin4	2	Enriched	0.21291	0.0519677	0.133477
Trav5-4	2	Enriched	0.321	0.0519851	0.13349
Kat6b	2	Enriched	0.105665	0.0522188	0.133979
Nfat5	2	Enriched	0.577736	0.0524429	0.134409
Tmprss11e	2	Enriched	0.15013	0.0524719	0.134437
Smap1	2	Enriched	0.230956	0.0525176	0.134466
St3gal5	2	Enriched	0.359186	0.0529661	0.135191
Hivep1	2	Enriched	0.336652	0.0533391	0.135807
Gm21800	2	Enriched	0.326409	0.053565	0.136238
Nat8f3	2	Enriched	0.151349	0.053844	0.136723
Vmn1r22	2	Enriched	0.228961	0.0538635	0.13674
Hnrnpa2b1	2	Enriched	0.234868	0.0550881	0.139099
Vmn2r26	2	Enriched	0.330812	0.0551963	0.139274
Riok3	2	Enriched	0.306199	0.055276	0.139427
Gm11568	2	Enriched	0.144744	0.0559937	0.140729
Slc25a31	2	Enriched	0.267674	0.056539	0.14177
Slitrk6	2	Enriched	0.325365	0.0566556	0.14198
Ugt1a9	2	Enriched	0.396807	0.0574981	0.143419
Trav12-3	2	Enriched	0.312615	0.0598497	0.147475
Sytl4	1	Enriched	0.469213	0.0609219	0.14943
Ythdf2	2	Enriched	0.305445	0.0611043	0.149748
Pcgf1	2	Enriched	0.507905	0.061267	0.150062
Kmt5b	2	Enriched	0.315146	0.0617949	0.150945
Rasa1	2	Enriched	0.229678	0.0621669	0.151512
Olfr807	2	Enriched	0.204318	0.0622936	0.151696
Gm11938	2	Enriched	0.0894788	0.0626071	0.152156
Dusp7	2	Enriched	0.19506	0.0629252	0.152672
Zfp142	2	Enriched	0.260107	0.0634639	0.153532
Erc1	2	Enriched	0.378537	0.0639619	0.154332
Foxl2	2	Enriched	0.260531	0.0641734	0.154676
Golga5	2	Enriched	0.236328	0.0641797	0.154676
Catsper4	2	Enriched	0.164875	0.0642291	0.154778
Kdm2b	2	Enriched	0.331752	0.0644501	0.155137
Pcp4l1	2	Enriched	0.268507	0.0645392	0.155277
Rrbp1	2	Enriched	0.263111	0.0660999	0.157897
S1pr1	2	Enriched	0.286399	0.0663824	0.158299
Vmn2r52	1	Enriched	0.300038	0.0663853	0.158299
Cd200r2	2	Enriched	0.2644	0.0679651	0.161003
Trav16	2	Enriched	0.330973	0.0681593	0.161339
Foxp3	2	Enriched	0.20205	0.0683509	0.16171
Myof	2	Enriched	0.358892	0.0686849	0.162228
Grpr	1	Enriched	0.184628	0.0690197	0.162611
Kiz	2	Enriched	0.235277	0.0695831	0.163582
Nav1	2	Enriched	0.122779	0.0698701	0.164114
Olfr747	2	Enriched	0.168267	0.0700742	0.164505
Klk1b21	2	Enriched	0.235825	0.0702301	0.164781
Jak1	2	Enriched	0.273636	0.0702598	0.164797
Olfr46	2	Enriched	0.237475	0.0704994	0.165252
Adipoq	2	Enriched	0.408383	0.0718996	0.167662
Sox4	2	Enriched	0.19319	0.0722312	0.168162
Trdv4	2	Enriched	0.271198	0.0735825	0.170375
Anks6	2	Enriched	0.203703	0.0755155	0.173533
Brd9	2	Enriched	0.302304	0.0759268	0.174146
Olfr1128	2	Enriched	0.169746	0.0760554	0.174246
Tbc1d23	2	Enriched	0.294158	0.0762913	0.174555
Rcor2	2	Enriched	0.145298	0.0765058	0.174853
Sh2d4b	2	Enriched	0.191356	0.0765098	0.174853
Ccdc181	2	Enriched	0.230087	0.0772909	0.176043
Defa39	2	Enriched	0.206497	0.0788078	0.178661
Gpr68	2	Enriched	0.245734	0.079372	0.179499
Olfr698	2	Enriched	0.190041	0.0796268	0.179812
Ankmy2	2	Enriched	0.34556	0.080211	0.180717
Rbpj	2	Enriched	0.283274	0.0807825	0.181577
Kmt2e	2	Enriched	0.276063	0.0808534	0.181654
Ubxn1	2	Enriched	0.239834	0.0808769	0.181677
Txndc17	2	Enriched	0.249044	0.0817781	0.183085
Ear1	2	Enriched	0.350552	0.0819271	0.183379
Phf3	2	Enriched	0.218413	0.0824345	0.184212
Tmf1	2	Enriched	0.143693	0.0845184	0.18736
Lamp2	2	Enriched	0.308739	0.0850943	0.188193
Cdk13	2	Enriched	0.552712	0.0864525	0.190266
Pnma8c	2	Enriched	0.250523	0.0867614	0.190808
Ccar2	2	Enriched	0.133186	0.0881041	0.193035
Gm43517	2	Enriched	0.139766	0.0894074	0.19518
Gm45021	2	Enriched	0.125349	0.0894686	0.195243
Lilra6	2	Enriched	0.297301	0.0899311	0.195888
Olfr1495	2	Enriched	0.168244	0.0901079	0.196163
Pcdhgb6	2	Enriched	0.255077	0.0902896	0.196472
Gpr161	2	Enriched	0.289449	0.09063	0.19691
Rgs16	2	Enriched	0.168427	0.0906301	0.19691
Zdhhc17	2	Enriched	0.329423	0.0906928	0.196992
Ccr5	2	Enriched	0.113104	0.0907195	0.197031
Plekhs1	2	Enriched	0.23127	0.0916162	0.198421
Ifi27l2b	2	Enriched	0.144241	0.0920314	0.199061
Trgj3	1	Enriched	0.2459	0.0926721	0.200187
Taar7d	2	Enriched	0.186229	0.0938976	0.202169
Scamp5	2	Enriched	0.19536	0.0947647	0.20357
Ifna13	1	Enriched	0.48856	0.0949966	0.203886
Olfr1154	1	Enriched	0.28786	0.0951348	0.204041
Cmc1	1	Enriched	0.452325	0.0958187	0.205121
Uhrf1bp1l	2	Enriched	0.291972	0.0958417	0.20515
Casp6	2	Enriched	0.198653	0.0961806	0.20553
Fibp	2	Enriched	0.142329	0.0962574	0.205654
Svs6	2	Enriched	0.236936	0.0963004	0.205685
Pdzd8	2	Enriched	0.422021	0.0965394	0.206012
Dennd5b	2	Enriched	0.202289	0.096719	0.206322
Tcaf3	2	Enriched	0.204247	0.0971862	0.206984
Rnf2	2	Enriched	0.312556	0.0979943	0.208357
Rhbdf2	2	Enriched	0.129626	0.0983512	0.208808
Klk1b16	2	Enriched	0.163226	0.0988478	0.209472
Fam185a	2	Enriched	0.336275	0.0989305	0.209586
Hrh4	2	Enriched	0.180889	0.0993296	0.210151
Mpc1	2	Enriched	0.165404	0.0993524	0.210151
A530064D06Rik	2	Enriched	0.231281	0.101126	0.212862
Bsph1	2	Enriched	0.30494	0.102237	0.214512
Gm6812	2	Enriched	0.200116	0.10321	0.215848
1700066M21Rik	2	Enriched	0.22459	0.103634	0.216449
Olfr1468-ps1	2	Enriched	0.252342	0.103792	0.216642
Chst11	2	Enriched	0.183362	0.103847	0.216735
Olfr556	2	Enriched	0.161251	0.104604	0.217727
Amotl2	2	Enriched	0.123518	0.104649	0.217763
Hspa1b	2	Enriched	0.204299	0.104855	0.21804
Cntn5	2	Enriched	0.215006	0.105206	0.218476
Vmn2r63	2	Enriched	0.224093	0.107245	0.221712
Krtap6-1	2	Enriched	0.311945	0.107784	0.222528
Rgs4	2	Enriched	0.216029	0.109485	0.225309
Vmn2r92	2	Enriched	0.324315	0.110101	0.226319
Sval1	2	Enriched	0.20795	0.11096	0.227607
Olfr1462	2	Enriched	0.310779	0.111582	0.228515
Pla2g2f	2	Enriched	0.184907	0.1143	0.232499
Spryd7	2	Enriched	0.349717	0.114563	0.232903
Gcnt7	2	Enriched	0.176383	0.115141	0.233835
Arfgef1	2	Enriched	0.315294	0.11704	0.236494
Hes5	2	Enriched	0.126821	0.117128	0.23665
Myot	1	Enriched	0.383777	0.117406	0.237101
Mon1b	2	Enriched	0.216606	0.117699	0.237538
Zfp456	2	Enriched	0.292076	0.118336	0.238535
Gm7030	1	Enriched	0.335031	0.118509	0.238721
Pxt1	2	Enriched	0.203004	0.119461	0.240114
Gm49425	2	Enriched	0.274153	0.119815	0.240531
Gm21394	1	Enriched	0.419334	0.119829	0.240536
Stx6	2	Enriched	0.370692	0.12003	0.240828
Traf2	2	Enriched	0.148368	0.120318	0.241205
Lmln	2	Enriched	0.157775	0.120586	0.241541
Rcn3	2	Enriched	0.287763	0.122467	0.244066
Arl13a	2	Enriched	0.224568	0.12269	0.24433
Taar8b	2	Enriched	0.392471	0.122871	0.244624
Zfp273	2	Enriched	0.26976	0.12356	0.245476
Traj50	2	Enriched	0.117082	0.123613	0.245536
Itgb8	2	Enriched	0.169043	0.124897	0.247247
Myocos	2	Enriched	0.0992475	0.125884	0.248701
Eif2ak2	2	Enriched	0.307415	0.126283	0.249174
Dipk1c	2	Enriched	0.209301	0.126374	0.249304
Pcdhb18	2	Enriched	0.228614	0.126437	0.249384
Cd46	2	Enriched	0.152279	0.126771	0.249857
Vmn1r208	1	Enriched	0.228744	0.126917	0.250011
Kpna3	2	Enriched	0.240379	0.127819	0.251034
Slc20a2	2	Enriched	0.250678	0.128134	0.251379
Abl2	2	Enriched	0.194702	0.128773	0.252165
Tmem170b	2	Enriched	0.152304	0.128883	0.252255
Potefam3f	2	Enriched	0.248099	0.129075	0.252469
Elovl2	2	Enriched	0.165269	0.129079	0.252469
Enc1	2	Enriched	0.226763	0.129452	0.252957
Olfr380	2	Enriched	0.109244	0.12996	0.253668
Rprd2	1	Enriched	0.266454	0.131245	0.255304
Slc19a3	2	Enriched	0.241795	0.131267	0.255304
Atraid	2	Enriched	0.247458	0.132319	0.256889
Map4k4	2	Enriched	0.123905	0.132377	0.256953
Mzb1	2	Enriched	0.0712855	0.1331	0.257849
Lpcat1	2	Enriched	0.172379	0.133261	0.258067
Wfdc9	2	Enriched	0.166937	0.133276	0.258067
Zfp995	1	Enriched	0.333986	0.134126	0.259177
Olfr297	2	Enriched	0.2458	0.134155	0.259177
Smim15	2	Enriched	0.215014	0.134156	0.259177
Olfr1322	2	Enriched	0.14204	0.134347	0.259499
Ap3b1	2	Enriched	0.23857	0.134402	0.259551
Olfr1261	2	Enriched	0.312265	0.135395	0.260988
Atp13a5	2	Enriched	0.164237	0.135551	0.261218
Mnt	2	Enriched	0.237699	0.136916	0.262866
Prrc2c	2	Enriched	0.281798	0.137019	0.262995
Adcy5	2	Enriched	0.204278	0.138072	0.264476
9030624G23Rik	2	Enriched	0.199452	0.138381	0.264904
Olfr1232	1	Enriched	0.332766	0.138853	0.265479
Stk38	2	Enriched	0.138431	0.139348	0.266214
Asb12	2	Enriched	0.144933	0.139756	0.266663
Tgtp2	2	Enriched	0.208029	0.139893	0.266809
Tnks2	2	Enriched	0.368151	0.140002	0.266967
Gm5938	2	Enriched	0.23549	0.140353	0.267521
Vmn1r68	2	Enriched	0.0642855	0.140519	0.267741
Tmem131	2	Enriched	0.259358	0.1408	0.268159
Olfr1225	2	Enriched	0.254606	0.141244	0.268768
Zfp808	1	Enriched	0.288444	0.14182	0.26949
Fnip1	2	Enriched	0.253622	0.142127	0.269672
Ephb6	2	Enriched	0.074625	0.142331	0.269947
Ro60	2	Enriched	0.112667	0.142332	0.269947
Il31	2	Enriched	0.232426	0.142736	0.2703
Rubcn	2	Enriched	0.104668	0.142924	0.270562
Trim24	1	Enriched	0.245628	0.144995	0.273098
Olfr317	2	Enriched	0.142516	0.145527	0.273671
Bhlhe41	2	Enriched	0.285378	0.145594	0.273678
Mapk8ip1	2	Enriched	0.296466	0.146013	0.274203
Plekhh3	2	Enriched	0.120241	0.14655	0.274974
Tas2r105	2	Enriched	0.247423	0.146948	0.275386
Olfr904	2	Enriched	0.215189	0.14741	0.275987
Alkal1	2	Enriched	0.195848	0.147829	0.276605
Gm10775	2	Enriched	0.227888	0.14839	0.277243
Sohlh2	2	Enriched	0.109849	0.148664	0.277497
Nr5a2	2	Enriched	0.1684	0.149592	0.278687
Vmn2r104	1	Enriched	0.255052	0.149928	0.279111
Gm17387	2	Enriched	0.277338	0.151223	0.280844
Dynlt5	2	Enriched	0.195238	0.151277	0.280873
Olfr617	2	Enriched	0.134272	0.152964	0.282889
Niban1	2	Enriched	0.235833	0.153794	0.284026
Smarcd1	2	Enriched	0.232536	0.154984	0.285552
Ccdc175	2	Enriched	0.315813	0.155547	0.286125
Olfr559	2	Enriched	0.156154	0.155788	0.286403
Igsf11	2	Enriched	0.154916	0.155879	0.286445
Gm1330	2	Enriched	0.0936102	0.15631	0.286943
Txndc5	2	Enriched	0.211561	0.157328	0.288291
Mcts1	2	Enriched	0.212936	0.157657	0.288633
Hnrnpa3	2	Enriched	0.2981	0.157883	0.288973
Ube2w	2	Enriched	0.233739	0.158087	0.289201
Zmynd11	2	Enriched	0.481968	0.159225	0.290712
Olfr1	2	Enriched	0.164462	0.159411	0.290885
Dock9	2	Enriched	0.0915581	0.159704	0.291192
Ppfia1	2	Enriched	0.162043	0.159926	0.291459
Cetn1	2	Enriched	0.175144	0.160259	0.291866
Trbj1-5	2	Enriched	0.184715	0.160952	0.292833
Phyhd1	2	Enriched	0.151034	0.161044	0.292952
Olfr585	2	Enriched	0.329839	0.161775	0.293901
Fdft1	2	Enriched	0.181543	0.164419	0.297044
Gm20865	2	Enriched	0.11089	0.165129	0.297929
Olfr58	2	Enriched	0.111691	0.165318	0.29815
Tcf21	2	Enriched	0.196467	0.165995	0.299192
Teddm1a	2	Enriched	0.177375	0.166059	0.299249
Olfr1437	2	Enriched	0.27603	0.16618	0.299351
Olfr127	2	Enriched	0.221227	0.166823	0.300034
Zdhhc13	2	Enriched	0.179059	0.167166	0.300401
Gata4	2	Enriched	0.149036	0.167427	0.300609
Sp4	2	Enriched	0.169893	0.167935	0.301258
Krtap10-10	2	Enriched	0.257582	0.168183	0.301554
Olfr1248	2	Enriched	0.188184	0.170019	0.303999
Map7d3	2	Enriched	0.181385	0.170265	0.304328
Spry1	2	Enriched	0.111058	0.171032	0.305247
Dnmt3a	2	Enriched	0.146438	0.17204	0.306564
Arhgap5	2	Enriched	0.361816	0.172757	0.307467
Mid2	2	Enriched	0.257267	0.172757	0.307467
Tril	2	Enriched	0.181525	0.173791	0.308921
Rab30	2	Enriched	0.176675	0.174189	0.309502
Lcmt1	2	Enriched	0.296818	0.174245	0.309563
Ighd5-4	2	Enriched	0.144496	0.174467	0.309725
Nectin3	2	Enriched	0.411146	0.1748	0.310155
Tmsb4x	2	Enriched	0.197758	0.176275	0.312261
Traj20	2	Enriched	0.189513	0.17671	0.312853
Ccl17	2	Enriched	0.15044	0.176727	0.312857
Serpinh1	2	Enriched	0.121924	0.177469	0.313657
Olfr465-ps1	2	Enriched	0.298883	0.177838	0.314181
Pate6	2	Enriched	0.126999	0.17795	0.314277
Dnah7a	2	Enriched	0.0877828	0.17801	0.314356
Hmgb2	2	Enriched	0.167406	0.178821	0.31534
Gm10228	2	Enriched	0.349759	0.178946	0.315443
Map7d2	2	Enriched	0.170314	0.179186	0.315686
Kif13b	2	Enriched	0.373233	0.179348	0.315895
Krtap10-4	2	Enriched	0.104833	0.179931	0.316613
Gm47429	2	Enriched	0.0572694	0.1804	0.317231
Msl2	2	Enriched	0.181068	0.180523	0.317334
Pcdhga8	2	Enriched	0.237271	0.18056	0.317334
Vmn1r143	2	Enriched	0.212312	0.180946	0.317727
Usp54	2	Enriched	0.26991	0.181595	0.318582
Prmt9	2	Enriched	0.193131	0.183858	0.321354
Ocel1	2	Enriched	0.12086	0.184426	0.321932
Ube2d2a	2	Enriched	0.277333	0.186597	0.324752
H4c12	2	Enriched	0.0671186	0.186842	0.325049
Phxr2	2	Enriched	0.227067	0.187396	0.325514
Gpalpp1	2	Enriched	0.314648	0.187476	0.3256
Defb43	2	Enriched	0.255182	0.187562	0.325699
Olfr1085	2	Enriched	0.265286	0.187859	0.326058
Gpbp1	2	Enriched	0.275684	0.188139	0.326421
Lpp	2	Enriched	0.220602	0.188144	0.326421
Gm45337	2	Enriched	0.210313	0.188809	0.32726
Gm45623	1	Enriched	0.173509	0.188925	0.327355
Wdr53	2	Enriched	0.208082	0.189261	0.327808
Gm21310	2	Enriched	0.150663	0.190351	0.329168
Krtap6-2	2	Enriched	0.126196	0.190865	0.329772
Sp140	2	Enriched	0.126291	0.190868	0.329772
Matn3	2	Enriched	0.0870646	0.19171	0.330857
Ssxb5	1	Enriched	0.306038	0.192526	0.331872
Olfr768	1	Enriched	0.29056	0.193174	0.332906
Med16	2	Enriched	0.137142	0.193333	0.333049
Epha2	2	Enriched	0.168166	0.193613	0.333398
Gm47995	2	Enriched	0.0811197	0.193681	0.33342
Olfr816	2	Enriched	0.0714075	0.194081	0.333862
Gbe1	2	Enriched	0.103768	0.19465	0.334509
Dip2c	2	Enriched	0.367466	0.195416	0.335355
Gm21970	2	Enriched	0.162192	0.1962	0.33638
Rassf1	2	Enriched	0.158411	0.196602	0.336936
Mtx3	2	Enriched	0.127812	0.196805	0.337191
Gm49393	2	Enriched	0.0965888	0.197409	0.337918
Nme7	2	Enriched	0.284947	0.198007	0.33852
Olfr644	2	Enriched	0.162581	0.198011	0.33852
Magea6	2	Enriched	0.266341	0.198411	0.338937
Olfr328	2	Enriched	0.207215	0.198708	0.339337
Cldn14	2	Enriched	0.118532	0.198962	0.339663
Dlc1	2	Enriched	0.238804	0.199365	0.340057
Zfp398	2	Enriched	0.0978115	0.199513	0.340229
Tsc22d2	2	Enriched	0.164993	0.199886	0.340711
Apol11b	2	Enriched	0.256703	0.200496	0.34147
Olfr749	2	Enriched	0.242847	0.201394	0.342492
Olfr733	2	Enriched	0.262982	0.20178	0.343013
Ier5	2	Enriched	0.113784	0.202053	0.343316
Ighv11-2	2	Enriched	0.238568	0.20212	0.343376
Pdp1	2	Enriched	0.237529	0.203248	0.344616
Slc2a10	2	Enriched	0.234204	0.203644	0.345179
Tbc1d8	2	Enriched	0.140002	0.203722	0.345285
Igkv8-28	2	Enriched	0.193955	0.204564	0.346196
Erp44	2	Enriched	0.132343	0.205086	0.346863
Ighv5-4	2	Enriched	0.168486	0.205086	0.346863
Csta3	2	Enriched	0.115087	0.205637	0.347496
Mup17	2	Enriched	0.120897	0.205996	0.348048
Zbtb12	2	Enriched	0.180293	0.20623	0.348223
Anks3	2	Enriched	0.302086	0.206244	0.348223
Vmn1r58	2	Enriched	0.130499	0.206909	0.348992
Armcx3	2	Enriched	0.168009	0.206964	0.349045
Gm39115	2	Enriched	0.131173	0.208729	0.350968
Tm9sf3	2	Enriched	0.150399	0.208959	0.35119
Hoxa11	2	Enriched	0.127386	0.20936	0.351642
Angptl1	2	Enriched	0.181036	0.211274	0.3539
Klk1b4	2	Enriched	0.214798	0.213931	0.356969
Gm7544	2	Enriched	0.134865	0.214291	0.357409
Zbtb1	2	Enriched	0.0868918	0.215904	0.359348
Vmn1r179	2	Enriched	0.241654	0.216503	0.360122
Zfp386	2	Enriched	0.203352	0.21664	0.360259
Trim33	2	Enriched	0.232465	0.21668	0.360259
Fech	2	Enriched	0.171918	0.218425	0.362206
Klra4	1	Enriched	0.564336	0.218463	0.362206
Ucp3	2	Enriched	0.0795844	0.218863	0.362655
Acbd6	2	Enriched	0.130951	0.219251	0.362993
Trbj2-5	2	Enriched	0.160806	0.219582	0.363195
AI429214	2	Enriched	0.256333	0.219767	0.363291
Prnp	2	Enriched	0.225245	0.219835	0.363348
Serpina16	2	Enriched	0.17253	0.220097	0.363615
Gm17720	1	Enriched	0.339632	0.220436	0.363878
Rimklb	2	Enriched	0.170871	0.220513	0.363878
Ube2t	1	Enriched	0.146633	0.222147	0.365828
Olfr1358	2	Enriched	0.108036	0.222537	0.366247
Olfr1168	2	Enriched	0.344846	0.222947	0.366633
Msx1	2	Enriched	0.190745	0.223164	0.366914
Sema6d	2	Enriched	0.250039	0.223884	0.367529
Foxc2	2	Enriched	0.0636751	0.223924	0.367553
Igkv5-45	2	Enriched	0.207993	0.223947	0.367563
Sipa1	2	Enriched	0.0441158	0.224799	0.368389
Hspa1l	2	Enriched	0.221088	0.225493	0.369009
Olfr160	2	Enriched	0.179369	0.226897	0.370741
Ms4a2	2	Enriched	0.122132	0.227118	0.370995
Agrp	2	Enriched	0.156507	0.227417	0.371371
Vmn1r122	1	Enriched	0.248632	0.228021	0.372133
Fam151b	2	Enriched	0.257726	0.228697	0.37287
Lef1	2	Enriched	0.103318	0.229095	0.373267
Trav15-2-dv6-2	2	Enriched	0.101453	0.22935	0.373513
Serpinb9h	2	Enriched	0.172036	0.22943	0.373588
Cradd	2	Enriched	0.0928588	0.229625	0.373821
Zfand6	2	Enriched	0.186815	0.230128	0.374415
Gm12353	1	Enriched	0.291048	0.232055	0.376814
Olfr221	2	Enriched	0.109804	0.232578	0.377391
Txndc16	2	Enriched	0.180114	0.232786	0.377631
Prdx6	2	Enriched	0.14997	0.233538	0.378625
Vmn1r215	2	Enriched	0.257943	0.233816	0.378934
Olfr1251	2	Enriched	0.342721	0.234063	0.379189
Lman1	1	Enriched	0.248367	0.234078	0.379189
Gm43218	2	Enriched	0.139247	0.234546	0.37969
Cd52	2	Enriched	0.179492	0.234565	0.379691
Ighj1	2	Enriched	0.157271	0.235525	0.380564
Maz	2	Enriched	0.246389	0.235638	0.380717
Prkar1b	2	Enriched	0.114189	0.235805	0.380945
Was	2	Enriched	0.177315	0.236677	0.38177
Stag2	2	Enriched	0.246447	0.237163	0.382325
Men1	2	Enriched	0.189795	0.23749	0.38271
Olfr729	2	Enriched	0.251848	0.237787	0.383075
Ppl	2	Enriched	0.100917	0.237933	0.383281
Plekha1	2	Enriched	0.17696	0.23898	0.384482
Gsr	2	Enriched	0.404989	0.239184	0.384725
Potefam1	2	Enriched	0.163592	0.239271	0.38475
Zfp24	2	Enriched	0.167688	0.239876	0.385321
Olfr1436	1	Enriched	0.468649	0.240358	0.385781
Prg2	2	Enriched	0.22005	0.240466	0.385841
Tmem64	2	Enriched	0.20973	0.24067	0.386053
Adh1	2	Enriched	0.0863228	0.241089	0.386554
Trim8	2	Enriched	0.145991	0.241276	0.386681
Ghrl	2	Enriched	0.151303	0.241362	0.386734
Cystm1	2	Enriched	0.104469	0.24206	0.387736
Ebp	2	Enriched	0.122329	0.242348	0.388054
Klrc1	2	Enriched	0.124559	0.242599	0.388232
Zfp985	2	Enriched	0.165751	0.24377	0.389553
Hpse2	2	Enriched	0.153461	0.244474	0.390279
Olfr1504	2	Enriched	0.224013	0.244635	0.390388
4931414P19Rik	2	Enriched	0.0906902	0.244941	0.390675
Prl2c2	2	Enriched	0.0954678	0.246689	0.392624
Zfp90	2	Enriched	0.111436	0.247348	0.393412
Zdhhc21	2	Enriched	0.0772226	0.248143	0.394369
C2cd2	2	Enriched	0.173917	0.249441	0.39581
Olfr726	2	Enriched	0.0459895	0.250031	0.396454
Grb10	2	Enriched	0.131825	0.250037	0.396454
Prcd	2	Enriched	0.357338	0.250213	0.396658
Ofd1	2	Enriched	0.169182	0.25101	0.39764
Cblb	2	Enriched	0.211792	0.2523	0.399207
Celf4	2	Enriched	0.184776	0.25389	0.401105
Trav13n-4	2	Enriched	0.204186	0.25413	0.40134
Olfr620	2	Enriched	0.144968	0.254361	0.401645
Acot7	2	Enriched	0.0820643	0.25462	0.401966
Styx	2	Enriched	0.145535	0.254761	0.402047
Dll4	2	Enriched	0.0725072	0.255435	0.402656
Capn13	2	Enriched	0.203279	0.255512	0.402728
Npy	2	Enriched	0.157399	0.256508	0.40371
Sgsh	2	Enriched	0.20094	0.256586	0.403745
0610012G03Rik	2	Enriched	0.0992712	0.256605	0.403745
Fbxo38	2	Enriched	0.219385	0.257253	0.404471
Cd300ld2	2	Enriched	0.167464	0.257456	0.404625
Ttc39c	2	Enriched	0.165128	0.258627	0.405777
Gm29735	2	Enriched	0.0994403	0.260485	0.407923
Olfr805	1	Enriched	0.183619	0.261628	0.409269
Olfr598	2	Enriched	0.158807	0.261674	0.409311
Klk1b1	2	Enriched	0.23482	0.262269	0.410064
9930012K11Rik	2	Enriched	0.0665693	0.26231	0.410099
Defb42	2	Enriched	0.104776	0.262503	0.410312
Dnm1l	2	Enriched	0.233936	0.262888	0.410795
Ifitm10	2	Enriched	0.118681	0.263592	0.411509
Gm42791	2	Enriched	0.149715	0.26383	0.411702
Doc2g	2	Enriched	0.0678739	0.264431	0.412432
Trbj2-3	2	Enriched	0.161888	0.26531	0.413504
Prdm2	2	Enriched	0.146522	0.26609	0.41438
Ccdc146	1	Enriched	0.206248	0.266231	0.414523
Bhlhe40	2	Enriched	0.116532	0.266553	0.414872
Ighv8-9	2	Enriched	0.162738	0.267641	0.416192
Acnat1	2	Enriched	0.231368	0.267718	0.416192
Gm3594	2	Enriched	0.171779	0.267765	0.416192
Mrgprb4	2	Enriched	0.289847	0.267905	0.41635
Ago4	1	Enriched	0.252086	0.267994	0.416364
Ddt	2	Enriched	0.356444	0.268698	0.417224
Itga1	2	Enriched	0.0898106	0.269504	0.418101
Dpf2	2	Enriched	0.154675	0.269507	0.418101
Cyp2d10	2	Enriched	0.11468	0.269593	0.418132
Arhgap31	2	Enriched	0.141068	0.269666	0.418216
Zfp532	2	Enriched	0.0976984	0.270501	0.419181
Olfr1329	2	Enriched	0.163981	0.271497	0.420243
Rtl10	2	Enriched	0.112153	0.274267	0.423108
Olfr740	2	Enriched	0.101028	0.274412	0.423242
Pomc	2	Enriched	0.05656	0.274703	0.423601
Tsku	2	Enriched	0.121411	0.274893	0.423772
Olfr983	2	Enriched	0.227979	0.275295	0.424302
Vmn2r35	2	Enriched	0.22611	0.275744	0.424673
Hunk	2	Enriched	0.225599	0.276034	0.424896
Gm21830	2	Enriched	0.303015	0.277222	0.426148
Rhox2h	2	Enriched	0.0783957	0.277257	0.426148
St8sia5	1	Enriched	0.389122	0.27728	0.426148
Taar8c	2	Enriched	0.139723	0.27731	0.42615
Spin2d	2	Enriched	0.103932	0.277374	0.42617
Car5b	2	Enriched	0.158841	0.277667	0.426469
B3galnt2	2	Enriched	0.164616	0.277937	0.426793
Unc5c	2	Enriched	0.0802308	0.278136	0.426998
Ighv1-67	2	Enriched	0.165664	0.278341	0.427131
Nktr	2	Enriched	0.117465	0.27918	0.428004
Pvrig	2	Enriched	0.108796	0.279762	0.428561
Olfr1404	2	Enriched	0.124411	0.280988	0.429983
Cic	2	Enriched	0.135185	0.281282	0.430312
Casp12	2	Enriched	0.218282	0.282468	0.431689
Krtap8-1	2	Enriched	0.134567	0.283391	0.432622
Calca	2	Enriched	0.14613	0.283916	0.433147
Olfr190	2	Enriched	0.146687	0.28403	0.433199
Gm3646	2	Enriched	0.166106	0.284143	0.43329
Ssh3	2	Enriched	0.121833	0.284481	0.433612
Gm6871	2	Enriched	0.233689	0.284827	0.434048
A030005K14Rik	2	Enriched	0.125859	0.285881	0.435012
Nr2c2	2	Enriched	0.152887	0.285992	0.435149
Tshz1	2	Enriched	0.129935	0.286524	0.435758
Vmn1r221	2	Enriched	0.179198	0.286595	0.435822
Phf14	2	Enriched	0.120297	0.28679	0.435995
Pdzd9	2	Enriched	0.0836477	0.287029	0.436176
Zfp616	2	Enriched	0.214562	0.287288	0.436477
Esp8	2	Enriched	0.0680927	0.288051	0.437243
Gpr137c	2	Enriched	0.169182	0.288562	0.437798
Gm45194	2	Enriched	0.158564	0.288804	0.438012
Zfp37	2	Enriched	0.160417	0.289827	0.43904
S100a1	2	Enriched	0.201057	0.290299	0.439693
Defa28	2	Enriched	0.103603	0.290664	0.440123
Iglc3	2	Enriched	0.272686	0.290994	0.440469
Zfp263	1	Enriched	0.255816	0.291025	0.440485
Pttg1ip2	1	Enriched	0.193455	0.291912	0.44155
Igkv3-7	2	Enriched	0.146418	0.292111	0.441696
Shroom2	2	Enriched	0.272889	0.293055	0.44269
Dazap2	2	Enriched	0.148464	0.293142	0.442754
Plaa	2	Enriched	0.191264	0.294022	0.44378
Lancl1	2	Enriched	0.22466	0.295358	0.445238
Scgb1b19	2	Enriched	0.147683	0.295532	0.445408
H2ap	2	Enriched	0.118207	0.295772	0.445707
Defb9	2	Enriched	0.127994	0.296074	0.446007
Aktip	2	Enriched	0.0406003	0.296317	0.446186
Olfr1045	2	Enriched	0.104956	0.296534	0.44642
Tas2r115	2	Enriched	0.224533	0.296799	0.446695
Zfp521	2	Enriched	0.182225	0.297968	0.448002
Scgb2a2	2	Enriched	0.149741	0.297978	0.448002
Cks2	2	Enriched	0.175009	0.298165	0.44822
Asprv1	2	Enriched	0.143389	0.29895	0.448964
Olfr1216	2	Enriched	0.0854154	0.300154	0.450202
Smagp	2	Enriched	0.15317	0.300264	0.450254
Hbb-bt	2	Enriched	0.15139	0.300339	0.450332
Gm21865	2	Enriched	0.165325	0.300685	0.450656
Gpc5	2	Enriched	0.14784	0.30069	0.450656
Cldn34a	2	Enriched	0.0915859	0.301796	0.452078
Reep5	2	Enriched	0.177052	0.302946	0.453518
Vmn2r82	2	Enriched	0.141759	0.303226	0.453686
Fat1	2	Enriched	0.100286	0.304054	0.454513
Ednrb	2	Enriched	0.142789	0.304113	0.454542
Fam221b	2	Enriched	0.117121	0.304335	0.454809
Ighv14-2	2	Enriched	0.157791	0.304639	0.455015
Prss23	2	Enriched	0.110431	0.304971	0.455416
Gm9758	2	Enriched	0.136949	0.305083	0.45552
H3c11	2	Enriched	0.273607	0.305428	0.455783
Gm47791	2	Enriched	0.124128	0.306025	0.456517
Olfr1056	2	Enriched	0.210569	0.306133	0.456647
Zfp964	2	Enriched	0.0584678	0.306931	0.457334
Gm5622	2	Enriched	0.236741	0.308563	0.45907
Rce1	2	Enriched	0.135273	0.309268	0.45974
Olfr503	2	Enriched	0.201726	0.309698	0.460206
Igkv6-20	2	Enriched	0.0899963	0.310275	0.460825
Olfr898	2	Enriched	0.229879	0.310746	0.461397
Gm13102	1	Enriched	0.157491	0.311172	0.461702
Ackr1	2	Enriched	0.209785	0.311534	0.462029
Trbv30	2	Enriched	0.0989698	0.31187	0.46238
Smad3	2	Enriched	0.154696	0.312703	0.463255
Olfr826	1	Enriched	0.146246	0.312915	0.463537
Laptm4a	2	Enriched	0.18434	0.313058	0.463653
Pcdhb4	2	Enriched	0.326082	0.313158	0.46377
Defa30	2	Enriched	0.160223	0.313262	0.463861
Kif3b	2	Enriched	0.125397	0.313548	0.464187
Cd247	2	Enriched	0.123758	0.313568	0.464187
Fabp9	2	Enriched	0.0909282	0.314305	0.465056
Nyap2	2	Enriched	0.209939	0.314637	0.46538
Gm10340	1	Enriched	0.28209	0.315031	0.465759
Gm28171	2	Enriched	0.25639	0.315881	0.466353
Gm20914	2	Enriched	0.111377	0.315914	0.466353
Pdgfd	2	Enriched	0.181931	0.315963	0.466366
Clec4a2	2	Enriched	0.215508	0.315967	0.466366
Csnk1e	2	Enriched	0.135351	0.316066	0.466448
Gm28919	2	Enriched	0.145834	0.317146	0.467312
Gpr37l1	2	Enriched	0.175063	0.317607	0.467798
Tor3a	2	Enriched	0.0740406	0.31941	0.469464
Gm12216	2	Enriched	0.144943	0.320471	0.470577
Prl8a2	2	Enriched	0.183816	0.320512	0.470604
Gm19426	2	Enriched	0.0857449	0.32057	0.470657
Hsfy2	1	Enriched	0.122858	0.323114	0.473555
Iglj3	2	Enriched	0.178038	0.324582	0.475066
Lgals8	2	Enriched	0.120626	0.325179	0.475844
Gm21094	1	Enriched	0.402823	0.325249	0.475914
Cggbp1	2	Enriched	0.062534	0.325894	0.4766
Bpifb5	2	Enriched	0.118404	0.326296	0.476962
Ift88	2	Enriched	0.2304	0.326554	0.477252
Naa38	2	Enriched	0.158733	0.327578	0.478141
Defa24	2	Enriched	0.0928497	0.328246	0.478811
Pcdhga5	2	Enriched	0.139908	0.328897	0.479495
Slc49a4	2	Enriched	0.173586	0.329087	0.479648
Mthfsl	2	Enriched	0.263854	0.329131	0.47968
Vmn1r30	2	Enriched	0.126902	0.329626	0.480176
Ftdc1	2	Enriched	0.198488	0.329909	0.480556
Hsd3b9	2	Enriched	0.138243	0.330022	0.480657
Kcnt2	2	Enriched	0.125558	0.330269	0.480886
Siglec15	2	Enriched	0.0178867	0.330515	0.481179
Gm8978	2	Enriched	0.288822	0.330633	0.481286
Ccdc68	2	Enriched	0.192324	0.33142	0.482043
Gm550	2	Enriched	0.229252	0.331576	0.482205
Slc16a10	2	Enriched	0.162017	0.331654	0.482254
Gm17617	2	Enriched	0.165889	0.332035	0.482711
Pcdhgb1	2	Enriched	0.160426	0.332083	0.482748
Taar9	2	Enriched	0.0913932	0.332176	0.482787
Olfr1040	2	Enriched	0.110695	0.332608	0.483088
Klhl4	2	Enriched	0.198564	0.33263	0.483088
Trgv1	2	Enriched	0.193889	0.333618	0.484199
Rgs2	2	Enriched	0.142867	0.334346	0.484866
Sh3tc2	2	Enriched	0.0760216	0.334819	0.485445
Ddx3y	2	Enriched	0.112694	0.335359	0.485944
Sfxn4	2	Enriched	0.208978	0.335509	0.486081
Plek	2	Enriched	0.159435	0.336771	0.487175
Rbm3	2	Enriched	0.110369	0.337933	0.488115
Adcy9	2	Enriched	0.163579	0.338435	0.48857
Gm11077	2	Enriched	0.141888	0.338579	0.488744
C1rl	2	Enriched	0.0929295	0.339321	0.489584
Gm11595	2	Enriched	0.115022	0.339397	0.489584
Gm29695	2	Enriched	0.105725	0.339508	0.489661
Gmpr2	2	Enriched	0.127481	0.34006	0.490268
Golim4	2	Enriched	0.135447	0.340205	0.490372
Ctsc	2	Enriched	0.137823	0.340509	0.490725
Wfdc6a	2	Enriched	0.220244	0.340724	0.490955
Samt2b	2	Enriched	0.156811	0.340965	0.491141
Pou4f3	2	Enriched	0.152399	0.341027	0.491197
Phf20	2	Enriched	0.0553277	0.343731	0.493614
Crct1	2	Enriched	0.122643	0.344957	0.494784
Gm10190	2	Enriched	0.174348	0.345328	0.495174
Olfr98	2	Enriched	0.105979	0.34536	0.495174
Masp1	2	Enriched	0.0743678	0.345666	0.495497
Zfp747	2	Enriched	0.112171	0.346552	0.496479
2310079G19Rik	2	Enriched	0.191027	0.346647	0.49655
Bcl2l11	2	Enriched	0.158974	0.34688	0.496686
Abcd1	2	Enriched	0.0890736	0.346995	0.496786
Ier3ip1	2	Enriched	0.216172	0.347248	0.497016
Krtap19-5	2	Enriched	0.0981218	0.347398	0.497067
Cilk1	2	Enriched	0.101615	0.348218	0.497676
Arap3	2	Enriched	0.0628396	0.348364	0.497781
Bmp1	2	Enriched	0.0680172	0.348556	0.497933
Ftdc2	2	Enriched	0.181696	0.348767	0.498072
Maged1	2	Enriched	0.153628	0.349252	0.498435
Olfr822	2	Enriched	0.138149	0.349591	0.498686
Clptm1l	2	Enriched	0.17473	0.350171	0.499241
Mtf2	2	Enriched	0.219301	0.35098	0.50011
Yif1b	2	Enriched	0.165579	0.351117	0.500239
1700011L22Rik	2	Enriched	0.149687	0.351189	0.500308
Nuggc	2	Enriched	0.120583	0.351494	0.500645
Zfp385b	2	Enriched	0.0438551	0.352139	0.501233
Lnp1	2	Enriched	0.160889	0.352235	0.501337
Defb4	2	Enriched	0.138033	0.352388	0.501435
Rbm4	2	Enriched	0.178761	0.352599	0.501558
Saa4	2	Enriched	0.119744	0.353051	0.502004
Adam10	2	Enriched	0.286515	0.353496	0.502471
Clec4b1	2	Enriched	0.213625	0.354188	0.503257
Egr1	2	Enriched	0.190233	0.354214	0.503259
Kdm3b	2	Enriched	0.140116	0.355143	0.504183
Ccdc13	2	Enriched	0.0928519	0.355204	0.504204
Pate2	2	Enriched	0.146501	0.355469	0.504447
Pcdh8	2	Enriched	0.0896127	0.355525	0.504494
Tmprss2	2	Enriched	0.315706	0.355615	0.504555
2310034C09Rik	2	Enriched	0.172352	0.356237	0.505007
Gm5698	2	Enriched	0.0970555	0.356982	0.5056
Tpbg	2	Enriched	0.097116	0.357132	0.505707
Tmem63c	2	Enriched	0.173711	0.357234	0.505791
Il17a	2	Enriched	0.259079	0.357466	0.506021
Gm21663	2	Enriched	0.111897	0.357852	0.506402
Gphn	2	Enriched	0.127419	0.357911	0.506452
Sntn	2	Enriched	0.184618	0.358345	0.5069
Ahdc1	2	Enriched	0.0775684	0.358849	0.507447
Hoxc6	2	Enriched	0.100261	0.359819	0.508357
Zfp780b	2	Enriched	0.122709	0.359852	0.508368
Olfr963	2	Enriched	0.148266	0.360065	0.508547
Olfr892-ps1	2	Enriched	0.140262	0.360178	0.508662
Vmn2r85	2	Enriched	0.249623	0.360277	0.508735
Zfp950	2	Enriched	0.0656273	0.360405	0.50885
A030014E15Rik	2	Enriched	0.0829844	0.360896	0.509372
Ramp1	2	Enriched	0.319319	0.36107	0.509456
Hs3st3a1	2	Enriched	0.216243	0.361919	0.510188
Vmn1r90	2	Enriched	0.235571	0.362305	0.510545
Ccdc9b	2	Enriched	0.138853	0.36235	0.510564
Olfr291	1	Enriched	0.364656	0.363057	0.511171
Olfr134	2	Enriched	0.0756151	0.363193	0.511252
Esp18	2	Enriched	0.230749	0.364441	0.512449
Gm17631	2	Enriched	0.213254	0.365615	0.513493
Rnf41	2	Enriched	0.127644	0.365953	0.513734
Zfp853	2	Enriched	0.080326	0.366759	0.514365
Gpr12	2	Enriched	0.0896342	0.367092	0.514699
Pcdhga2	2	Enriched	0.0708945	0.368991	0.516492
Ildr1	2	Enriched	0.11131	0.369463	0.516886
Olfr109	2	Enriched	0.215804	0.369825	0.517191
Crygd	2	Enriched	0.106334	0.370487	0.517868
Vmn2r84	2	Enriched	0.15835	0.371139	0.51858
Krtap4-1	2	Enriched	0.195635	0.371154	0.51858
Marchf3	2	Enriched	0.125308	0.371511	0.518812
Slc10a1	2	Enriched	0.132001	0.371567	0.518856
Olfr2	2	Enriched	0.100456	0.37217	0.519497
Gm9747	2	Enriched	0.272877	0.373015	0.520509
Olfr452	2	Enriched	0.12637	0.373288	0.520722
Ighv1-80	2	Enriched	0.135844	0.373426	0.520881
Hnrnpa1	2	Enriched	0.204242	0.373834	0.521349
Txlna	2	Enriched	0.109131	0.374116	0.521608
Smok2b	2	Enriched	0.136742	0.374348	0.521821
Psg26	2	Enriched	0.0760102	0.374916	0.522421
Zfp266	2	Enriched	0.169454	0.375014	0.522426
Akna	2	Enriched	0.0861655	0.375388	0.522775
Tstd3	2	Enriched	0.122833	0.375672	0.523051
B3galt2	2	Enriched	0.151365	0.375682	0.523051
Hcfc2	2	Enriched	0.0897361	0.375996	0.523421
Rab11fip2	2	Enriched	0.132754	0.376454	0.523788
Spp2	2	Enriched	0.113901	0.376726	0.524035
Cd28	2	Enriched	0.161106	0.377027	0.524417
Olfr605	2	Enriched	0.224274	0.377198	0.524622
Zic5	2	Enriched	0.119336	0.377402	0.524804
Bach1	2	Enriched	0.142984	0.377732	0.525128
Ighv7-3	2	Enriched	0.289343	0.378269	0.525724
Folr2	2	Enriched	0.0762326	0.378283	0.525724
Ammecr1l	2	Enriched	0.0847346	0.378478	0.525928
Vmn1r14	2	Enriched	0.177832	0.378813	0.526157
Tm9sf1	2	Enriched	0.029635	0.378887	0.526227
Rcor3	2	Enriched	0.167178	0.37906	0.526432
Pabpc5	2	Enriched	0.24292	0.37922	0.526588
Vwa8	2	Enriched	0.159048	0.379509	0.52691
Tacc2	2	Enriched	0.0941263	0.37984	0.527178
Olfr723	2	Enriched	0.0622303	0.380362	0.527801
Gm10033	2	Enriched	0.19613	0.38047	0.527917
Fgf6	2	Enriched	0.177653	0.381226	0.528729
Olfr597	2	Enriched	0.197046	0.381625	0.529078
Olfr777	2	Enriched	0.217211	0.381854	0.529295
Ube2q1	2	Enriched	0.0777779	0.381969	0.529375
Olfr57	2	Enriched	0.178058	0.381985	0.529375
Irak1bp1	2	Enriched	0.195189	0.382161	0.529483
Arhgap30	2	Enriched	0.101415	0.382743	0.530119
Bpifb9a	2	Enriched	0.100246	0.383657	0.530977
Smim27	2	Enriched	0.224031	0.384714	0.532032
Prap1	2	Enriched	0.110855	0.385529	0.532884
Olfr813	2	Enriched	0.128461	0.386607	0.533797
Olfr987	2	Enriched	0.25607	0.386751	0.533928
Slc2a1	2	Enriched	0.213451	0.386982	0.534043
Pnkd	2	Enriched	0.0522305	0.387488	0.534455
Acot9	2	Enriched	0.118967	0.389303	0.536528
Zfp709	2	Enriched	0.129126	0.389367	0.536582
Olfr44	2	Enriched	0.0313964	0.389844	0.537
Cd81	2	Enriched	0.0823808	0.389936	0.537058
Krt84	2	Enriched	0.236582	0.390989	0.538166
Olfr273	2	Enriched	0.206822	0.393057	0.540498
Igkv3-12	2	Enriched	0.178506	0.393713	0.541124
Klf8	2	Enriched	0.130672	0.394008	0.541232
Mllt10	2	Enriched	0.103411	0.39402	0.541232
Parp14	2	Enriched	0.095773	0.394631	0.54187
Eif1ad12	2	Enriched	0.114574	0.394716	0.541952
Pex6	2	Enriched	0.0894415	0.394996	0.54217
Ccl2	2	Enriched	0.096913	0.395044	0.54217
Magi1	2	Enriched	0.125209	0.395252	0.54224
Edem3	2	Enriched	0.151914	0.395459	0.54234
4933428M09Rik	2	Enriched	0.227071	0.395509	0.54234
Spinkl	2	Enriched	0.235482	0.395525	0.54234
Zmynd8	2	Enriched	0.132449	0.396003	0.542824
Vat1l	2	Enriched	0.0733734	0.399187	0.545634
Bcr	2	Enriched	0.0510209	0.399276	0.545686
9130409I23Rik	2	Enriched	0.235309	0.399552	0.545925
Tmem68	2	Enriched	0.101713	0.399946	0.546291
Vmn1r2	2	Enriched	0.175763	0.401046	0.547345
Lrrc47	1	Enriched	0.329173	0.401775	0.548202
Vmn1r74	1	Enriched	0.212153	0.402139	0.548561
Ythdf1	2	Enriched	0.25318	0.403006	0.549189
Sh3rf1	2	Enriched	0.0789497	0.403401	0.549554
Stc2	2	Enriched	0.054343	0.403545	0.549651
Phf11a	2	Enriched	0.120322	0.40363	0.549651
Olfr809	2	Enriched	0.0699438	0.40365	0.549651
Gvin1	1	Enriched	0.194815	0.403772	0.549749
Krtap27-1	2	Enriched	0.171526	0.403876	0.549855
Olfr721-ps1	2	Enriched	0.198178	0.404059	0.549967
Cd14	2	Enriched	0.259317	0.405068	0.550854
Mansc4	2	Enriched	0.23359	0.405437	0.55121
Inip	2	Enriched	0.11474	0.405861	0.551586
Pf4	2	Enriched	0.13075	0.406291	0.552102
Il18rap	2	Enriched	0.250114	0.406585	0.552248
Nat8f7	2	Enriched	0.140609	0.406708	0.552356
Trav13n-3	1	Enriched	0.120314	0.40699	0.55267
Fcmr	2	Enriched	0.13911	0.407166	0.552809
Pcdhgb5	2	Enriched	0.156524	0.407259	0.552862
Vmn1r79	1	Enriched	0.182633	0.407426	0.55295
Acat1	2	Enriched	0.182453	0.407823	0.553314
Hspb7	2	Enriched	0.0587078	0.407847	0.553314
Plekho2	2	Enriched	0.100834	0.408312	0.553691
Mpzl1	2	Enriched	0.215929	0.408465	0.55384
Kcnc3	2	Enriched	0.0249386	0.408793	0.554215
Malt1	2	Enriched	0.100832	0.409169	0.554575
Cyp4a12a	2	Enriched	0.121327	0.409411	0.554662
Gm36245	2	Enriched	0.107025	0.409793	0.554801
Olfr799	2	Enriched	0.218204	0.410257	0.555137
Ypel3	2	Enriched	0.0991572	0.411045	0.55591
Phf8	2	Enriched	0.156484	0.411394	0.556112
Olfr854	1	Enriched	0.175862	0.4114	0.556112
Tpd52l2	2	Enriched	0.130227	0.411698	0.556372
Awat2	2	Enriched	0.0689876	0.411731	0.556372
Gm5148	2	Enriched	0.133778	0.411845	0.556396
Rab9b	2	Enriched	0.204547	0.411867	0.556396
Trav13-4-dv7	2	Enriched	0.170985	0.412235	0.556823
Rtn4r	2	Enriched	0.184245	0.412682	0.557149
Kcnk10	2	Enriched	0.0992579	0.412807	0.557248
Olfr775	2	Enriched	0.114438	0.413313	0.557793
Vmn1r23	2	Enriched	0.0829163	0.413434	0.557887
V1ra8	2	Enriched	0.0971827	0.413706	0.558114
Agtr1a	2	Enriched	0.153955	0.414219	0.558492
Nkg7	2	Enriched	0.138484	0.414525	0.558801
Ifi208	2	Enriched	0.177607	0.415268	0.559559
Inpp4b	2	Enriched	0.264312	0.416149	0.560415
Xlr3a	2	Enriched	0.0837572	0.416335	0.560508
Unc5d	2	Enriched	0.117265	0.416425	0.560581
Pik3r3	1	Enriched	0.134977	0.416771	0.560869
Sh3kbp1	2	Enriched	0.126024	0.41706	0.561087
Colgalt2	2	Enriched	0.0902433	0.418101	0.562151
A730071L15Rik	2	Enriched	0.108993	0.418545	0.562538
1700029F12Rik	2	Enriched	0.027413	0.419208	0.563114
Rsbn1l	2	Enriched	0.103571	0.419249	0.563135
Ptgr2	2	Enriched	0.0715977	0.419764	0.563687
Cep350	2	Enriched	0.126677	0.419976	0.563929
Olfr1245	1	Enriched	0.273088	0.420237	0.564078
Ttbk2	2	Enriched	0.197585	0.420552	0.564361
Adcy4	2	Enriched	0.052845	0.42073	0.56452
Il17rb	2	Enriched	0.104614	0.421371	0.565159
Zfp345	2	Enriched	0.287655	0.421903	0.565646
Olfr1252	2	Enriched	0.125782	0.422705	0.566302
Pnp2	2	Enriched	0.116666	0.422732	0.566302
Frk	2	Enriched	0.0699155	0.423716	0.567305
Dgcr2	2	Enriched	0.110525	0.424312	0.567961
Trav16n	2	Enriched	0.0745918	0.424613	0.568224
1700019D03Rik	2	Enriched	0.0771608	0.424913	0.568485
Apcs	2	Enriched	0.127729	0.425018	0.568543
Gm5724	2	Enriched	0.137541	0.425601	0.569195
Hbq1b	1	Enriched	0.145326	0.426409	0.570099
Olfr512	2	Enriched	0.126491	0.427427	0.570941
Hdhd2	2	Enriched	0.108405	0.427461	0.570941
Tex46	2	Enriched	0.0866071	0.427649	0.571122
Ccl21a	2	Enriched	0.0687256	0.42771	0.571168
Tmem125	2	Enriched	0.114747	0.428012	0.571448
Dhcr24	2	Enriched	0.119737	0.428858	0.5723
Dnajc19	2	Enriched	0.156709	0.429875	0.573175
Otogl	2	Enriched	0.0946093	0.430037	0.57332
Pgr	2	Enriched	0.0875012	0.430194	0.573424
Sprn	2	Enriched	0.0448467	0.430277	0.573499
Tmem265	2	Enriched	0.0575905	0.430529	0.57373
Olfr675	2	Enriched	0.0399998	0.430664	0.573874
Prss1	2	Enriched	0.0953774	0.431439	0.574701
Triqk	2	Enriched	0.10487	0.431444	0.574701
Try4	2	Enriched	0.148243	0.431499	0.574724
Kir3dl1	2	Enriched	0.121401	0.433638	0.576774
Mettl18	2	Enriched	0.188368	0.433639	0.576774
Olfr1366	2	Enriched	0.110982	0.434041	0.57706
Slc25a53	2	Enriched	0.135625	0.434127	0.577103
Tdo2	2	Enriched	0.111206	0.435383	0.578454
Man2a1	2	Enriched	0.117885	0.435826	0.578793
Afap1l2	2	Enriched	0.108309	0.436238	0.579234
Fmo9	2	Enriched	0.101996	0.436649	0.579605
Cbx5	2	Enriched	0.111907	0.436654	0.579605
Klf7	2	Enriched	0.0791931	0.436993	0.579916
Olfr175	1	Enriched	0.106072	0.437384	0.580221
Cfhr4	2	Enriched	0.176666	0.43763	0.580432
Igkv17-121	2	Enriched	0.13978	0.437729	0.580502
Olfr555	2	Enriched	0.111722	0.437883	0.580634
Olfr536	2	Enriched	0.0731613	0.438297	0.580953
Olfr1077-ps1	2	Enriched	0.143177	0.438682	0.581267
Nppa	2	Enriched	0.0317067	0.439192	0.581863
Ndst4	2	Enriched	0.190338	0.439227	0.581863
Ylpm1	2	Enriched	0.111755	0.439681	0.582269
M6pr	2	Enriched	0.157159	0.439849	0.582394
Olfr150	2	Enriched	0.0715526	0.439859	0.582394
4930451I11Rik	2	Enriched	0.106855	0.440134	0.582546
Olfr390	2	Enriched	0.0730349	0.440391	0.582747
Syt2	2	Enriched	0.0774905	0.441121	0.583569
Vmn2r112	2	Enriched	0.0671528	0.442236	0.584759
Vmn1r75	2	Enriched	0.107316	0.442554	0.585072
Tmprss13	2	Enriched	0.173119	0.442698	0.585127
St3gal3	2	Enriched	0.119536	0.443144	0.585565
Tas2r117	2	Enriched	0.21759	0.443626	0.585987
Mtcl1	2	Enriched	0.203672	0.445221	0.587737
Gm11238	2	Enriched	0.132159	0.445351	0.587836
Gprin3	2	Enriched	0.132788	0.445991	0.58843
Olfr1184	2	Enriched	0.14338	0.446256	0.588708
Asxl3	2	Enriched	0.164659	0.446351	0.588743
Olfr1469	2	Enriched	0.0889682	0.447152	0.589422
St8sia1	2	Enriched	0.160598	0.44745	0.589597
Spryd3	2	Enriched	0.0920891	0.448281	0.590261
Ptpra	1	Enriched	0.130987	0.448606	0.59044
Cyp3a41a	1	Enriched	0.237712	0.44871	0.590469
Ighv1-18	2	Enriched	0.200266	0.449503	0.591274
Rnf169	2	Enriched	0.110618	0.449539	0.591274
Olfr1130	2	Enriched	0.0849924	0.449716	0.591434
Nat8	2	Enriched	0.151973	0.449814	0.591474
Cmip	2	Enriched	0.107194	0.449818	0.591474
Igkv14-130	1	Enriched	0.152819	0.450799	0.592354
Pccb	2	Enriched	0.0617707	0.451735	0.593081
Caprin2	2	Enriched	0.122783	0.452912	0.594229
Gdf5	2	Enriched	0.0674078	0.454259	0.59559
Trav6-5	1	Enriched	0.134927	0.454324	0.59559
Lrrc1	2	Enriched	0.0625773	0.454669	0.595776
Pllp	2	Enriched	0.044937	0.454985	0.596046
B830017H08Rik	2	Enriched	0.093611	0.455882	0.596787
Igkv14-100	2	Enriched	0.148818	0.456642	0.597488
Fam172a	2	Enriched	0.178318	0.45665	0.597488
Stxbp5l	2	Enriched	0.0801343	0.456802	0.597521
Vsig2	2	Enriched	0.0875966	0.458608	0.599269
C1s1	2	Enriched	0.0730375	0.458977	0.599642
Cyp4v3	2	Enriched	0.13932	0.459032	0.599678
Apoc1	2	Enriched	0.0718587	0.45963	0.600231
Sav1	2	Enriched	0.0822497	0.459642	0.600231
Gcsam	2	Enriched	0.0157686	0.461532	0.602072
Rgs13	2	Enriched	0.0897605	0.461926	0.602368
Olfr887	2	Enriched	0.0824567	0.462289	0.602697
Prok1	2	Enriched	0.0857287	0.462851	0.603211
Trgv6	2	Enriched	0.0777516	0.462908	0.603238
Prelid2	2	Enriched	0.134351	0.463241	0.603538
Col4a6	2	Enriched	0.118915	0.463479	0.603593
Vmn2r96	2	Enriched	0.212142	0.463843	0.603923
Plaat3	2	Enriched	0.145042	0.464413	0.604374
Olfr102	2	Enriched	0.180659	0.464601	0.604545
Iqch	2	Enriched	0.141372	0.465602	0.605405
Fbxo36	2	Enriched	0.193697	0.465772	0.605523
Loxl2	2	Enriched	0.0810518	0.466955	0.60666
Oog2	2	Enriched	0.052852	0.467179	0.60674
Gm49366	2	Enriched	0.0918306	0.467452	0.606942
Parp9	2	Enriched	0.056096	0.467521	0.606996
Bach2	2	Enriched	0.111459	0.467957	0.607492
Arhgap22	2	Enriched	0.0933184	0.467973	0.607492
Vmn2r103	2	Enriched	0.212601	0.467988	0.607492
Npas2	2	Enriched	0.149479	0.468074	0.607511
Zfp366	2	Enriched	0.091976	0.468115	0.607511
Igkv4-61	2	Enriched	0.0667341	0.468916	0.608186
Slfn8	2	Enriched	0.196832	0.470127	0.609209
Pcsk6	2	Enriched	0.0262822	0.471351	0.610237
Asb2	2	Enriched	0.111652	0.471774	0.610721
Olfr1466	2	Enriched	0.14392	0.472021	0.610904
H2ab3	2	Enriched	0.0773573	0.472469	0.611257
Vmn2r86	2	Enriched	0.126229	0.472626	0.61135
Gskip	2	Enriched	0.0851908	0.473162	0.611812
Asph	2	Enriched	0.0784488	0.473704	0.612122
Olfr835	2	Enriched	0.0847185	0.47379	0.612196
Ube2v1	2	Enriched	0.125743	0.474171	0.612492
Fbxw19	2	Enriched	0.200484	0.474277	0.61257
Mlip	2	Enriched	0.137281	0.474453	0.612648
Vmn1r4	2	Enriched	0.0846	0.474772	0.61288
Olfr1023	1	Enriched	0.0953209	0.474807	0.612889
Csde1	2	Enriched	0.153451	0.475052	0.613169
Pcdhga9	2	Enriched	0.102174	0.475368	0.61354
Crispld2	2	Enriched	0.13017	0.475644	0.613786
Ighv9-4	2	Enriched	0.0579359	0.475882	0.61391
Maoa	2	Enriched	0.134906	0.475936	0.613944
Gm1123	1	Enriched	0.166222	0.477725	0.615408
Bfar	2	Enriched	0.0986984	0.478176	0.615732
Calcr	2	Enriched	0.129516	0.4783	0.615837
Phlda3	2	Enriched	0.0709025	0.47833	0.615837
Calm5	2	Enriched	0.0606292	0.478856	0.616258
Gm8356	2	Enriched	0.094412	0.478869	0.616258
Lipo4	2	Enriched	0.173152	0.479363	0.616798
Dnajc7	2	Enriched	0.239564	0.480165	0.617523
Slc15a3	2	Enriched	0.104732	0.480346	0.617681
Tnnc2	2	Enriched	0.0592909	0.481046	0.61832
1110057P08Rik	2	Enriched	0.152863	0.48147	0.618612
Zfp318	2	Enriched	0.108513	0.481664	0.61866
Stk11ip	2	Enriched	0.0747065	0.481679	0.61866
Leprot	2	Enriched	0.061043	0.481985	0.61898
1700092M07Rik	2	Enriched	0.0982019	0.482364	0.619247
Tenm3	2	Enriched	0.181832	0.482418	0.619256
Rnase1	2	Enriched	0.110491	0.483683	0.620498
Mc2r	2	Enriched	0.108938	0.484014	0.620797
Dnd1	2	Enriched	0.117116	0.484233	0.620983
Ccm2	2	Enriched	0.0663376	0.485427	0.622112
Olfr509	2	Enriched	0.131079	0.485744	0.622258
Mpped1	2	Enriched	0.202272	0.485776	0.622261
Htr2b	2	Enriched	0.0702694	0.486672	0.623209
Otp	2	Enriched	0.0548293	0.486832	0.623245
Olfr606	2	Enriched	0.0391366	0.487156	0.623512
Pirt	2	Enriched	0.111701	0.489007	0.62529
Olfr843	2	Enriched	0.0516911	0.48993	0.626101
Olfr970	2	Enriched	0.112317	0.49013	0.626319
Snph	2	Enriched	0.0650066	0.4902	0.626335
Klra3	2	Enriched	0.138579	0.490329	0.626426
Hmgb3	2	Enriched	0.126084	0.49073	0.626716
Snca	2	Enriched	0.0674751	0.491972	0.627821
Gm45618	2	Enriched	0.0852934	0.492396	0.628214
Wdr35	1	Enriched	0.0908365	0.492736	0.628537
Tbr1	2	Enriched	0.0937808	0.492945	0.628692
Gm7247	2	Enriched	0.141275	0.493636	0.62935
Ifi213	2	Enriched	0.0861078	0.493819	0.629462
Olfr1354	2	Enriched	0.146786	0.493914	0.629519
Lama3	2	Enriched	0.0637997	0.494048	0.629615
Mbp	2	Enriched	0.111608	0.49477	0.630239
Olfr1025-ps1	2	Enriched	0.128019	0.494888	0.630315
Tcf4	2	Enriched	0.16538	0.495467	0.630793
Olfr896-ps1	2	Enriched	0.170296	0.496166	0.631348
Mcc	2	Enriched	0.0290168	0.496281	0.631458
Olfr701	2	Enriched	0.121898	0.497354	0.632396
Thbd	2	Enriched	0.06947	0.498692	0.633632
Olfr785	1	Enriched	0.162949	0.499011	0.633963
Pias2	2	Enriched	0.126408	0.499258	0.634067
Fbxl4	2	Enriched	0.144508	0.49969	0.634453
Otub2	2	Enriched	0.0879444	0.500112	0.63471
Trav9n-4	1	Enriched	0.328297	0.501413	0.635987
Ralgps2	2	Enriched	0.108407	0.501456	0.635987
Fam89b	1	Enriched	0.221098	0.501604	0.6361
Eif1ad11	2	Enriched	0.141236	0.502417	0.636944
Nmnat2	2	Enriched	0.0814348	0.502793	0.637272
Gm11032	1	Enriched	0.176265	0.504036	0.638361
Zfp772	2	Enriched	0.0936065	0.504526	0.638833
Ly9	2	Enriched	0.111059	0.504701	0.63897
Cd38	2	Enriched	0.0976439	0.505684	0.639849
Vmn1r204	2	Enriched	0.176078	0.506323	0.640583
Gm5458	2	Enriched	0.124873	0.506391	0.640593
Sorcs2	2	Enriched	0.141117	0.506577	0.640792
Olfr847	2	Enriched	0.115377	0.506709	0.640921
Krt86	2	Enriched	0.121242	0.506791	0.64095
Oog4	2	Enriched	0.0711547	0.506962	0.641123
Bmerb1	2	Enriched	0.117099	0.506987	0.641123
Bcl2l2	2	Enriched	0.0805561	0.507293	0.641387
Mob1b	2	Enriched	0.144337	0.507314	0.641387
Krtap29-1	2	Enriched	0.0949754	0.507395	0.641451
Ptrhd1	2	Enriched	0.173636	0.50818	0.642107
Psmc3ip	2	Enriched	0.0766116	0.508438	0.642283
Cacna2d4	2	Enriched	0.0351191	0.508753	0.642568
Hp	2	Enriched	0.175248	0.508929	0.642715
Klf11	2	Enriched	0.138181	0.509505	0.643255
Olfr214	2	Enriched	0.167269	0.510113	0.643797
Pla2g4b	2	Enriched	0.070484	0.510588	0.644322
Olfr93	2	Enriched	0.0897981	0.51149	0.645273
Traj39	2	Enriched	0.0609317	0.513135	0.646707
Traj35	2	Enriched	0.130249	0.513535	0.646932
Insl3	2	Enriched	0.0915423	0.513991	0.647334
Cpsf7	2	Enriched	0.172677	0.514391	0.647771
Acadl	2	Enriched	0.206663	0.514398	0.647771
Cldn16	2	Enriched	0.123583	0.514748	0.648023
Fzd3	2	Enriched	0.209831	0.515154	0.64816
2510002D24Rik	2	Enriched	0.10499	0.51602	0.648944
Mt2	2	Enriched	0.0814356	0.516216	0.649137
Fads2	2	Enriched	0.0768801	0.516322	0.649137
Il1rl2	2	Enriched	0.111863	0.516329	0.649137
Smarcd2	2	Enriched	0.134088	0.516353	0.649137
Odf3l2	2	Enriched	0.0778746	0.516667	0.649362
Atp6v0d2	2	Enriched	0.0338017	0.516742	0.649362
Rdh16	2	Enriched	0.0914013	0.517258	0.649732
9130019O22Rik	2	Enriched	0.11337	0.517833	0.650211
Gm10542	1	Enriched	0.153737	0.518162	0.650439
Fscb	2	Enriched	0.0973948	0.51834	0.650577
Myh8	2	Enriched	0.215392	0.51869	0.650862
Acap2	2	Enriched	0.0740382	0.518717	0.650862
Cep20	2	Enriched	0.112368	0.518926	0.650906
Ccsap	2	Enriched	0.164217	0.519358	0.651289
Tle4	2	Enriched	0.0971917	0.52012	0.652001
Olfr1272	2	Enriched	0.107488	0.520377	0.652264
Mettl11b	2	Enriched	0.0742751	0.52042	0.652281
Pdgfc	2	Enriched	0.102126	0.520844	0.652774
Camkv	2	Enriched	0.0822234	0.521347	0.653183
Vmn2r27	2	Enriched	0.150597	0.521372	0.653183
Tomm5	2	Enriched	0.0918305	0.522047	0.653789
Pth2r	2	Enriched	0.16866	0.522159	0.653854
Mrgpra6	2	Enriched	0.110962	0.522862	0.654394
Sncg	2	Enriched	0.084917	0.522992	0.654501
Kcns3	2	Enriched	0.0587162	0.523513	0.654944
Trbj2-4	2	Enriched	0.091595	0.523672	0.655105
Mettl7b	2	Enriched	0.0688162	0.523906	0.655245
Adgrg4	2	Enriched	0.0838007	0.524019	0.655307
Rnf17	2	Enriched	0.121509	0.524837	0.655994
Arfgap1	2	Enriched	0.114228	0.525153	0.656274
Cyp2c67	2	Enriched	0.0224635	0.525665	0.656653
Lipa	2	Enriched	0.115639	0.526062	0.657032
Fhl5	2	Enriched	0.101055	0.526709	0.657574
Meox1	2	Enriched	0.057353	0.527055	0.657968
Ighv9-2	2	Enriched	0.0776844	0.527268	0.658163
Elk4	2	Enriched	0.102017	0.527635	0.65854
Olfr329	2	Enriched	0.118717	0.527969	0.658805
Fgfr2	2	Enriched	0.0986878	0.528378	0.659213
Gm28308	2	Enriched	0.130222	0.530485	0.661144
Prss37	2	Enriched	0.143076	0.530767	0.661413
Olfr432	2	Enriched	0.0467989	0.530793	0.661413
Fat4	2	Enriched	0.0791419	0.531085	0.661663
Tom1l2	2	Enriched	0.094987	0.531727	0.662348
Trav7d-3	1	Enriched	0.149901	0.532087	0.662683
Olfr194	2	Enriched	0.19757	0.532317	0.662855
Dpy19l2	1	Enriched	0.152884	0.533154	0.663692
H2-K1	2	Enriched	0.110855	0.533911	0.664381
Map3k7cl	2	Enriched	0.0566047	0.534108	0.664543
Olfr27	1	Enriched	0.24777	0.534164	0.664543
Zscan4-ps3	2	Enriched	0.0914498	0.534224	0.66458
Ifi211	2	Enriched	0.0421995	0.534599	0.66497
Gm6526	2	Enriched	0.2015	0.5348	0.665181
Atxn1	2	Enriched	0.110963	0.535361	0.66565
Ly86	2	Enriched	0.10947	0.53587	0.666168
Cbln1	2	Enriched	0.0877466	0.536057	0.666225
Tcea1	1	Enriched	0.252436	0.536114	0.666241
Cdk5r2	2	Enriched	0.0779187	0.53629	0.666345
Pcdha7	2	Enriched	0.125038	0.536635	0.666582
Defb34	2	Enriched	0.114252	0.538202	0.668069
Lyrm2	2	Enriched	0.0730387	0.538264	0.668086
Mgst2	2	Enriched	0.108526	0.538426	0.668155
Gpc2	1	Enriched	0.0622385	0.538751	0.668378
Polk	2	Enriched	0.0897201	0.539538	0.669152
Ascc2	2	Enriched	0.0639635	0.540354	0.670011
Tssk1	2	Enriched	0.0212194	0.540602	0.670141
Ankra2	2	Enriched	0.111961	0.540609	0.670141
Synpr	2	Enriched	0.106294	0.541472	0.670743
Nrn1l	2	Enriched	0.0865408	0.54159	0.670793
Rhox3h	2	Enriched	0.145829	0.541591	0.670793
Zfp955a	2	Enriched	0.0794997	0.542463	0.671587
Olfr1274	2	Enriched	0.118188	0.54297	0.671945
Vmn1r216	2	Enriched	0.0828836	0.543179	0.672111
Tmem140	2	Enriched	0.0530788	0.543861	0.672495
Aqp4	2	Enriched	0.0905659	0.543909	0.672495
Xpnpep1	2	Enriched	0.0951336	0.543911	0.672495
Pan3	2	Enriched	0.0838471	0.544372	0.672873
Olfr814	2	Enriched	0.104356	0.544637	0.673047
Olfr770	1	Enriched	0.121356	0.545124	0.673533
Igkv3-4	2	Enriched	0.162826	0.545221	0.673614
Olfr519	2	Enriched	0.118862	0.545366	0.673717
Rbp1	2	Enriched	0.0695751	0.54554	0.673855
Ifi207	2	Enriched	0.0692703	0.546406	0.674447
1810037I17Rik	2	Enriched	0.060127	0.546761	0.674747
Vmn2r13	2	Enriched	0.14089	0.547812	0.675704
Gm21863	2	Enriched	0.0352428	0.548968	0.676514
Ctsl	2	Enriched	0.129333	0.54952	0.676917
Pramel21	2	Enriched	0.101685	0.550374	0.677699
Pdxdc1	2	Enriched	0.116318	0.551263	0.678677
Olfr1393	2	Enriched	0.0829167	0.551416	0.678827
Chrna3	2	Enriched	0.0450375	0.551479	0.67883
Defa34	2	Enriched	0.0786267	0.551537	0.67883
BC034090	2	Enriched	0.0752399	0.551543	0.67883
Prr7	2	Enriched	0.0898128	0.551764	0.678986
Pitx3	2	Enriched	0.0875793	0.551956	0.679183
Scd3	2	Enriched	0.113191	0.552896	0.680108
Filip1l	2	Enriched	0.0692629	0.552933	0.680114
Zfp110	2	Enriched	0.20486	0.553285	0.680408
Gnaq	2	Enriched	0.108925	0.553516	0.680477
Gm8247	1	Enriched	0.33506	0.553636	0.680477
Rbfa	2	Enriched	0.094424	0.553713	0.680533
Lyz2	2	Enriched	0.146826	0.553968	0.680731
Hnf4a	2	Enriched	0.120806	0.554927	0.681561
Plcxd1	2	Enriched	0.0945722	0.555219	0.681842
Lce1i	2	Enriched	0.0346662	0.555881	0.682345
Olfr769	2	Enriched	0.106264	0.556284	0.682595
Top3b	2	Enriched	0.158213	0.556305	0.682595
Uts2b	2	Enriched	0.0222193	0.557098	0.683296
Olfr724	2	Enriched	0.120912	0.557143	0.683314
Strit1	2	Enriched	0.0540144	0.558427	0.684422
Ammecr1	2	Enriched	0.12665	0.558488	0.684422
Slc30a4	1	Enriched	0.165389	0.558489	0.684422
Cdc14b	2	Enriched	0.080815	0.558537	0.684441
4930432M17Rik	2	Enriched	0.0472983	0.56005	0.685879
Rnase9	2	Enriched	0.13278	0.560287	0.68599
Cnga1	2	Enriched	0.147796	0.560353	0.68599
Fam71a	2	Enriched	0.0741767	0.56036	0.68599
Zswim6	2	Enriched	0.0698207	0.560516	0.686128
Trbj1-1	2	Enriched	0.112596	0.560677	0.686247
Dsp	2	Enriched	0.164788	0.56112	0.686544
Sdhaf4	2	Enriched	0.141994	0.561239	0.686586
Snx7	2	Enriched	0.0473966	0.561958	0.687272
Cryge	2	Enriched	0.0762781	0.563224	0.688508
Gm36368	2	Enriched	0.135564	0.563293	0.688554
Oprk1	2	Enriched	0.0688868	0.563914	0.68908
Dcdc2c	2	Enriched	0.0806814	0.565156	0.690324
Olfr1113	2	Enriched	0.208299	0.565855	0.690875
Foxo4	2	Enriched	0.0692496	0.566348	0.691352
Lrmda	2	Enriched	0.109212	0.566693	0.691656
Gm8882	2	Enriched	0.04354	0.566717	0.691656
Insm1	2	Enriched	0.0493397	0.567681	0.692667
Lrrc58	2	Enriched	0.098606	0.567786	0.692755
Gm47996	2	Enriched	0.0962971	0.56828	0.693046
Btbd19	2	Enriched	0.0873208	0.568822	0.693473
Cyp2c29	2	Enriched	0.0875773	0.569087	0.693678
Six6	2	Enriched	0.103062	0.569183	0.693734
Vmn1r181	2	Enriched	0.103091	0.570086	0.694543
1700007K13Rik	2	Enriched	0.151944	0.570205	0.694625
Gtpbp10	2	Enriched	0.0585456	0.570316	0.694668
Nanp	2	Enriched	0.165838	0.570898	0.694946
Abat	2	Enriched	0.0885413	0.571717	0.695552
A430005L14Rik	2	Enriched	0.0822142	0.573098	0.696819
Igkv19-93	2	Enriched	0.065532	0.573677	0.697231
Tas2r129	1	Enriched	0.165373	0.573786	0.697274
Gm8374	1	Enriched	0.118219	0.574877	0.698298
Trav4-3	2	Enriched	0.0456195	0.575653	0.699005
Cpn1	2	Enriched	0.0447487	0.576509	0.699842
Zfp429	2	Enriched	0.110424	0.577193	0.700336
Defb13	2	Enriched	0.0730326	0.577817	0.700676
Igsf9b	2	Enriched	0.0874092	0.577842	0.700676
Apex1	2	Enriched	0.0209096	0.578715	0.701406
Gli3	2	Enriched	0.22249	0.578732	0.701406
Igkv12-38	2	Enriched	0.0765515	0.578798	0.701446
Bet1l	2	Enriched	0.0845516	0.579195	0.701633
1700020A23Rik	2	Enriched	0.0558161	0.580363	0.702792
Sertad2	2	Enriched	0.0593731	0.580853	0.703152
Scgb3a2	2	Enriched	0.0334039	0.580907	0.703176
Krt6a	2	Enriched	0.076278	0.58215	0.704208
Tyw5	2	Enriched	0.137114	0.582719	0.704699
Igkv1-135	2	Enriched	0.134718	0.582905	0.704767
Gm20481	1	Enriched	0.0388239	0.583146	0.705018
Zfp874a	2	Enriched	0.0811688	0.585435	0.706997
Golga1	2	Enriched	0.0561959	0.586227	0.707677
Cd200	2	Enriched	0.0463524	0.586494	0.70792
Apobr	2	Enriched	0.0757533	0.586877	0.708303
Tm4sf20	2	Enriched	0.0639053	0.587366	0.708696
Zbtb41	2	Enriched	0.0489006	0.587903	0.709265
Eola1	2	Enriched	0.101787	0.588081	0.709361
Adcy7	2	Enriched	0.0499704	0.588402	0.709606
Pom121l2	2	Enriched	0.0456895	0.588526	0.709661
Rnf212b	2	Enriched	0.0843259	0.589259	0.710346
Casp2	2	Enriched	0.0854034	0.589433	0.710397
Il5ra	2	Enriched	0.0499997	0.589581	0.710428
Gm11096	2	Enriched	0.0953384	0.589973	0.710732
Ccdc178	2	Enriched	0.104039	0.590731	0.711448
Olfr373	2	Enriched	0.113321	0.590805	0.711458
1700057G04Rik	2	Enriched	0.069495	0.590891	0.711491
Tomm40l	2	Enriched	0.0629564	0.591051	0.711565
Tlk1	2	Enriched	0.129956	0.591711	0.712152
Zeb1	2	Enriched	0.0669032	0.592185	0.712542
Shisa4	1	Enriched	0.237692	0.5923	0.712542
Ctif	2	Enriched	0.0472195	0.593568	0.713752
Ighv1-34	2	Enriched	0.0443611	0.593682	0.71385
Prr30	2	Enriched	0.058837	0.593726	0.713863
Traj2	2	Enriched	0.16274	0.59462	0.71466
Zfp940	2	Enriched	0.0821301	0.594964	0.714989
Ceacam2	2	Enriched	0.14336	0.595269	0.715162
Tslp	2	Enriched	0.186357	0.595577	0.715413
Olfr1112	2	Enriched	0.0697649	0.595646	0.715456
Clec4a4	2	Enriched	0.0819313	0.59656	0.716356
Sh2d1b1	2	Enriched	0.118663	0.597084	0.716586
Olfr1049	2	Enriched	0.0315911	0.597525	0.716878
Maged2	2	Enriched	0.0422684	0.598196	0.717424
Casp3	2	Enriched	0.0997312	0.598377	0.717572
Ilf3	2	Enriched	0.0951593	0.598602	0.717692
Tprg	2	Enriched	0.0505246	0.598868	0.717852
Pramel28	2	Enriched	0.109031	0.599202	0.717935
AW146154	2	Enriched	0.0950747	0.600169	0.718855
Thumpd3	2	Enriched	0.0538279	0.600429	0.719072
Trim44	2	Enriched	0.0287298	0.60059	0.7192
Spag11a	2	Enriched	0.0776568	0.600768	0.719333
Brip1	2	Enriched	0.0108565	0.600985	0.71947
Tbc1d2	2	Enriched	0.0418603	0.601016	0.71947
Dnttip1	2	Enriched	0.0174928	0.601594	0.719964
Prokr1	2	Enriched	0.0238014	0.602122	0.720397
Snx24	2	Enriched	0.0954415	0.602524	0.720722
Gm8879	1	Enriched	0.109862	0.603548	0.721624
Fbln1	2	Enriched	0.10895	0.604123	0.722061
Tdrd1	2	Enriched	0.137126	0.604424	0.722312
Fth1	2	Enriched	0.0834776	0.605419	0.723143
Iglj3p	2	Enriched	0.117977	0.606222	0.72393
Vmn2r7	2	Enriched	0.0934594	0.606246	0.72393
Olfr1158	2	Enriched	0.068989	0.606714	0.724249
Vav3	2	Enriched	0.0801988	0.606841	0.724275
Gm6401	2	Enriched	0.0603447	0.607127	0.724543
Sdc1	2	Enriched	0.0703078	0.607752	0.725088
Dzip1	2	Enriched	0.0926127	0.608979	0.726112
Ttr	2	Enriched	0.038774	0.609327	0.726448
Gm8947	2	Enriched	0.0460218	0.609691	0.726842
Ccdc190	2	Enriched	0.0512879	0.610759	0.727967
Epsti1	2	Enriched	0.0820797	0.6109	0.728082
Krt6b	2	Enriched	0.0130942	0.611312	0.728333
Kbtbd12	2	Enriched	0.131279	0.611573	0.728564
Olfr922	2	Enriched	0.0881176	0.61228	0.729325
Pias1	2	Enriched	0.0699151	0.612581	0.729524
Dusp5	2	Enriched	0.0571399	0.612978	0.729835
Traj29	2	Enriched	0.0884699	0.613049	0.729879
Olfr262	2	Enriched	0.0895842	0.613759	0.730498
Etfbkmt	2	Enriched	0.0647304	0.613771	0.730498
Flacc1	2	Enriched	0.0649806	0.61417	0.730857
Hps6	2	Enriched	0.0794146	0.614174	0.730857
Adam19	2	Enriched	0.0131124	0.615033	0.731718
Mpp7	2	Enriched	0.0820036	0.615239	0.731843
Traj42	2	Enriched	0.0788447	0.616448	0.733039
Kat2b	2	Enriched	0.0443037	0.617472	0.733934
Sox1	2	Enriched	0.0315597	0.617895	0.734159
Depdc1a	2	Enriched	0.149427	0.617975	0.73421
Mtarc2	2	Enriched	0.0458686	0.618553	0.73462
Ptpn4	2	Enriched	0.0891243	0.619497	0.735413
Eva1c	2	Enriched	0.0636621	0.61981	0.735704
Olfr727	2	Enriched	0.0910588	0.620116	0.735986
R3hcc1	2	Enriched	0.088228	0.621892	0.73769
Nt5c1b	2	Enriched	0.114355	0.622036	0.737735
Olfr171	2	Enriched	0.136182	0.622066	0.737735
Olfr868	2	Enriched	0.120206	0.623038	0.738674
Gm14744	2	Enriched	0.219467	0.623106	0.738685
Mknk1	2	Enriched	0.0896418	0.623603	0.739165
Ighj2	2	Enriched	0.0636443	0.62393	0.739338
Palm3	2	Enriched	0.0527886	0.624177	0.739472
Stum	2	Enriched	0.0615603	0.624226	0.739486
Hrg	2	Enriched	0.0731592	0.624319	0.739556
2010315B03Rik	2	Enriched	0.0498435	0.625048	0.740176
Traj41	2	Enriched	0.0614114	0.625614	0.740624
Olfr339	2	Enriched	0.0767962	0.625764	0.740699
Xxylt1	2	Enriched	0.0697441	0.62587	0.740784
Zfp119b	2	Enriched	0.154953	0.626775	0.741525
Hhipl2	2	Enriched	0.0593482	0.626929	0.74158
F10	2	Enriched	0.0383904	0.626995	0.74158
Pcbp4	2	Enriched	0.0989908	0.627707	0.742148
Gm4559	2	Enriched	0.0417148	0.627798	0.742215
Igsf1	2	Enriched	0.0260942	0.628104	0.742414
Mipol1	2	Enriched	0.0894107	0.628992	0.74322
Ptpn1	2	Enriched	0.0578668	0.629762	0.743886
Kbtbd3	2	Enriched	0.129896	0.630603	0.744717
Wfdc13	2	Enriched	0.0776308	0.630653	0.744721
Vmn2r91	2	Enriched	0.142642	0.630675	0.744721
Larp7	2	Enriched	0.0487379	0.631434	0.745414
Tdpoz8	2	Enriched	0.0560207	0.631691	0.745636
Prelp	2	Enriched	0.0506338	0.631753	0.745668
Retnlb	2	Enriched	0.0924557	0.632048	0.745894
Zfp655	2	Enriched	0.064861	0.632274	0.74601
Zfp597	2	Enriched	0.0643586	0.633049	0.74667
Slc39a3	2	Enriched	0.000522924	0.633053	0.74667
Sgce	2	Enriched	0.0730855	0.63325	0.746824
Olfr806	2	Enriched	0.0788387	0.633561	0.747109
Mup6	1	Enriched	0.223024	0.633639	0.747121
Zfp959	2	Enriched	0.0784417	0.633774	0.747157
Tex50	2	Enriched	0.0550689	0.634434	0.747732
Sva	2	Enriched	0.174267	0.635804	0.748871
Aph1a	2	Enriched	0.0895166	0.63585	0.748871
Usp27x	2	Enriched	0.0989471	0.636536	0.749502
Smox	2	Enriched	0.0249573	0.637169	0.749951
Iapp	2	Enriched	0.0381526	0.637252	0.749951
Mpv17	2	Enriched	0.0840101	0.637317	0.749987
Cyp2b19	2	Enriched	0.014564	0.637578	0.750089
Trim30d	2	Enriched	0.0301246	0.637673	0.750133
Cmtm2a	2	Enriched	0.0452307	0.638356	0.750841
Iglj1	2	Enriched	0.0305614	0.638551	0.750948
Olfr1043	2	Enriched	0.099601	0.638951	0.751175
Dmrta1	2	Enriched	0.00967357	0.639354	0.751566
Tshb	2	Enriched	0.0612525	0.639669	0.751855
Nr4a1	2	Enriched	0.0957602	0.640073	0.752248
AV320801	2	Enriched	0.108913	0.640356	0.7525
Lrrc55	2	Enriched	0.0424735	0.640478	0.752601
Vstm4	2	Enriched	0.0461938	0.64062	0.752653
Olfr1420	2	Enriched	0.0548469	0.640626	0.752653
Itgb1bp1	2	Enriched	0.0602651	0.641508	0.753485
Olfr106-ps	1	Enriched	0.154443	0.642476	0.754428
Gm17174	2	Enriched	0.0640533	0.642643	0.754572
Efcab8	2	Enriched	0.112559	0.644047	0.755688
Svil	2	Enriched	0.044392	0.644326	0.755933
Zfp820	2	Enriched	0.115861	0.644817	0.756346
Cyp46a1	2	Enriched	0.00950542	0.64527	0.756781
Gpr52	2	Enriched	0.0207355	0.645358	0.756816
Gkn2	2	Enriched	0.0839931	0.645426	0.756854
Batf2	2	Enriched	0.0839426	0.646616	0.757921
Bsnd	2	Enriched	0.0942421	0.647078	0.758299
Naif1	2	Enriched	0.00362199	0.647621	0.75873
Msx3	2	Enriched	0.0334462	0.647856	0.75886
Armcx2	2	Enriched	0.0486882	0.648066	0.758915
Tox2	2	Enriched	0.0871528	0.648116	0.758915
Gm21866	1	Enriched	0.135618	0.648165	0.758915
Gm28557	2	Enriched	0.0344251	0.648297	0.759028
Il1rl1	2	Enriched	0.121125	0.64842	0.759131
Vmn1r180	2	Enriched	0.0753724	0.648473	0.759148
Olfr183	2	Enriched	0.17763	0.64886	0.7593
Gtf2i	2	Enriched	0.128118	0.648915	0.7593
Net1	2	Enriched	0.0564943	0.64898	0.759317
Myog	2	Enriched	0.0698555	0.649039	0.759323
Nos1ap	2	Enriched	0.119854	0.649292	0.759577
Pm20d2	2	Enriched	0.0603548	0.649396	0.759658
Wnt8b	2	Enriched	0.0623922	0.649792	0.759998
Gm21818	2	Enriched	0.0434959	0.649852	0.760027
Ampd3	2	Enriched	0.0811804	0.650138	0.760228
Stil	2	Enriched	0.0992143	0.650666	0.76065
Cyyr1	2	Enriched	0.067193	0.65073	0.760685
Gm17079	2	Enriched	0.0619398	0.650876	0.760773
Lamp5	2	Enriched	0.0708683	0.650976	0.760791
Ajuba	2	Enriched	0.0703426	0.651032	0.760791
Igkv4-62	2	Enriched	0.0771337	0.651539	0.761184
Zfp953	2	Enriched	0.111152	0.65192	0.761377
Tmem176a	2	Enriched	0.088403	0.651929	0.761377
Tnfaip8	2	Enriched	0.0924505	0.652745	0.76201
Zfp105	2	Enriched	0.0403654	0.653187	0.76228
Slc6a12	2	Enriched	0.0477828	0.653537	0.762443
Glcci1	2	Enriched	0.0391479	0.653839	0.762753
Kank3	2	Enriched	0.0844833	0.653936	0.762784
Trib1	2	Enriched	0.0357272	0.654908	0.763829
Olfr379-ps1	2	Enriched	0.0754323	0.655672	0.764603
Cfap20dc	2	Enriched	0.0642624	0.655758	0.764609
Esp34	1	Enriched	0.0908034	0.655853	0.764609
Dppa2	2	Enriched	0.0740382	0.656007	0.764706
Ugt1a6b	2	Enriched	0.0777872	0.656602	0.765317
Ogfod3	2	Enriched	0.0925704	0.656758	0.765428
Sh3bgr	2	Enriched	0.0843696	0.656967	0.765536
Cdc42ep5	2	Enriched	0.0707738	0.657613	0.766041
Olfr55	2	Enriched	0.0429668	0.65772	0.766084
Trav6-2	2	Enriched	0.202675	0.657931	0.766124
Trim58	2	Enriched	0.0360295	0.658009	0.766132
Gm14862	2	Enriched	0.149333	0.658526	0.766552
Usp17la	2	Enriched	0.0905729	0.659075	0.766836
Gm21188	1	Enriched	0.0712832	0.659418	0.767112
Eid1	2	Enriched	0.016971	0.659544	0.767218
Pex2	2	Enriched	0.125319	0.660009	0.767552
1700014D04Rik	2	Enriched	0.0858034	0.660092	0.767603
Defb6	2	Enriched	0.0803387	0.66086	0.768253
Dnmt3b	2	Enriched	0.0973271	0.660972	0.768255
Serpinc1	2	Enriched	0.105003	0.661004	0.768255
Tmprss7	2	Enriched	0.0864319	0.661754	0.768797
Olfr1418	2	Enriched	0.040879	0.662789	0.769669
Pdia5	2	Enriched	0.0838621	0.663556	0.77027
Pcdha5	2	Enriched	0.0332605	0.663597	0.770276
Gm20503	2	Enriched	0.0621099	0.663635	0.77028
Igkv8-21	2	Enriched	0.213458	0.663903	0.770508
Olfr192	2	Enriched	0.0715766	0.664199	0.770809
Igsf21	2	Enriched	0.0868904	0.664603	0.771072
Unc93a	2	Enriched	0.0521287	0.665103	0.771321
Pomgnt2	2	Enriched	0.0833649	0.665227	0.771424
Rab11fip5	2	Enriched	0.0621051	0.665451	0.771559
Art2b	2	Enriched	0.0780585	0.665721	0.771789
Sirpa	2	Enriched	0.0500725	0.665871	0.771819
Gpsm3	2	Enriched	0.0921376	0.665914	0.771819
Olfr1065	1	Enriched	0.0668634	0.666516	0.772298
Rilpl1	2	Enriched	0.0262876	0.66683	0.772538
1700018G05Rik	1	Enriched	0.0894475	0.666987	0.772678
Prkd3	2	Enriched	0.0783292	0.667233	0.77288
Fignl2	2	Enriched	0.0492921	0.667381	0.77301
C1qtnf12	2	Enriched	0.0108656	0.667878	0.77342
Prdm8	2	Enriched	0.0516062	0.668163	0.773627
Twsg1	2	Enriched	0.105154	0.668393	0.77381
Rnf26	2	Enriched	0.0335012	0.668913	0.774247
Glrx	2	Enriched	0.0754432	0.669369	0.774548
Slc40a1	2	Enriched	0.0533032	0.669388	0.774548
Ccl24	2	Enriched	0.0885735	0.669558	0.774661
Ace2	2	Enriched	0.0816476	0.669679	0.774753
Olfr1223	2	Enriched	0.0534646	0.670021	0.77499
Gm6309	2	Enriched	0.108607	0.670416	0.775365
Cyp2j12	2	Enriched	0.0737881	0.670719	0.775628
Olfr444	2	Enriched	0.0457174	0.67078	0.775628
Esp15	1	Enriched	0.172424	0.671311	0.776068
Styx-ps	1	Enriched	0.14083	0.671627	0.776392
Rbms3	2	Enriched	0.110296	0.67231	0.776891
Klra8	2	Enriched	0.0675082	0.672399	0.776952
Olfr558	2	Enriched	0.0452226	0.673719	0.778104
Dock3	2	Enriched	0.0453921	0.673812	0.778127
Gpr22	2	Enriched	0.0596629	0.674098	0.778393
Gm94	2	Enriched	0.0533205	0.67419	0.778434
Insig2	2	Enriched	0.0567667	0.67469	0.778768
Ighv15-2	2	Enriched	0.0797893	0.675039	0.779046
Otud6b	2	Enriched	0.101324	0.676562	0.78018
Fam47e	2	Enriched	0.102173	0.677019	0.780457
Serpina7	2	Enriched	0.171643	0.67814	0.781221
Hook1	2	Enriched	0.0100816	0.678383	0.781322
Dera	2	Enriched	0.0650397	0.679263	0.782086
D1Pas1	2	Enriched	0.000413355	0.680523	0.783121
Slc25a20	2	Enriched	0.0587846	0.680776	0.783328
Akr1c21	2	Enriched	0.0286806	0.680947	0.78338
Ninl	2	Enriched	0.0839263	0.681034	0.78338
Scaf8	2	Enriched	0.0345042	0.681262	0.783513
Traj23	2	Enriched	0.0519645	0.682329	0.784448
Bbox1	2	Enriched	0.0623511	0.682794	0.784857
Tbc1d4	2	Enriched	0.0651128	0.683086	0.78511
Prl2c3	2	Enriched	0.0885496	0.683431	0.785423
5430402E10Rik	2	Enriched	0.0990198	0.683947	0.785785
Olfr1282	2	Enriched	0.0507751	0.684632	0.786333
Gm14180	2	Enriched	0.0341961	0.684651	0.786333
Olfr774	2	Enriched	0.0393549	0.684666	0.786333
Pvr	2	Enriched	0.0385499	0.684695	0.786333
H4f16	2	Enriched	0.193187	0.68503	0.786634
Gm6367	2	Enriched	0.0318112	0.685416	0.787001
Rab27b	2	Enriched	0.0394673	0.685422	0.787001
Olfr1243	2	Enriched	0.125209	0.686183	0.787625
Olig3	2	Enriched	0.0569254	0.686491	0.787852
Stfa3	2	Enriched	0.0731948	0.686564	0.787895
Birc3	2	Enriched	0.0651539	0.686697	0.787937
Epha4	2	Enriched	0.0709103	0.68671	0.787937
Mbd2	2	Enriched	0.0143002	0.687209	0.788384
Sox11	2	Enriched	0.0374709	0.687394	0.788528
Sall3	2	Enriched	0.0301668	0.687442	0.788528
Krtap3-2	1	Enriched	0.0778663	0.687456	0.788528
Gm20662	2	Enriched	0.0361265	0.688231	0.789072
Zfp993	1	Enriched	0.136054	0.688487	0.789264
Rnase6	2	Enriched	0.0538263	0.68857	0.789318
Tyk2	2	Enriched	0.0446824	0.688854	0.789476
Rasgrf2	2	Enriched	0.0606116	0.690007	0.790488
Ptger1	2	Enriched	0.0610322	0.69015	0.790543
Serpinb6d	2	Enriched	0.0492287	0.69079	0.791108
Igkv8-18	2	Enriched	0.0556223	0.691013	0.791322
Diaph2	2	Enriched	0.0658549	0.691095	0.791373
Map4k5	2	Enriched	0.129358	0.691819	0.792036
Hspbap1	2	Enriched	0.0428997	0.692255	0.792287
Praf2	2	Enriched	0.0494883	0.692481	0.792458
Zfp397	2	Enriched	0.0759509	0.692705	0.792589
Ksr1	2	Enriched	0.0496591	0.693121	0.792886
Spata9	2	Enriched	0.128807	0.693149	0.792886
Hand1	2	Enriched	0.00709173	0.693529	0.793237
Btg4	2	Enriched	0.0595581	0.693771	0.793347
Zfp438	2	Enriched	0.105178	0.694436	0.793856
Vmn2r66	1	Enriched	0.0896131	0.695196	0.794254
Adam6a	2	Enriched	0.0566308	0.695292	0.794289
Gm5485	2	Enriched	0.103709	0.69557	0.794523
Stx11	2	Enriched	0.0421404	0.69604	0.79478
Sp6	2	Enriched	0.0954604	0.696662	0.795216
Pip4k2b	2	Enriched	0.149291	0.696709	0.795216
Dnajc6	2	Enriched	0.0880154	0.696805	0.795262
Hsd17b7	2	Enriched	0.0861977	0.697157	0.795519
Aspn	2	Enriched	0.076903	0.69761	0.795803
Gorab	2	Enriched	0.0737687	0.698335	0.796347
Retreg2	2	Enriched	0.0786696	0.698381	0.796347
2610008E11Rik	2	Enriched	0.049156	0.698883	0.79671
Defa38	1	Enriched	0.0414453	0.698922	0.796712
Bloc1s3	2	Enriched	0.0153418	0.699	0.796759
Prps1l1	2	Enriched	0.057016	0.69943	0.797166
Kmt2c	2	Enriched	0.0480532	0.699471	0.797171
Zfp703	2	Enriched	0.079618	0.699759	0.797372
Spata3	2	Enriched	0.145183	0.699846	0.797422
Smim9	2	Enriched	0.0941854	0.700588	0.797855
Olfr815	2	Enriched	0.0376271	0.700854	0.79799
Gm7073	1	Enriched	0.124325	0.701082	0.798165
Krtap11-1	2	Enriched	0.0352954	0.70124	0.798255
Gm43302	2	Enriched	0.0645484	0.701352	0.798305
Cdon	2	Enriched	0.0511781	0.701487	0.798375
Igkv4-81	2	Enriched	0.0876915	0.701598	0.798398
Psen1	2	Enriched	0.124246	0.701642	0.798398
Sorbs3	2	Enriched	0.0676976	0.702294	0.798832
P2ry10	2	Enriched	0.0605386	0.702659	0.79912
F2rl2	2	Enriched	0.103351	0.702964	0.799415
Tmem186	2	Enriched	0.0638884	0.703827	0.800113
Zbtb5	2	Enriched	0.0389538	0.704335	0.80048
Fam162a	2	Enriched	0.00346892	0.704683	0.800648
Casq1	2	Enriched	0.0981946	0.704707	0.800648
Gm10375	2	Enriched	0.066859	0.704758	0.800648
Stfa2l1	2	Enriched	0.0942303	0.704835	0.800648
Nek2	2	Enriched	0.0612051	0.705117	0.800776
Defb2	2	Enriched	0.1277	0.705279	0.80088
Nuak2	2	Enriched	0.0863228	0.705704	0.801236
Cyb5rl	2	Enriched	0.0145643	0.705867	0.801337
Ecm1	2	Enriched	0.103301	0.706143	0.801573
Wfdc6b	2	Enriched	0.0919453	0.706148	0.801573
Vmn2r25	2	Enriched	0.044937	0.707477	0.802913
Igkv14-111	2	Enriched	0.0833151	0.70773	0.803115
Lrp11	2	Enriched	0.00930375	0.708303	0.803389
Ebpl	2	Enriched	0.0416828	0.708637	0.803597
Gm44501	2	Enriched	0.0197444	0.708917	0.803831
Opn4	2	Enriched	0.0678243	0.709531	0.804316
Etfrf1	2	Enriched	0.0354255	0.710302	0.805021
Vmn1r219	2	Enriched	0.0501891	0.710795	0.805423
Tex24	2	Enriched	0.101283	0.710805	0.805423
2210017I01Rik	2	Enriched	0.0677528	0.71093	0.805437
Olfr1206	2	Enriched	0.0392727	0.711707	0.806038
Pon3	2	Enriched	0.0953351	0.712316	0.806341
Zfp708	2	Enriched	0.0676904	0.712323	0.806341
Scnn1a	2	Enriched	0.0514429	0.712524	0.806484
Ctse	2	Enriched	0.029549	0.713247	0.807175
Npm2	2	Enriched	0.0672128	0.71347	0.807344
8030474K03Rik	2	Enriched	0.030428	0.713582	0.807386
Scml4	2	Enriched	0.0163677	0.714189	0.807855
Stau2	2	Enriched	0.0496362	0.714221	0.807855
Gm17455	2	Enriched	0.0536637	0.714751	0.808203
Olfr237	2	Enriched	0.0344687	0.714861	0.808284
Zfhx4	2	Enriched	0.0827281	0.716128	0.809293
Olfr345	2	Enriched	0.0748628	0.716192	0.809323
Marco	2	Enriched	0.0418398	0.717588	0.810605
Foxd2	2	Enriched	0.075083	0.717688	0.810676
Prb1	2	Enriched	0.0424799	0.717739	0.810691
Ptpru	2	Enriched	0.0166284	0.718012	0.810897
Pramel44	2	Enriched	0.0658299	0.718131	0.810923
Vmn1r6	2	Enriched	0.0400015	0.718688	0.811424
Olfr823	2	Enriched	0.129356	0.719321	0.812012
Pla2g2e	2	Enriched	0.0533099	0.719734	0.812243
Metrnl	2	Enriched	0.0189067	0.71975	0.812243
Tmem35b	2	Enriched	0.0468289	0.719916	0.812344
Prl2c5	2	Enriched	0.0699127	0.720355	0.812713
Plaat1	2	Enriched	0.0911326	0.720784	0.81307
Vmn1r173	2	Enriched	0.0330781	0.72094	0.813161
Olfr1423	2	Enriched	0.0949302	0.721235	0.813412
Ighd5-5	2	Enriched	0.043207	0.721237	0.813412
Olfr235	1	Enriched	0.0715097	0.72139	0.813541
Cenps	2	Enriched	0.0484074	0.721965	0.814119
Serpina1c	2	Enriched	0.0478234	0.722314	0.814329
Olfr1229	2	Enriched	0.000811137	0.722401	0.814385
Fxr2	2	Enriched	0.145873	0.723552	0.815343
Rnase4	2	Enriched	0.0724348	0.723667	0.815387
Rbm12b2	2	Enriched	0.0952831	0.724057	0.815699
Gm2174	1	Enriched	0.0689748	0.724324	0.815958
Ripk4	2	Enriched	0.0435988	0.724458	0.816024
Gm49345	2	Enriched	0.0681363	0.724787	0.816352
Olfr397	2	Enriched	0.101585	0.72509	0.816494
Gm6169	2	Enriched	0.0027695	0.725102	0.816494
Cnksr2	2	Enriched	0.07614	0.7252	0.81652
Olfr1454	2	Enriched	0.0822976	0.725877	0.816964
Olfr272	2	Enriched	0.0686889	0.726192	0.817202
Olfr548-ps1	2	Enriched	0.0687215	0.72642	0.817383
C1galt1	2	Enriched	0.091158	0.726545	0.817481
Ccdc112	2	Enriched	0.179097	0.727104	0.817793
Timm21	2	Enriched	0.0596225	0.727124	0.817793
Olfr1191-ps1	2	Enriched	0.0924393	0.727268	0.817857
Gm20767	2	Enriched	0.0718252	0.72737	0.817857
Fshr	2	Enriched	0.0557814	0.728011	0.818365
Igkv16-104	2	Enriched	0.0346746	0.72825	0.818591
Olfr389	2	Enriched	0.0853555	0.72855	0.818843
Ankar	2	Enriched	0.0627834	0.728904	0.819114
Olfr689	2	Enriched	0.069855	0.729147	0.819345
Patl2	2	Enriched	0.121214	0.730019	0.819771
Stx17	2	Enriched	0.0681828	0.730197	0.819928
Tc2n	2	Enriched	0.0765563	0.730438	0.820112
Zfp759	2	Enriched	0.0741195	0.730474	0.820112
Spred3	2	Enriched	0.0776652	0.730629	0.820243
Gm5460	2	Enriched	0.0229128	0.730924	0.82049
Uros	2	Enriched	0.0478603	0.731545	0.821044
1700029J07Rik	2	Enriched	0.0524357	0.73157	0.821044
Smim3	2	Enriched	0.00994257	0.732726	0.821873
Olfr1484	2	Enriched	0.0330387	0.733064	0.822166
Olfr112	2	Enriched	0.0264735	0.733306	0.822342
Ccni	1	Enriched	0.142102	0.733334	0.822342
Igkv1-35	2	Enriched	0.0699231	0.733415	0.822352
Olfr1467	2	Enriched	0.0697935	0.733439	0.822352
Zfy2	2	Enriched	0.071166	0.73419	0.822875
Syt15	2	Enriched	0.0317429	0.734786	0.823405
Cldn8	2	Enriched	0.140452	0.734889	0.823405
Olfr43	2	Enriched	0.043551	0.734891	0.823405
Dse	2	Enriched	0.0545095	0.734959	0.823439
Rmnd5a	1	Enriched	0.0864568	0.73504	0.823449
Igkv4-78	2	Enriched	0.042506	0.735763	0.824041
Igkv4-50	2	Enriched	0.0118173	0.736089	0.824265
Pdk4	2	Enriched	0.0693918	0.736513	0.824625
Tnfsf4	2	Enriched	0.0432725	0.736649	0.824691
P3h1	2	Enriched	0.0631809	0.737205	0.825144
Gm4787	2	Enriched	0.0255631	0.73732	0.82523
Kcnip4	2	Enriched	0.0137445	0.737549	0.825401
Adamts19	2	Enriched	0.0467756	0.738085	0.825599
Foxa1	2	Enriched	0.0112457	0.738375	0.825685
4933402J07Rik	2	Enriched	0.0258496	0.738818	0.826077
Cdhr5	2	Enriched	0.0266105	0.738846	0.826077
Asb6	2	Enriched	0.053235	0.738927	0.826077
Sumo3	2	Enriched	0.0801037	0.739152	0.826183
Hmbox1	2	Enriched	0.0419667	0.739265	0.826253
Hlf	2	Enriched	0.0763612	0.739702	0.826485
Svopl	2	Enriched	0.0363985	0.740083	0.826697
Ighv1-26	2	Enriched	0.00393089	0.740551	0.827092
Slc18b1	2	Enriched	0.0117052	0.740689	0.827161
Ighv2-9	2	Enriched	0.0293347	0.741189	0.827506
AA986860	2	Enriched	0.0765136	0.742385	0.828585
Lamc1	2	Enriched	0.0402995	0.742529	0.828628
Klrb1a	2	Enriched	0.0505961	0.742634	0.82865
Ly96	2	Enriched	0.0631896	0.742835	0.828789
Ccer1	2	Enriched	0.032881	0.743032	0.828928
Olfr1279	2	Enriched	0.0410332	0.743041	0.828928
Olfr773	2	Enriched	0.0691305	0.743229	0.828928
Kpna4	2	Enriched	0.055011	0.743536	0.829127
Armh4	2	Enriched	0.0203387	0.74356	0.829127
Phldb2	2	Enriched	0.0689852	0.743743	0.829254
Myo1b	2	Enriched	0.040765	0.744226	0.829714
Traj57	2	Enriched	0.0381009	0.744441	0.829768
Defb41	2	Enriched	0.0584885	0.744873	0.830121
Brsk2	2	Enriched	0.0429348	0.744953	0.830167
Sprr2f	2	Enriched	0.0168492	0.745432	0.830487
Mboat7	2	Enriched	0.0325187	0.745987	0.830848
Mbl1	2	Enriched	0.0339509	0.746437	0.831038
Olfr138	2	Enriched	0.0447464	0.746464	0.831038
Pramel29	2	Enriched	0.057376	0.746837	0.831325
Plekhn1	2	Enriched	0.0505249	0.746995	0.831458
Pcdhga6	2	Enriched	0.0277491	0.74715	0.831545
Dennd1b	2	Enriched	0.0999444	0.748167	0.832416
Slc44a1	2	Enriched	0.0509441	0.748621	0.832733
Fbxw14	2	Enriched	0.0437581	0.748798	0.832823
Angptl4	2	Enriched	0.0633412	0.748923	0.832918
Tdrkh	2	Enriched	0.117628	0.748999	0.832918
Olfr1269	2	Enriched	0.00279299	0.749422	0.833175
Nlrc3	2	Enriched	0.0632108	0.749562	0.833288
Tdgf1	2	Enriched	0.0885815	0.750176	0.833683
Magohb	2	Enriched	0.0976302	0.75041	0.833887
Ppp2r5c	2	Enriched	0.0675544	0.750523	0.833903
Nr2f2	2	Enriched	0.0902243	0.752086	0.835235
Tpsab1	2	Enriched	0.0366841	0.75252	0.835588
Olfr259	1	Enriched	0.0897672	0.753275	0.836341
Ccn5	2	Enriched	0.0640763	0.753756	0.836746
Yipf6	2	Enriched	0.0485416	0.753974	0.836859
Olfr603	2	Enriched	0.0498046	0.754246	0.836946
Samd11	2	Enriched	0.00422702	0.754538	0.837107
Olfr611	2	Enriched	0.0269033	0.754545	0.837107
Taar7a	2	Enriched	0.0444544	0.754732	0.837241
Kcnh2	2	Enriched	0.0120171	0.755287	0.837673
Pcdh20	2	Enriched	0.0180552	0.755844	0.838033
Hspa12a	2	Enriched	0.0257959	0.755917	0.838071
Itih4	2	Enriched	0.043492	0.756126	0.838216
Serpinb9g	2	Enriched	0.00333951	0.756324	0.838358
Far1	2	Enriched	0.0278892	0.756331	0.838358
Zfand5	2	Enriched	0.0491448	0.757101	0.838911
Cypt14	2	Enriched	0.0804031	0.757656	0.839353
Srm	2	Enriched	0.008861	0.758032	0.839599
4933421I07Rik	2	Enriched	0.031122	0.758505	0.840036
Smyd1	2	Enriched	0.0788813	0.758869	0.840268
1700025B11Rik	2	Enriched	0.0628825	0.75899	0.840273
Pfn3	2	Enriched	0.0371121	0.759577	0.840708
Cxcr4	2	Enriched	0.0511692	0.759846	0.840876
Irf6	2	Enriched	0.0545095	0.759944	0.840901
Bdnf	2	Enriched	0.0415079	0.759984	0.840901
Gpr62	2	Enriched	0.0309009	0.760103	0.840989
Fam43a	2	Enriched	0.0404436	0.760288	0.841045
Krtap5-5	2	Enriched	0.0224441	0.760348	0.841045
Speer4b	2	Enriched	0.0227515	0.760792	0.841407
Gm47969	2	Enriched	0.0342348	0.761367	0.841755
Gm7138	1	Enriched	0.0341329	0.761569	0.84188
Olfr49	2	Enriched	0.0326864	0.761948	0.842213
Prokr2	2	Enriched	0.0226629	0.762202	0.842346
Eef1akmt1	2	Enriched	0.0303167	0.762536	0.842506
Rhox6	2	Enriched	0.152045	0.762564	0.842506
C1ql3	2	Enriched	0.0266206	0.763116	0.84303
Golt1a	2	Enriched	0.0652407	0.763407	0.843265
Npnt	2	Enriched	0.0226589	0.763703	0.843506
Lpar6	2	Enriched	0.0192574	0.76425	0.844025
Olfr539	2	Enriched	0.0604809	0.764461	0.844134
Slc16a7	2	Enriched	0.0776288	0.764589	0.844183
Sumo1	1	Enriched	0.102568	0.7649	0.844354
Vmn1r24	2	Enriched	0.033964	0.765157	0.844509
Gm5127	2	Enriched	0.0315262	0.765313	0.844527
Tmem179	2	Enriched	0.0565101	0.765847	0.844971
Snx19	2	Enriched	0.0557721	0.76659	0.84566
Iglj2	2	Enriched	0.0277217	0.767011	0.845882
Chd5	2	Enriched	0.0429858	0.767117	0.845939
Zfp53	2	Enriched	0.0687319	0.767178	0.845963
Septin6	2	Enriched	0.070266	0.768644	0.847073
Il4ra	2	Enriched	0.0301457	0.768702	0.847083
Smoc1	2	Enriched	0.0374482	0.769191	0.847414
Pcdhb20	2	Enriched	0.0589802	0.769813	0.847875
Cdo1	2	Enriched	0.0203739	0.769862	0.847886
Mkln1	2	Enriched	0.0407399	0.770138	0.848052
Ms4a13	2	Enriched	0.0332866	0.770711	0.848569
Serpini1	1	Enriched	0.0585791	0.770717	0.848569
Olfr693	2	Enriched	0.0379428	0.771135	0.848942
Olfr376	2	Enriched	0.0370354	0.771401	0.849087
Dnal1	2	Enriched	0.105585	0.772003	0.849539
Igkv8-16	2	Enriched	0.051689	0.772411	0.849872
Traj12	2	Enriched	0.0128054	0.772652	0.850051
4930522H14Rik	2	Enriched	0.0943239	0.773088	0.8504
Hgf	2	Enriched	0.0444116	0.773273	0.850561
Stx3	2	Enriched	0.0345105	0.7735	0.850724
Lpin2	2	Enriched	0.00014421	0.773817	0.85103
Zfp944	2	Enriched	0.0772828	0.774228	0.851376
Gm6358	2	Enriched	0.0541911	0.77425	0.851376
Utp14b	2	Enriched	0.052464	0.774811	0.851733
Ighv14-1	2	Enriched	0.0328407	0.774852	0.851735
Ms4a6c	2	Enriched	0.0328108	0.775397	0.852204
Nfkbia	2	Enriched	0.0581447	0.775612	0.852354
Gm21671	2	Enriched	0.0251158	0.776521	0.853179
Gpc6	2	Enriched	0.0228462	0.776818	0.853308
Slc35d1	2	Enriched	0.0277249	0.776957	0.853308
Ighv1-74	2	Enriched	0.00445481	0.776965	0.853308
Nr1i2	2	Enriched	0.0244572	0.777126	0.853411
Gm21874	2	Enriched	0.0340345	0.777271	0.853441
Elf3	2	Enriched	0.0523668	0.777529	0.85368
Skint9	1	Enriched	0.0292728	0.777978	0.854035
Igkv3-9	2	Enriched	0.0610631	0.778009	0.854035
Postn	2	Enriched	0.0463297	0.778124	0.854118
Gria4	2	Enriched	0.0503351	0.778487	0.854429
Olfr920	1	Enriched	0.0609676	0.778992	0.854767
Plxdc1	2	Enriched	0.0215208	0.779165	0.85487
Npcd	2	Enriched	0.0190925	0.780011	0.855581
Htr3b	2	Enriched	0.0405403	0.780138	0.855591
Ribc1	2	Enriched	0.0583287	0.780396	0.855787
Cd5	2	Enriched	0.0510039	0.780699	0.856076
Yipf5	2	Enriched	0.0340157	0.781152	0.856442
Sigmar1	2	Enriched	0.0315791	0.781343	0.856608
St8sia2	2	Enriched	0.0702566	0.781594	0.856806
Hp1bp3	2	Enriched	0.0835625	0.781721	0.856806
Bphl	2	Enriched	0.0324158	0.782265	0.857272
Crip2	2	Enriched	0.058161	0.782493	0.857478
Zkscan6	2	Enriched	0.0404545	0.782703	0.857578
Raver1	2	Enriched	0.0809073	0.78275	0.857579
Zfp518a	2	Enriched	0.00321611	0.783189	0.857937
Thpo	2	Enriched	0.0236295	0.783387	0.858008
Nhlh1	2	Enriched	0.0463852	0.783442	0.858008
Olfr553	2	Enriched	0.0193602	0.783452	0.858008
Apba1	2	Enriched	0.0348204	0.783506	0.858024
Gm6482	2	Enriched	0.0548521	0.784267	0.858579
Ulk4	2	Enriched	0.0463621	0.784786	0.859034
Fcrlb	2	Enriched	0.0428319	0.784832	0.859042
Mtmr2	2	Enriched	0.02613	0.784899	0.859048
Sntg2	2	Enriched	0.0754577	0.785135	0.8592
Olfr728	2	Enriched	0.0390187	0.785305	0.859298
Anxa1	2	Enriched	0.0299207	0.78541	0.85937
Igkv13-85	2	Enriched	0.0270675	0.785672	0.859548
Olfr111	2	Enriched	0.0649542	0.785717	0.859548
Fgfrl1	2	Enriched	0.0409835	0.785961	0.859741
Rspo1	2	Enriched	0.0407855	0.786028	0.859741
Spata13	2	Enriched	0.0716806	0.786317	0.859949
Phc1	2	Enriched	0.0558798	0.786356	0.859949
Ece1	2	Enriched	0.0490692	0.786507	0.860048
Kalrn	2	Enriched	0.0185499	0.786612	0.860076
Gm20449	2	Enriched	0.0385992	0.787262	0.860439
Spats2l	2	Enriched	0.0500182	0.787338	0.860479
Mgmt	2	Enriched	0.0410423	0.787454	0.860562
Olfr1306	2	Enriched	0.0686838	0.787619	0.860699
Ift57	2	Enriched	0.149848	0.78769	0.860733
Abcc5	2	Enriched	0.0248699	0.787729	0.860733
Cmss1	2	Enriched	0.010026	0.787885	0.860816
Zic4	2	Enriched	0.0438957	0.788011	0.860911
Dele1	2	Enriched	0.00625154	0.788366	0.86117
Map10	2	Enriched	0.0971831	0.788376	0.86117
Cfd	2	Enriched	0.0319193	0.789009	0.861729
Fads1	2	Enriched	0.0385676	0.78907	0.861729
Olfr177	2	Enriched	0.0221618	0.78918	0.861796
Layn	2	Enriched	0.0444462	0.790438	0.862709
Araf	2	Enriched	0.0396074	0.790454	0.862709
Slc22a14	2	Enriched	0.0269176	0.790503	0.862718
Lonrf1	2	Enriched	0.0353238	0.791317	0.863309
Gm6034	2	Enriched	0.059373	0.791495	0.863433
Tap1	2	Enriched	0.0321963	0.791517	0.863433
Ism1	2	Enriched	0.0130641	0.792254	0.864015
Pcdha3	2	Enriched	0.0217069	0.793665	0.865253
Unc79	2	Enriched	0.0356682	0.793739	0.86529
Rab5a	2	Enriched	0.0456341	0.794037	0.865485
Gm45785	2	Enriched	0.0521996	0.794201	0.865576
Galnt13	2	Enriched	0.0315116	0.794675	0.866049
Dusp23	2	Enriched	0.0301383	0.794758	0.866096
Gm42543	2	Enriched	0.0108394	0.795465	0.866604
Pwwp4a	1	Enriched	0.0817772	0.797274	0.868138
Stambpl1	2	Enriched	0.0201244	0.79757	0.868383
Ifit3	2	Enriched	0.0324122	0.798013	0.868768
Gm20834	2	Enriched	0.0667401	0.798155	0.868775
Vmn2r94	2	Enriched	0.0403352	0.798176	0.868775
Zfp729a	2	Enriched	0.0671616	0.798383	0.868909
Zfp362	2	Enriched	0.0365157	0.798449	0.868937
Gm11937	2	Enriched	0.00779838	0.799033	0.869266
Sox7	2	Enriched	0.0786729	0.800361	0.870362
Tlnrd1	2	Enriched	0.0167975	0.800792	0.870656
Cyp2c55	1	Enriched	0.0283622	0.800842	0.870666
Zhx3	2	Enriched	0.00260442	0.801096	0.870811
Hgsnat	2	Enriched	0.0438976	0.801149	0.870825
Gm36176	2	Enriched	0.0438785	0.801863	0.871469
Zfp750	2	Enriched	0.078558	0.80242	0.8719
Abcg2	2	Enriched	0.0461739	0.804055	0.873221
Osbp2	2	Enriched	0.00621849	0.804507	0.873603
Gm2888	2	Enriched	0.040126	0.804654	0.873698
Moap1	2	Enriched	0.0365046	0.80472	0.873698
Lrrc15	2	Enriched	0.0340482	0.805306	0.874158
Igf1	2	Enriched	0.0414363	0.80558	0.874236
Gpr156	2	Enriched	0.0429543	0.805892	0.874429
Ecel1	2	Enriched	0.0313131	0.80596	0.874429
Gm20489	2	Enriched	0.00901914	0.80624	0.874614
Cacng6	2	Enriched	0.00516409	0.806251	0.874614
Gm3252	2	Enriched	0.0267887	0.806502	0.874687
Klk6	2	Enriched	0.0523154	0.807232	0.875138
Cblif	2	Enriched	0.033538	0.807244	0.875138
Gm10490	2	Enriched	0.0270044	0.80726	0.875138
Zmym6	2	Enriched	0.0373864	0.807421	0.875252
Sh3pxd2a	2	Enriched	0.0357675	0.808029	0.875753
Fbxl3	2	Enriched	0.0374237	0.808203	0.875792
Olfr853	2	Enriched	0.0420461	0.808227	0.875792
Traj32	2	Enriched	0.0328485	0.808474	0.875927
Lox	2	Enriched	0.0311007	0.80884	0.876105
Kcnj6	2	Enriched	0.0272315	0.809094	0.87632
Itgb2l	2	Enriched	0.0325452	0.809446	0.876586
Calb1	2	Enriched	0.133551	0.809913	0.87696
Pcmtd1	2	Enriched	0.0214027	0.810275	0.877264
Sh3yl1	2	Enriched	0.0427893	0.810575	0.877458
Pms1	2	Enriched	0.0373028	0.81097	0.877753
4930596D02Rik	2	Enriched	0.0552699	0.811552	0.878251
Exph5	2	Enriched	0.0228159	0.811859	0.878436
Rgsl1	2	Enriched	0.0806735	0.811868	0.878436
Tent5b	2	Enriched	0.0224763	0.811885	0.878436
Traj34	2	Enriched	0.0379058	0.811954	0.878467
Fgf4	2	Enriched	0.0340602	0.81214	0.878537
Shcbp1l	2	Enriched	0.0115045	0.8122	0.878537
Fbxw25	2	Enriched	0.00478427	0.812256	0.878537
Sdr39u1	2	Enriched	0.0299303	0.81268	0.878682
Sp8	2	Enriched	0.0396431	0.813718	0.879672
Galntl6	2	Enriched	0.0385561	0.813882	0.879805
[truncated: 19,696 more rows]

## Sheet: geneStats_T3_vs_T0
id	NBarcodes	Direction	LogFC	PValue	FDR
Nf1	2	Enriched	4.28248	5.88763e-09	4.19739e-05
Srsf5	2	Enriched	2.40642	6.92662e-09	4.19739e-05
Pten	2	Enriched	2.50777	7.75607e-09	4.19739e-05
Gzf1	2	Enriched	4.26864	1.14823e-08	4.53763e-05
Slc10a7	2	Enriched	4.12422	1.86717e-08	5.05233e-05
Ube2d3	2	Enriched	2.14273	2.79146e-08	6.0388e-05
Slc37a3	2	Enriched	2.82385	3.97502e-08	7.17061e-05
Elof1	2	Enriched	1.73942	4.40561e-08	7.33601e-05
Spred1	2	Enriched	2.01338	8.67391e-08	0.000113579
Traf3	2	Enriched	2.12258	1.24979e-07	0.000139758
2510039O18Rik	2	Enriched	1.81158	1.70243e-07	0.000149187
Stk40	2	Enriched	1.94626	2.04922e-07	0.000158426
Lztr1	2	Enriched	1.84127	3.26158e-07	0.000164066
Nf2	2	Enriched	2.54326	3.87973e-07	0.000174968
Irf9	2	Enriched	1.0693	4.70364e-07	0.000192113
Stk24	2	Enriched	1.54205	1.83916e-06	0.000304069
Fryl	2	Enriched	1.84614	2.71393e-06	0.00034156
Spred2	2	Enriched	1.17747	3.85781e-06	0.000379594
Eif4g2	2	Enriched	2.08939	5.75664e-06	0.000432006
Slc39a9	2	Enriched	0.714317	6.60965e-06	0.000461351
Cop1	2	Enriched	2.37884	7.14855e-06	0.000479649
Slc35a1	2	Enriched	1.89604	1.08239e-05	0.000579963
Prdm5	2	Enriched	0.781683	1.85865e-05	0.000790277
Spen	2	Enriched	0.674884	2.01308e-05	0.000817569
Pdcd10	2	Enriched	1.70481	2.38841e-05	0.000888884
Ifnar2	2	Enriched	0.891361	2.41496e-05	0.000893617
Golgb1	2	Enriched	1.0629	2.7829e-05	0.000956141
Rnf146	2	Enriched	1.97932	3.27659e-05	0.00104229
Slc38a10	2	Enriched	1.11727	3.44088e-05	0.00106255
Cbl	2	Enriched	1.26956	3.68543e-05	0.00110191
Det1	2	Enriched	1.19671	3.83211e-05	0.00112404
Slc41a2	2	Enriched	1.26082	4.19751e-05	0.00118518
Nsd2	2	Enriched	1.07892	7.10062e-05	0.00158199
E2f8	2	Enriched	0.645575	7.35941e-05	0.00161407
Taok1	2	Enriched	1.50519	8.12912e-05	0.00170515
Gm44505	2	Enriched	0.571989	9.59474e-05	0.00188132
Zfp469	2	Enriched	0.676172	0.000105579	0.00198199
Qrich1	2	Enriched	0.948347	0.000109998	0.00202995
Lats2	2	Enriched	0.805614	0.000111377	0.00203975
Prrc2a	2	Enriched	0.97542	0.000113992	0.00206862
Mob2	2	Enriched	0.52736	0.000131218	0.00225435
Spry2	2	Enriched	0.89057	0.000192117	0.00283998
Fus	2	Enriched	1.51983	0.000200992	0.0028995
Ifnar1	2	Enriched	0.717215	0.000230162	0.00311006
Trip12	2	Enriched	1.01666	0.000233758	0.00314491
Nono	2	Enriched	1.02932	0.000239973	0.00319341
Pitpnb	2	Enriched	0.84596	0.000253429	0.0033058
Olfr16	2	Enriched	0.330642	0.000293992	0.00360562
Keap1	2	Enriched	1.4194	0.000419433	0.00443117
Bcor	2	Enriched	1.01485	0.000497268	0.00495973
Spry4	2	Enriched	0.700926	0.000544658	0.00522847
Ctdspl2	2	Enriched	1.44027	0.000570197	0.00538763
Eif3h	2	Enriched	1.92838	0.000571082	0.00539363
Frmd6	2	Enriched	0.908179	0.000592907	0.00552979
Mmab	2	Enriched	0.687739	0.00070646	0.00621404
Stx16	2	Enriched	0.795681	0.000756787	0.00652936
Cmas	2	Enriched	0.723476	0.000870137	0.00717283
Dhx29	2	Enriched	1.17884	0.00104616	0.00817008
Vti1a	2	Enriched	0.546591	0.00157841	0.0108988
Ccnyl1	2	Enriched	0.279388	0.00163688	0.0111602
Plekhh3	2	Enriched	0.401133	0.00166706	0.0112983
Plekha3	2	Enriched	0.55739	0.00167659	0.011355
Cdkn2a	2	Enriched	0.6847	0.00176392	0.0117704
Tmem241	2	Enriched	0.741559	0.00177791	0.0118419
Olfr322	2	Enriched	0.417422	0.00180202	0.0119694
Hnrnpa0	2	Enriched	0.393304	0.00216262	0.0134989
Traf2	2	Enriched	0.445497	0.00219313	0.0136187
Plxna1	2	Enriched	0.572848	0.00219792	0.0136367
Tmem222	2	Enriched	0.717018	0.00225165	0.01387
Wwp2	2	Enriched	0.524244	0.0022631	0.0139016
Stat1	2	Enriched	0.861236	0.00232937	0.014172
Nav1	2	Enriched	0.326089	0.00233425	0.0141817
Kirrel	2	Enriched	0.845373	0.00259744	0.0152666
Pafah1b3	2	Enriched	0.483033	0.00265119	0.0154983
Tmem127	2	Enriched	0.382628	0.00268987	0.0156232
Aplp2	2	Enriched	0.490562	0.0028435	0.0161851
Ap3m1	2	Enriched	0.517234	0.00287268	0.0163129
Klf3	2	Enriched	0.704391	0.00287463	0.0163154
Kdm1a	2	Enriched	0.925195	0.00290451	0.0164204
Cand1	2	Enriched	0.919552	0.00291097	0.0164484
Susd6	2	Enriched	0.457441	0.0030371	0.0169925
Cul3	2	Enriched	0.707576	0.00310673	0.0172661
Zc3h4	2	Enriched	0.611917	0.00349227	0.0188381
Stat2	2	Enriched	0.98397	0.00358736	0.0191837
Susd4	2	Enriched	0.236821	0.00358852	0.0191851
Nfat5	2	Enriched	1.17875	0.00362659	0.0193048
Olfr781	2	Enriched	0.449787	0.00371547	0.0196455
Birc2	2	Enriched	0.726787	0.00474998	0.0232263
Gm49361	1	Enriched	1.02374	0.00514784	0.0245723
Cracdl	2	Enriched	0.272408	0.00521898	0.0248169
Mylip	2	Enriched	0.574684	0.00564185	0.0262196
Ndfip1	2	Enriched	0.534784	0.00587407	0.026917
Ccdc186	2	Enriched	0.68357	0.00599283	0.027265
Desi2	2	Enriched	0.457075	0.00600338	0.0273015
Tsc22d2	2	Enriched	0.51549	0.00603162	0.0274012
Rbl1	2	Enriched	0.454785	0.00609066	0.0275825
Scaf4	2	Enriched	0.444927	0.00623785	0.0280696
Olfr1212	2	Enriched	0.376247	0.00629979	0.028246
Neil2	2	Enriched	0.655084	0.0067298	0.0295611
Gm5269	2	Enriched	0.939274	0.00708466	0.0307276
Otub1	2	Enriched	0.328821	0.00721078	0.0310878
Dot1l	2	Enriched	0.422391	0.00727372	0.0312624
Nek7	2	Enriched	0.415784	0.00729132	0.031297
Srsf6	2	Enriched	1.03423	0.00729255	0.031297
Gm17416	2	Enriched	0.147017	0.00736931	0.0315575
Stx6	2	Enriched	0.845365	0.00762678	0.0323466
Vmn1r68	2	Enriched	0.186277	0.00787372	0.0331342
Fam234b	2	Enriched	0.811219	0.00796564	0.0334255
Hmgb1	2	Enriched	0.6586	0.00807708	0.0337212
Trav5-4	2	Enriched	0.610086	0.00818812	0.0340535
Calm5	2	Enriched	0.318939	0.00839435	0.034678
Socs5	2	Enriched	0.34983	0.00868515	0.03552
Cab39	2	Enriched	1.34762	0.00917601	0.0369687
Erc1	2	Enriched	0.661947	0.00938235	0.0376111
Ap3b1	2	Enriched	0.60513	0.00948092	0.0379149
Hnrnpa3	2	Enriched	0.685032	0.00959247	0.0381706
Gsk3b	2	Enriched	0.490335	0.00968698	0.0384831
Rhbdf2	2	Enriched	0.295095	0.00982849	0.0388529
Cd81	2	Enriched	0.3497	0.0101656	0.0397981
Gm11020	2	Enriched	0.283909	0.0102099	0.0399156
Olfr97	2	Enriched	0.406585	0.0103171	0.0402188
Spry1	2	Enriched	0.308287	0.0105986	0.0409768
Zfp516	2	Enriched	0.579477	0.011277	0.0426547
Olfr747	2	Enriched	0.336053	0.0113273	0.0427702
Ube2m	2	Enriched	0.732875	0.0120687	0.0447808
Unc50	2	Enriched	0.625023	0.0124508	0.0457382
Gm21394	1	Enriched	0.907422	0.0125854	0.0460976
Amotl2	2	Enriched	0.273569	0.0126344	0.0462285
Tmprss11e	2	Enriched	0.249604	0.0134353	0.0481752
Cxcl2	2	Enriched	0.393914	0.0138234	0.0491598
Nfkb2	2	Enriched	0.282924	0.014532	0.0509761
Cited2	2	Enriched	0.408146	0.0146903	0.0513426
Fibp	2	Enriched	0.327317	0.0149811	0.0520872
Fam151b	2	Enriched	0.685417	0.0154449	0.0531959
Snd1	2	Enriched	0.472277	0.0154798	0.0532736
Atf3	2	Enriched	0.278602	0.0155971	0.0535495
Gm11487	2	Enriched	0.393315	0.0159729	0.0544427
Gm7030	1	Enriched	0.705213	0.0160019	0.0545158
H4c12	2	Enriched	0.245401	0.0160386	0.0545978
Phf20	2	Enriched	0.20674	0.0161361	0.0548248
Col1a1	2	Enriched	0.322002	0.016353	0.0553979
9930012K11Rik	2	Enriched	0.217513	0.0165003	0.0557815
Arfgef1	2	Enriched	0.65297	0.0170987	0.057112
Hnrnpa2b1	2	Enriched	0.394732	0.0171862	0.0573162
Inip	2	Enriched	0.481514	0.017288	0.0575566
Ro60	2	Enriched	0.257142	0.0175554	0.0581028
Mnt	2	Enriched	0.570095	0.0176263	0.0582535
St3gal5	2	Enriched	0.571577	0.0184898	0.060242
Olfr1418	2	Enriched	0.335353	0.0186193	0.0605366
Gm20721	1	Enriched	0.513649	0.0187111	0.0607255
Svs6	2	Enriched	0.500945	0.0189228	0.061284
Elovl2	2	Enriched	0.346087	0.0200139	0.0637119
Nectin4	2	Enriched	0.343901	0.02131	0.066787
Mcts1	2	Enriched	0.437579	0.0226917	0.0696344
Foxl2	2	Enriched	0.432876	0.0235335	0.0713287
Sting1	2	Enriched	0.361355	0.0238275	0.0719178
Txndc17	2	Enriched	0.385463	0.0244956	0.0732804
Pcdhgb6	2	Enriched	0.470284	0.0255952	0.0757222
Smap1	2	Enriched	0.339922	0.0262902	0.077083
Rgs4	2	Enriched	0.418743	0.0265347	0.0775478
Olfr1358	2	Enriched	0.279748	0.0276579	0.0799133
Tshz1	2	Enriched	0.336898	0.0279417	0.0804968
Ccl17	2	Enriched	0.368285	0.0280399	0.0806403
Zfp459	2	Enriched	0.583585	0.0283403	0.0812558
Nr2c2	2	Enriched	0.554067	0.028441	0.0814154
Adipoq	2	Enriched	0.680401	0.0287568	0.0820264
Vmn2r52	1	Enriched	0.475458	0.029269	0.0829302
Rcor2	2	Enriched	0.237365	0.0304986	0.0853638
Zfp184	2	Enriched	0.477683	0.0306507	0.0856455
Dennd5b	2	Enriched	0.355108	0.0311143	0.0865164
Naip6	2	Enriched	0.366461	0.0314106	0.0870053
Olfr1404	2	Enriched	0.343209	0.0314281	0.0870424
Anks6	2	Enriched	0.337173	0.0318735	0.0878742
Isl1	2	Enriched	0.401599	0.0332503	0.0905029
Rubcn	2	Enriched	0.191025	0.0333909	0.0907373
Aox3	2	Enriched	0.570325	0.0335283	0.0909964
Rprd2	1	Enriched	0.502594	0.0353964	0.0945725
Taar9	2	Enriched	0.241806	0.0359472	0.0955886
A530064D06Rik	2	Enriched	0.178169	0.0359957	0.0956729
Alkal1	2	Enriched	0.40188	0.0365498	0.0966284
Olfr1129	2	Enriched	0.243349	0.0372203	0.097792
Lpcat1	2	Enriched	0.30568	0.0392252	0.101169
Kdm2b	2	Enriched	0.47752	0.0393753	0.101532
Pdk4	2	Enriched	0.313718	0.039969	0.102633
Gm11116	2	Enriched	0.510168	0.0402131	0.103115
Mpc1	2	Enriched	0.220395	0.0403191	0.103337
Ccar2	2	Enriched	0.222265	0.0408254	0.104237
Olfr127	2	Enriched	0.431106	0.0422926	0.106877
Scamp5	2	Enriched	0.322851	0.04357	0.109023
Pdzd8	2	Enriched	0.659395	0.0451281	0.111792
Gm11568	2	Enriched	0.193232	0.0452092	0.111893
Oga	2	Enriched	0.332022	0.0456353	0.112642
Gm19426	2	Enriched	0.242267	0.0459364	0.113196
Traj20	2	Enriched	0.39037	0.0466228	0.114453
Olfr1468-ps1	2	Enriched	0.418053	0.046964	0.114977
Ucp3	2	Enriched	0.235704	0.0471614	0.11533
Gskip	2	Enriched	0.332664	0.0478817	0.116539
Kif13b	2	Enriched	0.714169	0.048013	0.116766
Tcf21	2	Enriched	0.367883	0.0492329	0.118807
Hspa1b	2	Enriched	0.318549	0.050484	0.120876
Slc25a15	2	Enriched	0.28224	0.0506792	0.121248
Flcn	2	Enriched	0.384203	0.0509319	0.121664
Ifitm3	2	Enriched	0.128248	0.0514611	0.122402
Ier5	2	Enriched	0.212414	0.051604	0.122688
Csta3	2	Enriched	0.212025	0.0522224	0.123534
Tmem131	2	Enriched	0.459513	0.0524293	0.123834
Ugt1a9	2	Enriched	0.511114	0.0534856	0.125534
Gm16506	2	Enriched	0.178726	0.0534978	0.125549
Mid1	2	Enriched	0.363577	0.0536909	0.125847
Bcl2l11	2	Enriched	0.393848	0.0538655	0.126084
Hpgd	2	Enriched	0.302351	0.0538904	0.126129
Dlc1	2	Enriched	0.481987	0.0544287	0.127009
Hexim1	2	Enriched	0.179113	0.0546021	0.127217
Kmt2e	2	Enriched	0.386464	0.0554828	0.12877
Rrbp1	2	Enriched	0.279939	0.0556752	0.129023
Phf3	2	Enriched	0.261478	0.0558341	0.129278
Krtap6-2	2	Enriched	0.2513	0.0561425	0.129814
Trib2	2	Enriched	0.75694	0.056772	0.130859
Slc25a31	2	Enriched	0.382515	0.056834	0.130961
Sap30	2	Enriched	0.590779	0.057571	0.132059
Selenbp2	2	Enriched	0.209101	0.0576563	0.132148
Pllp	2	Enriched	0.168868	0.0576994	0.132186
Casp6	2	Enriched	0.363392	0.0581284	0.132831
Tmf1	2	Enriched	0.207377	0.058606	0.133558
Oosp3	2	Enriched	0.488337	0.0587916	0.13388
Scgb2a2	2	Enriched	0.34215	0.0598428	0.135546
Tbc1d23	2	Enriched	0.41499	0.0599014	0.135665
Arl15	2	Enriched	0.325881	0.0620919	0.139161
Armcx3	2	Enriched	0.347917	0.062367	0.139601
Naa38	2	Enriched	0.365974	0.0633586	0.14106
Sox4	2	Enriched	0.269301	0.0637608	0.141707
Erp44	2	Enriched	0.270749	0.0643184	0.142581
Gm17651	2	Enriched	0.471012	0.0647478	0.143262
Sprn	2	Enriched	0.117991	0.064876	0.14345
1700001L19Rik	1	Enriched	0.302793	0.0650227	0.143671
Trbj2-5	2	Enriched	0.336226	0.065516	0.144416
Slc20a2	2	Enriched	0.390138	0.0667003	0.146173
Dgkd	2	Enriched	0.202222	0.0673159	0.147238
Srsf4	2	Enriched	0.094618	0.0677554	0.147972
Ssxb5	1	Enriched	0.562994	0.0686006	0.149081
Itgb8	2	Enriched	0.31157	0.0691211	0.149926
Car5b	2	Enriched	0.298747	0.0697302	0.150734
Myof	2	Enriched	0.451951	0.0701052	0.151288
Cnnm3	2	Enriched	0.178265	0.0711888	0.152948
Vmn1r58	2	Enriched	0.253964	0.0725276	0.155108
Rgs16	2	Enriched	0.228063	0.073052	0.15586
Defa26	2	Enriched	0.23366	0.0738028	0.156982
Gm10775	2	Enriched	0.363392	0.0740041	0.157333
Lman1	1	Enriched	0.495466	0.0746422	0.158177
Adam19	2	Enriched	0.221885	0.0750782	0.158883
Sval1	2	Enriched	0.331793	0.0750956	0.158889
Ap3d1	2	Enriched	0.355694	0.0751257	0.158937
Fnip1	2	Enriched	0.369529	0.0752599	0.159128
Gm47995	2	Enriched	0.158885	0.07652	0.161006
Macrod2	2	Enriched	0.317461	0.0776059	0.162698
Olfr726	2	Enriched	0.164264	0.0779495	0.163236
Tdrd3	2	Enriched	0.383276	0.0790199	0.164936
Nktr	2	Enriched	0.261979	0.0799711	0.166359
Flacc1	2	Enriched	0.240904	0.0804459	0.166978
Pcgf1	2	Enriched	0.595557	0.08057	0.167107
Olfr1224-ps1	2	Enriched	0.351626	0.0816687	0.168706
Sdr39u1	2	Enriched	0.282638	0.0822873	0.169567
Zfp853	2	Enriched	0.214394	0.0829629	0.170437
Uhrf1bp1l	2	Enriched	0.406813	0.0831059	0.170582
Zfp521	2	Enriched	0.405401	0.0833776	0.170928
Mb	2	Enriched	0.315647	0.0849561	0.173119
4933428M09Rik	2	Enriched	0.591282	0.0851795	0.173399
Olfr46	2	Enriched	0.294429	0.0858603	0.174405
Yif1b	2	Enriched	0.333183	0.0879807	0.177412
Nme7	2	Enriched	0.502913	0.0882376	0.177665
Adtrp	2	Enriched	0.372058	0.0890311	0.178864
Sp140	2	Enriched	0.213239	0.0900317	0.180372
Olfr1085	2	Enriched	0.447601	0.0905905	0.181139
Lancl1	2	Enriched	0.475037	0.0907924	0.181385
Sh2d4b	2	Enriched	0.235026	0.092076	0.18317
Arhgap31	2	Enriched	0.290255	0.0922196	0.18335
Gm47791	2	Enriched	0.296289	0.0932029	0.18464
Rce1	2	Enriched	0.298561	0.0941335	0.18599
Ythdf2	2	Enriched	0.349767	0.0944519	0.186432
Npc1	2	Enriched	0.0859073	0.0956306	0.188124
Atraid	2	Enriched	0.373575	0.0957844	0.188324
Cd86	2	Enriched	0.111988	0.0972252	0.190292
Ube2q1	2	Enriched	0.231824	0.0977896	0.191034
Anks3	2	Enriched	0.487927	0.099072	0.192843
Hand1	2	Enriched	0.210488	0.0991062	0.192875
Arhgap15	2	Enriched	0.282564	0.0993613	0.193233
Pramel16	2	Enriched	0.243907	0.100806	0.195253
Gm11595	2	Enriched	0.263462	0.102233	0.197141
Gm10542	1	Enriched	0.512969	0.102369	0.197357
Vmn2r63	2	Enriched	0.298116	0.102735	0.197908
Lrp10	2	Enriched	0.172171	0.102875	0.198141
S1pr1	2	Enriched	0.336417	0.10331	0.198662
Aig1	2	Enriched	0.301715	0.104304	0.200059
Tmem170b	2	Enriched	0.20876	0.104995	0.200975
Tmprss3	2	Enriched	0.16037	0.105385	0.201579
Plaat3	2	Enriched	0.373865	0.106331	0.202875
Zfp142	2	Enriched	0.197844	0.108355	0.205553
Rbpj	2	Enriched	0.226264	0.108773	0.206075
Pcdhb18	2	Enriched	0.327437	0.108811	0.206111
H2-T22	2	Enriched	0.249856	0.108893	0.206213
Gm4559	2	Enriched	0.196387	0.108932	0.206269
Trim33	2	Enriched	0.413537	0.109212	0.206616
Gm20481	1	Enriched	0.158834	0.109306	0.206741
Olfr1261	2	Enriched	0.415983	0.109684	0.207274
Cntn5	2	Enriched	0.279272	0.109772	0.207424
Vav3	2	Enriched	0.334512	0.109918	0.207625
Asprv1	2	Enriched	0.311775	0.109966	0.20768
2310034C09Rik	2	Enriched	0.442996	0.110417	0.208226
Gm11569	2	Enriched	0.117668	0.110499	0.208361
Ccdc13	2	Enriched	0.202805	0.111069	0.208957
Gm38666	2	Enriched	0.255379	0.111333	0.209328
C1ql3	2	Enriched	0.23655	0.111858	0.210008
Ube2w	2	Enriched	0.335594	0.113552	0.211979
Mettl18	2	Enriched	0.492513	0.11369	0.212109
Magi1	2	Enriched	0.313144	0.113832	0.212314
Qsox1	2	Enriched	0.131338	0.113882	0.212353
Gm7544	2	Enriched	0.21263	0.114047	0.21257
Ighv1-77	2	Enriched	0.139703	0.114398	0.213077
Spryd7	2	Enriched	0.453717	0.114922	0.21374
Ppfia1	2	Enriched	0.248246	0.115329	0.214191
Riok3	2	Enriched	0.315092	0.115416	0.214236
Krtap6-1	2	Enriched	0.390028	0.115817	0.214777
Ocel1	2	Enriched	0.186857	0.116444	0.215367
Usp54	2	Enriched	0.441552	0.116822	0.215918
A730071L15Rik	2	Enriched	0.291394	0.11697	0.216063
Cd200r1	2	Enriched	0.32694	0.117206	0.216278
Tnks2	2	Enriched	0.506846	0.118482	0.218061
H2ap	2	Enriched	0.252235	0.118607	0.218232
Hnrnpa1	2	Enriched	0.420583	0.118855	0.218595
Olfr733	2	Enriched	0.384344	0.119465	0.219363
Prkar1b	2	Enriched	0.176096	0.119532	0.21943
Epha2	2	Enriched	0.254024	0.119789	0.219707
Ephb6	2	Enriched	0.119983	0.120022	0.219938
Arhgap5	2	Enriched	0.512681	0.121605	0.222068
Pla2g2f	2	Enriched	0.225802	0.12503	0.226716
Ago4	1	Enriched	0.457773	0.125372	0.227183
V1ra8	2	Enriched	0.334001	0.125652	0.227595
Cd38	2	Enriched	0.283457	0.125798	0.227783
Olfr1225	2	Enriched	0.351348	0.125961	0.228021
Dnm1l	2	Enriched	0.417175	0.126332	0.228483
B830017H08Rik	2	Enriched	0.237377	0.126461	0.228659
Ankmy2	2	Enriched	0.39484	0.126979	0.229328
Tcp10a	2	Enriched	0.0622766	0.127201	0.229641
Rasa1	2	Enriched	0.240133	0.128686	0.231444
Sephs1	2	Enriched	0.299206	0.129203	0.232046
Iqch	2	Enriched	0.428782	0.129861	0.232823
Pcdh19	2	Enriched	0.312512	0.129961	0.232963
Gm8374	1	Enriched	0.422047	0.130023	0.233055
Slc38a6	2	Enriched	0.132744	0.131169	0.234586
Fads2	2	Enriched	0.240533	0.13137	0.234886
Traj9	2	Enriched	0.223112	0.132239	0.23605
Gpr161	2	Enriched	0.316439	0.132263	0.236066
Taar8b	2	Enriched	0.498503	0.132535	0.236383
Olfr1272	2	Enriched	0.351309	0.133649	0.237801
Ppl	2	Enriched	0.128029	0.1338	0.238012
Gpbp1	2	Enriched	0.39108	0.133922	0.238131
Zdhhc17	2	Enriched	0.377517	0.13394	0.238143
Lamp3	2	Enriched	0.363953	0.134273	0.238561
Ctla2a	2	Enriched	0.209264	0.134511	0.238807
Ctse	2	Enriched	0.165374	0.137327	0.242374
Prrc2c	2	Enriched	0.37821	0.138064	0.243238
Dusp7	2	Enriched	0.193166	0.138807	0.244091
Prss23	2	Enriched	0.219167	0.139672	0.245114
Depdc1a	2	Enriched	0.58269	0.141191	0.247018
Ear1	2	Enriched	0.36311	0.141597	0.247488
Foxc2	2	Enriched	0.107627	0.14304	0.249234
Egr1	2	Enriched	0.406475	0.144568	0.251167
S100a1	2	Enriched	0.37217	0.145036	0.25166
Matn3	2	Enriched	0.156517	0.146014	0.252699
Zfand6	2	Enriched	0.330005	0.147574	0.254611
Ftdc1	2	Enriched	0.38823	0.148188	0.25542
Ssh3	2	Enriched	0.213225	0.148381	0.255631
Olfr99	2	Enriched	0.17271	0.151036	0.258783
Npcd	2	Enriched	0.109734	0.151165	0.258985
Slc2a10	2	Enriched	0.367274	0.15163	0.259514
Fcmr	2	Enriched	0.306921	0.152293	0.260397
Col4a6	2	Enriched	0.316151	0.15239	0.26049
Etfbl	2	Enriched	0.245323	0.152398	0.26049
Dipk1c	2	Enriched	0.247425	0.153608	0.262215
Zfp808	1	Enriched	0.363159	0.154584	0.263275
Igkv8-28	2	Enriched	0.282198	0.15526	0.264016
Prcd	2	Enriched	0.570675	0.155321	0.264077
Pcdhga8	2	Enriched	0.331505	0.155352	0.26411
Zfp273	2	Enriched	0.316473	0.155615	0.264453
Fam185a	2	Enriched	0.383671	0.156271	0.265193
Acbd6	2	Enriched	0.218645	0.158184	0.267734
Ptpra	1	Enriched	0.325307	0.158189	0.267734
Krtap10-10	2	Enriched	0.31915	0.15868	0.268313
Olfr697	2	Enriched	0.280784	0.159427	0.269386
Ms4a2	2	Enriched	0.190547	0.160536	0.270606
Olfr98	2	Enriched	0.20116	0.160729	0.270784
Ncstn	2	Enriched	0.2012	0.160805	0.270891
Grpr	1	Enriched	0.180639	0.162434	0.272848
Nmnat2	2	Enriched	0.201702	0.164832	0.275722
Golga1	2	Enriched	0.195483	0.165103	0.276048
1700011L22Rik	2	Enriched	0.276175	0.165438	0.276393
Angptl1	2	Enriched	0.305567	0.166373	0.277392
Zcwpw2	2	Enriched	0.273802	0.166687	0.277838
Rcn3	2	Enriched	0.337227	0.166735	0.277897
Slc19a3	2	Enriched	0.286675	0.167313	0.278558
Zfp90	2	Enriched	0.225541	0.168048	0.27949
Olfr452	2	Enriched	0.269043	0.169554	0.281011
Mid2	2	Enriched	0.349973	0.169617	0.281011
Tas2r117	2	Enriched	0.462511	0.173502	0.285794
Vmn1r22	2	Enriched	0.183796	0.174638	0.287351
Teddm2	2	Enriched	0.203451	0.175245	0.287978
Trav16n	2	Enriched	0.161597	0.175334	0.2881
Vmn1r29	2	Enriched	0.219248	0.175748	0.288432
Atxn7l3	2	Enriched	0.196638	0.176407	0.28914
Sema6d	2	Enriched	0.365004	0.177463	0.290384
Vmn2r84	2	Enriched	0.340281	0.177764	0.290591
4931414P19Rik	2	Enriched	0.155702	0.178403	0.291199
Topors	2	Enriched	0.145657	0.178753	0.291617
Olfr1449	2	Enriched	0.140058	0.179068	0.291904
Gm28919	2	Enriched	0.272519	0.179094	0.29191
Cpne2	2	Enriched	0.185862	0.179293	0.292058
Bsph1	2	Enriched	0.347703	0.180865	0.294065
Itih2	2	Enriched	0.23648	0.181222	0.294452
Olfr1322	2	Enriched	0.165092	0.184938	0.298717
Klhl4	2	Enriched	0.344711	0.18494	0.298717
Gm17720	1	Enriched	0.475681	0.185219	0.298878
Map4k4	2	Enriched	0.161788	0.185639	0.299377
Olfr130	2	Enriched	0.151856	0.186736	0.30072
Acbd3	2	Enriched	0.210521	0.18719	0.301217
Gm12353	1	Enriched	0.41824	0.187192	0.301217
Ube2d2a	2	Enriched	0.303867	0.187198	0.301217
Igsf11	2	Enriched	0.18511	0.188757	0.303027
Ighv7-1	2	Enriched	0.211343	0.18909	0.30337
Hes5	2	Enriched	0.127722	0.189098	0.30337
Mt2	2	Enriched	0.189838	0.190245	0.304626
Slc49a4	2	Enriched	0.309495	0.191516	0.306004
Hsd3b9	2	Enriched	0.245595	0.192153	0.306797
Ighv8-8	2	Enriched	0.103694	0.193146	0.308017
Cldn14	2	Enriched	0.156294	0.193167	0.308028
Hbb-bt	2	Enriched	0.251777	0.193775	0.308761
St3gal3	2	Enriched	0.269444	0.194029	0.308993
Cmc1	1	Enriched	0.447251	0.195974	0.311244
Olfr466	1	Enriched	0.295402	0.196258	0.311603
Rasl10a	2	Enriched	0.223654	0.197224	0.312496
Igkv1-35	2	Enriched	0.319597	0.198562	0.31372
Nrn1l	2	Enriched	0.229757	0.199166	0.314376
Osr1	2	Enriched	0.127858	0.199326	0.314491
Smad3	2	Enriched	0.279406	0.200442	0.3157
Olfr138	2	Enriched	0.210765	0.200516	0.315769
Lilra6	2	Enriched	0.252648	0.20112	0.316429
Vmn2r92	2	Enriched	0.331133	0.20188	0.317331
Ighj2	2	Enriched	0.259234	0.202062	0.317511
Trav12-3	2	Enriched	0.25153	0.202156	0.317635
Tcea1	1	Enriched	0.655073	0.202183	0.317655
Klf8	2	Enriched	0.282387	0.203099	0.31855
Lpp	2	Enriched	0.268597	0.205696	0.321379
Psg26	2	Enriched	0.154149	0.206213	0.321977
C2cd2l	2	Enriched	0.193442	0.206626	0.322436
Gng7	2	Enriched	0.04811	0.209326	0.325474
Igsf9b	2	Enriched	0.310182	0.20965	0.325794
Celf4	2	Enriched	0.27497	0.210447	0.326721
Pirt	2	Enriched	0.269206	0.210784	0.326921
Wfdc9	2	Enriched	0.176885	0.211068	0.327197
Crct1	2	Enriched	0.219354	0.21144	0.327564
Olfr843	2	Enriched	0.161572	0.21224	0.328407
Gm49425	2	Enriched	0.295443	0.213271	0.329579
Ctif	2	Enriched	0.146634	0.215385	0.332034
Elk4	2	Enriched	0.290477	0.216719	0.333332
Olfr134	2	Enriched	0.0620733	0.218123	0.334849
Dynlt5	2	Enriched	0.235795	0.218768	0.335491
Lcmt1	2	Enriched	0.360403	0.21926	0.336046
Trbj1-5	2	Enriched	0.216692	0.2206	0.33767
Sytl4	1	Enriched	0.384932	0.221564	0.338882
Snx7	2	Enriched	0.132933	0.221681	0.338961
Gm43517	2	Enriched	0.12196	0.221838	0.339062
Klk1b21	2	Enriched	0.19515	0.221878	0.339075
Vmn1r179	2	Enriched	0.301556	0.222107	0.33927
Pate6	2	Enriched	0.154385	0.222778	0.33997
Clec2d	2	Enriched	0.104838	0.223391	0.340569
Lrmda	2	Enriched	0.272522	0.223898	0.34113
Fam71a	2	Enriched	0.183732	0.224951	0.342177
Ythdf1	2	Enriched	0.399407	0.225593	0.3428
Gm29735	2	Enriched	0.0977008	0.225978	0.343329
Hpse2	2	Enriched	0.20157	0.226071	0.343397
Enc1	2	Enriched	0.238016	0.227254	0.344531
Calca	2	Enriched	0.231534	0.227642	0.344865
Dpf2	2	Enriched	0.220234	0.228289	0.345464
Ly9	2	Enriched	0.266253	0.229178	0.346416
C2cd2	2	Enriched	0.245221	0.229343	0.346592
Calcb	2	Enriched	0.0924181	0.229909	0.347278
Serpinb9h	2	Enriched	0.26189	0.230736	0.348211
Cfap45	2	Enriched	0.230011	0.231768	0.349365
Olfr1437	2	Enriched	0.294853	0.232433	0.350089
Pex6	2	Enriched	0.161323	0.232709	0.350314
Stag2	2	Enriched	0.307207	0.234035	0.351708
Nanp	2	Enriched	0.396442	0.234931	0.352845
Phf12	2	Enriched	0.307041	0.235734	0.353682
B3galt2	2	Enriched	0.281698	0.236258	0.354223
Spryd3	2	Enriched	0.196584	0.23654	0.354523
1700020A23Rik	2	Enriched	0.197288	0.237137	0.355186
Foxa1	2	Enriched	0.126561	0.237483	0.355518
Ahdc1	2	Enriched	0.138759	0.238506	0.356716
Fubp3	2	Enriched	0.200595	0.238547	0.356717
Plaa	2	Enriched	0.281244	0.238898	0.357118
Foxh1	2	Enriched	0.164628	0.238934	0.357148
Trib1	2	Enriched	0.127845	0.239149	0.357423
Golim4	2	Enriched	0.222132	0.239185	0.357423
Snn	2	Enriched	0.0510914	0.23937	0.35765
Ighv7-3	2	Enriched	0.47135	0.241864	0.360374
Cdca4	2	Enriched	0.260313	0.242116	0.360682
Xxylt1	2	Enriched	0.220253	0.242872	0.361299
Olfr1462	2	Enriched	0.308997	0.243411	0.36191
Cst3	2	Enriched	0.224574	0.244351	0.362914
Trbv30	2	Enriched	0.164562	0.244811	0.363363
Nectin3	2	Enriched	0.474048	0.245056	0.363589
Zfp386	2	Enriched	0.232432	0.245516	0.364119
Olfr317	2	Enriched	0.143845	0.245846	0.364435
Brd9	2	Enriched	0.254338	0.247776	0.366717
Sfxn4	2	Enriched	0.328276	0.249179	0.368287
Zfp385b	2	Enriched	0.0812304	0.249808	0.368918
F2rl2	2	Enriched	0.264964	0.250805	0.370012
Tmem182	2	Enriched	0.28362	0.251057	0.370186
Gm21818	2	Enriched	0.147706	0.251161	0.370259
Vmn1r90	2	Enriched	0.394864	0.252796	0.372122
Gm6169	2	Enriched	0.136876	0.252803	0.372122
Vmn2r104	1	Enriched	0.261762	0.253401	0.372775
Gm45623	1	Enriched	0.196892	0.253816	0.373207
Gm1123	1	Enriched	0.348834	0.254905	0.374529
Tacc2	2	Enriched	0.153518	0.255191	0.374822
Gm49393	2	Enriched	0.141321	0.255628	0.375208
Smarcd2	2	Enriched	0.31742	0.256096	0.375641
Olfr527	2	Enriched	0.145823	0.256576	0.376142
Magea6	2	Enriched	0.315424	0.257158	0.376815
Rab9b	2	Enriched	0.334505	0.257615	0.377214
Pex3	2	Enriched	0.142591	0.258772	0.378486
Rgs13	2	Enriched	0.177622	0.259255	0.379068
Ptprj	2	Enriched	0.412302	0.261541	0.381431
Niban1	2	Enriched	0.230452	0.262148	0.382153
Lgals8	2	Enriched	0.189829	0.262863	0.38292
Map3k7cl	2	Enriched	0.163169	0.263674	0.383766
Gm42791	2	Enriched	0.199448	0.264612	0.384759
Atp13a5	2	Enriched	0.143163	0.265944	0.386065
Tsga10	2	Enriched	0.276022	0.265949	0.386065
Tmem63c	2	Enriched	0.257009	0.266195	0.386292
Mzb1	2	Enriched	0.069033	0.267222	0.38735
Trnp1	2	Enriched	0.118519	0.267607	0.387796
Tsku	2	Enriched	0.161827	0.268851	0.389104
Kmt2c	2	Enriched	0.281619	0.269662	0.38999
Gm13102	1	Enriched	0.226696	0.269737	0.390072
2310046K23Rik	2	Enriched	0.210555	0.270331	0.390645
Mfap4	2	Enriched	0.197538	0.271312	0.391618
Egr2	2	Enriched	0.197755	0.273844	0.394536
Nyap2	2	Enriched	0.301377	0.274192	0.39488
Ugt1a6b	2	Enriched	0.251537	0.275524	0.396376
Tril	2	Enriched	0.193613	0.275724	0.396626
Alox5	2	Enriched	0.250328	0.276506	0.397418
Kcnj2	2	Enriched	0.189411	0.276738	0.397716
Zfp799	2	Enriched	0.14583	0.277864	0.398952
Olfr785	1	Enriched	0.341816	0.27822	0.399326
Igsf21	2	Enriched	0.283024	0.278257	0.399353
Csde1	2	Enriched	0.281603	0.278795	0.399992
Lmln	2	Enriched	0.133009	0.27898	0.400163
Casr	2	Enriched	0.0912297	0.28016	0.401497
Krtap3-2	1	Enriched	0.27437	0.280371	0.40165
Olfr723	2	Enriched	0.129264	0.280378	0.40165
Igsf1	2	Enriched	0.0938982	0.280801	0.40199
Kmt5b	2	Enriched	0.240374	0.281626	0.402784
Srm	2	Enriched	0.148187	0.283679	0.404719
Adamts1	2	Enriched	0.231144	0.284462	0.405569
1700123O20Rik	2	Enriched	0.0255538	0.286486	0.407863
Txndc5	2	Enriched	0.217236	0.286628	0.408039
Trim24	1	Enriched	0.231584	0.287087	0.408558
Fbxo38	2	Enriched	0.276521	0.287797	0.409292
Mgst2	2	Enriched	0.216027	0.289534	0.410986
Ccsap	2	Enriched	0.0394233	0.289674	0.411131
Gpalpp1	2	Enriched	0.313525	0.291711	0.41321
Gm21954	2	Enriched	0.102156	0.291935	0.413295
Cdk13	2	Enriched	0.428	0.292154	0.413539
Grb10	2	Enriched	0.155451	0.292896	0.414319
Prr30	2	Enriched	0.110939	0.293083	0.414458
Gm14180	2	Enriched	0.0787722	0.293108	0.414458
Vmn1r2	2	Enriched	0.216907	0.293338	0.41475
Tas2r105	2	Enriched	0.14481	0.295329	0.416726
Nit2	2	Enriched	0.130593	0.295971	0.41729
Olfr693	2	Enriched	0.21127	0.296995	0.41834
Cpa2	2	Enriched	0.212012	0.297109	0.418447
Ptcd2	2	Enriched	0.308736	0.297249	0.418576
Tsc2	2	Enriched	0.161628	0.297892	0.419222
Ypel3	2	Enriched	0.151987	0.299415	0.420736
Dnd1	2	Enriched	0.228637	0.299455	0.420765
Irak1bp1	2	Enriched	0.28471	0.30006	0.421314
Gm10944	2	Enriched	0.269531	0.300176	0.421396
Foxp3	2	Enriched	0.145858	0.30047	0.421698
Zswim6	2	Enriched	0.168279	0.301203	0.422583
Cystm1	2	Enriched	0.131921	0.301446	0.422849
Ddt	2	Enriched	0.349896	0.301596	0.423005
Traj34	2	Enriched	0.221238	0.30185	0.423225
Zfp655	2	Enriched	0.22816	0.302197	0.423572
1700066M21Rik	2	Enriched	0.184178	0.302231	0.423586
Sh2d1b1	2	Enriched	0.269726	0.302582	0.423947
Trav16	2	Enriched	0.222464	0.302745	0.424149
Itih4	2	Enriched	0.224484	0.303005	0.424402
Rgs2	2	Enriched	0.195622	0.303159	0.424509
Vmn2r55	2	Enriched	0.0602008	0.303305	0.424685
Gpr137c	2	Enriched	0.212772	0.304017	0.425408
Pcdhga9	2	Enriched	0.186426	0.304124	0.425449
Igkv3-7	2	Enriched	0.202979	0.304125	0.425449
Maz	2	Enriched	0.32618	0.30457	0.425989
Hunk	2	Enriched	0.271053	0.305324	0.426657
Brip1	2	Enriched	0.0255385	0.306996	0.428358
Marchf3	2	Enriched	0.181165	0.307409	0.428781
Yipf5	2	Enriched	0.128197	0.307863	0.429263
Gm21094	1	Enriched	0.536424	0.307973	0.429388
Capn13	2	Enriched	0.245864	0.308144	0.429542
Entpd6	2	Enriched	0.223523	0.308165	0.429542
Txlna	2	Enriched	0.159716	0.309851	0.431349
Dock3	2	Enriched	0.0876592	0.309951	0.431396
Arhgef39	2	Enriched	0.235109	0.310099	0.431548
Cd300ld2	2	Enriched	0.196052	0.31018	0.431605
Gm47996	2	Enriched	0.170742	0.312341	0.433802
Crispld2	2	Enriched	0.275276	0.312495	0.433933
Abcd1	2	Enriched	0.134058	0.31279	0.434259
Siglec15	2	Enriched	0.0217309	0.31297	0.43445
Irf6	2	Enriched	0.23741	0.313044	0.43445
Tcf15	2	Enriched	0.280719	0.313422	0.434834
Scgb3a2	2	Enriched	0.0413688	0.314965	0.436417
Ifna13	1	Enriched	0.375212	0.315153	0.436559
Stk38	2	Enriched	0.109469	0.315695	0.437114
Trav13-4-dv7	2	Enriched	0.256824	0.3158	0.437145
Septin6	2	Enriched	0.267974	0.317562	0.438966
Bach1	2	Enriched	0.239049	0.317831	0.439201
Cradd	2	Enriched	0.112315	0.317913	0.439231
Gm45337	2	Enriched	0.185268	0.318389	0.439765
Kcns3	2	Enriched	0.136638	0.318921	0.440314
Iglj3	2	Enriched	0.242918	0.32043	0.442143
Olfr1008	2	Enriched	0.215113	0.320512	0.442212
Gm8879	1	Enriched	0.275469	0.321005	0.442768
Cbln1	2	Enriched	0.173028	0.321688	0.443399
Gpr68	2	Enriched	0.191321	0.321835	0.443546
St3gal6	2	Enriched	0.21327	0.322143	0.443885
Trbj2-4	2	Enriched	0.192719	0.322745	0.444545
Krtap27-1	2	Enriched	0.270858	0.322916	0.444695
Trav13d-1	2	Enriched	0.157484	0.323715	0.445626
Spaar	2	Enriched	0.239876	0.324385	0.446206
Msx1	2	Enriched	0.164326	0.324691	0.446543
Ighv1-80	2	Enriched	0.223138	0.327501	0.44938
Vmn1r221	2	Enriched	0.199512	0.328327	0.450114
Gm6482	2	Enriched	0.286882	0.328526	0.450244
Slc43a3	2	Enriched	0.171344	0.328746	0.450467
Tmprss5	2	Enriched	0.119536	0.329227	0.451034
Chst11	2	Enriched	0.136718	0.329544	0.451325
Ubn2	2	Enriched	0.102767	0.330182	0.45197
Olfr1131	2	Enriched	0.0165029	0.330938	0.452689
Mc2r	2	Enriched	0.155709	0.332034	0.453902
Olfr1058	2	Enriched	0.130432	0.332488	0.454293
Iglv1	2	Enriched	0.358799	0.33352	0.455243
Olfr1040	2	Enriched	0.122068	0.333734	0.455478
Adam10	2	Enriched	0.405055	0.334366	0.45611
Svopl	2	Enriched	0.283378	0.335942	0.457826
Mrgprb4	2	Enriched	0.306049	0.336555	0.458403
Ube2v1	2	Enriched	0.245099	0.338682	0.460518
Plekha1	2	Enriched	0.131863	0.338785	0.460601
Plekhs1	2	Enriched	0.136369	0.339165	0.461001
Cabp5	2	Enriched	0.185115	0.340057	0.461924
Gast	2	Enriched	0.0905309	0.341127	0.462899
Ptpn1	2	Enriched	0.148476	0.341615	0.463364
Tmeff1	1	Enriched	0.128193	0.342298	0.464006
Shmt2	2	Enriched	0.165286	0.343565	0.465171
Defa28	2	Enriched	0.113543	0.343868	0.465522
1810013L24Rik	2	Enriched	0.21732	0.345255	0.467108
Pnkd	2	Enriched	0.0805883	0.345461	0.467352
Vmn1r204	2	Enriched	0.330966	0.345837	0.46775
Cks2	2	Enriched	0.144592	0.346661	0.46866
Ftdc2	2	Enriched	0.248461	0.347343	0.469142
M6pr	2	Enriched	0.263122	0.347974	0.469818
P3h1	2	Enriched	0.204854	0.348002	0.469826
Zdhhc21	2	Enriched	0.105921	0.3495	0.47132
Lrrc55	2	Enriched	0.109903	0.350903	0.472681
Agr2	1	Enriched	0.131509	0.351113	0.472876
Gsr	2	Enriched	0.387346	0.351171	0.472923
Ddit4	2	Enriched	0.320027	0.353042	0.474825
Eif2ak2	2	Enriched	0.305549	0.35364	0.475393
Clec4a2	2	Enriched	0.202883	0.354294	0.475976
Gm17660	2	Enriched	0.166312	0.354407	0.476098
Prnp	2	Enriched	0.2417	0.35452	0.476191
Ankar	2	Enriched	0.171593	0.357186	0.478822
Fnd3c2	2	Enriched	0.218512	0.357707	0.479283
Styx-ps	1	Enriched	0.391876	0.358001	0.479558
Tle4	2	Enriched	0.164911	0.358805	0.480396
Ifngr1	2	Enriched	0.219482	0.359028	0.480584
Gm17617	2	Enriched	0.214386	0.359563	0.481144
Ighv1-34	2	Enriched	0.136629	0.36063	0.482184
Apcs	2	Enriched	0.189489	0.360804	0.482337
Tc2n	2	Enriched	0.262609	0.361576	0.482972
Trbj1-1	2	Enriched	0.267995	0.363051	0.484284
Taar7e	2	Enriched	0.115248	0.364465	0.485482
Trim43c	2	Enriched	0.11703	0.364721	0.485734
Csnk1e	2	Enriched	0.162786	0.365067	0.486081
Mpp7	2	Enriched	0.187998	0.365436	0.486387
Olfr1104	2	Enriched	0.216513	0.3656	0.486516
Ptrhd1	2	Enriched	0.319132	0.366232	0.487206
Dock9	2	Enriched	0.0219345	0.366344	0.487325
Isoc2b	2	Enriched	0.12379	0.367602	0.488669
Speer4b	2	Enriched	0.109225	0.367991	0.488907
Laptm4a	2	Enriched	0.209168	0.368142	0.488907
Pou3f3	2	Enriched	0.106318	0.368331	0.489008
Ier3ip1	2	Enriched	0.272363	0.369199	0.489859
Defa39	2	Enriched	0.147716	0.370616	0.491147
Myot	1	Enriched	0.28186	0.370623	0.491147
Cdc14b	2	Enriched	0.215027	0.370995	0.491458
AI429214	2	Enriched	0.209331	0.371256	0.491744
Clec4a4	2	Enriched	0.180837	0.371564	0.492062
Gcnt7	2	Enriched	0.129201	0.372005	0.492556
Ighv9-2	2	Enriched	0.13697	0.37268	0.493208
Larp7	2	Enriched	0.11925	0.373457	0.493995
Wfdc6b	2	Enriched	0.167356	0.37374	0.494309
Phyhd1	2	Enriched	0.10686	0.374745	0.495395
Esp34	1	Enriched	0.235671	0.378301	0.499243
Pdp1	2	Enriched	0.199596	0.378638	0.499505
Trbj2-3	2	Enriched	0.159226	0.379176	0.500124
Fxr2	2	Enriched	0.302269	0.379563	0.50042
Gm20449	2	Enriched	0.153529	0.379997	0.500852
Trav9n-4	1	Enriched	0.543295	0.38143	0.502399
Spata13	2	Enriched	0.303243	0.381929	0.502743
St8sia5	1	Enriched	0.406877	0.382439	0.503314
9030624G23Rik	2	Enriched	0.165061	0.382492	0.503322
Vwa8	2	Enriched	0.203819	0.382758	0.50362
Xpnpep2	2	Enriched	0.0665847	0.383422	0.504237
Olfr1056	2	Enriched	0.203418	0.384316	0.505056
Mpzl1	2	Enriched	0.290175	0.384472	0.50516
Gm5938	2	Enriched	0.186087	0.38491	0.505562
Sav1	2	Enriched	0.169367	0.3852	0.505849
Gm45194	2	Enriched	0.132492	0.385371	0.506044
Teddm1a	2	Enriched	0.153851	0.386038	0.506766
Folr2	2	Enriched	0.0661574	0.38631	0.507066
Gm10190	2	Enriched	0.203425	0.386314	0.507066
Cd14	2	Enriched	0.332528	0.386404	0.507123
Prmt9	2	Enriched	0.160932	0.387217	0.507966
Trav13n-3	1	Enriched	0.165954	0.387354	0.508031
Axdnd1	2	Enriched	0.211178	0.387541	0.508184
Rimklb	2	Enriched	0.156447	0.387631	0.508209
Krtap10-4	2	Enriched	0.0368988	0.387877	0.508434
Sh3kbp1	2	Enriched	0.165581	0.388487	0.509024
Gm17631	2	Enriched	0.222034	0.389113	0.509627
Krtap3-3	1	Enriched	0.175979	0.38965	0.510207
Acot7	2	Enriched	0.103671	0.389839	0.510362
Abcg2	2	Enriched	0.159254	0.389984	0.51046
Ifit3b	2	Enriched	0.129851	0.390351	0.510786
Mcc	2	Enriched	0.0258936	0.390729	0.511188
Epyc	2	Enriched	0.108982	0.390911	0.51134
Cd46	2	Enriched	0.105681	0.391528	0.511862
Kiz	2	Enriched	0.00858294	0.391575	0.511893
Ift88	2	Enriched	0.264133	0.391833	0.512167
Awat2	2	Enriched	0.106357	0.392085	0.512435
Hbq1b	1	Enriched	0.206129	0.39222	0.512548
Olfr728	2	Enriched	0.163131	0.392634	0.512843
Zfp263	1	Enriched	0.270406	0.393509	0.513738
Olfr983	2	Enriched	0.231356	0.393837	0.514104
Unc5c	2	Enriched	0.0989574	0.39397	0.514246
Ankrd31	2	Enriched	0.0956407	0.394663	0.514965
Etfbkmt	2	Enriched	0.144674	0.394795	0.515107
Olfr809	2	Enriched	0.108013	0.394972	0.515242
Klra3	2	Enriched	0.167132	0.395022	0.515242
Trim8	2	Enriched	0.136926	0.395471	0.515647
Olfr509	2	Enriched	0.210065	0.395893	0.515979
Esp8	2	Enriched	0.104372	0.39624	0.51637
Phf8	2	Enriched	0.223847	0.397437	0.51768
0610012G03Rik	2	Enriched	0.086546	0.399928	0.519892
Dact1	2	Enriched	0.1476	0.401092	0.521093
Ttc39c	2	Enriched	0.158112	0.401728	0.521605
Sipa1l2	2	Enriched	0.141919	0.401804	0.521673
Gm12216	2	Enriched	0.170419	0.401972	0.521828
Gpr135	2	Enriched	0.166513	0.402152	0.521987
Zfp456	2	Enriched	0.191911	0.402389	0.522151
Gm28171	2	Enriched	0.273734	0.402465	0.522218
Was	2	Enriched	0.160463	0.402914	0.522608
Olfr2	2	Enriched	0.100975	0.403134	0.522804
Npbwr1	2	Enriched	0.146154	0.403226	0.52286
Hrct1	2	Enriched	0.150444	0.404741	0.524228
Zfp747	2	Enriched	0.128068	0.405101	0.524513
Traj50	2	Enriched	0.0241011	0.405106	0.524513
Rps6kc1	2	Enriched	0.0620244	0.405309	0.524681
Reep5	2	Enriched	0.152863	0.406299	0.525667
Ms4a4a	2	Enriched	0.134681	0.40652	0.525796
Ramp1	2	Enriched	0.373846	0.406789	0.526031
Patl2	2	Enriched	0.351967	0.407015	0.526197
Scml4	2	Enriched	0.0883102	0.407168	0.526339
Ccdc9b	2	Enriched	0.209067	0.407401	0.526509
Tet1	2	Enriched	0.117211	0.407902	0.526967
Ccdc175	2	Enriched	0.232714	0.409237	0.528313
Olfr1276	1	Enriched	0.357613	0.411671	0.530506
2310030G06Rik	2	Enriched	0.020723	0.411902	0.530582
Olfr1168	2	Enriched	0.330368	0.412209	0.530852
Defa30	2	Enriched	0.160832	0.412315	0.530926
Fbxo36	2	Enriched	0.282052	0.413474	0.532007
Trav15-2-dv6-2	2	Enriched	0.0711981	0.413512	0.532024
Asph	2	Enriched	0.123297	0.41382	0.532332
Olfr721-ps1	2	Enriched	0.246905	0.414007	0.532407
Dusp5	2	Enriched	0.120952	0.414071	0.532458
Zdhhc11	2	Enriched	0.257651	0.415117	0.533391
Ighv1-67	2	Enriched	0.144645	0.415394	0.53362
Esp15	1	Enriched	0.421474	0.415614	0.533791
Pcp4l1	2	Enriched	0.134008	0.416643	0.534653
Stambpl1	2	Enriched	0.110948	0.416757	0.534768
Igkv3-12	2	Enriched	0.197577	0.417081	0.535026
Zmynd11	2	Enriched	0.353041	0.417154	0.53503
Atg4a	2	Enriched	0.123701	0.417159	0.53503
Lyrm2	2	Enriched	0.155826	0.417642	0.535459
Tmem125	2	Enriched	0.139186	0.418055	0.535957
Asb12	2	Enriched	0.0977671	0.418551	0.536466
Rnf150	2	Enriched	0.121483	0.41886	0.53683
Ighv9-4	2	Enriched	0.130899	0.419707	0.537709
Acap2	2	Enriched	0.102374	0.420967	0.538924
Cep20	2	Enriched	0.141534	0.421271	0.539249
Hspb3	2	Enriched	0.210179	0.421623	0.539541
Adam6a	2	Enriched	0.165302	0.422109	0.540039
Dnmt3a	2	Enriched	0.123577	0.422112	0.540039
Gm9008	2	Enriched	0.0882246	0.422731	0.540543
Tshb	2	Enriched	0.117657	0.424164	0.541867
Tcf4	2	Enriched	0.300701	0.424545	0.542286
Med16	2	Enriched	0.115493	0.424648	0.542353
Dip2c	2	Enriched	0.294849	0.424828	0.54252
Vmn2r26	2	Enriched	0.18126	0.424987	0.542667
Fam110c	2	Enriched	0.0964533	0.425584	0.543233
Olfr729	2	Enriched	0.215814	0.427427	0.545164
Sirpa	2	Enriched	0.108516	0.42885	0.54656
Thbd	2	Enriched	0.115598	0.429618	0.547365
Ly96	2	Enriched	0.153879	0.429869	0.547563
Fscb	2	Enriched	0.156716	0.430076	0.547736
Htr2b	2	Enriched	0.0928501	0.430912	0.548671
Olfr620	2	Enriched	0.13206	0.431059	0.548826
Olfr1077-ps1	2	Enriched	0.193984	0.431912	0.549653
Olfr221	2	Enriched	0.0938768	0.432665	0.550282
Cdk5r2	2	Enriched	0.138259	0.433045	0.550609
Ighv1-7	2	Enriched	0.0872888	0.433448	0.551057
Retnlb	2	Enriched	0.207308	0.43444	0.551929
Adcy4	2	Enriched	0.053895	0.436391	0.55379
Olfr183	2	Enriched	0.325482	0.436639	0.553943
Ighv8-9	2	Enriched	0.150154	0.436912	0.554181
2310079G19Rik	2	Enriched	0.204309	0.436929	0.554181
Smoc2	2	Enriched	0.0940818	0.437432	0.554657
Pabpc5	2	Enriched	0.326507	0.438668	0.555801
C1rl	2	Enriched	0.10082	0.438822	0.555936
Gstt3	2	Enriched	0.0986187	0.438968	0.556018
Ccl21a	2	Enriched	0.0889263	0.438994	0.556018
Ilf3	2	Enriched	0.165877	0.440454	0.557443
Zdhhc13	2	Enriched	0.133148	0.44064	0.557608
Ofd1	2	Enriched	0.120043	0.441553	0.558475
Olfr1436	1	Enriched	0.401097	0.442084	0.558943
Olfr1354	2	Enriched	0.164264	0.442563	0.559327
Klra4	1	Enriched	0.460764	0.442698	0.5594
Crygd	2	Enriched	0.1135	0.443491	0.560173
Nwd1	2	Enriched	0.136639	0.444697	0.561398
Olfr1301	2	Enriched	0.0518823	0.445126	0.561681
Ighv1-18	2	Enriched	0.258395	0.446463	0.563073
Ssc4d	2	Enriched	0.114982	0.446773	0.563398
Golga4	2	Enriched	0.11675	0.446953	0.56356
Trgv1	2	Enriched	0.210073	0.448008	0.564429
4930404H24Rik	2	Enriched	0.0690829	0.448475	0.564689
Krtap19-5	2	Enriched	0.109409	0.449806	0.565897
Cblb	2	Enriched	0.191858	0.450016	0.566038
Bdh2	2	Enriched	0.121964	0.450335	0.566374
C3ar1	2	Enriched	0.129739	0.451068	0.567129
Triqk	2	Enriched	0.124114	0.451667	0.567685
4930522H14Rik	2	Enriched	0.33145	0.451947	0.567904
Tmprss2	2	Enriched	0.299903	0.452704	0.568625
Ankrd9	2	Enriched	0.0637202	0.453237	0.569063
Potefam1	2	Enriched	0.0911481	0.453503	0.569295
Gm11938	2	Enriched	0.0226904	0.454422	0.570188
Prss53	2	Enriched	0.142723	0.454573	0.570311
Smim27	2	Enriched	0.240105	0.455519	0.571098
Tmsb4x	2	Enriched	0.124436	0.456086	0.571592
Ptx3	2	Enriched	0.147703	0.456164	0.571644
Cyp4a12a	2	Enriched	0.154242	0.45699	0.572547
Tgtp2	2	Enriched	0.133928	0.457046	0.572584
C1s1	2	Enriched	0.0852789	0.458394	0.573708
Olfr868	2	Enriched	0.229001	0.458437	0.573728
Olfr582	2	Enriched	0.138652	0.459038	0.574233
Cpsf7	2	Enriched	0.224339	0.460603	0.575664
Zfp266	2	Enriched	0.192952	0.460718	0.575698
Olfr106-ps	1	Enriched	0.317966	0.460728	0.575698
Ackr1	2	Enriched	0.173644	0.461124	0.576059
Zbtb41	2	Enriched	0.0669909	0.461877	0.576537
Zfp954	2	Enriched	0.164526	0.462762	0.577302
Crip2	2	Enriched	0.161866	0.462981	0.577358
Olfr904	2	Enriched	0.149936	0.46299	0.577358
Luzp1	2	Enriched	0.368014	0.463088	0.577413
Pomc	2	Enriched	0.0626195	0.463519	0.577784
Klk1b1	2	Enriched	0.195077	0.464667	0.578853
Cd200r2	2	Enriched	0.124408	0.465015	0.57906
Rsbn1l	2	Enriched	0.101577	0.465122	0.579149
Slc17a4	2	Enriched	0.154172	0.466743	0.580816
Calcr	2	Enriched	0.157766	0.466757	0.580816
Neurl1a	2	Enriched	0.115106	0.46718	0.581109
Zfp772	2	Enriched	0.129344	0.468417	0.582413
Il17a	2	Enriched	0.260518	0.469515	0.583557
Defb14	2	Enriched	0.0899202	0.469843	0.583852
Gm5458	2	Enriched	0.19854	0.47062	0.584749
Sp4	2	Enriched	0.0990299	0.471244	0.585424
Ctla2b	2	Enriched	0.219787	0.472084	0.586299
Asb8	2	Enriched	0.0655831	0.472305	0.586507
Txndc16	2	Enriched	0.101227	0.472344	0.586521
Hps6	2	Enriched	0.117336	0.472425	0.586589
Glcci1	2	Enriched	0.0680481	0.47287	0.587074
Ccm2	2	Enriched	0.0981501	0.473009	0.587179
Olfr1137	2	Enriched	0.291064	0.474813	0.588979
Shcbp1l	2	Enriched	0.053247	0.475554	0.589721
2510002D24Rik	2	Enriched	0.146894	0.475699	0.589807
Abcb11	2	Enriched	0.161327	0.476924	0.590988
Gm550	2	Enriched	0.221224	0.477022	0.591041
Map3k8	2	Enriched	0.147439	0.47736	0.591347
Gm45021	2	Enriched	0.051008	0.477959	0.591898
Ptgr2	2	Enriched	0.0827589	0.479473	0.593128
Prox2	2	Enriched	0.150788	0.480757	0.594343
Traj59	2	Enriched	0.220701	0.481072	0.594596
Zfp366	2	Enriched	0.102996	0.481505	0.59503
Mbp	2	Enriched	0.187671	0.481646	0.595111
Enthd1	2	Enriched	0.16081	0.481653	0.595111
Cela3a	2	Enriched	0.0360438	0.483427	0.596681
Samd13	2	Enriched	0.245212	0.483495	0.596681
Gm10228	2	Enriched	0.151473	0.483623	0.596765
Olfr519	2	Enriched	0.16143	0.484724	0.597743
Fgf6	2	Enriched	0.158559	0.484997	0.59798
Akr1b3	2	Enriched	0.0915379	0.485142	0.598091
Otud6b	2	Enriched	0.218911	0.485193	0.59812
Asxl3	2	Enriched	0.200887	0.485282	0.598195
Prl2c2	2	Enriched	0.0439823	0.486067	0.598787
Esp23	1	Enriched	0.248614	0.487548	0.600168
Trim40	2	Enriched	0.0444484	0.487596	0.600168
Cpne4	2	Enriched	0.117515	0.487604	0.600168
Sp6	2	Enriched	0.199923	0.488009	0.600504
Vmn1r122	1	Enriched	0.186997	0.488261	0.60067
Ppp1r3e	2	Enriched	0.0571655	0.489102	0.601431
Tafa5	2	Enriched	0.112861	0.489219	0.601514
Igip	2	Enriched	0.194323	0.489855	0.602186
Iglc3	2	Enriched	0.241125	0.49029	0.602618
Zbtb5	2	Enriched	0.0935353	0.490457	0.60275
4921511C20Rik	2	Enriched	0.0952413	0.490746	0.603
Usp17la	2	Enriched	0.220371	0.491373	0.603607
Impa1	2	Enriched	0.136337	0.491937	0.604162
Pcdha3	2	Enriched	0.0886777	0.492817	0.604865
Ccdc146	1	Enriched	0.166295	0.494402	0.60622
Acadl	2	Enriched	0.285734	0.494954	0.606765
Try4	2	Enriched	0.144139	0.494999	0.606787
Vmn1r219	2	Enriched	0.0391918	0.495141	0.606926
Rbm3	2	Enriched	0.0241664	0.496459	0.608163
Igkv1-122	2	Enriched	0.163818	0.496786	0.608501
Olfr328	2	Enriched	0.139146	0.49735	0.609048
Hephl1	2	Enriched	0.0681716	0.498129	0.609863
Lipa	2	Enriched	0.108743	0.498981	0.610665
Slc2a1	2	Enriched	0.225709	0.499414	0.611022
Defb2	2	Enriched	0.208921	0.499414	0.611022
Cebpd	2	Enriched	0.0147675	0.49992	0.611503
Ifi27l2b	2	Enriched	0.0815343	0.500636	0.612206
Gm614	2	Enriched	0.274367	0.501826	0.613453
Olfr1164	2	Enriched	0.100701	0.502156	0.613718
Igkv4-50	2	Enriched	0.100093	0.502684	0.614163
C1galt1	2	Enriched	0.206726	0.504275	0.61555
Synm	2	Enriched	0.0792506	0.504943	0.616115
Fbxw19	2	Enriched	0.252543	0.505092	0.616193
Mtarc2	2	Enriched	0.137739	0.505371	0.616428
St8sia1	2	Enriched	0.189481	0.505695	0.616749
Nhlrc4	1	Enriched	0.33462	0.50609	0.617063
Kbtbd12	2	Enriched	0.227836	0.50625	0.617134
Rufy4	2	Enriched	0.0852074	0.50672	0.617552
Gata4	2	Enriched	0.0776317	0.507152	0.617801
Cpxcr1	2	Enriched	0.100544	0.507341	0.617926
Siah1a	2	Enriched	0.0547181	0.508267	0.618811
Trav7d-3	1	Enriched	0.208514	0.509668	0.620272
Shb	2	Enriched	0.19195	0.509834	0.620428
Mup6	1	Enriched	0.395866	0.509926	0.620457
Pcdh9	2	Enriched	0.0995517	0.509934	0.620457
Pomgnt2	2	Enriched	0.176005	0.510652	0.621121
Olfr78	2	Enriched	0.164934	0.511137	0.621606
Slc25a20	2	Enriched	0.162564	0.511181	0.621624
Tbc1d8	2	Enriched	0.0861644	0.511244	0.621666
Erp29	2	Enriched	0.241147	0.511504	0.621853
Zfp616	2	Enriched	0.171538	0.51296	0.623162
Mrgpra2b	2	Enriched	0.0935731	0.513496	0.623655
Prkcq	2	Enriched	0.159509	0.514029	0.623966
Hmgb2	2	Enriched	0.111587	0.514059	0.623968
Ighd5-4	2	Enriched	0.0888408	0.514542	0.624413
Car9	2	Enriched	0.185992	0.515275	0.625093
Raver1	2	Enriched	0.224509	0.515472	0.625262
Olfr102	2	Enriched	0.204871	0.515528	0.625294
Art2b	2	Enriched	0.276599	0.515619	0.625336
Gmpr2	2	Enriched	0.14948	0.515877	0.625578
Dll4	2	Enriched	0.00677811	0.516597	0.6261
Gm21863	2	Enriched	0.0498307	0.516669	0.626153
Olfr345	2	Enriched	0.150809	0.516953	0.626344
Zfp750	2	Enriched	0.241724	0.517146	0.626415
Gcnt4	2	Enriched	0.0720591	0.517426	0.626719
Olfr1248	2	Enriched	0.0890898	0.517639	0.626942
A030014E15Rik	2	Enriched	0.077264	0.518115	0.627416
Map4k5	2	Enriched	0.257915	0.5197	0.628458
Usp13	2	Enriched	0.126386	0.520426	0.629117
Neurl3	2	Enriched	0.0816578	0.520955	0.629619
Ttbk2	2	Enriched	0.237765	0.521137	0.629805
Kdm3b	2	Enriched	0.0992028	0.521172	0.629811
Gask1a	2	Enriched	0.0381652	0.521641	0.630238
Olfr847	2	Enriched	0.141058	0.522714	0.631111
Dda1	2	Enriched	0.116794	0.522914	0.631247
Tmem64	2	Enriched	0.14719	0.523344	0.631569
Epsti1	2	Enriched	0.123343	0.523646	0.631742
Spata3	2	Enriched	0.316921	0.5242	0.632235
Gm21970	2	Enriched	0.0269751	0.525348	0.633267
Tomm5	2	Enriched	0.130975	0.525844	0.633688
Eif1ad12	2	Enriched	0.118998	0.526521	0.634257
Vmn1r39	2	Enriched	0.165844	0.526759	0.634502
Klf7	2	Enriched	0.0932144	0.527168	0.634718
Vmn2r27	2	Enriched	0.200673	0.527238	0.634768
Mapk8ip1	2	Enriched	0.192736	0.527503	0.635016
Mpped1	2	Enriched	0.231659	0.528678	0.636127
Mybl1	2	Enriched	0.162545	0.52869	0.636127
Fam162a	2	Enriched	0.049939	0.529028	0.636462
Hlx	2	Enriched	0.0916026	0.529651	0.63707
Pcdha7	2	Enriched	0.169954	0.529833	0.637207
Nek4	2	Enriched	0.0926801	0.529929	0.637232
Arhgap30	2	Enriched	0.0960499	0.529967	0.637238
Clvs1	2	Enriched	0.11106	0.530628	0.637644
Opn4	2	Enriched	0.149572	0.530731	0.637697
Olfr1467	2	Enriched	0.0572339	0.531553	0.638422
Cyp46a1	2	Enriched	0.125358	0.531837	0.638564
9130409I23Rik	2	Enriched	0.199511	0.5319	0.638572
Olfr644	2	Enriched	0.113733	0.532478	0.639021
Slc39a6	2	Enriched	0.107678	0.532483	0.639021
Trbv23	2	Enriched	0.068225	0.532841	0.639344
Igkv4-91	2	Enriched	0.0600999	0.532944	0.639432
Smarcd1	2	Enriched	0.130168	0.533518	0.639908
Phc1	2	Enriched	0.178843	0.533685	0.640074
1810037I17Rik	2	Enriched	0.0904118	0.534625	0.641023
Ednrb	2	Enriched	0.110696	0.535279	0.641381
Dcpp2	2	Enriched	0.145476	0.535933	0.642023
Olfr171	2	Enriched	0.251083	0.536141	0.642134
Casq1	2	Enriched	0.202691	0.536266	0.642208
Zfp599	2	Enriched	0.192362	0.53636	0.642269
Ebf1	2	Enriched	0.0914714	0.536406	0.642269
Lce1b	2	Enriched	0.0661521	0.536957	0.642751
Krtap6-3	2	Enriched	0.0993759	0.537486	0.64324
Nek2	2	Enriched	0.135234	0.537776	0.643518
Cd5	2	Enriched	0.157403	0.538639	0.644124
Klk1b4	2	Enriched	0.0381288	0.539004	0.644524
Impg2	2	Enriched	0.162103	0.539622	0.645064
Zfp748	2	Enriched	0.165876	0.540105	0.645484
Sncg	2	Enriched	0.10744	0.541	0.646233
Aatk	2	Enriched	0.0809157	0.54106	0.646269
Igkv5-45	2	Enriched	0.100938	0.541211	0.646351
Suv39h2	2	Enriched	0.0962653	0.541727	0.646716
Gm4846	2	Enriched	0.149648	0.542348	0.647253
Gm3646	2	Enriched	0.097235	0.542355	0.647253
4933402J07Rik	2	Enriched	0.0882477	0.542657	0.647456
Defb6	2	Enriched	0.14899	0.543017	0.647785
Olfr525	2	Enriched	0.0894395	0.543049	0.647786
Mlip	2	Enriched	0.165811	0.543757	0.648524
Fbxo40	2	Enriched	0.129984	0.544326	0.649024
Erich3	2	Enriched	0.0712723	0.544709	0.649444
Tnfaip8	2	Enriched	0.156802	0.544785	0.649463
Kdm7a	2	Enriched	0.14534	0.546921	0.651569
Pdzd9	2	Enriched	0.0401121	0.546942	0.651569
Rnase4	2	Enriched	0.150787	0.54805	0.652494
Cdk5	2	Enriched	0.124304	0.548387	0.652751
Pcca	2	Enriched	0.100509	0.549479	0.653763
Vmn1r23	2	Enriched	0.0974955	0.549617	0.653856
Ubxn1	2	Enriched	0.103486	0.550135	0.654328
Ifi208	2	Enriched	0.178095	0.550872	0.654845
Trdv4	2	Enriched	0.114901	0.551102	0.655082
Oas1g	2	Enriched	0.117824	0.55157	0.655531
Ccdc181	2	Enriched	0.0989587	0.552155	0.65608
Trav4-3	2	Enriched	0.0952758	0.552214	0.65608
Prr7	2	Enriched	0.115122	0.552915	0.656667
Gm8356	2	Enriched	0.074797	0.553642	0.657365
Igkv3-4	2	Enriched	0.201176	0.553703	0.65738
Zbtb12	2	Enriched	0.114808	0.553819	0.65744
Htr7	2	Enriched	0.115313	0.553875	0.65744
Pon3	2	Enriched	0.21133	0.554328	0.657869
Ppp1r32	2	Enriched	0.157098	0.554456	0.657949
1110057P08Rik	2	Enriched	0.168835	0.554952	0.658475
Catsper4	2	Enriched	0.0337619	0.555326	0.658801
Prl2c5	2	Enriched	0.129967	0.55558	0.65903
Hs3st3a1	2	Enriched	0.205796	0.555857	0.659323
Npas2	2	Enriched	0.161633	0.556924	0.660193
Zfp709	2	Enriched	0.127822	0.558161	0.661186
Ncoa2	2	Enriched	0.0563517	0.559225	0.662337
Cfap20dc	2	Enriched	0.149766	0.55947	0.662555
Vmn1r143	2	Enriched	0.147215	0.559557	0.662622
Ninj1	2	Enriched	0.125141	0.560436	0.663518
Gm21921	1	Enriched	0.122815	0.561071	0.664197
Gpc5	2	Enriched	0.0729693	0.561103	0.664198
Map7d3	2	Enriched	0.11449	0.562554	0.665516
Lamc1	2	Enriched	0.10533	0.562882	0.665831
Bak1	1	Enriched	0.20005	0.563343	0.666231
Tom1l2	2	Enriched	0.138101	0.5634	0.666262
Olfr150	2	Enriched	0.0755605	0.563619	0.666355
Rasgrf2	2	Enriched	0.0997036	0.563898	0.666632
Gdf5	2	Enriched	0.0685501	0.563934	0.666638
Efcab8	2	Enriched	0.159343	0.56405	0.66671
Hrg	2	Enriched	0.140624	0.564056	0.66671
Nlrc3	2	Enriched	0.147396	0.564992	0.667634
Afap1l2	2	Enriched	0.0792539	0.56503	0.667634
Ddb2	2	Enriched	0.131479	0.566239	0.668779
Adcy9	2	Enriched	0.148492	0.56679	0.669357
H2-K1	2	Enriched	0.115452	0.567991	0.670336
Ank	2	Enriched	0.0769257	0.568067	0.670389
Arhgap21	2	Enriched	0.121142	0.568737	0.671033
Zfp37	2	Enriched	0.0866493	0.569031	0.671247
Qdpr	2	Enriched	0.140708	0.569765	0.671943
1700007K13Rik	2	Enriched	0.17724	0.570052	0.672108
Tpbg	2	Enriched	0.0730959	0.570271	0.672229
Smok2b	2	Enriched	0.115457	0.570515	0.672472
Hsd17b7	2	Enriched	0.166078	0.571271	0.673136
Elac1	2	Enriched	0.100487	0.571297	0.673136
Spink6	2	Enriched	0.0988294	0.57162	0.673381
Svil	2	Enriched	0.0733982	0.572619	0.674328
Olfr603	2	Enriched	0.110162	0.572703	0.674389
Six6	2	Enriched	0.0988246	0.572897	0.674544
Cnga1	2	Enriched	0.182611	0.573107	0.674645
2010315B03Rik	2	Enriched	0.0312636	0.574646	0.676126
Lhfpl2	2	Enriched	0.138626	0.574809	0.676243
Hook1	2	Enriched	0.1757	0.575195	0.676488
A430005L14Rik	2	Enriched	0.0998926	0.575204	0.676488
Cbx5	2	Enriched	0.0964682	0.575534	0.676766
Gm36368	2	Enriched	0.184038	0.575622	0.676833
Pcdhga5	2	Enriched	0.112748	0.575964	0.677088
Shroom2	2	Enriched	0.194017	0.576227	0.677286
Poldip3	2	Enriched	0.0679349	0.576497	0.677503
Hacl1	2	Enriched	0.0215723	0.576505	0.677503
Stxbp5l	2	Enriched	0.0589248	0.576732	0.677696
Tmem45a2	2	Enriched	0.0497284	0.576997	0.677934
Gm21800	2	Enriched	0.127766	0.577378	0.678307
Ylpm1	2	Enriched	0.106274	0.578465	0.679179
Vmn1r216	2	Enriched	0.0571412	0.578646	0.67925
Gnaq	2	Enriched	0.0889393	0.579194	0.679777
Disp1	2	Enriched	0.101408	0.58003	0.680458
Olfr27	1	Enriched	0.289595	0.58016	0.680505
Prrt3	2	Enriched	0.0503377	0.580994	0.681249
Cacna2d4	2	Enriched	0.0388768	0.581607	0.681833
Clk2	2	Enriched	0.0541166	0.58292	0.683113
Fmo2	2	Enriched	0.148273	0.583426	0.683558
Eif4ebp1	2	Enriched	0.0733727	0.584163	0.684236
Sertad2	2	Enriched	0.0691453	0.584235	0.684247
Ror2	2	Enriched	0.226463	0.584363	0.684359
Reps1	1	Enriched	0.2196	0.58454	0.684455
Insl3	2	Enriched	0.0745005	0.584821	0.684627
Fignl2	2	Enriched	0.0838511	0.585756	0.685415
Zfp639	2	Enriched	0.0668781	0.585796	0.685415
4930523C07Rik	2	Enriched	0.109755	0.585889	0.685442
Hdgfl3	1	Enriched	0.238763	0.586383	0.685798
Ighv7-2	2	Enriched	0.07258	0.58662	0.685944
Pex5l	2	Enriched	0.129529	0.586634	0.685944
Ssxb6	2	Enriched	0.102161	0.587637	0.686923
Ppfibp1	2	Enriched	0.160117	0.588844	0.688006
Ccl22	2	Enriched	0.0896278	0.589088	0.688146
Antxrl	2	Enriched	0.126169	0.589523	0.688578
Tdpoz8	2	Enriched	0.0942831	0.589668	0.688703
Gdap2	2	Enriched	0.147253	0.589698	0.688703
Gm45785	2	Enriched	0.133781	0.589726	0.688703
Vmn1r233	2	Enriched	0.0642194	0.589935	0.68891
Zfand3	2	Enriched	0.0141564	0.59029	0.689212
Gm9758	2	Enriched	0.0998396	0.590954	0.689654
Vmn1r181	2	Enriched	0.228911	0.59116	0.689857
Mettl15	2	Enriched	0.0274717	0.591739	0.690384
Gm5622	2	Enriched	0.182121	0.591846	0.690471
Cdc42ep5	2	Enriched	0.105449	0.592121	0.690754
Pxt1	2	Enriched	0.0650695	0.59282	0.691467
A630023A22Rik	2	Enriched	0.0808993	0.593337	0.691926
Hspb7	2	Enriched	0.0322028	0.593478	0.691958
Mon1b	2	Enriched	0.0911078	0.593992	0.692303
Golga5	2	Enriched	0.0851454	0.594663	0.692788
Rnf149	2	Enriched	0.0442218	0.594914	0.693042
Krt84	2	Enriched	0.175166	0.596732	0.694525
Gm3164	2	Enriched	0.0642945	0.597953	0.695644
Ecel1	2	Enriched	0.0865441	0.599654	0.697251
Ppp1r42	2	Enriched	0.119782	0.599962	0.697497
Ndfip2	2	Enriched	0.216195	0.599963	0.697497
Olfr585	2	Enriched	0.152074	0.600961	0.69847
Dennd2c	2	Enriched	0.156879	0.601009	0.698488
A030005K14Rik	2	Enriched	0.0817331	0.601159	0.698625
Nat8f7	2	Enriched	0.116557	0.601345	0.698803
Gm6871	2	Enriched	0.104568	0.601741	0.699189
Sorbs3	2	Enriched	0.124053	0.603047	0.700382
Dsp	2	Enriched	0.174625	0.603535	0.700827
Gm49340	2	Enriched	0.143597	0.603715	0.700956
Mettl2	2	Enriched	0.243036	0.603999	0.701055
Golt1a	2	Enriched	0.139635	0.605094	0.702067
Spag16	2	Enriched	0.0750481	0.605419	0.702407
Krtap9-3	2	Enriched	0.078478	0.605844	0.702783
Olfr397	2	Enriched	0.186316	0.605952	0.702785
Stc2	2	Enriched	0.00918454	0.60691	0.703571
Olfr805	1	Enriched	0.110541	0.607128	0.703595
Tomm40l	2	Enriched	0.068563	0.607161	0.703595
Psmb8	2	Enriched	0.050952	0.60721	0.703595
Gm28635	2	Enriched	0.164112	0.607548	0.703858
Dennd1b	2	Enriched	0.218792	0.607849	0.704056
Olfr598	2	Enriched	0.11496	0.608366	0.704429
A230072I06Rik	2	Enriched	0.0690159	0.609443	0.705517
Eif4ebp3	2	Enriched	0.0965893	0.609501	0.705517
Mtcl1	2	Enriched	0.120675	0.609563	0.70555
Igkv6-20	2	Enriched	0.0564934	0.609597	0.705552
Tmem200c	2	Enriched	0.0391845	0.60973	0.705631
Btf3l4b	2	Enriched	0.193519	0.609874	0.705695
Tm7sf2	2	Enriched	0.162625	0.610014	0.705809
Cfhr4	2	Enriched	0.161866	0.612116	0.708014
Sox11	2	Enriched	0.0697008	0.612156	0.708022
Nemp2	2	Enriched	0.130983	0.613307	0.709164
Lrrcc1	2	Enriched	0.315224	0.614754	0.710533
1810009A15Rik	2	Enriched	0.0436175	0.615088	0.710843
Cfap97d2	2	Enriched	0.0964638	0.615833	0.7114
Olfr539	2	Enriched	0.0879502	0.615998	0.711477
Pvr	2	Enriched	0.0626218	0.616649	0.712039
A530016L24Rik	2	Enriched	0.0629209	0.617474	0.712801
Nhsl2	2	Enriched	0.0755687	0.617845	0.713116
Acnat1	2	Enriched	0.146467	0.618162	0.713367
Tmem176a	2	Enriched	0.14103	0.618271	0.713417
H3c11	2	Enriched	0.103274	0.61832	0.713436
Igfbp2	2	Enriched	0.064317	0.618531	0.713527
Mmp14	2	Enriched	0.0616714	0.618646	0.713584
Gsc	2	Enriched	0.0294172	0.619022	0.713752
Mtx3	2	Enriched	0.0456925	0.619386	0.714019
Msl2	2	Enriched	0.0922715	0.619784	0.714402
Abl2	2	Enriched	0.0888189	0.620301	0.714769
Defb4	2	Enriched	0.108541	0.621171	0.715353
Pgr	2	Enriched	0.0750467	0.621705	0.715802
Psenen	2	Enriched	0.067584	0.621992	0.716069
Vmn1r14	2	Enriched	0.116809	0.622647	0.716519
Xrra1	2	Enriched	0.0710951	0.622748	0.716559
Cntn4	2	Enriched	0.0163772	0.623074	0.716765
Plcxd1	2	Enriched	0.0970581	0.62336	0.716996
Gm19410	2	Enriched	0.107297	0.623861	0.717496
Nkg7	2	Enriched	0.114726	0.624234	0.717735
Ltbp3	2	Enriched	0.0510426	0.626531	0.719765
Stradb	2	Enriched	0.122865	0.627074	0.720307
Rspo1	2	Enriched	0.114757	0.628103	0.721244
Slc25a21	2	Enriched	0.0523135	0.628589	0.721631
Enah	2	Enriched	0.0407766	0.62916	0.722094
Olfr770	1	Enriched	0.128545	0.629243	0.722151
Sall3	2	Enriched	0.0411648	0.629486	0.722277
Slc35e2	2	Enriched	0.052442	0.629735	0.722513
Zfp985	2	Enriched	0.0805587	0.630727	0.723318
Prokr2	2	Enriched	0.0636768	0.630792	0.723354
Zmynd8	2	Enriched	0.0896877	0.631112	0.723683
0610010K14Rik	2	Enriched	0.0914577	0.631162	0.723702
Oprk1	2	Enriched	0.0702765	0.632484	0.72491
Gsx2	2	Enriched	0.0464813	0.633486	0.725828
Gm47429	2	Enriched	0.0312519	0.633709	0.726007
Barhl1	2	Enriched	0.110857	0.633927	0.726179
Msx3	2	Enriched	0.045869	0.634842	0.726996
Tm9sf3	2	Enriched	0.0633246	0.636065	0.728205
Gm4884	2	Enriched	0.138048	0.63614	0.728214
Olfr121	2	Enriched	0.0763944	0.63632	0.728304
Limch1	2	Enriched	0.0419123	0.63686	0.728729
Phlda3	2	Enriched	0.0617811	0.637059	0.728873
Cypt3	2	Enriched	0.072925	0.637083	0.728873
Adgrg4	2	Enriched	0.0818283	0.637086	0.728873
Vmn1r72	2	Enriched	0.0733221	0.637151	0.728908
Olfr605	2	Enriched	0.164704	0.637636	0.729272
Gm17387	2	Enriched	0.120515	0.638269	0.72984
Vmn1r4	2	Enriched	0.0137356	0.638587	0.730127
Krt86	2	Enriched	0.111228	0.63942	0.730909
Slc18a3	2	Enriched	0.089939	0.640296	0.731694
Klf6	2	Enriched	0.0688207	0.640466	0.731811
Gm5698	2	Enriched	0.06979	0.641944	0.733044
Plcg1	2	Enriched	0.0775721	0.641966	0.733044
Bach2	2	Enriched	0.0838704	0.642068	0.7331
Prb1	2	Enriched	0.09558	0.642585	0.733613
Igf1	2	Enriched	0.10955	0.642863	0.733892
Olfr822	2	Enriched	0.119489	0.643422	0.734297
Olfr548-ps1	2	Enriched	0.0897591	0.643717	0.734443
Vmn2r7	2	Enriched	0.115161	0.644114	0.73477
Zfp42	2	Enriched	0.110899	0.644141	0.73477
Vmn1r222	2	Enriched	0.0812759	0.644613	0.735152
Bhlhe41	2	Enriched	0.113787	0.644871	0.735369
Gm36245	2	Enriched	0.032486	0.645295	0.735698
Olfr740	2	Enriched	0.0586893	0.645463	0.735851
Septin12	2	Enriched	0.1363	0.645914	0.736233
Olfr291	1	Enriched	0.246264	0.646138	0.736388
Hp1bp3	2	Enriched	0.159191	0.646311	0.736528
Fam180a	2	Enriched	0.0725768	0.646329	0.736528
Plek	2	Enriched	0.125018	0.646727	0.736937
Tnnc2	2	Enriched	0.055859	0.646874	0.737032
Phlpp2	2	Enriched	0.123755	0.647018	0.73708
Gpr37l1	2	Enriched	0.117626	0.647087	0.73712
Dnmt3b	2	Enriched	0.121143	0.647413	0.737445
Fmo9	2	Enriched	0.0301948	0.64848	0.738358
Asz1	2	Enriched	0.129014	0.648983	0.738774
Loxl2	2	Enriched	0.0693033	0.650833	0.740297
Pmaip1	2	Enriched	0.0286318	0.651153	0.740582
Gm14744	2	Enriched	0.301834	0.65153	0.740858
Btbd35f23	2	Enriched	0.231103	0.651532	0.740858
Arhgap22	2	Enriched	0.0539557	0.652041	0.741281
Ccl2	2	Enriched	0.080551	0.652096	0.741305
Zkscan6	2	Enriched	0.0822461	0.652202	0.741347
Rspry1	2	Enriched	0.0526116	0.652544	0.74158
Olfr556	2	Enriched	0.0576191	0.652716	0.741737
Kdm6b	2	Enriched	0.0951553	0.653145	0.742107
Parp14	2	Enriched	0.0777923	0.653252	0.74219
Slc4a3	2	Enriched	0.0472395	0.65329	0.742195
Ptn	2	Enriched	0.0362396	0.653371	0.742248
Hsfy2	1	Enriched	0.0735512	0.653553	0.742415
Prok1	2	Enriched	0.0621064	0.653873	0.742584
Pias1	2	Enriched	0.0647537	0.654015	0.742697
Traj11	2	Enriched	0.0926333	0.654041	0.742697
Slc13a1	2	Enriched	0.0730606	0.654774	0.743334
Pcdhgb5	2	Enriched	0.116396	0.655145	0.743638
Olfr1257	2	Enriched	0.128089	0.655525	0.743952
Defa41	2	Enriched	0.0612962	0.655819	0.744208
Cyp2b13	2	Enriched	0.121606	0.656581	0.744854
Ankrd50	2	Enriched	0.113933	0.656594	0.744854
Elfn2	2	Enriched	0.0375023	0.656869	0.744989
Eva1c	2	Enriched	0.0985864	0.658066	0.745896
Myh8	2	Enriched	0.216054	0.658099	0.745896
Misp3	2	Enriched	0.00499415	0.658186	0.745956
Hnf4a	2	Enriched	0.117508	0.659152	0.746855
Pnma8c	2	Enriched	0.0581247	0.659201	0.746872
Shisa4	1	Enriched	0.257882	0.659848	0.747487
Men1	2	Enriched	0.100057	0.660248	0.747827
Tas2r113	1	Enriched	0.215121	0.660692	0.748174
Gm8281	2	Enriched	0.00112235	0.660697	0.748174
Cyp3a25	2	Enriched	0.21349	0.661124	0.748619
Rbm24	2	Enriched	0.0811643	0.662681	0.750156
Tslp	2	Enriched	0.204232	0.662689	0.750156
Plpp1	2	Enriched	0.0427097	0.662893	0.750347
Olfr1045	2	Enriched	0.045718	0.662941	0.750362
Gm12728	2	Enriched	0.0983413	0.663892	0.751096
Elf3	2	Enriched	0.116818	0.664109	0.751292
Kbtbd3	2	Enriched	0.161491	0.666253	0.753244
Krtap19-3	2	Enriched	0.0679256	0.666319	0.753281
Rnf169	2	Enriched	0.0865765	0.666469	0.75341
Stfa2l1	2	Enriched	0.129001	0.666734	0.753628
Tox2	2	Enriched	0.115941	0.666824	0.753628
Timm21	2	Enriched	0.0529029	0.666836	0.753628
Casp12	2	Enriched	0.100995	0.666904	0.75365
Gm10471	2	Enriched	0.116678	0.667039	0.753701
Lrp1b	2	Enriched	0.0908033	0.667494	0.754013
Lrrc47	1	Enriched	0.225739	0.66755	0.754013
Maoa	2	Enriched	0.109424	0.667594	0.754013
Lmod3	2	Enriched	0.136033	0.667666	0.754047
Zbtb26	2	Enriched	0.0904832	0.667797	0.754085
Fam91a1	2	Enriched	0.0869834	0.668269	0.754441
Aldh2	2	Enriched	0.0604549	0.668538	0.754671
Tpst1	2	Enriched	0.096661	0.668706	0.754796
Vmn2r35	2	Enriched	0.114917	0.669107	0.755027
Ccbe1	1	Enriched	0.161621	0.66912	0.755027
Agtr1a	2	Enriched	0.10365	0.669345	0.755163
Mpped2	2	Enriched	0.0390246	0.669401	0.755187
Bhlhe40	2	Enriched	0.0594394	0.670652	0.756355
Il1r1	2	Enriched	0.102894	0.671243	0.756713
Fhod3	2	Enriched	0.0572087	0.671401	0.756852
Prrg3	2	Enriched	0.0416947	0.671487	0.756909
Ighv14-3	2	Enriched	0.00450993	0.671583	0.756978
Krtap22-2	2	Enriched	0.0716936	0.671643	0.756978
Olfr194	2	Enriched	0.176298	0.672639	0.757774
Srebf1	2	Enriched	0.0879265	0.673407	0.758481
Rnf152	2	Enriched	0.137065	0.674929	0.759997
Hoxc6	2	Enriched	0.0648899	0.675058	0.760104
Tppp2	2	Enriched	0.144428	0.675944	0.760846
Aff3	2	Enriched	0.0943974	0.675964	0.760846
Lrrc58	2	Enriched	0.0904356	0.676036	0.760848
Ren1	2	Enriched	0.0960832	0.676754	0.761556
Krt6a	2	Enriched	0.073114	0.677421	0.76209
Hoxa2	2	Enriched	0.118132	0.67763	0.762166
Tmem65	2	Enriched	0.0878072	0.677897	0.76232
Defb42	2	Enriched	0.0412788	0.678128	0.762529
Nhlh1	2	Enriched	0.079907	0.678574	0.762947
Slc14a1	1	Enriched	0.0938683	0.67987	0.763953
Ccl24	2	Enriched	0.124871	0.679997	0.763955
Tlk1	2	Enriched	0.114731	0.680466	0.764216
Kmt2b	2	Enriched	0.0996639	0.681617	0.765141
Lrrtm1	2	Enriched	0.0951643	0.681944	0.765428
Pms1	2	Enriched	0.169191	0.682841	0.766157
Pvrig	2	Enriched	0.0598544	0.683759	0.766749
Gm9747	2	Enriched	0.184127	0.683817	0.766775
Als2	2	Enriched	0.0117312	0.684045	0.766951
Slc25a53	2	Enriched	0.0941116	0.684241	0.767052
Krtap28-13	1	Enriched	0.122991	0.684579	0.767247
Gm10033	2	Enriched	0.099975	0.685772	0.76837
Cacna1e	2	Enriched	0.0799747	0.686213	0.768665
Plekhb2	2	Enriched	0.0603695	0.687201	0.769536
Gm6309	2	Enriched	0.18172	0.687215	0.769536
Tfap2a	2	Enriched	0.0672161	0.68724	0.769536
Gas1	2	Enriched	0.0699796	0.687493	0.76974
Hsd3b2	1	Enriched	0.120603	0.687707	0.769841
Calb1	2	Enriched	0.205913	0.687731	0.769841
Ttc9c	2	Enriched	0.0047424	0.689041	0.770936
Eif1ad4	2	Enriched	0.0651598	0.689147	0.770954
Tdrd7	2	Enriched	0.209055	0.689531	0.771304
Dnah11	2	Enriched	0.0575297	0.691438	0.773094
Olfr1251	2	Enriched	0.136567	0.691453	0.773094
Traj2	2	Enriched	0.142526	0.692436	0.773664
Lingo1	2	Enriched	0.0575269	0.692458	0.773664
Scgb1b19	2	Enriched	0.0801614	0.692462	0.773664
Tmprss13	2	Enriched	0.0561544	0.692866	0.773995
Fcrl5	2	Enriched	0.126287	0.693493	0.774576
Ammecr1	2	Enriched	0.0941252	0.693966	0.774984
Apol11b	2	Enriched	0.0901729	0.694898	0.775664
Olfr892-ps1	2	Enriched	0.0680457	0.695168	0.775875
Mt4	2	Enriched	0.0696054	0.695194	0.775875
Cmss1	2	Enriched	0.053085	0.695551	0.776233
Zfp275	2	Enriched	0.0824097	0.695779	0.776407
Olfr192	2	Enriched	0.0954221	0.695858	0.776417
Ccdc50	2	Enriched	0.0351963	0.69608	0.776583
Gm3033	2	Enriched	0.0423154	0.69619	0.776666
Olfr887	2	Enriched	0.0568055	0.696853	0.777205
Olfr768	1	Enriched	0.11476	0.696976	0.777262
Taar7d	2	Enriched	0.00609955	0.69706	0.777316
Pdgfd	2	Enriched	0.0899355	0.697426	0.777604
Fam47e	2	Enriched	0.00717743	0.697965	0.778005
Igkv1-135	2	Enriched	0.119865	0.698011	0.778016
Defb43	2	Enriched	0.144032	0.698433	0.778365
Olfr109	2	Enriched	0.145144	0.698997	0.778754
Ighv1-52	2	Enriched	0.0166995	0.699035	0.778756
Birc3	2	Enriched	0.0820818	0.69929	0.779
Bfar	2	Enriched	0.0715679	0.699372	0.779051
Cyp17a1	2	Enriched	0.0849997	0.699451	0.779059
Btbd19	2	Enriched	0.0760974	0.699529	0.779106
Zfp110	2	Enriched	0.166515	0.7002	0.779533
Esp18	2	Enriched	0.1346	0.700343	0.779572
Rbp1	2	Enriched	0.0565217	0.70041	0.779606
Rnf41	2	Enriched	0.067887	0.700871	0.779999
Pcdhb8	2	Enriched	0.0809835	0.701286	0.780322
Glyctk	2	Enriched	0.102756	0.701306	0.780322
Gria3	2	Enriched	0.0844253	0.701708	0.780729
Fam136a	2	Enriched	0.118022	0.702062	0.780987
Olfr58	2	Enriched	0.0245915	0.702084	0.780987
Mllt10	2	Enriched	0.0713412	0.703081	0.781819
Gtpbp2	2	Enriched	0.121534	0.703084	0.781819
Scd3	2	Enriched	0.0869761	0.703505	0.782206
Olfr211	2	Enriched	0.0499872	0.704526	0.78306
Pttg1ip	2	Enriched	0.0763344	0.705194	0.783602
Cyp4v3	2	Enriched	0.111677	0.70635	0.784475
Olfr271-ps1	1	Enriched	0.0747014	0.706782	0.784798
Olfr776	2	Enriched	0.135996	0.706889	0.784799
Calm2	2	Enriched	0.0376902	0.708399	0.786194
Il7	2	Enriched	0.127288	0.70847	0.786229
Casp3	2	Enriched	0.0307421	0.708651	0.786352
Dnajb6	2	Enriched	0.0675885	0.709097	0.786727
Ndst4	2	Enriched	0.129957	0.70922	0.786819
Crygs	2	Enriched	0.0782446	0.709253	0.786819
Igkv14-130	1	Enriched	0.100396	0.710288	0.787725
Zfp438	2	Enriched	0.174721	0.710601	0.787955
Rgsl1	2	Enriched	0.130941	0.710679	0.787997
Lhx4	2	Enriched	0.0233826	0.710999	0.788192
Timm17b	2	Enriched	0.0199852	0.711208	0.788342
Gm29695	2	Enriched	0.0547691	0.711834	0.788712
Olfr1446	1	Enriched	0.114346	0.711872	0.788714
Neurog3	2	Enriched	0.0244931	0.71191	0.788716
Il31	2	Enriched	0.0976504	0.711966	0.788738
Praf2	2	Enriched	0.0416467	0.713719	0.790275
Olfr1025-ps1	2	Enriched	0.0894946	0.715262	0.791781
Slc40a1	2	Enriched	0.0511373	0.715969	0.79228
Ddx58	2	Enriched	0.118498	0.716461	0.792743
Trav6-2	2	Enriched	0.191633	0.716616	0.792834
Ctsm	2	Enriched	0.118464	0.716746	0.792937
4933421I07Rik	2	Enriched	0.148549	0.716783	0.792937
Defa35	2	Enriched	0.00612475	0.716905	0.792946
Mx1	2	Enriched	0.143544	0.716914	0.792946
Bbox1	2	Enriched	0.075801	0.716937	0.792946
Ccl3	2	Enriched	0.000797643	0.718287	0.794123
Hamp2	2	Enriched	0.0811636	0.718295	0.794123
Olfr922	2	Enriched	0.0476716	0.718334	0.794125
Tgfb1	2	Enriched	0.105843	0.719881	0.795504
Rhox6	2	Enriched	0.196823	0.719899	0.795504
Rab31	2	Enriched	0.0634126	0.72053	0.795903
Zswim5	2	Enriched	0.0163089	0.720902	0.796151
Ythdf3	2	Enriched	0.0731271	0.721287	0.796536
Ebpl	2	Enriched	0.0582169	0.721519	0.79667
Nr5a2	2	Enriched	0.0753063	0.721651	0.796761
Mansc4	2	Enriched	0.153472	0.721683	0.796761
Zfp619	2	Enriched	0.0558492	0.721712	0.796761
Pdxdc1	2	Enriched	0.0857509	0.72205	0.797013
Pom121l2	2	Enriched	0.0218743	0.723293	0.798018
Khdrbs2	2	Enriched	0.126168	0.723716	0.798255
Trbv26	2	Enriched	0.108937	0.723818	0.798273
Ccer1	2	Enriched	0.0362097	0.724426	0.798601
Tyw5	2	Enriched	0.116654	0.725538	0.799517
Zdhhc16	2	Enriched	0.0849965	0.72569	0.799612
Hmbox1	2	Enriched	0.0581441	0.726003	0.799765
Gdap1	2	Enriched	0.0418586	0.726594	0.800192
Traj42	2	Enriched	0.0821645	0.72667	0.800236
Olfr1154	1	Enriched	0.0770774	0.726903	0.800452
Olfr898	2	Enriched	0.170438	0.727022	0.800542
Olfr835	2	Enriched	0.0598978	0.727117	0.800606
Tmem265	2	Enriched	0.0258133	0.727336	0.800737
Snx19	2	Enriched	0.0716601	0.727357	0.800737
F3	2	Enriched	0.0585923	0.727385	0.800737
Olfr1023	1	Enriched	0.0617505	0.728051	0.801226
Pm20d2	2	Enriched	0.0536903	0.72949	0.802362
Olfr1274	2	Enriched	0.108313	0.729701	0.802471
Abi2	2	Enriched	0.00316298	0.730923	0.803454
Cfhr1	2	Enriched	0.0414046	0.730998	0.803454
Ptpn4	2	Enriched	0.088012	0.73114	0.803522
Pik3c2b	2	Enriched	0.0274665	0.731273	0.803628
Pcdha5	2	Enriched	0.0255052	0.7319	0.80413
Lrrc42	2	Enriched	0.0786685	0.732106	0.804298
Sgms1	2	Enriched	0.0672276	0.732406	0.804465
Stil	2	Enriched	0.0932747	0.732483	0.804509
Olfr154	2	Enriched	0.111875	0.732978	0.80493
Sspo	2	Enriched	0.0744142	0.733055	0.804973
Gprin3	2	Enriched	0.0586702	0.733272	0.805089
Tdrd1	2	Enriched	0.117867	0.733373	0.805136
Dlx6	2	Enriched	0.186258	0.733607	0.805212
Ssx9	2	Enriched	0.102059	0.734119	0.805611
4930433I11Rik	2	Enriched	0.0911251	0.734512	0.80596
Mrap	2	Enriched	0.00272876	0.734634	0.806012
Nt5c1b	2	Enriched	0.11077	0.735788	0.807113
Rnaset2b	2	Enriched	0.0496191	0.737013	0.808213
Olfr1043	2	Enriched	0.101063	0.737462	0.808582
Olfr160	2	Enriched	0.0621791	0.73773	0.808754
Skint9	1	Enriched	0.0463472	0.738105	0.809027
Rpl9-ps1	2	Enriched	0.0470093	0.738461	0.809268
Cyp2b19	2	Enriched	0.0278344	0.738883	0.809648
Olfr1245	1	Enriched	0.151761	0.739208	0.809881
Traj32	2	Enriched	0.067263	0.739341	0.809986
Lemd1	2	Enriched	0.128705	0.739753	0.810356
Palm3	2	Enriched	0.00177717	0.73984	0.81041
Olfr823	2	Enriched	0.127127	0.74016	0.810638
Cyyr1	2	Enriched	0.0188901	0.740577	0.811011
Krtap4-1	2	Enriched	0.087787	0.740873	0.811254
Traj41	2	Enriched	0.0582688	0.740948	0.811295
Pcdhga11	2	Enriched	0.0749833	0.741256	0.811591
Apcdd1	2	Enriched	0.0771391	0.741323	0.811623
Spinkl	2	Enriched	0.122445	0.74145	0.811722
Il5ra	2	Enriched	0.0289229	0.741522	0.811759
Ccdc87	2	Enriched	0.0495002	0.741689	0.811901
Tmem138	2	Enriched	0.0537307	0.741735	0.811911
Zfp955a	2	Enriched	0.0560507	0.741973	0.812089
Gm14139	1	Enriched	0.166415	0.7423	0.812283
Tdrkh	2	Enriched	0.146829	0.742399	0.812349
Syt7	2	Enriched	0.0959	0.743831	0.813587
Ifi207	2	Enriched	0.0419665	0.744635	0.814299
Yy2	2	Enriched	0.153857	0.744669	0.814299
Arhgap35	2	Enriched	0.0506429	0.745348	0.814836
Araf	2	Enriched	0.0590601	0.746164	0.815562
Casp2	2	Enriched	0.0742133	0.746856	0.816236
Dnajb2	2	Enriched	0.0931517	0.746979	0.816329
Tafazzin	2	Enriched	0.0476733	0.747479	0.816711
Olfr691	2	Enriched	0.0458095	0.748108	0.817275
Serpina1c	2	Enriched	0.0537904	0.748191	0.817287
Gm28551	2	Enriched	0.0868483	0.748195	0.817287
Tspyl4	2	Enriched	0.042723	0.748355	0.817338
Tm4sf20	2	Enriched	0.0329607	0.748499	0.817455
Ly86	2	Enriched	0.054115	0.748843	0.817664
Stk17b	2	Enriched	0.0356572	0.748885	0.817664
Zfp398	2	Enriched	0.0292028	0.748955	0.817664
Gm11238	2	Enriched	0.081085	0.750047	0.818525
Cfap126	2	Enriched	0.0202511	0.750308	0.818769
H4f16	2	Enriched	0.228443	0.750425	0.818807
Bmp8b	2	Enriched	0.027312	0.751305	0.819485
Tmem212	2	Enriched	0.110142	0.75138	0.819525
Calm4	2	Enriched	0.0575038	0.75155	0.819669
Fam209	2	Enriched	0.0585586	0.752426	0.820332
Olfr1039	2	Enriched	0.075453	0.752432	0.820332
Adam26b	2	Enriched	0.124262	0.752626	0.82043
Olfr1112	2	Enriched	0.0179703	0.753122	0.820887
Hivep1	2	Enriched	0.0258556	0.753687	0.821421
Emsy	2	Enriched	0.14388	0.753844	0.821551
E330021D16Rik	2	Enriched	0.0621092	0.754108	0.821642
Churc1	2	Enriched	0.049728	0.754146	0.821642
Hoxa6	2	Enriched	0.0895313	0.754187	0.821642
Gls	2	Enriched	0.219593	0.75474	0.822136
Iglj3p	2	Enriched	0.0608621	0.755386	0.822652
Gm11111	2	Enriched	0.0281436	0.755555	0.822794
Zfp318	2	Enriched	0.080094	0.756737	0.823826
Snph	2	Enriched	0.0376107	0.756769	0.823826
4921517D22Rik	1	Enriched	0.14109	0.757134	0.824057
Fzd3	2	Enriched	0.231336	0.75767	0.824516
1700014D04Rik	2	Enriched	0.0775129	0.757711	0.82452
Pex10	2	Enriched	0.0251183	0.757789	0.824563
Olfr1130	2	Enriched	0.0432438	0.758241	0.824889
Qser1	2	Enriched	0.14674	0.758505	0.82499
Ndrg1	2	Enriched	0.0651849	0.758515	0.82499
Sgsh	2	Enriched	0.0743592	0.75894	0.825323
Serpinb9b	2	Enriched	0.0155733	0.759079	0.825427
Vmn1r30	2	Enriched	0.00779856	0.759283	0.825566
Kctd11	2	Enriched	0.0797138	0.759327	0.825572
Hcfc2	2	Enriched	0.043842	0.759564	0.825686
Igkv8-21	2	Enriched	0.166127	0.759567	0.825686
Eif4g3	2	Enriched	0.0433909	0.759584	0.825686
Fgfr2	2	Enriched	0.0579615	0.759695	0.825724
Tas2r102	2	Enriched	0.0781764	0.759876	0.82588
Ninl	2	Enriched	0.080426	0.760498	0.826473
Arfgap1	2	Enriched	0.0801043	0.760555	0.826493
Eola1	2	Enriched	0.0616356	0.760606	0.826507
Olfr465-ps1	2	Enriched	0.0886599	0.761148	0.827005
Nbea	2	Enriched	0.192243	0.761179	0.827005
Usp20	2	Enriched	0.0613904	0.76126	0.827051
Fkbp5	2	Enriched	0.0670495	0.761523	0.827212
Cd52	2	Enriched	0.0637332	0.761724	0.827365
Sh3tc2	2	Enriched	0.0253838	0.762755	0.828302
Gm8978	2	Enriched	0.0941107	0.763656	0.828988
Olfr987	2	Enriched	0.185092	0.763941	0.829215
Olfr1223	2	Enriched	0.0459221	0.764132	0.829381
Cav1	2	Enriched	0.0640155	0.764375	0.829603
B630019K06Rik	2	Enriched	0.0715937	0.764718	0.829892
Gm49368	1	Enriched	0.06165	0.764987	0.830101
Rhox3h	2	Enriched	0.100662	0.765374	0.830479
Rnf212b	2	Enriched	0.0626229	0.765655	0.830743
Zfp976	2	Enriched	0.00884644	0.766193	0.831093
Krtap5-1	2	Enriched	0.0164194	0.766452	0.831274
Hjv	2	Enriched	0.0428283	0.766938	0.83155
Zfp119b	2	Enriched	0.106465	0.767182	0.831749
Gm21830	2	Enriched	0.116424	0.767198	0.831749
Mthfsl	2	Enriched	0.0993725	0.768429	0.832792
Clec4b1	2	Enriched	0.149866	0.769242	0.833439
Tes	2	Enriched	0.094302	0.769257	0.833439
Rab30	2	Enriched	0.0438105	0.769675	0.833794
Stk38l	2	Enriched	0.0697837	0.7697	0.833794
Tcaf3	2	Enriched	0.0652213	0.770355	0.834294
Oas1d	2	Enriched	0.0228	0.770611	0.834405
Ttc23l	2	Enriched	0.0788425	0.770688	0.834446
Olfr25	2	Enriched	0.123888	0.770759	0.834463
Zfp397	2	Enriched	0.0515207	0.770918	0.834528
Slc13a3	2	Enriched	0.0696771	0.77213	0.835673
Hrob	2	Enriched	0.0473376	0.772249	0.83576
Igkv4-53	2	Enriched	0.0606498	0.772402	0.835856
Ighv11-2	2	Enriched	0.101282	0.772415	0.835856
Nudt7	2	Enriched	0.0841312	0.77293	0.83615
Olfr1426	2	Enriched	0.0830663	0.772974	0.83615
Pex26	2	Enriched	0.0652416	0.772979	0.83615
Olfr1440	2	Enriched	0.0439157	0.774333	0.837304
Il15	2	Enriched	0.0768187	0.774375	0.837308
Olfr938	2	Enriched	0.0440381	0.774507	0.837325
Iws1	2	Enriched	0.00388214	0.77633	0.838961
Avl9	2	Enriched	0.0489381	0.776868	0.839317
Vmn1r215	2	Enriched	0.122324	0.777067	0.839463
Ntng2	2	Enriched	0.12409	0.777194	0.839517
B3gat1	2	Enriched	0.0511743	0.777571	0.839692
Prlh	2	Enriched	0.0465132	0.777677	0.839746
Olfr259	1	Enriched	0.107141	0.778042	0.840056
Doc2a	2	Enriched	0.116838	0.778298	0.840196
Insm1	2	Enriched	0.0238422	0.779312	0.841049
Olfr701	2	Enriched	0.0667828	0.77982	0.841455
Bod1	2	Enriched	0.0332632	0.780877	0.842276
Arl6ip6	2	Enriched	0.0393785	0.780986	0.842352
Stard9	2	Enriched	0.0472256	0.781165	0.842419
Tecpr2	2	Enriched	0.0351425	0.781435	0.842668
Fgf4	2	Enriched	0.0542496	0.781519	0.842717
Erich1	2	Enriched	0.0384776	0.782118	0.843321
Cops7a	2	Enriched	0.00338692	0.782752	0.843856
Trbj2-7	2	Enriched	0.0363339	0.782821	0.843856
Gpc6	2	Enriched	0.0180167	0.783137	0.844125
Polk	2	Enriched	0.0254072	0.783375	0.844298
Hmgb3	2	Enriched	0.02615	0.783991	0.844752
Cep350	2	Enriched	0.0566861	0.784778	0.845346
Aph1a	2	Enriched	0.0689655	0.785234	0.84567
Sdc1	2	Enriched	0.0402416	0.786472	0.846708
Dzip1	2	Enriched	0.0657869	0.786538	0.846737
Syn2	2	Enriched	0.0419852	0.787135	0.847169
Gm7073	1	Enriched	0.116616	0.787437	0.847367
Ccdc190	2	Enriched	0.00277505	0.788354	0.848228
Usp43	2	Enriched	0.073985	0.7896	0.849357
Zfp24	2	Enriched	0.0550519	0.790695	0.85024
Stk11ip	2	Enriched	0.0257104	0.790833	0.850346
Odf3l2	2	Enriched	0.0292392	0.791155	0.850523
Gm11937	2	Enriched	0.093962	0.791989	0.851207
Dync1i1	2	Enriched	0.0765285	0.792066	0.851207
Ceacam2	2	Enriched	0.0689196	0.79287	0.851817
Gm42420	2	Enriched	0.00286245	0.793338	0.852192
Nuggc	2	Enriched	0.026502	0.794448	0.85314
Trip10	2	Enriched	0.0628851	0.794456	0.85314
Cryab	2	Enriched	0.0444458	0.794529	0.853146
Klhdc10	2	Enriched	0.0813247	0.795955	0.854156
Sumo3	2	Enriched	0.0775041	0.79642	0.854486
Cd274	2	Enriched	0.0437131	0.797371	0.855167
Arap3	2	Enriched	0.0208396	0.797478	0.855235
Tomt	2	Enriched	0.0233705	0.797513	0.855235
Traj47	2	Enriched	0.0376833	0.798191	0.85575
Gm21778	2	Enriched	0.0808017	0.798837	0.856272
Col3a1	2	Enriched	0.0419119	0.799624	0.856847
Smpdl3b	2	Enriched	0.134832	0.799689	0.856847
Slx4ip	2	Enriched	0.0433719	0.799733	0.856851
Pcdha12	2	Enriched	0.0704774	0.800874	0.857739
Trbj1-4	2	Enriched	0.130683	0.800879	0.857739
Tmem107	2	Enriched	0.0196292	0.801229	0.857967
Bex6	2	Enriched	0.078745	0.80129	0.857967
Olfr689	2	Enriched	0.0574604	0.801504	0.858112
Vmn1r5	2	Enriched	0.0969083	0.801879	0.858347
Cpq	2	Enriched	0.0279084	0.803633	0.859838
Erfe	2	Enriched	0.0158351	0.804354	0.860355
Fat1	2	Enriched	0.028517	0.804527	0.860497
Gm43302	2	Enriched	0.0245536	0.804714	0.860612
Olfr1170	2	Enriched	0.0588836	0.805439	0.86115
Dusp23	2	Enriched	0.0497807	0.805461	0.86115
Prdx6	2	Enriched	0.0374687	0.805971	0.861531
Gm11042	2	Enriched	0.0435941	0.806093	0.861589
Blk	2	Enriched	0.156396	0.806432	0.861768
Caprin2	2	Enriched	0.0406853	0.807266	0.862361
Cryge	2	Enriched	0.0135955	0.80825	0.8632
Slc39a1	2	Enriched	0.0131097	0.808488	0.863411
Gm8247	1	Enriched	0.186347	0.808963	0.86379
Htr1a	2	Enriched	0.0361833	0.809006	0.863794
Prrt1	2	Enriched	0.0361627	0.810761	0.865113
Ecm1	2	Enriched	0.082654	0.811094	0.86534
Myh6	2	Enriched	0.029564	0.811516	0.865629
Olfr389	2	Enriched	0.0793476	0.811525	0.865629
Ube2b	2	Enriched	0.0877074	0.811626	0.865651
Myo1b	2	Enriched	0.0176729	0.811787	0.865781
Bsnd	2	Enriched	0.064589	0.812029	0.865911
Vipr2	2	Enriched	0.00491975	0.812712	0.866426
E130308A19Rik	2	Enriched	0.036241	0.81327	0.866893
Gm17079	2	Enriched	0.0424841	0.813567	0.867123
9130401M01Rik	2	Enriched	0.0670874	0.814205	0.867668
Magea1	2	Enriched	0.0475791	0.814983	0.868214
Gm10337	1	Enriched	0.0389231	0.815031	0.868214
Gm29106	2	Enriched	0.0685876	0.815308	0.868466
Lyz2	2	Enriched	0.11806	0.815758	0.86886
Rasl11b	2	Enriched	0.000631655	0.815943	0.868971
Ptgdr	2	Enriched	0.0689997	0.816154	0.868982
Zar1l	1	Enriched	0.0667308	0.816759	0.869541
Fer1l5	2	Enriched	0.0347375	0.81682	0.869563
Olfr749	2	Enriched	0.0577155	0.816954	0.869663
Plxna3	2	Enriched	0.0102433	0.816998	0.869668
Traj29	2	Enriched	0.136476	0.81711	0.869701
Sirpb1c	2	Enriched	0.0804788	0.817334	0.869897
Cyp2c66	2	Enriched	0.0867951	0.81767	0.870212
H2ac12	1	Enriched	0.123116	0.818083	0.870463
Itm2b	2	Enriched	0.0787688	0.819117	0.871409
Mob3a	2	Enriched	0.00523837	0.81924	0.871497
Epha1	2	Enriched	0.0542006	0.819323	0.871533
Tpd52l2	2	Enriched	0.0274955	0.819476	0.871533
Ndnf	2	Enriched	0.0362112	0.820013	0.871971
Sh3bgr	2	Enriched	0.0143983	0.820068	0.871971
Il17rb	2	Enriched	0.0300692	0.820651	0.872483
Sox7	2	Enriched	0.102909	0.821256	0.872943
Trgc4	2	Enriched	0.0567897	0.821376	0.872943
Igkv4-78	2	Enriched	0.0483798	0.821406	0.872943
Maf	2	Enriched	0.0178735	0.821498	0.872998
Gm10401	2	Enriched	0.0442632	0.822129	0.873416
Stx11	2	Enriched	0.0341104	0.822133	0.873416
Orai2	2	Enriched	0.0635325	0.822453	0.873713
Pth2r	2	Enriched	0.0586376	0.82317	0.874345
Ms4a4b	2	Enriched	0.0458347	0.823267	0.874405
Rhox10	2	Enriched	0.0439739	0.823727	0.874766
Kpna3	2	Enriched	0.0409006	0.824879	0.875645
Cald1	2	Enriched	0.0472905	0.826178	0.876723
Rcor3	2	Enriched	0.0575178	0.826629	0.877159
Gm5460	2	Enriched	0.0181117	0.82689	0.877199
Actl7a	2	Enriched	0.0127577	0.826941	0.877199
Olfm1	2	Enriched	0.123716	0.827	0.877199
Hoxc9	2	Enriched	0.075697	0.82731	0.877408
Homer1	2	Enriched	0.0312919	0.827539	0.877608
Tacr1	2	Enriched	0.0745677	0.827603	0.877633
Lnp1	2	Enriched	0.0535799	0.828935	0.878762
Ormdl3	2	Enriched	0.0277449	0.828951	0.878762
Prl8a2	2	Enriched	0.0214436	0.829156	0.878856
Slc1a7	2	Enriched	0.0813723	0.829162	0.878856
Defb13	2	Enriched	0.0431212	0.829372	0.879006
Dram1	2	Enriched	0.026341	0.829385	0.879006
Oog1	1	Enriched	0.0528742	0.829578	0.879105
Olfr1496	2	Enriched	0.050549	0.8296	0.879105
Dst	2	Enriched	0.0111925	0.829815	0.879205
Serpina3f	2	Enriched	0.0333441	0.829817	0.879205
Igkv4-55	2	Enriched	0.0310312	0.83035	0.879641
Gm10490	2	Enriched	0.025955	0.830499	0.879713
Defa38	1	Enriched	0.0306792	0.830627	0.879759
Pilrb1	2	Enriched	0.096048	0.830946	0.879928
Saa4	2	Enriched	0.0381356	0.832457	0.881097
Metrnl	2	Enriched	0.0417386	0.832667	0.881277
Esrra	2	Enriched	0.0227862	0.833097	0.881559
Igkv12-44	2	Enriched	0.0432987	0.833164	0.881586
B4galt6	2	Enriched	0.0468912	0.833236	0.88162
H2aj	2	Enriched	0.0190166	0.833481	0.881792
Dynlt2b	2	Enriched	0.035246	0.83395	0.882159
Serpinc1	2	Enriched	0.0716323	0.834242	0.882333
Nacc1	2	Enriched	0.0685855	0.834277	0.882333
Cyp3a41a	1	Enriched	0.0890173	0.834361	0.882379
Gprc5c	2	Enriched	0.011088	0.834583	0.882544
Lrrc18	2	Enriched	0.0772157	0.835174	0.883066
Aqp4	2	Enriched	0.0295683	0.835614	0.883293
Ighv10-1	2	Enriched	0.039536	0.835631	0.883293
Rgl1	2	Enriched	0.0395542	0.835704	0.883325
Sntb2	2	Enriched	0.0162107	0.836343	0.883741
Cth	2	Enriched	0.0250197	0.837106	0.884374
Pate2	2	Enriched	0.0149401	0.837536	0.884613
Trp53i11	2	Enriched	0.0159398	0.837812	0.884775
Slc10a1	2	Enriched	0.0435815	0.837976	0.884905
Mtf2	2	Enriched	0.0437137	0.838024	0.884913
Lama3	2	Enriched	0.0248911	0.838718	0.885532
Trbv5	2	Enriched	0.0659806	0.838931	0.885654
Zfp729a	2	Enriched	0.0649495	0.839844	0.886358
Gm11559	1	Enriched	0.0530072	0.840055	0.886538
Olfr1264	2	Enriched	0.0406578	0.840163	0.886565
Gm20824	1	Enriched	0.0579551	0.840379	0.886707
Sik2	2	Enriched	0.0157836	0.84054	0.88679
Zfp759	2	Enriched	0.0537836	0.840656	0.88687
Tas2r129	1	Enriched	0.0797162	0.840891	0.887031
Dclk2	2	Enriched	0.0855212	0.841506	0.887464
Zfp874a	2	Enriched	0.0726659	0.841561	0.887478
Lefty2	2	Enriched	0.0220005	0.841722	0.887605
Slc25a29	2	Enriched	0.0400575	0.841805	0.887606
Retreg2	2	Enriched	0.0372623	0.842048	0.887732
BC034090	2	Enriched	0.0346058	0.842508	0.888044
Snx24	2	Enriched	0.0402034	0.843085	0.888609
Gtf2i	2	Enriched	0.0708748	0.843537	0.888912
Nuak2	2	Enriched	0.0562816	0.84396	0.889218
Ifit1bl2	2	Enriched	0.0628829	0.844034	0.88922
Tnp1	2	Enriched	0.217197	0.844131	0.889236
Spin2d	2	Enriched	0.011748	0.844358	0.889432
Uck2	2	Enriched	0.033213	0.84471	0.88976
Etv1	2	Enriched	0.0951189	0.845562	0.890484
Plxdc1	2	Enriched	0.0138339	0.84618	0.890979
Zfp995	1	Enriched	0.0571085	0.846197	0.890979
Kcnmb4	2	Enriched	0.0732801	0.846417	0.891163
Pnp2	2	Enriched	0.0372287	0.846788	0.891422
Olfr1291-ps1	1	Enriched	0.0232885	0.84688	0.891422
Mlana	2	Enriched	0.0413355	0.846906	0.891422
Cggbp1	2	Enriched	0.012216	0.847301	0.891722
Olfr126	2	Enriched	0.0907625	0.847315	0.891722
Acsm3	2	Enriched	0.072314	0.847699	0.891996
Prkd3	2	Enriched	0.0370953	0.848063	0.892293
Cpeb3	2	Enriched	0.0341653	0.848353	0.892511
Defb45	2	Enriched	0.0500955	0.848506	0.892628
Tmsb15a	2	Enriched	0.072464	0.849297	0.893286
Creb3l2	2	Enriched	0.0411892	0.849445	0.893312
Spam1	2	Enriched	0.0235573	0.85007	0.893791
Trf	2	Enriched	0.057708	0.850189	0.893791
Olfr379-ps1	2	Enriched	0.101605	0.850748	0.894296
Sprr1a	2	Enriched	0.0319821	0.850805	0.894296
Igkv4-68	1	Enriched	0.0627585	0.85081	0.894296
Pinlyp	2	Enriched	0.0197957	0.850835	0.894296
Esd	2	Enriched	0.0514473	0.851416	0.894777
Lrrc4b	2	Enriched	0.0408893	0.852026	0.895287
Ctsl	2	Enriched	0.0706333	0.852284	0.895514
Olfr1362	2	Enriched	0.00658436	0.852354	0.895535
Slc2a2	2	Enriched	0.049534	0.852428	0.895535
Cstdc6	2	Enriched	0.016972	0.852823	0.895863
Ikzf5	2	Enriched	0.0417115	0.853483	0.89638
2410137M14Rik	2	Enriched	0.0654201	0.853521	0.89638
Trav9-1	2	Enriched	0.0728339	0.853815	0.896558
Gm43218	2	Enriched	0.0267078	0.854047	0.89667
Eef1akmt1	2	Enriched	0.0577646	0.854332	0.896839
Tmem171	2	Enriched	0.0289976	0.854497	0.896908
Zfand5	2	Enriched	0.0156177	0.854521	0.896908
Slc17a2	2	Enriched	0.0210578	0.85587	0.897975
Sumo1	1	Enriched	0.0827471	0.857244	0.899068
Crnn	2	Enriched	0.0434702	0.85771	0.89947
Wwc2	2	Enriched	0.0111579	0.858978	0.900355
Trav14-3	2	Enriched	0.051106	0.858985	0.900355
Pramel21	2	Enriched	0.0377606	0.859193	0.900414
Cic	2	Enriched	0.0376677	0.859889	0.900881
Ulk4	2	Enriched	0.0307339	0.859997	0.900952
Gm5485	2	Enriched	0.0520293	0.860089	0.900986
Chrm2	2	Enriched	0.072329	0.860451	0.901176
Cdon	2	Enriched	0.0154577	0.860462	0.901176
Akap4	2	Enriched	0.0769191	0.860942	0.901636
Adgre5	2	Enriched	0.00613129	0.861727	0.902284
Trim30d	2	Enriched	0.00875546	0.861872	0.902392
B430305J03Rik	2	Enriched	0.00397619	0.862233	0.902646
Pcdhga6	2	Enriched	0.0122844	0.86262	0.902924
Vmn1r11	1	Enriched	0.0902829	0.862631	0.902924
Olfr1218	2	Enriched	0.0042065	0.862992	0.903258
Nudt16	2	Enriched	0.0293239	0.863173	0.90336
Cetn1	2	Enriched	0.0273009	0.863648	0.903814
Rmc1	2	Enriched	0.112503	0.864108	0.904164
Slc6a6	2	Enriched	0.130168	0.864401	0.90434
Pip4k2a	2	Enriched	0.0236888	0.864617	0.904478
Traj33	2	Enriched	0.0386471	0.864745	0.90449
Hp	2	Enriched	0.0593284	0.86527	0.904943
Trav13n-4	2	Enriched	0.00530059	0.865345	0.904977
Sppl3	2	Enriched	0.0427986	0.865415	0.905004
Mtarc1	2	Enriched	0.0348973	0.866795	0.905988
Ccdc3	2	Enriched	0.022953	0.866886	0.90602
Olfr1026	2	Enriched	0.059971	0.867149	0.90625
Tepsin	2	Enriched	0.0254183	0.867935	0.90681
Msl3	2	Enriched	0.0427536	0.868722	0.907432
Popdc3	2	Enriched	0.0205916	0.869754	0.908269
Ptprn2	2	Enriched	0.0483307	0.870133	0.908536
Gm3486	2	Enriched	0.137626	0.871523	0.909592
Slc15a3	2	Enriched	0.0333134	0.871701	0.909726
Prdx1	2	Enriched	0.0458509	0.872855	0.910544
Dpy19l2	1	Enriched	0.052993	0.873211	0.910783
Icam5	2	Enriched	0.02593	0.873715	0.911254
Reck	2	Enriched	0.0225457	0.873779	0.911254
Spata24	2	Enriched	0.045823	0.874268	0.911534
Ace2	2	Enriched	0.0447363	0.874425	0.911655
Prss28	2	Enriched	0.0190427	0.874546	0.911692
Zmat4	2	Enriched	0.0594517	0.874812	0.911926
Sall4	2	Enriched	0.0651121	0.875976	0.912901
Dera	2	Enriched	0.0425348	0.876139	0.912957
Tubb6	2	Enriched	0.0265494	0.876723	0.913519
Cd28	2	Enriched	0.0287181	0.876847	0.913519
Sfxn5	2	Enriched	0.0255419	0.877021	0.913569
Ehbp1	2	Enriched	0.0545809	0.877283	0.913578
Mettl7a3	2	Enriched	0.0597194	0.877578	0.913754
Plcz1	2	Enriched	0.00582898	0.877883	0.914026
Gm3573	2	Enriched	0.0370916	0.878435	0.91447
Fcrl6	2	Enriched	0.0579378	0.878607	0.914581
Defb10	2	Enriched	0.00343945	0.87947	0.915327
Asb2	2	Enriched	0.0593318	0.87957	0.915373
Olfr178	2	Enriched	0.0223777	0.879666	0.915399
Hrh4	2	Enriched	0.0209369	0.879925	0.915491
Itm2a	2	Enriched	0.0072846	0.879965	0.915491
Ino80e	2	Enriched	0.0722818	0.880627	0.916003
Wnk4	2	Enriched	0.0140462	0.881828	0.917092
Aldh4a1	2	Enriched	0.0204468	0.883067	0.917967
Tbc1d7	2	Enriched	0.00663037	0.883639	0.918474
Olfr1278	2	Enriched	0.0312973	0.883781	0.918577
D7Ertd443e	2	Enriched	0.0398058	0.884193	0.918917
Rgs1	2	Enriched	0.0265913	0.884562	0.919212
Ralgps2	2	Enriched	0.0237017	0.885209	0.919796
Lamp5	2	Enriched	0.0253587	0.885393	0.919899
Cxcl10	2	Enriched	0.0150208	0.885758	0.920102
Nat8	2	Enriched	0.0375718	0.88582	0.920122
Gm21762	1	Enriched	0.0434188	0.885988	0.920252
Cldn16	2	Enriched	0.00475755	0.886255	0.920433
Mgam	2	Enriched	0.00345337	0.886289	0.920433
Gm11554	2	Enriched	0.0337314	0.88629	0.920433
Vax1	2	Enriched	0.0189341	0.886555	0.920566
Cmtr2	2	Enriched	0.0265164	0.887288	0.921161
Gjb2	2	Enriched	0.0165378	0.888083	0.921721
Plk2	2	Enriched	0.0267481	0.888194	0.921792
8030474K03Rik	2	Enriched	0.0150026	0.889124	0.922536
Slc29a3	2	Enriched	0.0302099	0.889644	0.922942
Vmn1r17	2	Enriched	0.0469986	0.889814	0.922942
Gm42421	1	Enriched	0.0307673	0.89042	0.923438
Rtn4r	2	Enriched	0.0384548	0.890675	0.923658
Gm20730	2	Enriched	0.0642455	0.890875	0.923821
Olfr724	2	Enriched	0.0445927	0.891103	0.923969
Batf2	2	Enriched	0.0289429	0.891429	0.924219
Col19a1	2	Enriched	0.00817334	0.892491	0.924922
Igkv5-48	2	Enriched	0.0317007	0.892804	0.925113
Serpinb9g	2	Enriched	0.0413813	0.892909	0.925177
Jph3	2	Enriched	0.0859233	0.893335	0.92553
Ccdc178	2	Enriched	0.0668006	0.894268	0.926102
B3galnt2	2	Enriched	0.0279457	0.894345	0.926115
Wfdc13	2	Enriched	0.0537372	0.894447	0.926115
Jak1	2	Enriched	0.0218156	0.894456	0.926115
Rnf183	2	Enriched	0.0353524	0.894574	0.926154
Chst9	2	Enriched	0.0520549	0.894749	0.926241
Spg21	1	Enriched	0.0668384	0.895291	0.926505
Plxdc2	1	Enriched	0.0423247	0.89598	0.927011
Ceacam9	2	Enriched	0.0692631	0.896016	0.927011
Tmprss7	2	Enriched	0.0203144	0.896256	0.927181
Adh6a	2	Enriched	0.0202746	0.897243	0.92793
Zic5	2	Enriched	0.0210395	0.89771	0.928152
Olfr113	2	Enriched	0.0188391	0.897896	0.928221
Pou4f3	2	Enriched	0.0287674	0.897905	0.928221
Tent2	2	Enriched	0.0228855	0.898122	0.928334
Pcdhb22	2	Enriched	0.00699308	0.898518	0.928642
Ctrb1	2	Enriched	0.0166203	0.899955	0.929852
Rmdn1	2	Enriched	0.0648741	0.900872	0.930428
H2al1m	2	Enriched	0.075353	0.9009	0.930428
Tmem262	2	Enriched	0.0141913	0.900946	0.930431
Gm6526	2	Enriched	0.0473639	0.901218	0.930668
Eif1ad11	2	Enriched	0.0448082	0.901404	0.930816
Dnajc6	2	Enriched	0.0659656	0.901571	0.930944
Nr1i3	2	Enriched	0.0229881	0.902447	0.931537
Hmox2	2	Enriched	0.0178636	0.902951	0.931925
Plekhf2	2	Enriched	0.0559398	0.903034	0.931966
Camk4	2	Enriched	0.0466396	0.903079	0.931967
Mib1	2	Enriched	0.0307265	0.903695	0.932486
Hoxd4	2	Enriched	0.026298	0.905214	0.933637
Krtap19-9b	2	Enriched	0.0377732	0.905562	0.933862
Igkv14-126	2	Enriched	0.0157865	0.906054	0.934281
Bdnf	2	Enriched	0.0324591	0.906437	0.934525
Gpr156	2	Enriched	0.0109208	0.906464	0.934525
Serpina5	2	Enriched	0.0290495	0.906903	0.934889
Gulp1	2	Enriched	0.0270522	0.90797	0.935677
Marchf11	2	Enriched	0.0221915	0.908111	0.935733
Tspan14	2	Enriched	0.0331179	0.90843	0.935949
Zfp953	2	Enriched	0.0401922	0.908451	0.935949
Rnf39	2	Enriched	0.0100738	0.90912	0.936461
Lce3e	2	Enriched	0.00168701	0.909224	0.936523
Scara5	2	Enriched	0.00627345	0.909389	0.936604
Gm29776	2	Enriched	0.0524908	0.909497	0.936626
Npm2	2	Enriched	0.0307967	0.909572	0.936659
Fth1	2	Enriched	0.0332695	0.909822	0.936872
Kcnk10	2	Enriched	0.015746	0.910552	0.937528
Camsap2	2	Enriched	0.0327744	0.911042	0.937682
Bmerb1	2	Enriched	0.0326886	0.911222	0.937778
Chtop	2	Enriched	0.00728009	0.912212	0.938634
Olfr339	2	Enriched	0.0434178	0.912269	0.938634
Olfr807	2	Enriched	0.0164533	0.912314	0.938634
Capns1	2	Enriched	0.0139376	0.912676	0.938873
1700122O11Rik	2	Enriched	0.00565739	0.912739	0.938893
Plac1	2	Enriched	0.0176784	0.912936	0.939006
Tldc2	2	Enriched	0.0105969	0.913783	0.939654
Cavin2	2	Enriched	0.0181293	0.91389	0.939677
Nab1	2	Enriched	0.0214173	0.913892	0.939677
Ttr	2	Enriched	0.00184318	0.914309	0.940061
Dnai3	2	Enriched	0.0256931	0.914449	0.940161
B3glct	2	Enriched	0.0372028	0.91477	0.940446
Dok1	2	Enriched	0.0291813	0.914968	0.940536
Dsg1c	2	Enriched	0.00650143	0.914988	0.940536
Ypel2	2	Enriched	0.0459828	0.91531	0.940644
Svs3a	2	Enriched	0.0621704	0.915552	0.940802
Tent5a	2	Enriched	0.0180198	0.916286	0.941336
Dlg3	1	Enriched	0.0269811	0.916289	0.941336
Olfr813	2	Enriched	0.00992449	0.917392	0.942112
Gjc1	2	Enriched	0.0582648	0.918339	0.942861
Vmn1r26	2	Enriched	0.00357833	0.918609	0.943093
Mup1	1	Enriched	0.0149823	0.919391	0.943807
Zfy2	2	Enriched	0.0280861	0.921282	0.945165
4933424G06Rik	2	Enriched	0.0347034	0.922232	0.945961
H2ac20	2	Enriched	0.0625825	0.922464	0.94611
Mbl2	2	Enriched	0.0185786	0.922509	0.94611
Actn2	2	Enriched	0.0214265	0.922509	0.94611
Phf14	2	Enriched	0.0145476	0.923004	0.946418
Snai1	2	Enriched	0.00935968	0.923259	0.946566
Trpv6	2	Enriched	0.0327857	0.923499	0.94674
Vmn2r91	2	Enriched	0.0605353	0.923852	0.946871
Hcn1	2	Enriched	0.0187326	0.923863	0.946871
Rps27l	2	Enriched	0.0287194	0.924165	0.947055
Gm20918	2	Enriched	0.0265189	0.924504	0.947265
Olfr136	2	Enriched	0.00265891	0.924825	0.947453
[truncated: 19,696 more rows]

## Sheet: grnaStats_T1_vs_T0
id	group	LogFC	PValue	FDR	Direction
ENSMUSG00000020716_pair2_a	Nf1	1.19893	4.27462e-08	3.30536e-06	Enriched
ENSMUSG00000031684_pair2_a	Slc10a7	0.960535	1.38778e-06	4.06016e-05	Enriched
ENSMUSG00000022971_pair1_a	Ifnar2	0.79712	1.88017e-05	0.000359419	Enriched
ENSMUSG00000013663_pair1_a	Pten	0.823854	2.18258e-05	0.000408735	Enriched
ENSMUSG00000031684_pair1_a	Slc10a7	1.29123	3.46569e-05	0.000602574	Enriched
ENSMUSG00000022967_pair1_a	Ifnar1	0.604048	3.57851e-05	0.000620194	Enriched
ENSMUSG00000022761_pair2_a	Lztr1	0.669579	4.12642e-05	0.000702205	Enriched
ENSMUSG00000002325_pair2_a	Irf9	0.49692	6.33241e-05	0.00102619	Enriched
ENSMUSG00000040782_pair1_a	Cop1	0.752572	9.64924e-05	0.00149442	Enriched
ENSMUSG00000020716_pair1_a	Nf1	1.20571	0.000170533	0.00247534	Enriched
ENSMUSG00000021277_pair1_a	Traf3	0.688183	0.000247197	0.00346484	Enriched
ENSMUSG00000002325_pair1_a	Irf9	0.60732	0.000260668	0.00363364	Enriched
ENSMUSG00000093701_pair2_a	Gm21970	0.645103	0.00039905	0.00531751	Enriched
ENSMUSG00000044496_pair2_a	2510039O18Rik	0.401601	0.000630461	0.00796196	Enriched
ENSMUSG00000045671_pair1_a	Spred2	0.449868	0.000862237	0.010476	Enriched
ENSMUSG00000005610_pair2_a	Eif4g2	1.0029	0.00102344	0.0121179	Enriched
ENSMUSG00000037104_pair2_a	Socs5	0.383049	0.00135865	0.0155504	Enriched
ENSMUSG00000013822_pair1_a	Elof1	0.419434	0.00160893	0.017917	Enriched
ENSMUSG00000021277_pair2_a	Traf3	0.472705	0.0016488	0.0183139	Enriched
ENSMUSG00000042608_pair2_a	Stk40	0.54773	0.00235671	0.0248008	Enriched
ENSMUSG00000034342_pair1_a	Cbl	0.540554	0.00270571	0.027923	Enriched
ENSMUSG00000044303_pair2_a	Cdkn2a	0.386345	0.00311461	0.0313122	Enriched
ENSMUSG00000037335_pair2_a	Hand1	0.364935	0.00322936	0.0322273	Enriched
ENSMUSG00000013663_pair2_a	Pten	0.640616	0.00347598	0.0341306	Enriched
ENSMUSG00000095958_pair2_a	Trav12-3	0.487955	0.00371586	0.035979	Enriched
ENSMUSG00000030264_pair1_a	Thumpd3	0.583262	0.00385801	0.0370638	Enriched
ENSMUSG00000017291_pair1_a	Taok1	0.523516	0.00408409	0.0389158	Enriched
ENSMUSG00000027835_pair2_a	Pdcd10	0.540053	0.00410532	0.0390837	Enriched
ENSMUSG00000027439_pair1_a	Gzf1	0.760217	0.00413672	0.0393307	Enriched
ENSMUSG00000091955_pair1_a	Gm9844	0.562107	0.00429929	0.0405376	Enriched
ENSMUSG00000005610_pair1_a	Eif4g2	0.376716	0.00441768	0.0414411	Enriched
ENSMUSG00000024349_pair2_a	Sting1	0.452816	0.00458397	0.0426637	Enriched
ENSMUSG00000027835_pair1_a	Pdcd10	0.47521	0.0053229	0.0481019	Enriched
ENSMUSG00000042426_pair2_a	Dhx29	0.453346	0.00548158	0.0492068	Enriched
ENSMUSG00000054106_pair2_a	Try4	0.526569	0.007084	0.0598865	Enriched
ENSMUSG00000069678_pair2_a	Pcgf1	0.567957	0.00741508	0.0620305	Enriched
ENSMUSG00000073602_pair2_a	Serpinb3b	0.492698	0.00770595	0.0639987	Enriched
ENSMUSG00000067229_pair1_a	Cyp2c66	0.564359	0.00800099	0.0658662	Enriched
ENSMUSG00000075166_pair2_a	Olfr1104	0.735441	0.00818622	0.0669092	Enriched
ENSMUSG00000033849_pair2_a	B3galt2	0.589022	0.00903723	0.0718475	Enriched
ENSMUSG00000048003_pair2_a	Catsper4	0.41284	0.00917841	0.0726652	Enriched
ENSMUSG00000040363_pair1_a	Bcor	0.402224	0.0092898	0.0733164	Enriched
ENSMUSG00000026104_pair2_a	Stat1	0.379715	0.00967768	0.0754005	Enriched
ENSMUSG00000022971_pair2_a	Ifnar2	0.429579	0.00971659	0.0756219	Enriched
ENSMUSG00000021200_pair2_a	Asb2	0.57952	0.00986688	0.0764201	Enriched
ENSMUSG00000020601_pair1_a	Trib2	0.676219	0.00987539	0.0764587	Enriched
ENSMUSG00000094094_pair1_a	Igkv5-45	0.612933	0.0100986	0.0776586	Enriched
ENSMUSG00000058114_pair2_a	Olfr127	0.494191	0.0105045	0.0796966	Enriched
ENSMUSG00000102836_pair2_a	Gm38666	0.375764	0.0109949	0.0823968	Enriched
ENSMUSG00000098549_pair2_a	Gm5269	0.758688	0.0117442	0.0863365	Enriched
ENSMUSG00000040782_pair2_a	Cop1	0.633872	0.0121077	0.0883625	Enriched
ENSMUSG00000032942_pair2_a	Ucp3	0.354551	0.0121109	0.0883655	Enriched
ENSMUSG00000026104_pair1_a	Stat1	0.473543	0.0121371	0.088488	Enriched
ENSMUSG00000029924_pair2_a	Slc37a3	0.640509	0.0122039	0.0888402	Enriched
ENSMUSG00000027439_pair2_a	Gzf1	1.16401	0.012408	0.0900983	Enriched
ENSMUSG00000006673_pair1_a	Qrich1	0.385998	0.0127381	0.0918322	Enriched
ENSMUSG00000074595_pair2_a	Wfdc6a	0.578809	0.0131333	0.0940068	Enriched
ENSMUSG00000070417_pair2_a	Olfr2	0.392533	0.0132598	0.0946197	Enriched
ENSMUSG00000030610_pair2_a	Det1	0.376778	0.0135186	0.0960021	Enriched
ENSMUSG00000071573_pair2_a	Rnls	0.427777	0.0146125	0.101373	Enriched
ENSMUSG00000031270_pair2_a	4930513O06Rik	0.477926	0.0149304	0.102902	Enriched
ENSMUSG00000095200_pair2_a	Ighv1-7	0.329847	0.0150172	0.103319	Enriched
ENSMUSG00000021608_pair2_a	Lpcat1	0.346888	0.0151209	0.103917	Enriched
ENSMUSG00000029924_pair1_a	Slc37a3	0.736354	0.0157785	0.106977	Enriched
ENSMUSG00000060663_pair2_a	Olfr175	0.393909	0.015912	0.107542	Enriched
ENSMUSG00000026135_pair2_a	Zfp142	0.420771	0.0160489	0.108178	Enriched
ENSMUSG00000029819_pair2_a	Npy	0.362048	0.016278	0.109417	Enriched
ENSMUSG00000083780_pair1_a	Gm12728	0.468906	0.0163906	0.109943	Enriched
ENSMUSG00000040033_pair1_a	Stat2	0.591162	0.0166705	0.111277	Enriched
ENSMUSG00000105547_pair1_a	Iglc3	0.528296	0.0172067	0.113923	Enriched
ENSMUSG00000114559_pair1_a	Gm47429	0.334778	0.0176209	0.115987	Enriched
ENSMUSG00000044496_pair1_a	2510039O18Rik	0.340857	0.0177493	0.116605	Enriched
ENSMUSG00000021661_pair1_a	Ankra2	0.395813	0.0177739	0.11675	Enriched
ENSMUSG00000020303_pair1_a	Stc2	0.313145	0.0178172	0.11691	Enriched
ENSMUSG00000070601_pair2_a	Vmn2r84	0.403021	0.0179168	0.117367	Enriched
ENSMUSG00000075163_pair1_a	Olfr1107	0.474306	0.0182839	0.11914	Enriched
ENSMUSG00000094936_pair2_a	Rbm4	0.447605	0.0187908	0.1214	Enriched
ENSMUSG00000047992_pair1_a	Dipk1c	0.351844	0.019162	0.12299	Enriched
ENSMUSG00000018893_pair2_a	Mb	0.374088	0.0196769	0.125309	Enriched
ENSMUSG00000024862_pair2_a	Klc2	0.265912	0.0197262	0.125586	Enriched
ENSMUSG00000074434_pair2_a	Defa28	0.408334	0.0199779	0.126629	Enriched
ENSMUSG00000073197_pair2_a	5730507C01Rik	0.300553	0.0200547	0.126967	Enriched
ENSMUSG00000033703_pair2_a	Fcsk	0.360426	0.0201324	0.127329	Enriched
ENSMUSG00000042429_pair2_a	Adora1	0.338342	0.0207599	0.130004	Enriched
ENSMUSG00000092216_pair1_a	Gm19345	0.606086	0.0208333	0.130218	Enriched
ENSMUSG00000094187_pair2_a	Vmn1r170	0.346445	0.0219855	0.134847	Enriched
ENSMUSG00000026484_pair1_a	Rnf2	0.645787	0.0222207	0.135876	Enriched
ENSMUSG00000003308_pair2_a	Keap1	0.400052	0.022254	0.136031	Enriched
ENSMUSG00000021134_pair1_a	Srsf5	0.289681	0.022372	0.136521	Enriched
ENSMUSG00000067713_pair2_a	Prkag1	0.428628	0.023267	0.140182	Enriched
NTC_pair494_a	NTC	0.335505	0.0243232	0.144552	Enriched
ENSMUSG00000014195_pair1_a	Dnajc7	0.610259	0.0244807	0.145109	Enriched
ENSMUSG00000073834_pair2_a	Mup11	0.376725	0.0246802	0.145891	Enriched
ENSMUSG00000063953_pair2_a	Amd2	0.31806	0.0250214	0.147284	Enriched
ENSMUSG00000034342_pair2_a	Cbl	0.297274	0.0251012	0.147453	Enriched
ENSMUSG00000021884_pair1_a	Hacl1	0.349979	0.0251383	0.147591	Enriched
ENSMUSG00000058172_pair1_a	Krtap6-1	0.387706	0.0251843	0.147792	Enriched
ENSMUSG00000024425_pair1_a	Ndfip1	0.298909	0.025725	0.150078	Enriched
ENSMUSG00000091718_pair1_a	Gm16506	0.310397	0.0267533	0.154554	Enriched
ENSMUSG00000110012_pair2_a	Olfr644	0.302658	0.0267792	0.154642	Enriched
ENSMUSG00000106379_pair2_a	Lhfpl3	0.319887	0.0269191	0.155056	Enriched
ENSMUSG00000021067_pair2_a	Sav1	0.457181	0.0269483	0.155121	Enriched
ENSMUSG00000040033_pair2_a	Stat2	0.379177	0.0270654	0.155595	Enriched
ENSMUSG00000033210_pair2_a	Slc9c1	0.531337	0.0270709	0.155595	Enriched
ENSMUSG00000024427_pair1_a	Spry4	0.30749	0.0271968	0.155929	Enriched
ENSMUSG00000018042_pair2_a	Cyb5r3	0.316771	0.0272708	0.156188	Enriched
NTC_pair150_a	NTC	0.294106	0.0273319	0.156476	Enriched
ENSMUSG00000038175_pair2_a	Mylip	0.310242	0.0278478	0.158255	Enriched
ENSMUSG00000022684_pair2_a	Bfar	0.394007	0.0283038	0.159872	Enriched
ENSMUSG00000074384_pair1_a	AI429214	0.467704	0.0284563	0.160344	Enriched
ENSMUSG00000029865_pair1_a	Sval1	0.326778	0.029102	0.162521	Enriched
ENSMUSG00000077450_pair1_a	Rab11b	0.381227	0.0293012	0.163254	Enriched
ENSMUSG00000030282_pair1_a	Cmas	0.369873	0.0302967	0.167035	Enriched
ENSMUSG00000043939_pair2_a	A530064D06Rik	0.447819	0.030607	0.16817	Enriched
ENSMUSG00000057367_pair2_a	Birc2	0.452483	0.0310281	0.169533	Enriched
ENSMUSG00000100967_pair1_a	Gm29666	0.243057	0.0312487	0.170222	Enriched
ENSMUSG00000022667_pair2_a	Cd200r1	0.533352	0.0313627	0.170585	Enriched
ENSMUSG00000078161_pair1_a	Erich3	0.327858	0.0314791	0.170939	Enriched
ENSMUSG00000021702_pair1_a	Thbs4	0.246775	0.0316622	0.171565	Enriched
ENSMUSG00000039910_pair1_a	Cited2	0.320114	0.0317641	0.171916	Enriched
ENSMUSG00000078908_pair1_a	Mon1b	0.332821	0.0318382	0.172104	Enriched
ENSMUSG00000055560_pair1_a	Zfp459	0.422584	0.0318409	0.172104	Enriched
ENSMUSG00000090100_pair1_a	Ttbk2	0.312356	0.0326034	0.175183	Enriched
ENSMUSG00000060519_pair1_a	Tor3a	0.315619	0.0327709	0.175725	Enriched
ENSMUSG00000027351_pair1_a	Spred1	0.629402	0.0331681	0.177108	Enriched
ENSMUSG00000024079_pair1_a	Eif2ak2	0.279937	0.0334407	0.177978	Enriched
ENSMUSG00000043639_pair2_a	Rbm20	0.360295	0.0336094	0.178492	Enriched
ENSMUSG00000090411_pair1_a	Vmn1r174	0.315291	0.0337052	0.178718	Enriched
ENSMUSG00000024232_pair2_a	Bambi	0.249479	0.0338263	0.179184	Enriched
ENSMUSG00000063827_pair2_a	Olfr1382	0.330835	0.0338759	0.179315	Enriched
ENSMUSG00000024079_pair2_a	Eif2ak2	0.516131	0.0339765	0.179606	Enriched
NTC_pair231_a	NTC	0.353561	0.0340045	0.179703	Enriched
ENSMUSG00000047025_pair2_a	Ccer1	0.295251	0.0340416	0.179774	Enriched
ENSMUSG00000007946_pair2_a	Phox2a	0.398339	0.0341475	0.180026	Enriched
ENSMUSG00000044712_pair2_a	Slc38a6	0.239968	0.0342543	0.180391	Enriched
ENSMUSG00000073785_pair1_a	Krtap5-5	0.484754	0.0344288	0.180913	Enriched
ENSMUSG00000053963_pair2_a	Stum	0.276514	0.0344429	0.180934	Enriched
ENSMUSG00000034243_pair2_a	Golgb1	0.221785	0.0347644	0.181991	Enriched
ENSMUSG00000062272_pair1_a	Olfr1129	0.352576	0.0348257	0.18206	Enriched
ENSMUSG00000052549_pair1_a	Arl13a	0.324659	0.0349232	0.182271	Enriched
ENSMUSG00000060030_pair2_a	Olfr317	0.29782	0.0350567	0.182712	Enriched
ENSMUSG00000005447_pair2_a	Pafah1b3	0.295977	0.035218	0.183367	Enriched
ENSMUSG00000114942_pair1_a	Gm49361	0.366212	0.0358398	0.185621	Enriched
ENSMUSG00000056824_pair1_a	Zfp663	0.35115	0.0359663	0.18611	Enriched
ENSMUSG00000033684_pair1_a	Qsox1	0.289694	0.036419	0.187632	Enriched
ENSMUSG00000045680_pair1_a	Tcf21	0.294351	0.037434	0.191334	Enriched
ENSMUSG00000030256_pair1_a	Bhlhe41	0.365903	0.0374718	0.191439	Enriched
ENSMUSG00000035270_pair2_a	Impg2	0.434395	0.0374724	0.191439	Enriched
ENSMUSG00000005575_pair2_a	Ube2m	0.461983	0.0382333	0.193788	Enriched
ENSMUSG00000078184_pair2_a	Rbm8a2	0.328997	0.0384642	0.194484	Enriched
ENSMUSG00000069582_pair2_a	Krtap10-4	0.210867	0.0389395	0.196102	Enriched
ENSMUSG00000036521_pair1_a	Scgb2b2	0.513571	0.0389636	0.196182	Enriched
ENSMUSG00000026994_pair1_a	Galnt3	0.339385	0.0391833	0.196876	Enriched
ENSMUSG00000076481_pair2_a	Trbv30	0.282538	0.0396535	0.19841	Enriched
ENSMUSG00000024052_pair2_a	Lpin2	0.409881	0.0397606	0.198716	Enriched
NTC_pair447_a	NTC	0.285539	0.0398775	0.199245	Enriched
ENSMUSG00000072601_pair2_a	Ear1	0.373839	0.0400032	0.199674	Enriched
ENSMUSG00000003308_pair1_a	Keap1	0.359566	0.0400277	0.19975	Enriched
ENSMUSG00000055108_pair2_a	Phxr2	0.533574	0.0405273	0.201261	Enriched
ENSMUSG00000029913_pair2_a	Prdm5	0.404429	0.0405855	0.201395	Enriched
ENSMUSG00000090877_pair2_a	Hspa1b	0.198858	0.0411071	0.203131	Enriched
ENSMUSG00000060261_pair2_a	Gtf2i	0.461628	0.0414642	0.204023	Enriched
ENSMUSG00000029019_pair1_a	Nppb	0.281402	0.0414716	0.204031	Enriched
ENSMUSG00000037492_pair2_a	Zmat4	0.342031	0.0415154	0.204173	Enriched
ENSMUSG00000110628_pair1_a	Gm37797	0.294206	0.0415571	0.204325	Enriched
ENSMUSG00000035212_pair1_a	Leprot	0.292845	0.0420648	0.205924	Enriched
ENSMUSG00000007877_pair1_a	Tcap	0.274342	0.0428268	0.208474	Enriched
ENSMUSG00000031482_pair2_a	Slc25a15	0.326978	0.0431826	0.209582	Enriched
ENSMUSG00000112864_pair1_a	Gm18596	0.216359	0.043524	0.210584	Enriched
NTC_pair273_a	NTC	0.334462	0.0436998	0.211154	Enriched
ENSMUSG00000022312_pair2_a	Eif3h	0.5474	0.0438822	0.211705	Enriched
ENSMUSG00000059995_pair2_a	Atxn7l3	0.295918	0.0443503	0.213249	Enriched
ENSMUSG00000040761_pair1_a	Spen	0.244293	0.044442	0.213548	Enriched
ENSMUSG00000042436_pair1_a	Mfap4	0.321271	0.0448973	0.214828	Enriched
ENSMUSG00000038500_pair2_a	Prr3	0.363573	0.0450312	0.215231	Enriched
ENSMUSG00000053716_pair2_a	Dusp7	0.297456	0.0455245	0.216703	Enriched
ENSMUSG00000022178_pair1_a	Ajuba	0.378053	0.0457286	0.21736	Enriched
ENSMUSG00000059246_pair2_a	Foxb1	0.277034	0.0462738	0.219105	Enriched
ENSMUSG00000052818_pair1_a	Olfr813	0.419006	0.046301	0.219107	Enriched
ENSMUSG00000070979_pair1_a	Actl7a	0.262319	0.0468571	0.220758	Enriched
ENSMUSG00000030763_pair2_a	Lcmt1	0.452588	0.0468958	0.220843	Enriched
ENSMUSG00000073497_pair2_a	AA792892	0.294278	0.0473129	0.222014	Enriched
ENSMUSG00000026475_pair1_a	Rgs16	0.301292	0.0474894	0.222303	Enriched
ENSMUSG00000063632_pair1_a	Sox11	0.291835	0.0475795	0.222612	Enriched
ENSMUSG00000050428_pair1_a	Fbxo46	0.226377	0.0478472	0.223309	Enriched
ENSMUSG00000063549_pair2_a	Olfr322	0.256281	0.0480452	0.223823	Enriched
ENSMUSG00000090171_pair1_a	Ugt1a2	0.493261	0.0481248	0.224025	Enriched
ENSMUSG00000076891_pair2_a	Traj39	0.293863	0.0485141	0.225237	Enriched
ENSMUSG00000048285_pair1_a	Frmd6	0.363904	0.0490929	0.226913	Enriched
ENSMUSG00000038773_pair2_a	Kdm3b	0.316552	0.0493122	0.227468	Enriched
ENSMUSG00000109655_pair1_a	Gm29735	0.253331	0.0493772	0.227539	Enriched
ENSMUSG00000076621_pair2_a	Ighj1	0.288913	0.0494045	0.227539	Enriched
ENSMUSG00000062563_pair2_a	Cys1	0.29395	0.0496387	0.228198	Enriched
ENSMUSG00000069295_pair2_a	Vmn1r196	0.331008	0.0497872	0.228634	Enriched
ENSMUSG00000020803_pair2_a	Txndc17	0.490406	0.0502602	0.229833	Enriched
ENSMUSG00000007817_pair2_a	Zmiz1	0.238943	0.0505996	0.230726	Enriched
ENSMUSG00000090441_pair2_a	Gm17651	0.397106	0.0506672	0.230857	Enriched
ENSMUSG00000091264_pair1_a	Smim13	0.329575	0.0506714	0.230857	Enriched
ENSMUSG00000116336_pair1_a	Gm49425	0.233933	0.0509069	0.231639	Enriched
ENSMUSG00000024911_pair2_a	Fibp	0.234404	0.051031	0.231959	Enriched
ENSMUSG00000063386_pair2_a	Olfr1387	0.231458	0.0513323	0.232622	Enriched
NTC_pair138_a	NTC	0.290972	0.0513326	0.232622	Enriched
ENSMUSG00000118491_pair1_a	Gm44505	0.247042	0.0514228	0.232908	Enriched
ENSMUSG00000091350_pair2_a	Vmn2r92	0.36358	0.0515651	0.233299	Enriched
ENSMUSG00000048387_pair2_a	Osr1	0.21826	0.0516332	0.233352	Enriched
ENSMUSG00000091055_pair2_a	Siglec15	0.181675	0.0517021	0.233488	Enriched
ENSMUSG00000045777_pair1_a	Ifitm10	0.31661	0.0520822	0.234617	Enriched
ENSMUSG00000027777_pair2_a	Schip1	0.290268	0.0525898	0.235963	Enriched
ENSMUSG00000108763_pair2_a	Gm36028	0.243254	0.0539503	0.239834	Enriched
ENSMUSG00000044743_pair1_a	Defb10	0.312517	0.0539567	0.239838	Enriched
ENSMUSG00000048550_pair1_a	Thnsl1	0.333233	0.0544131	0.241197	Enriched
ENSMUSG00000003345_pair2_a	Csnk1g2	0.23545	0.0544618	0.241314	Enriched
ENSMUSG00000027351_pair2_a	Spred1	0.441955	0.0546074	0.241761	Enriched
ENSMUSG00000040459_pair2_a	Arglu1	0.266619	0.0548007	0.242294	Enriched
ENSMUSG00000027863_pair1_a	Cd2	0.344345	0.0548233	0.242344	Enriched
ENSMUSG00000040022_pair1_a	Rab11fip2	0.297144	0.0549488	0.242745	Enriched
ENSMUSG00000063410_pair1_a	Stk24	0.446795	0.0554551	0.244015	Enriched
ENSMUSG00000095653_pair2_a	Gm21818	0.315062	0.0562463	0.245945	Enriched
ENSMUSG00000096120_pair2_a	Gm21800	0.440943	0.0566239	0.247065	Enriched
ENSMUSG00000002320_pair1_a	Tm9sf1	0.255778	0.0566597	0.247152	Enriched
ENSMUSG00000096824_pair1_a	Ighv2-7	0.343112	0.0567401	0.247354	Enriched
ENSMUSG00000032572_pair2_a	Col6a4	0.325878	0.0568948	0.24766	Enriched
ENSMUSG00000032369_pair2_a	Plscr1	0.49586	0.0575083	0.249445	Enriched
ENSMUSG00000018678_pair2_a	Sp2	0.318599	0.0576874	0.249946	Enriched
ENSMUSG00000061958_pair2_a	Defa38	0.19983	0.057858	0.250359	Enriched
NTC_pair480_a	NTC	0.263764	0.0581126	0.251086	Enriched
ENSMUSG00000099917_pair2_a	Vmn1r215	0.384294	0.0582802	0.251456	Enriched
ENSMUSG00000043705_pair2_a	Capn13	0.291668	0.0583213	0.251558	Enriched
ENSMUSG00000027157_pair2_a	Potefam1	0.337028	0.0590736	0.253286	Enriched
ENSMUSG00000028530_pair1_a	Jak1	0.435573	0.0592376	0.253674	Enriched
ENSMUSG00000048226_pair2_a	Olfr1212	0.358276	0.0594318	0.254209	Enriched
ENSMUSG00000024578_pair1_a	Il17b	0.238995	0.0597198	0.255009	Enriched
ENSMUSG00000003526_pair2_a	Prodh	0.280522	0.0603023	0.256546	Enriched
ENSMUSG00000031930_pair2_a	Wwp2	0.340141	0.0606554	0.257609	Enriched
ENSMUSG00000013822_pair2_a	Elof1	0.383371	0.0606773	0.257659	Enriched
ENSMUSG00000074569_pair2_a	Gcnt7	0.251863	0.0623549	0.262095	Enriched
ENSMUSG00000001666_pair2_a	Ddt	0.402472	0.0630281	0.263476	Enriched
ENSMUSG00000020377_pair1_a	Ltc4s	0.214538	0.0632418	0.26391	Enriched
ENSMUSG00000006007_pair1_a	Pdc	0.195049	0.0635967	0.264813	Enriched
ENSMUSG00000032405_pair1_a	Pias1	0.377777	0.0637347	0.265123	Enriched
ENSMUSG00000005886_pair2_a	Ncoa2	0.223336	0.0638008	0.265268	Enriched
ENSMUSG00000022965_pair2_a	Ifngr2	0.355807	0.0638277	0.26528	Enriched
ENSMUSG00000039488_pair2_a	Cntn5	0.295643	0.0643446	0.266481	Enriched
ENSMUSG00000057321_pair2_a	Usp17ld	0.311021	0.0645295	0.266889	Enriched
ENSMUSG00000040434_pair2_a	Large2	0.286747	0.0646799	0.267102	Enriched
ENSMUSG00000020644_pair1_a	Id2	0.269082	0.0646934	0.267102	Enriched
ENSMUSG00000107252_pair2_a	Gm5767	0.270406	0.0647109	0.267102	Enriched
ENSMUSG00000030643_pair1_a	Rab30	0.335325	0.0648455	0.267378	Enriched
ENSMUSG00000036046_pair2_a	5031439G07Rik	0.276562	0.065062	0.267734	Enriched
ENSMUSG00000045733_pair2_a	Sprn	0.207948	0.0656555	0.269249	Enriched
ENSMUSG00000038463_pair2_a	Olfml2b	0.292051	0.0659953	0.269981	Enriched
ENSMUSG00000073923_pair2_a	Olfr657	0.278515	0.0661466	0.270496	Enriched
ENSMUSG00000046006_pair1_a	Gapt	0.408954	0.0661789	0.270541	Enriched
ENSMUSG00000032517_pair2_a	Mobp	0.260998	0.066455	0.271221	Enriched
ENSMUSG00000100200_pair1_a	H2al1m	0.476739	0.0667792	0.271902	Enriched
ENSMUSG00000036940_pair2_a	Kdm1a	0.368955	0.0671934	0.272843	Enriched
ENSMUSG00000078995_pair1_a	Zfp456	0.354531	0.0673349	0.273238	Enriched
NTC_pair469_a	NTC	0.284806	0.0678391	0.274512	Enriched
ENSMUSG00000076934_pair2_a	Iglv1	0.403496	0.0678456	0.274512	Enriched
ENSMUSG00000094962_pair2_a	Gm21954	0.282479	0.0687597	0.276941	Enriched
ENSMUSG00000091468_pair2_a	Vmn2r82	0.375976	0.0687988	0.276944	Enriched
ENSMUSG00000063582_pair2_a	Olfr666	0.340681	0.0690666	0.277531	Enriched
ENSMUSG00000075208_pair1_a	Olfr1019	0.371111	0.0691211	0.277569	Enriched
ENSMUSG00000025228_pair2_a	Actr1a	0.272485	0.069368	0.277937	Enriched
ENSMUSG00000042903_pair2_a	Foxo4	0.260079	0.0693735	0.277937	Enriched
ENSMUSG00000036707_pair2_a	Cab39	0.805577	0.0696179	0.27853	Enriched
ENSMUSG00000060568_pair2_a	Fam78b	0.351098	0.0696566	0.278607	Enriched
ENSMUSG00000028293_pair1_a	Slc35a1	0.446628	0.069699	0.278751	Enriched
ENSMUSG00000028343_pair1_a	Erp44	0.310758	0.0706932	0.280882	Enriched
NTC_pair44_a	NTC	0.301817	0.0711281	0.281915	Enriched
ENSMUSG00000047048_pair2_a	Olfr432	0.202392	0.0715267	0.282997	Enriched
ENSMUSG00000024306_pair2_a	Ccdc178	0.315161	0.0715435	0.282997	Enriched
ENSMUSG00000027301_pair2_a	Oxt	0.192616	0.0724927	0.285228	Enriched
ENSMUSG00000031255_pair2_a	Sytl4	0.359104	0.0726293	0.285584	Enriched
ENSMUSG00000017000_pair2_a	Svs6	0.316073	0.0727237	0.285808	Enriched
ENSMUSG00000024353_pair2_a	Mzb1	0.196158	0.0728555	0.286071	Enriched
ENSMUSG00000073735_pair2_a	Defb18	0.286872	0.0735331	0.287907	Enriched
ENSMUSG00000035112_pair2_a	Wnk4	0.218487	0.0735761	0.288	Enriched
ENSMUSG00000110444_pair2_a	Gm10033	0.335455	0.0740029	0.288935	Enriched
ENSMUSG00000061578_pair2_a	Ksr2	0.321246	0.0748986	0.290935	Enriched
NTC_pair91_a	NTC	0.271555	0.0751931	0.29162	Enriched
ENSMUSG00000024497_pair1_a	Pou4f3	0.297249	0.0752056	0.29162	Enriched
ENSMUSG00000068888_pair1_a	Lce1i	0.182008	0.0752857	0.291757	Enriched
NTC_pair71_a	NTC	0.20472	0.0760442	0.293436	Enriched
NTC_pair42_a	NTC	0.302359	0.0763785	0.294278	Enriched
ENSMUSG00000027528_pair2_a	Fabp9	0.284581	0.0764499	0.294369	Enriched
ENSMUSG00000029166_pair2_a	Mapre3	0.383772	0.0766896	0.295056	Enriched
ENSMUSG00000036078_pair2_a	Sigmar1	0.253755	0.0768333	0.295425	Enriched
ENSMUSG00000096024_pair1_a	Gm17174	0.268124	0.0768475	0.295431	Enriched
ENSMUSG00000042888_pair2_a	Prr30	0.279139	0.0768553	0.295431	Enriched
ENSMUSG00000024521_pair2_a	Pmaip1	0.194518	0.0771339	0.296238	Enriched
ENSMUSG00000047293_pair1_a	Gpr15	0.198826	0.0775599	0.296969	Enriched
ENSMUSG00000025572_pair2_a	Tmc6	0.351898	0.0776396	0.297075	Enriched
ENSMUSG00000070858_pair2_a	Gm1673	0.243203	0.0778852	0.297591	Enriched
ENSMUSG00000092048_pair1_a	Vmn2r85	0.38472	0.0779033	0.297607	Enriched
ENSMUSG00000095569_pair2_a	Taar7d	0.299385	0.0783462	0.298403	Enriched
ENSMUSG00000024669_pair2_a	Cd5	0.279091	0.0783614	0.298435	Enriched
ENSMUSG00000027206_pair2_a	Cops2	0.389933	0.0788211	0.299447	Enriched
ENSMUSG00000028520_pair1_a	4921539E11Rik	0.305066	0.0793626	0.300247	Enriched
ENSMUSG00000051735_pair2_a	Rinl	0.401367	0.0795637	0.300658	Enriched
ENSMUSG00000010067_pair2_a	Rassf1	0.333124	0.0797376	0.301051	Enriched
ENSMUSG00000042265_pair2_a	Trem1	0.355144	0.0797745	0.301085	Enriched
ENSMUSG00000058628_pair2_a	Olfr875	0.273455	0.0799312	0.301518	Enriched
ENSMUSG00000048703_pair2_a	Speer4b	0.255971	0.0800778	0.301887	Enriched
ENSMUSG00000025504_pair2_a	Eps8l2	0.280097	0.0801676	0.302094	Enriched
ENSMUSG00000060726_pair1_a	Tmsb15a	0.406902	0.0803076	0.302253	Enriched
ENSMUSG00000117666_pair1_a	Gm550	0.343304	0.0803953	0.302472	Enriched
ENSMUSG00000076532_pair1_a	Igkv4-91	0.294167	0.0804032	0.302472	Enriched
ENSMUSG00000053178_pair2_a	Mterf1b	0.388281	0.080411	0.302472	Enriched
ENSMUSG00000030536_pair2_a	Iqgap1	0.290558	0.0806546	0.303031	Enriched
ENSMUSG00000107482_pair2_a	Etfbl	0.313041	0.0807913	0.303308	Enriched
ENSMUSG00000037790_pair1_a	Defb7	0.37304	0.0808901	0.303389	Enriched
ENSMUSG00000004296_pair1_a	Il12b	0.340168	0.0809385	0.303518	Enriched
ENSMUSG00000061959_pair1_a	Ces1e	0.288012	0.0812849	0.304289	Enriched
ENSMUSG00000070983_pair2_a	Olfr270	0.249859	0.0813227	0.304325	Enriched
ENSMUSG00000051098_pair2_a	Mblac2	0.330938	0.0814879	0.304759	Enriched
ENSMUSG00000022179_pair2_a	4931414P19Rik	0.23201	0.0817868	0.305296	Enriched
ENSMUSG00000075380_pair2_a	Olfr355	0.405558	0.0822253	0.306456	Enriched
ENSMUSG00000030427_pair2_a	Lilra6	0.413775	0.0822995	0.306548	Enriched
ENSMUSG00000022812_pair1_a	Gsk3b	0.264954	0.0830111	0.308269	Enriched
ENSMUSG00000079479_pair2_a	Gm9112	0.246034	0.0835732	0.309613	Enriched
ENSMUSG00000005204_pair2_a	Senp3	0.245974	0.0837802	0.309927	Enriched
ENSMUSG00000074594_pair1_a	Wfdc9	0.221448	0.083907	0.310195	Enriched
ENSMUSG00000062624_pair1_a	Cyp2c67	0.260408	0.0842569	0.311052	Enriched
ENSMUSG00000046367_pair1_a	Mgat4e	0.261226	0.0842779	0.311103	Enriched
ENSMUSG00000075092_pair1_a	Olfr1232	0.346687	0.0843215	0.311211	Enriched
ENSMUSG00000031898_pair2_a	Dpep3	0.349301	0.0845441	0.311766	Enriched
ENSMUSG00000031299_pair1_a	Pdha1	0.309188	0.0846794	0.311972	Enriched
ENSMUSG00000050783_pair2_a	Htr1f	0.312211	0.0847806	0.312133	Enriched
ENSMUSG00000024512_pair2_a	Dynap	0.197978	0.0848006	0.312153	Enriched
ENSMUSG00000078354_pair2_a	Ifna2	0.294244	0.0848955	0.312412	Enriched
ENSMUSG00000078566_pair1_a	Bnip3	0.418408	0.084907	0.312412	Enriched
ENSMUSG00000045867_pair2_a	Cradd	0.164706	0.0850084	0.312625	Enriched
ENSMUSG00000076900_pair1_a	Traj29	0.255022	0.0851092	0.312749	Enriched
ENSMUSG00000069763_pair2_a	Tmem100	0.267287	0.0852596	0.313102	Enriched
ENSMUSG00000053318_pair1_a	Slamf8	0.33632	0.085492	0.313491	Enriched
ENSMUSG00000027560_pair2_a	Dok5	0.260564	0.0860353	0.314211	Enriched
ENSMUSG00000073209_pair2_a	Klf14	0.218778	0.0864903	0.315109	Enriched
ENSMUSG00000041440_pair2_a	Gk5	0.238144	0.0875003	0.317175	Enriched
ENSMUSG00000096884_pair1_a	Ighd5-4	0.290232	0.0877919	0.317674	Enriched
ENSMUSG00000043102_pair1_a	Qrfp	0.220178	0.0878898	0.317842	Enriched
NTC_pair87_a	NTC	0.0958877	0.0882341	0.318528	Enriched
ENSMUSG00000021643_pair2_a	Serf1	0.450016	0.0882502	0.31856	Enriched
ENSMUSG00000040586_pair2_a	Ofd1	0.270304	0.0883576	0.318839	Enriched
ENSMUSG00000031971_pair1_a	Ccsap	0.372163	0.0883986	0.318843	Enriched
ENSMUSG00000044067_pair2_a	Gpr22	0.367871	0.0886521	0.319397	Enriched
ENSMUSG00000091017_pair1_a	Fam71a	0.269889	0.0887951	0.319658	Enriched
ENSMUSG00000064156_pair1_a	Prol1	0.290738	0.0888378	0.319696	Enriched
ENSMUSG00000101918_pair2_a	Olfr1225	0.242399	0.0889609	0.31995	Enriched
ENSMUSG00000038876_pair1_a	Rnf146	0.29772	0.0890809	0.320249	Enriched
NTC_pair347_a	NTC	0.320485	0.0891335	0.320338	Enriched
ENSMUSG00000014542_pair2_a	Clec4f	0.288029	0.0895075	0.321085	Enriched
ENSMUSG00000038539_pair2_a	Atf5	0.23255	0.0895121	0.321085	Enriched
ENSMUSG00000059343_pair1_a	Aldoart1	0.249837	0.089598	0.321226	Enriched
ENSMUSG00000031722_pair1_a	Hp	0.379125	0.0896398	0.321281	Enriched
ENSMUSG00000000266_pair2_a	Mid2	0.237871	0.0902465	0.322516	Enriched
ENSMUSG00000024481_pair2_a	Lvrn	0.506942	0.0906427	0.323363	Enriched
ENSMUSG00000068115_pair1_a	Ninl	0.316927	0.0907839	0.323733	Enriched
ENSMUSG00000005125_pair1_a	Ndrg1	0.295328	0.0911943	0.324662	Enriched
ENSMUSG00000041773_pair2_a	Enc1	0.288977	0.0914338	0.325032	Enriched
ENSMUSG00000083616_pair1_a	H2ab3	0.236217	0.09184	0.325967	Enriched
ENSMUSG00000056293_pair2_a	Gsdmc2	0.379748	0.0920325	0.326248	Enriched
ENSMUSG00000062914_pair1_a	Olfr777	0.415532	0.0920624	0.326286	Enriched
ENSMUSG00000073481_pair2_a	Mtarc2	0.292966	0.0920659	0.326286	Enriched
ENSMUSG00000078713_pair2_a	Tomm5	0.323661	0.0924176	0.327098	Enriched
ENSMUSG00000030717_pair2_a	Nupr1	0.301559	0.092504	0.327142	Enriched
ENSMUSG00000093887_pair2_a	Gm3033	0.307715	0.0928107	0.327735	Enriched
ENSMUSG00000022312_pair1_a	Eif3h	0.396328	0.0929262	0.327965	Enriched
ENSMUSG00000026156_pair2_a	B3gat2	0.214899	0.0930128	0.328145	Enriched
ENSMUSG00000072709_pair2_a	Olfr380	0.245844	0.093088	0.328241	Enriched
ENSMUSG00000078578_pair1_a	Ube2d3	0.589592	0.0934125	0.328746	Enriched
ENSMUSG00000105432_pair2_a	Gm43218	0.27344	0.093424	0.328746	Enriched
ENSMUSG00000096706_pair2_a	Gm21854	0.381197	0.0939618	0.32987	Enriched
ENSMUSG00000079484_pair2_a	Phyhd1	0.211084	0.0939697	0.32987	Enriched
ENSMUSG00000067158_pair2_a	Col4a4	0.239459	0.0939842	0.329895	Enriched
ENSMUSG00000096138_pair1_a	Trav7-6	0.273913	0.0940352	0.329993	Enriched
ENSMUSG00000058802_pair1_a	Olfr97	0.264798	0.0943803	0.330817	Enriched
ENSMUSG00000076778_pair1_a	Trav13d-1	0.338897	0.0944611	0.330951	Enriched
ENSMUSG00000045671_pair2_a	Spred2	0.300626	0.0944967	0.331048	Enriched
NTC_pair116_a	NTC	0.231867	0.0949389	0.332033	Enriched
ENSMUSG00000048138_pair1_a	Dmrt2	0.288283	0.0950433	0.332273	Enriched
ENSMUSG00000046603_pair2_a	Tcaim	0.274263	0.0952809	0.33261	Enriched
ENSMUSG00000034739_pair1_a	Mfrp	0.291666	0.0955083	0.333001	Enriched
ENSMUSG00000036613_pair1_a	Eipr1	0.223977	0.0956523	0.333303	Enriched
ENSMUSG00000064225_pair2_a	Paqr9	0.171804	0.0957199	0.333458	Enriched
ENSMUSG00000094262_pair1_a	Igkv4-62	0.370795	0.0958767	0.333838	Enriched
ENSMUSG00000018770_pair1_a	Atp5g3	0.222283	0.0961944	0.334503	Enriched
ENSMUSG00000095970_pair2_a	Gm19402	0.15718	0.0962885	0.334749	Enriched
ENSMUSG00000043282_pair2_a	Teddm1b	0.261878	0.0965283	0.335286	Enriched
ENSMUSG00000022216_pair2_a	Psme1	0.265347	0.0965598	0.335288	Enriched
ENSMUSG00000096229_pair2_a	Olfr774	0.345465	0.0968431	0.335948	Enriched
ENSMUSG00000068167_pair1_a	Csnka2ip	0.343891	0.0970265	0.336368	Enriched
ENSMUSG00000094439_pair1_a	Gm21969	0.190382	0.0970924	0.336543	Enriched
ENSMUSG00000020660_pair2_a	Pomc	0.161375	0.0972619	0.336844	Enriched
ENSMUSG00000050359_pair1_a	Sprr1a	0.201103	0.0976225	0.337474	Enriched
ENSMUSG00000073951_pair2_a	Olfr598	0.316658	0.0978991	0.338086	Enriched
ENSMUSG00000048285_pair2_a	Frmd6	0.46997	0.0979912	0.338248	Enriched
ENSMUSG00000034243_pair1_a	Golgb1	0.302681	0.0980482	0.338391	Enriched
ENSMUSG00000089945_pair2_a	Pakap	0.239386	0.0984604	0.339213	Enriched
ENSMUSG00000050505_pair2_a	Pcdh20	0.197492	0.0986611	0.339585	Enriched
ENSMUSG00000111567_pair2_a	Olfr1251	0.377947	0.0989176	0.34017	Enriched
ENSMUSG00000045337_pair2_a	Defb11	0.465522	0.0990017	0.34027	Enriched
ENSMUSG00000070870_pair2_a	Cryge	0.279051	0.0993923	0.341152	Enriched
ENSMUSG00000026575_pair2_a	Nme7	0.255675	0.0995492	0.341419	Enriched
ENSMUSG00000040990_pair1_a	Sh3kbp1	0.312173	0.0997259	0.341673	Enriched
ENSMUSG00000075040_pair2_a	Zfp408	0.290995	0.0997366	0.341682	Enriched
ENSMUSG00000110819_pair2_a	Olfr1252	0.242515	0.0999343	0.342044	Enriched
ENSMUSG00000006777_pair1_a	Krt23	0.330921	0.0999352	0.342044	Enriched
ENSMUSG00000022019_pair2_a	Tdrd3	0.308803	0.100009	0.342183	Enriched
NTC_pair63_a	NTC	0.3096	0.100038	0.342204	Enriched
ENSMUSG00000079522_pair2_a	Gm14744	0.462236	0.100041	0.342204	Enriched
ENSMUSG00000060510_pair2_a	Zfp266	0.390629	0.100056	0.342204	Enriched
ENSMUSG00000036822_pair2_a	Topors	0.221651	0.100173	0.342362	Enriched
ENSMUSG00000068078_pair2_a	2310034C09Rik	0.263791	0.100186	0.34238	Enriched
ENSMUSG00000036422_pair1_a	Pcdh8	0.267888	0.100236	0.342436	Enriched
ENSMUSG00000058881_pair2_a	Zfp516	0.321158	0.100329	0.342573	Enriched
ENSMUSG00000095607_pair1_a	Trav5-4	0.308182	0.100354	0.342573	Enriched
ENSMUSG00000031370_pair1_a	Zrsr2	0.294198	0.100394	0.342604	Enriched
ENSMUSG00000078808_pair2_a	Vmn1r58	0.25354	0.100556	0.342876	Enriched
ENSMUSG00000022707_pair2_a	Gbe1	0.230773	0.100569	0.342876	Enriched
ENSMUSG00000029276_pair1_a	Glmn	0.380096	0.100608	0.342984	Enriched
ENSMUSG00000110136_pair2_a	Gm45785	0.261312	0.100833	0.343343	Enriched
ENSMUSG00000068823_pair1_a	Csde1	0.275951	0.100947	0.34357	Enriched
ENSMUSG00000038903_pair1_a	Ccdc68	0.245744	0.101103	0.3439	Enriched
ENSMUSG00000032056_pair2_a	Btg4	0.321567	0.101188	0.344037	Enriched
ENSMUSG00000091896_pair2_a	Ube2d2a	0.30352	0.101238	0.344132	Enriched
ENSMUSG00000025323_pair1_a	Sp4	0.233353	0.102339	0.345967	Enriched
ENSMUSG00000022747_pair1_a	St3gal6	0.319588	0.102481	0.346229	Enriched
ENSMUSG00000093639_pair1_a	Gm52993	0.256064	0.103117	0.34719	Enriched
ENSMUSG00000049409_pair2_a	Prokr1	0.218587	0.10314	0.347207	Enriched
ENSMUSG00000074682_pair1_a	Zcchc3	0.199996	0.103391	0.347467	Enriched
ENSMUSG00000022661_pair1_a	Cd200	0.221698	0.103675	0.347926	Enriched
ENSMUSG00000005649_pair1_a	Cabp5	0.269238	0.103712	0.347941	Enriched
ENSMUSG00000090874_pair2_a	Olfr733	0.40455	0.104285	0.349127	Enriched
ENSMUSG00000094808_pair1_a	1810009J06Rik	0.249702	0.104497	0.349328	Enriched
ENSMUSG00000004451_pair1_a	Ralb	0.287798	0.104886	0.350099	Enriched
ENSMUSG00000115072_pair1_a	Vmn1r2	0.423518	0.105347	0.351099	Enriched
ENSMUSG00000094113_pair1_a	5430401F13Rik	0.379886	0.106014	0.352264	Enriched
ENSMUSG00000066516_pair1_a	Klk1b21	0.258836	0.106171	0.352522	Enriched
ENSMUSG00000079061_pair2_a	Gm11042	0.273228	0.106235	0.352611	Enriched
ENSMUSG00000027381_pair1_a	Bcl2l11	0.334866	0.106544	0.35309	Enriched
ENSMUSG00000018259_pair1_a	Prl8a2	0.241652	0.106723	0.353314	Enriched
ENSMUSG00000056917_pair2_a	Sipa1	0.15038	0.106911	0.353599	Enriched
ENSMUSG00000094461_pair2_a	Olfr883	0.396623	0.106979	0.353767	Enriched
ENSMUSG00000078080_pair2_a	Olfr585	0.383229	0.107	0.353797	Enriched
ENSMUSG00000042708_pair2_a	Shcbp1l	0.281202	0.107099	0.353872	Enriched
ENSMUSG00000005763_pair1_a	Cd247	0.280833	0.107188	0.353929	Enriched
NTC_pair416_a	NTC	0.192468	0.107396	0.35435	Enriched
NTC_pair257_a	NTC	0.306024	0.107614	0.354677	Enriched
ENSMUSG00000022367_pair1_a	Has2	0.232195	0.107927	0.355219	Enriched
ENSMUSG00000037072_pair2_a	Selenof	0.233005	0.108227	0.355611	Enriched
ENSMUSG00000040712_pair1_a	Camta2	0.246548	0.108236	0.355615	Enriched
ENSMUSG00000054976_pair1_a	Nyap2	0.272145	0.108563	0.356309	Enriched
ENSMUSG00000044807_pair2_a	Zfp354c	0.250919	0.108611	0.356372	Enriched
ENSMUSG00000062042_pair2_a	Olfr294	0.200331	0.108784	0.35671	Enriched
NTC_pair166_a	NTC	0.193981	0.108881	0.356893	Enriched
ENSMUSG00000030084_pair2_a	Plxna1	0.230364	0.109441	0.358002	Enriched
ENSMUSG00000022969_pair2_a	Il10rb	0.294263	0.109508	0.358134	Enriched
ENSMUSG00000091041_pair1_a	Gm17720	0.319979	0.109559	0.35819	Enriched
ENSMUSG00000025492_pair2_a	Ifitm3	0.241054	0.109634	0.358384	Enriched
ENSMUSG00000025324_pair2_a	Atp10a	0.274989	0.109701	0.358423	Enriched
ENSMUSG00000076494_pair1_a	Trbj2-3	0.269866	0.109973	0.358931	Enriched
ENSMUSG00000040632_pair1_a	Nrl	0.220008	0.110197	0.359379	Enriched
ENSMUSG00000029660_pair1_a	Tex26	0.197978	0.110216	0.359409	Enriched
ENSMUSG00000048572_pair2_a	Tmem252	0.260005	0.110299	0.359576	Enriched
ENSMUSG00000027997_pair1_a	Casp6	0.233913	0.11039	0.359727	Enriched
ENSMUSG00000031872_pair2_a	Bean1	0.218887	0.110407	0.359727	Enriched
ENSMUSG00000034765_pair1_a	Dusp5	0.195864	0.110443	0.359748	Enriched
ENSMUSG00000071322_pair2_a	Tcp10a	0.256381	0.110757	0.360336	Enriched
ENSMUSG00000022383_pair2_a	Ppara	0.281443	0.110799	0.360448	Enriched
ENSMUSG00000002617_pair1_a	Zfp40	0.237237	0.110924	0.360733	Enriched
ENSMUSG00000096546_pair2_a	Smlr1	0.193124	0.111022	0.360846	Enriched
ENSMUSG00000045378_pair1_a	Pxt1	0.24898	0.111148	0.361095	Enriched
ENSMUSG00000023942_pair1_a	Slc29a1	0.2219	0.111281	0.361361	Enriched
ENSMUSG00000042460_pair2_a	C1galt1	0.339049	0.111341	0.361438	Enriched
ENSMUSG00000112223_pair1_a	Krtap10-10	0.331945	0.111617	0.361901	Enriched
ENSMUSG00000038893_pair1_a	Fam117a	0.221314	0.111759	0.3621	Enriched
ENSMUSG00000030207_pair2_a	Fam234b	0.266516	0.111826	0.362236	Enriched
ENSMUSG00000061972_pair1_a	Olfr99	0.194757	0.112253	0.363182	Enriched
ENSMUSG00000022160_pair2_a	Mettl3	0.228697	0.112327	0.363221	Enriched
ENSMUSG00000040489_pair1_a	Sox30	0.272985	0.112425	0.363284	Enriched
ENSMUSG00000061000_pair2_a	Olfr507	0.315104	0.112564	0.363527	Enriched
ENSMUSG00000069206_pair1_a	Zfp874a	0.290079	0.11261	0.363527	Enriched
ENSMUSG00000021951_pair1_a	Eef1akmt1	0.407321	0.112958	0.364063	Enriched
ENSMUSG00000060070_pair1_a	Defa26	0.213551	0.113053	0.364167	Enriched
ENSMUSG00000070737_pair2_a	Tmem35b	0.218061	0.113718	0.365558	Enriched
ENSMUSG00000018820_pair1_a	Zfyve27	0.247516	0.114199	0.366382	Enriched
ENSMUSG00000074928_pair1_a	Krtap14	0.192201	0.114595	0.367116	Enriched
ENSMUSG00000031204_pair1_a	Asb12	0.259774	0.114598	0.367116	Enriched
ENSMUSG00000053559_pair2_a	Smagp	0.257774	0.114615	0.367143	Enriched
ENSMUSG00000034762_pair1_a	Glis1	0.263912	0.114658	0.367225	Enriched
ENSMUSG00000020961_pair1_a	Ston2	0.200512	0.114835	0.367494	Enriched
ENSMUSG00000001670_pair1_a	Tat	0.216739	0.116098	0.36992	Enriched
ENSMUSG00000076620_pair1_a	Ighj2	0.230949	0.116557	0.37081	Enriched
ENSMUSG00000070733_pair1_a	Fryl	0.200051	0.116637	0.370927	Enriched
ENSMUSG00000081218_pair1_a	Gm4297	0.264301	0.116869	0.371283	Enriched
ENSMUSG00000071180_pair2_a	Smim15	0.226184	0.116956	0.371391	Enriched
ENSMUSG00000054537_pair2_a	Tmprss11e	0.321535	0.11699	0.37142	Enriched
ENSMUSG00000045657_pair2_a	Pcdhb10	0.273674	0.11717	0.371693	Enriched
ENSMUSG00000094878_pair2_a	Olfr130	0.203016	0.117352	0.371974	Enriched
ENSMUSG00000076823_pair2_a	Trav13n-4	0.296232	0.117352	0.371974	Enriched
NTC_pair252_a	NTC	0.291646	0.118361	0.373861	Enriched
ENSMUSG00000068574_pair2_a	Olfr458	0.288154	0.118814	0.374708	Enriched
ENSMUSG00000023931_pair2_a	Efhb	0.219253	0.118842	0.37473	Enriched
ENSMUSG00000095197_pair1_a	Ighv1-59	0.225243	0.119276	0.375399	Enriched
ENSMUSG00000037772_pair2_a	Mrpl23	0.214761	0.119386	0.375583	Enriched
ENSMUSG00000096566_pair2_a	Olfr1306	0.260341	0.119444	0.375628	Enriched
ENSMUSG00000027225_pair1_a	Duoxa2	0.248323	0.119748	0.376201	Enriched
ENSMUSG00000056281_pair2_a	Olfr1322	0.311996	0.120168	0.377032	Enriched
ENSMUSG00000003166_pair2_a	Dgcr2	0.237771	0.120517	0.377488	Enriched
ENSMUSG00000091206_pair2_a	Vmn2r91	0.258737	0.120794	0.377875	Enriched
ENSMUSG00000041445_pair2_a	Mmrn2	0.223354	0.12087	0.377875	Enriched
ENSMUSG00000039691_pair2_a	Tspan10	0.194711	0.120893	0.377875	Enriched
ENSMUSG00000045098_pair1_a	Kmt5b	0.230829	0.121005	0.378115	Enriched
ENSMUSG00000022751_pair1_a	Nit2	0.204353	0.121086	0.378261	Enriched
ENSMUSG00000037738_pair2_a	Nek5	0.245543	0.121169	0.378329	Enriched
ENSMUSG00000054568_pair1_a	Usp17la	0.309466	0.121295	0.378612	Enriched
ENSMUSG00000019539_pair2_a	Rcn3	0.231248	0.121595	0.379115	Enriched
ENSMUSG00000025225_pair1_a	Nfkb2	0.266274	0.121906	0.379641	Enriched
ENSMUSG00000096409_pair1_a	Olfr890	0.232756	0.121925	0.379648	Enriched
ENSMUSG00000095654_pair1_a	Plscr5	0.316	0.122883	0.381391	Enriched
ENSMUSG00000012017_pair1_a	Scarf2	0.215007	0.123004	0.381524	Enriched
ENSMUSG00000042433_pair2_a	Dnaaf6b	0.24085	0.123153	0.381807	Enriched
ENSMUSG00000060816_pair1_a	Vmn1r52	0.329715	0.123187	0.381816	Enriched
ENSMUSG00000031273_pair2_a	Col4a6	0.240099	0.123342	0.382079	Enriched
ENSMUSG00000069823_pair2_a	Olfr1	0.258616	0.123382	0.382104	Enriched
ENSMUSG00000044854_pair2_a	1700056E22Rik	0.184098	0.123396	0.382104	Enriched
ENSMUSG00000103897_pair2_a	Pcdhga8	0.25927	0.123466	0.382124	Enriched
ENSMUSG00000067231_pair1_a	Cyp2c65	0.289468	0.123533	0.382206	Enriched
ENSMUSG00000035299_pair2_a	Mid1	0.30184	0.123651	0.382323	Enriched
ENSMUSG00000040836_pair1_a	Gpr161	0.28647	0.123855	0.382581	Enriched
ENSMUSG00000031409_pair1_a	Tceal6	0.22467	0.123899	0.382597	Enriched
ENSMUSG00000095954_pair1_a	Gm3183	0.244922	0.12416	0.383159	Enriched
NTC_pair209_a	NTC	0.233879	0.124214	0.383243	Enriched
ENSMUSG00000094755_pair1_a	Olfr1453	0.271314	0.12471	0.384267	Enriched
ENSMUSG00000061972_pair2_a	Olfr99	0.259664	0.125045	0.384843	Enriched
ENSMUSG00000026074_pair1_a	Map4k4	0.234811	0.125168	0.385118	Enriched
ENSMUSG00000032870_pair2_a	Smap2	0.216569	0.12571	0.386123	Enriched
ENSMUSG00000049532_pair1_a	Sall2	0.27789	0.126082	0.386714	Enriched
ENSMUSG00000025784_pair2_a	Clec3b	0.210879	0.126844	0.387961	Enriched
ENSMUSG00000042439_pair2_a	Zfp532	0.185863	0.126856	0.387961	Enriched
ENSMUSG00000031691_pair2_a	Tnpo2	0.272163	0.127376	0.388823	Enriched
NTC_pair491_a	NTC	0.134854	0.127923	0.389681	Enriched
NTC_pair219_a	NTC	0.205058	0.12832	0.390388	Enriched
ENSMUSG00000025147_pair1_a	Mob2	0.204941	0.128992	0.391512	Enriched
ENSMUSG00000058672_pair2_a	Tubb2a	0.310334	0.128992	0.391512	Enriched
ENSMUSG00000038370_pair1_a	Pcp4l1	0.264004	0.129049	0.391567	Enriched
ENSMUSG00000019054_pair1_a	Fis1	0.344704	0.129106	0.391628	Enriched
ENSMUSG00000034928_pair2_a	Rnf44	0.186901	0.129276	0.391897	Enriched
ENSMUSG00000031311_pair2_a	Nono	0.318558	0.129403	0.392064	Enriched
ENSMUSG00000069833_pair2_a	Ahnak	0.279859	0.129972	0.393236	Enriched
ENSMUSG00000024670_pair1_a	Cd6	0.206749	0.129993	0.393245	Enriched
ENSMUSG00000090765_pair2_a		0.280304	0.130156	0.39353	Enriched
ENSMUSG00000079169_pair1_a	NA	0.438484	0.130179	0.393559	Enriched
ENSMUSG00000061701_pair1_a	Fbxw20	0.241728	0.13037	0.39377	Enriched
ENSMUSG00000050721_pair1_a	Plekho2	0.236155	0.130485	0.393905	Enriched
ENSMUSG00000057654_pair2_a	Olfr328	0.229342	0.130977	0.394877	Enriched
ENSMUSG00000045708_pair2_a	Olfr447	0.206482	0.131019	0.394944	Enriched
ENSMUSG00000039179_pair2_a	Tekt5	0.304328	0.131661	0.395807	Enriched
ENSMUSG00000028946_pair1_a	Hes3	0.196854	0.131797	0.395967	Enriched
ENSMUSG00000049353_pair2_a	Rd3	0.209901	0.132007	0.396287	Enriched
ENSMUSG00000059273_pair1_a	Zc3h4	0.248361	0.132111	0.396472	Enriched
ENSMUSG00000025610_pair2_a	Map3k7cl	0.180502	0.132333	0.396779	Enriched
ENSMUSG00000036904_pair2_a	Fzd8	0.256535	0.132367	0.396779	Enriched
ENSMUSG00000074867_pair1_a	Zfp808	0.260451	0.132373	0.396779	Enriched
ENSMUSG00000038327_pair1_a	Serpinb9f	0.289449	0.132528	0.396968	Enriched
ENSMUSG00000058172_pair2_a	Krtap6-1	0.238163	0.132565	0.397026	Enriched
ENSMUSG00000073804_pair1_a	Nps	0.332065	0.132674	0.397186	Enriched
ENSMUSG00000006705_pair1_a	Pknox1	0.236024	0.133118	0.397993	Enriched
ENSMUSG00000091243_pair2_a	Vgll3	0.235322	0.133213	0.398055	Enriched
ENSMUSG00000061524_pair2_a	Zic2	0.189422	0.133235	0.39808	Enriched
ENSMUSG00000074852_pair2_a	Hpse2	0.25983	0.133249	0.39808	Enriched
ENSMUSG00000062296_pair1_a	Trank1	0.265841	0.133348	0.398309	Enriched
ENSMUSG00000044303_pair1_a	Cdkn2a	0.245701	0.133555	0.398609	Enriched
ENSMUSG00000076913_pair2_a	Traj16	0.205068	0.133732	0.398806	Enriched
ENSMUSG00000029638_pair1_a	Glcci1	0.176836	0.133792	0.398876	Enriched
ENSMUSG00000070531_pair2_a	Wfdc6b	0.347771	0.13437	0.399821	Enriched
ENSMUSG00000078546_pair2_a	Zfp995	0.298014	0.135052	0.401057	Enriched
ENSMUSG00000090747_pair1_a	Esp8	0.206233	0.135074	0.401095	Enriched
ENSMUSG00000021928_pair2_a	Ebpl	0.200843	0.135105	0.40113	Enriched
ENSMUSG00000055194_pair1_a	Actbl2	0.254654	0.13533	0.401717	Enriched
ENSMUSG00000057895_pair2_a	Zfp105	0.207829	0.13554	0.402009	Enriched
ENSMUSG00000036452_pair1_a	Arhgap26	0.236038	0.135578	0.402065	Enriched
ENSMUSG00000029373_pair2_a	Pf4	0.230045	0.135708	0.402286	Enriched
ENSMUSG00000024414_pair2_a	Mrpl27	0.181871	0.135974	0.402772	Enriched
ENSMUSG00000118504_pair2_a	Gm53012	0.221076	0.136668	0.404025	Enriched
ENSMUSG00000054889_pair2_a	Dsp	0.235728	0.136794	0.404231	Enriched
ENSMUSG00000053985_pair1_a	Zfp14	0.198871	0.137069	0.404768	Enriched
ENSMUSG00000073893_pair1_a	Olfr472	0.223372	0.137466	0.405572	Enriched
ENSMUSG00000032846_pair1_a	Zswim6	0.222891	0.137517	0.405619	Enriched
ENSMUSG00000018199_pair2_a	Ro60	0.198167	0.137697	0.406029	Enriched
ENSMUSG00000027233_pair2_a	Patl2	0.430285	0.137833	0.406275	Enriched
ENSMUSG00000018581_pair1_a	Dnah11	0.224454	0.137985	0.406518	Enriched
ENSMUSG00000025791_pair1_a	Pgm1	0.226531	0.138004	0.406529	Enriched
ENSMUSG00000025241_pair1_a	Fyco1	0.317579	0.138382	0.407142	Enriched
ENSMUSG00000094157_pair2_a	Gm7995	0.271904	0.138757	0.407776	Enriched
ENSMUSG00000102483_pair1_a	Catspere1	0.27348	0.138787	0.40778	Enriched
NTC_pair239_a	NTC	0.186402	0.139452	0.408871	Enriched
ENSMUSG00000042759_pair1_a	Apobr	0.229274	0.139497	0.408949	Enriched
ENSMUSG00000011349_pair1_a	Dmrtc2	0.308629	0.139665	0.409192	Enriched
ENSMUSG00000076474_pair1_a	Trbv17	0.223334	0.139883	0.409525	Enriched
ENSMUSG00000101303_pair2_a	B020011L13Rik	0.276356	0.139902	0.409552	Enriched
ENSMUSG00000004631_pair1_a	Sgce	0.278532	0.13995	0.409589	Enriched
ENSMUSG00000111814_pair1_a	Olfr896-ps1	0.311534	0.1403	0.41007	Enriched
ENSMUSG00000055865_pair2_a	Tafa3	0.176298	0.140431	0.410228	Enriched
ENSMUSG00000094578_pair1_a	Gm3187	0.237057	0.140444	0.410228	Enriched
ENSMUSG00000061295_pair2_a	Olfr1261	0.345006	0.14056	0.410396	Enriched
ENSMUSG00000045180_pair2_a	Shroom2	0.273849	0.1407	0.410582	Enriched
ENSMUSG00000109969_pair2_a	Zscan4-ps3	0.251535	0.141139	0.411309	Enriched
ENSMUSG00000067519_pair1_a	Olfr262	0.310397	0.141248	0.411471	Enriched
ENSMUSG00000058900_pair2_a	Rsl1	0.227573	0.141395	0.41172	Enriched
ENSMUSG00000036941_pair1_a	Elac1	0.247755	0.14156	0.412013	Enriched
ENSMUSG00000046924_pair1_a	Vmn1r179	0.25057	0.141874	0.412448	Enriched
ENSMUSG00000041757_pair2_a	Plekha6	0.212184	0.141975	0.412603	Enriched
ENSMUSG00000029998_pair2_a	Pcyox1	0.197593	0.142112	0.412836	Enriched
ENSMUSG00000090485_pair1_a	Gm17416	0.176719	0.142304	0.413078	Enriched
ENSMUSG00000039164_pair2_a	Naif1	0.167118	0.142334	0.413078	Enriched
NTC_pair41_a	NTC	0.189319	0.142583	0.413407	Enriched
ENSMUSG00000038319_pair2_a	Kcnh2	0.192555	0.142931	0.413961	Enriched
ENSMUSG00000047517_pair2_a	Dmbt1	0.182487	0.143058	0.414114	Enriched
ENSMUSG00000079350_pair1_a	Magea8	0.205821	0.143458	0.414783	Enriched
ENSMUSG00000009073_pair2_a	Nf2	0.363503	0.143632	0.414853	Enriched
ENSMUSG00000028238_pair1_a	Atp6v0d2	0.407184	0.144098	0.415626	Enriched
ENSMUSG00000096399_pair2_a	Vmn2r35	0.281922	0.14417	0.415705	Enriched
ENSMUSG00000044312_pair1_a	Neurog3	0.1244	0.144223	0.415757	Enriched
ENSMUSG00000070438_pair2_a	Olfr313	0.350831	0.144357	0.415976	Enriched
ENSMUSG00000020890_pair2_a	Gucy2e	0.158797	0.14444	0.416127	Enriched
ENSMUSG00000094811_pair2_a	Gm21103	0.301882	0.144495	0.416207	Enriched
ENSMUSG00000050813_pair2_a	Olfr332	0.256239	0.144671	0.416508	Enriched
ENSMUSG00000031858_pair2_a	Mau2	0.189414	0.144694	0.41652	Enriched
ENSMUSG00000026175_pair1_a	Vil1	0.22002	0.144908	0.416883	Enriched
ENSMUSG00000074403_pair2_a	H3c13	0.20784	0.14517	0.417153	Enriched
ENSMUSG00000026360_pair2_a	Rgs2	0.207416	0.145493	0.417578	Enriched
ENSMUSG00000076886_pair1_a	Traj44	0.274215	0.145823	0.417918	Enriched
ENSMUSG00000060701_pair2_a	Fpr-rs3	0.314456	0.146309	0.418655	Enriched
ENSMUSG00000035923_pair2_a	Myf6	0.339331	0.146754	0.419308	Enriched
ENSMUSG00000044819_pair2_a	Oxgr1	0.293718	0.146985	0.419551	Enriched
ENSMUSG00000024306_pair1_a	Ccdc178	0.332783	0.147046	0.419564	Enriched
ENSMUSG00000062310_pair2_a	Glrp1	0.281952	0.147139	0.419631	Enriched
ENSMUSG00000013833_pair2_a	Med16	0.1946	0.147163	0.419671	Enriched
ENSMUSG00000031840_pair1_a	Rab3a	0.206769	0.147502	0.420057	Enriched
ENSMUSG00000029004_pair2_a	Kmt2e	0.273884	0.147848	0.420591	Enriched
ENSMUSG00000091768_pair1_a	Gm17617	0.283623	0.14803	0.42084	Enriched
ENSMUSG00000066191_pair2_a	Anks6	0.208454	0.148361	0.421168	Enriched
ENSMUSG00000096010_pair2_a	H4f16	0.323986	0.148571	0.421513	Enriched
ENSMUSG00000078578_pair2_a	Ube2d3	0.22169	0.148809	0.421861	Enriched
ENSMUSG00000048264_pair1_a	Dip2c	0.348247	0.149053	0.422146	Enriched
ENSMUSG00000028246_pair1_a	Faxc	0.22689	0.149254	0.422371	Enriched
NTC_pair119_a	NTC	0.279498	0.14926	0.422371	Enriched
ENSMUSG00000025027_pair2_a	Xpnpep1	0.244147	0.1495	0.422821	Enriched
ENSMUSG00000022790_pair1_a	Igsf11	0.204473	0.149688	0.42316	Enriched
ENSMUSG00000045867_pair1_a	Cradd	0.206499	0.149738	0.423212	Enriched
ENSMUSG00000096747_pair1_a	Olfr823	0.398044	0.149787	0.423273	Enriched
ENSMUSG00000028523_pair2_a	Dynlt5	0.225569	0.149847	0.423415	Enriched
ENSMUSG00000042608_pair1_a	Stk40	0.432217	0.149933	0.423592	Enriched
ENSMUSG00000031168_pair1_a	Ebp	0.275557	0.150061	0.423745	Enriched
ENSMUSG00000003134_pair1_a	Tbc1d8	0.208434	0.150241	0.423975	Enriched
ENSMUSG00000085933_pair1_a	Tmem61	0.216418	0.150326	0.42416	Enriched
ENSMUSG00000026578_pair2_a	Ccdc181	0.331472	0.150512	0.424268	Enriched
ENSMUSG00000032564_pair2_a	Cpne4	0.209593	0.150636	0.42446	Enriched
ENSMUSG00000007836_pair1_a	Hnrnpa0	0.184395	0.151396	0.425928	Enriched
ENSMUSG00000019861_pair2_a	Gopc	0.221274	0.151437	0.425934	Enriched
ENSMUSG00000022529_pair2_a	Zfp263	0.238626	0.151628	0.426183	Enriched
ENSMUSG00000047053_pair2_a	Teddm1a	0.217259	0.151657	0.426183	Enriched
ENSMUSG00000035172_pair2_a	Plekhh3	0.186681	0.151795	0.42622	Enriched
ENSMUSG00000045291_pair1_a	E330021D16Rik	0.269729	0.151971	0.426412	Enriched
ENSMUSG00000040822_pair2_a	1700123O20Rik	0.284728	0.152077	0.426511	Enriched
ENSMUSG00000113475_pair2_a	Gm49366	0.235547	0.152282	0.426808	Enriched
ENSMUSG00000028033_pair1_a	Kcnq5	0.23954	0.152479	0.427197	Enriched
ENSMUSG00000071149_pair1_a	Tas2r115	0.325518	0.152571	0.427335	Enriched
ENSMUSG00000029863_pair1_a	Casp2	0.252347	0.15343	0.428307	Enriched
ENSMUSG00000056515_pair1_a	Rab31	0.246797	0.153465	0.428322	Enriched
ENSMUSG00000022114_pair2_a	Spry2	0.187461	0.153964	0.429159	Enriched
ENSMUSG00000034101_pair1_a	Ctnnd1	0.145374	0.154176	0.429501	Enriched
ENSMUSG00000034266_pair2_a	Batf	0.191464	0.15434	0.429594	Enriched
ENSMUSG00000038525_pair2_a	Armc10	0.332518	0.154353	0.429594	Enriched
ENSMUSG00000074695_pair2_a	Il22	0.203782	0.154457	0.429787	Enriched
ENSMUSG00000066272_pair1_a	Olfr559	0.231017	0.154587	0.42995	Enriched
ENSMUSG00000072625_pair1_a	Gdf2	0.214248	0.154701	0.43016	Enriched
ENSMUSG00000040649_pair2_a	Rimklb	0.226649	0.154844	0.430365	Enriched
ENSMUSG00000044743_pair2_a	Defb10	0.210579	0.155253	0.431031	Enriched
ENSMUSG00000051262_pair1_a	Nat8f3	0.16481	0.155548	0.431489	Enriched
ENSMUSG00000073573_pair2_a	Spink11	0.252041	0.155688	0.431685	Enriched
ENSMUSG00000051242_pair2_a	Pcdhb9	0.32718	0.155766	0.43179	Enriched
ENSMUSG00000064202_pair1_a	Spata6l	0.278592	0.155881	0.431899	Enriched
ENSMUSG00000043487_pair1_a	Acot6	0.179101	0.156143	0.432295	Enriched
ENSMUSG00000043911_pair1_a	Olfr922	0.343336	0.156149	0.432295	Enriched
ENSMUSG00000095528_pair2_a	Gm10375	0.306927	0.156776	0.433191	Enriched
ENSMUSG00000054763_pair2_a	Defb42	0.234888	0.156865	0.433307	Enriched
ENSMUSG00000029530_pair1_a	Ccr9	0.232056	0.156897	0.433369	Enriched
ENSMUSG00000070324_pair2_a	Fbxw22	0.248696	0.156974	0.433472	Enriched
NTC_pair422_a	NTC	0.179579	0.157025	0.433506	Enriched
ENSMUSG00000000385_pair2_a	Tmprss2	0.415188	0.157088	0.433591	Enriched
ENSMUSG00000048175_pair2_a	Asb8	0.183441	0.157182	0.433658	Enriched
ENSMUSG00000072601_pair1_a	Ear1	0.290079	0.15725	0.433762	Enriched
ENSMUSG00000076505_pair1_a	Igkv1-131	0.250733	0.15781	0.434447	Enriched
ENSMUSG00000111732_pair2_a	Olfr785	0.25157	0.158203	0.435031	Enriched
ENSMUSG00000053465_pair2_a	Hs6st3	0.198949	0.158689	0.43584	Enriched
ENSMUSG00000076477_pair1_a	Trbv21	0.216359	0.159241	0.43654	Enriched
ENSMUSG00000044348_pair2_a	Slc25a53	0.301286	0.159338	0.436627	Enriched
ENSMUSG00000037145_pair1_a	Lypd8l	0.380676	0.159339	0.436627	Enriched
ENSMUSG00000027073_pair2_a	Prg2	0.222991	0.159855	0.437539	Enriched
ENSMUSG00000027907_pair1_a	S100a11	0.197944	0.159987	0.437637	Enriched
ENSMUSG00000022101_pair2_a	Fgf17	0.290903	0.160007	0.437637	Enriched
ENSMUSG00000090949_pair2_a	Vmn2r77	0.209711	0.160007	0.437637	Enriched
ENSMUSG00000113880_pair2_a	A030005L19Rik	0.156533	0.160378	0.438308	Enriched
ENSMUSG00000075551_pair1_a	Cyp3a41a	0.343457	0.160861	0.438769	Enriched
ENSMUSG00000078495_pair1_a	Zfp984	0.255177	0.160974	0.438789	Enriched
ENSMUSG00000040270_pair1_a	Bach2	0.245382	0.161052	0.438903	Enriched
ENSMUSG00000093927_pair1_a	Gm20918	0.21167	0.161253	0.439089	Enriched
ENSMUSG00000022002_pair2_a	Erich6b	0.276187	0.161626	0.439663	Enriched
ENSMUSG00000093890_pair2_a	Vmn1r127	0.215201	0.162006	0.440184	Enriched
ENSMUSG00000014633_pair2_a	Cmc2	0.236826	0.162011	0.440184	Enriched
ENSMUSG00000021943_pair2_a	Gdf10	0.223346	0.162018	0.440184	Enriched
ENSMUSG00000037519_pair1_a	Ppfia1	0.151889	0.162087	0.440252	Enriched
ENSMUSG00000091950_pair1_a	Olfr421-ps1	0.390686	0.162143	0.440314	Enriched
ENSMUSG00000027762_pair1_a	Sucnr1	0.262183	0.16287	0.441301	Enriched
ENSMUSG00000024236_pair2_a	Svil	0.198476	0.163103	0.44168	Enriched
ENSMUSG00000032000_pair2_a	Birc3	0.272292	0.163301	0.441941	Enriched
ENSMUSG00000058014_pair2_a	Olfr502	0.284096	0.163343	0.441941	Enriched
ENSMUSG00000066704_pair2_a	Cyp2b19	0.153329	0.163374	0.441941	Enriched
ENSMUSG00000094001_pair2_a	Vmn1r122	0.246768	0.163644	0.442312	Enriched
ENSMUSG00000047564_pair1_a	Krtap3-1	0.14901	0.16368	0.44236	Enriched
ENSMUSG00000021555_pair2_a	Naa35	0.240549	0.16377	0.442488	Enriched
ENSMUSG00000096515_pair1_a	Igkv14-100	0.272625	0.163841	0.442598	Enriched
ENSMUSG00000046876_pair2_a	Atxn1	0.233744	0.163883	0.442628	Enriched
ENSMUSG00000017291_pair2_a	Taok1	0.363145	0.16397	0.442752	Enriched
ENSMUSG00000029913_pair1_a	Prdm5	0.273059	0.16403	0.442803	Enriched
ENSMUSG00000091568_pair1_a	Gm8206	0.325241	0.164042	0.442808	Enriched
ENSMUSG00000022949_pair1_a	Clic6	0.221315	0.164126	0.442979	Enriched
ENSMUSG00000095528_pair1_a	Gm10375	0.356302	0.164451	0.443442	Enriched
ENSMUSG00000096497_pair2_a	Olfr787	0.238112	0.164545	0.443498	Enriched
NTC_pair151_a	NTC	0.310233	0.164554	0.443498	Enriched
ENSMUSG00000032006_pair2_a	Pdgfd	0.28594	0.164908	0.443899	Enriched
ENSMUSG00000057101_pair1_a	Zfp180	0.185865	0.165154	0.444285	Enriched
ENSMUSG00000038522_pair2_a	Mfsd4b1	0.147985	0.165468	0.444715	Enriched
ENSMUSG00000024650_pair1_a	Slc22a6	0.261917	0.165572	0.444938	Enriched
ENSMUSG00000026384_pair2_a	Ptpn4	0.25798	0.165667	0.445109	Enriched
ENSMUSG00000087444_pair2_a	Gm5475	0.204586	0.166195	0.446059	Enriched
ENSMUSG00000082976_pair2_a	Gm15056	0.237447	0.166217	0.446062	Enriched
ENSMUSG00000051439_pair2_a	Cd14	0.300656	0.166321	0.446147	Enriched
NTC_pair162_a	NTC	0.185387	0.16644	0.446328	Enriched
ENSMUSG00000065999_pair2_a	Zfp985	0.182323	0.166657	0.446502	Enriched
ENSMUSG00000027165_pair1_a	Iftap	0.32194	0.166848	0.446783	Enriched
ENSMUSG00000076919_pair2_a	Traj9	0.155074	0.167281	0.447523	Enriched
ENSMUSG00000037972_pair2_a	Snn	0.164825	0.167291	0.447523	Enriched
ENSMUSG00000062687_pair2_a	Cks1brt	0.255686	0.167402	0.447685	Enriched
ENSMUSG00000096223_pair1_a	Gm21874	0.228679	0.167446	0.447721	Enriched
ENSMUSG00000102418_pair1_a	Sh2d1b1	0.334336	0.167747	0.448003	Enriched
ENSMUSG00000022514_pair1_a	Il1rap	0.239391	0.168245	0.44872	Enriched
ENSMUSG00000048516_pair2_a	Adam26a	0.271208	0.168397	0.448931	Enriched
ENSMUSG00000041020_pair2_a	Map7d2	0.209459	0.168435	0.448938	Enriched
ENSMUSG00000018893_pair1_a	Mb	0.244534	0.168547	0.449054	Enriched
ENSMUSG00000064367_pair2_a	mt-Nd5	0.329311	0.168598	0.449134	Enriched
ENSMUSG00000073955_pair2_a	Olfr593	0.207381	0.168701	0.449354	Enriched
ENSMUSG00000095483_pair2_a	Olfr776	0.418307	0.16886	0.449526	Enriched
ENSMUSG00000064213_pair2_a	Defa24	0.240721	0.169026	0.449672	Enriched
ENSMUSG00000072955_pair2_a	Tmsb15l	0.219968	0.169249	0.450037	Enriched
ENSMUSG00000072974_pair1_a	Gm4787	0.174335	0.169456	0.450242	Enriched
ENSMUSG00000067613_pair2_a	Krt83	0.198661	0.170064	0.451254	Enriched
ENSMUSG00000041926_pair1_a	Rnpep	0.276018	0.170135	0.451284	Enriched
ENSMUSG00000043183_pair2_a	Simc1	0.245425	0.170203	0.451392	Enriched
ENSMUSG00000038354_pair2_a	Ankrd35	0.199538	0.170208	0.451392	Enriched
ENSMUSG00000095024_pair2_a	Gm5458	0.187552	0.170507	0.451747	Enriched
ENSMUSG00000021098_pair2_a	4930447C04Rik	0.289088	0.170588	0.451902	Enriched
ENSMUSG00000044487_pair2_a	Olfr1112	0.263432	0.170747	0.452102	Enriched
ENSMUSG00000020930_pair2_a	Ccdc103	0.218114	0.17078	0.45216	Enriched
ENSMUSG00000080990_pair1_a	Olfr118	0.187121	0.170957	0.452294	Enriched
ENSMUSG00000022747_pair2_a	St3gal6	0.280629	0.171569	0.453131	Enriched
ENSMUSG00000032725_pair2_a	Folr2	0.209787	0.171947	0.453668	Enriched
ENSMUSG00000031613_pair1_a	Hpgd	0.215658	0.172151	0.453928	Enriched
ENSMUSG00000053841_pair2_a	Txlna	0.218355	0.172722	0.454666	Enriched
ENSMUSG00000037708_pair1_a	Spag6	0.226115	0.172821	0.454765	Enriched
ENSMUSG00000044537_pair2_a	Olfr779	0.316211	0.172919	0.454863	Enriched
ENSMUSG00000049598_pair2_a	Vsig8	0.238024	0.173014	0.454957	Enriched
ENSMUSG00000094024_pair1_a	Esp18	0.310537	0.173077	0.455016	Enriched
ENSMUSG00000015314_pair2_a	Slamf6	0.249244	0.173476	0.455572	Enriched
ENSMUSG00000079037_pair2_a	Prnp	0.322272	0.173537	0.455605	Enriched
NTC_pair79_a	NTC	0.18933	0.173894	0.456022	Enriched
ENSMUSG00000034832_pair2_a	Tet3	0.239744	0.174117	0.456304	Enriched
ENSMUSG00000104445_pair1_a	Rhbg	0.244299	0.174695	0.456968	Enriched
ENSMUSG00000043903_pair2_a	Zfp469	0.205577	0.174842	0.457123	Enriched
ENSMUSG00000022658_pair2_a	Tagln3	0.201708	0.175338	0.457922	Enriched
ENSMUSG00000012126_pair2_a	Ubxn11	0.184988	0.175378	0.457969	Enriched
ENSMUSG00000042262_pair2_a	Ccr8	0.174276	0.175594	0.458214	Enriched
ENSMUSG00000020877_pair1_a	Scrn2	0.191507	0.175599	0.458214	Enriched
ENSMUSG00000032530_pair1_a	Lyzl4	0.263301	0.17597	0.458837	Enriched
ENSMUSG00000031584_pair2_a	Gsr	0.403886	0.176042	0.458902	Enriched
ENSMUSG00000105231_pair1_a	Iglj3	0.245752	0.176318	0.459338	Enriched
ENSMUSG00000079244_pair1_a	Gm5622	0.28425	0.176751	0.459779	Enriched
ENSMUSG00000000103_pair2_a	Zfy2	0.319144	0.176791	0.459799	Enriched
ENSMUSG00000062585_pair1_a	Cnr2	0.199666	0.176797	0.459799	Enriched
ENSMUSG00000078511_pair2_a	Pramel16	0.212179	0.176822	0.459816	Enriched
ENSMUSG00000014075_pair1_a	Dynlt2b	0.235148	0.176886	0.459842	Enriched
ENSMUSG00000091528_pair1_a	Vmn2r-ps158	0.195557	0.177061	0.460059	Enriched
ENSMUSG00000050558_pair1_a	Prokr2	0.205966	0.177448	0.460622	Enriched
ENSMUSG00000054667_pair1_a	Irs4	0.20699	0.177476	0.460667	Enriched
ENSMUSG00000073568_pair1_a	Arl14epl	0.164088	0.177747	0.461092	Enriched
ENSMUSG00000047799_pair2_a	Oog4	0.199199	0.178395	0.462189	Enriched
ENSMUSG00000005683_pair2_a	Cs	0.199627	0.178426	0.462189	Enriched
ENSMUSG00000046049_pair1_a	Rp1l1	0.161069	0.179167	0.463443	Enriched
ENSMUSG00000115021_pair2_a	Vmn1r173	0.193632	0.179227	0.463542	Enriched
ENSMUSG00000025586_pair1_a	Cpeb1	0.276267	0.17926	0.463575	Enriched
ENSMUSG00000024694_pair1_a	Keg1	0.205198	0.179282	0.463575	Enriched
ENSMUSG00000022833_pair2_a	Ccdc14	0.231056	0.179434	0.46374	Enriched
ENSMUSG00000029475_pair2_a	Kdm2b	0.197871	0.179472	0.463758	Enriched
ENSMUSG00000022762_pair1_a	Ncam2	0.20657	0.179957	0.464375	Enriched
ENSMUSG00000063251_pair1_a	Krtap4-1	0.194867	0.180768	0.46569	Enriched
ENSMUSG00000071573_pair1_a	Rnls	0.302896	0.181375	0.466835	Enriched
ENSMUSG00000059069_pair1_a	Olfr749	0.255701	0.181447	0.466936	Enriched
ENSMUSG00000062785_pair1_a	Kcnc3	0.154065	0.181631	0.467105	Enriched
ENSMUSG00000050549_pair2_a	Fam241a	0.187742	0.181641	0.467105	Enriched
ENSMUSG00000066191_pair1_a	Anks6	0.175104	0.182002	0.467754	Enriched
ENSMUSG00000056296_pair1_a	Synpr	0.238255	0.18202	0.467754	Enriched
ENSMUSG00000079566_pair2_a	Spin2d	0.233452	0.182101	0.467869	Enriched
ENSMUSG00000061937_pair2_a	Csn1s2a	0.320361	0.182627	0.468802	Enriched
ENSMUSG00000003644_pair1_a	Rps6ka1	0.170246	0.182994	0.469331	Enriched
ENSMUSG00000108605_pair1_a	Olfr396-ps1	0.266515	0.183008	0.469331	Enriched
ENSMUSG00000109544_pair1_a	Olfr1468-ps1	0.281953	0.183346	0.469727	Enriched
ENSMUSG00000023861_pair1_a	Mpc1	0.278039	0.183627	0.470011	Enriched
ENSMUSG00000091418_pair2_a	Gm3164	0.173934	0.183712	0.470192	Enriched
ENSMUSG00000024645_pair2_a	Timm21	0.203452	0.183851	0.470418	Enriched
ENSMUSG00000079024_pair1_a	Gm21961	0.274196	0.183893	0.470418	Enriched
ENSMUSG00000058005_pair1_a	Tdpoz3	0.226183	0.184061	0.470613	Enriched
ENSMUSG00000002017_pair1_a	Fam98a	0.168619	0.184173	0.470842	Enriched
ENSMUSG00000023041_pair2_a	Krt6b	0.174017	0.184308	0.471026	Enriched
ENSMUSG00000117621_pair1_a	Hspe1-rs1	0.3404	0.184603	0.471468	Enriched
ENSMUSG00000025383_pair1_a	Il23a	0.206173	0.184851	0.471821	Enriched
ENSMUSG00000040124_pair2_a	Gorab	0.255876	0.185623	0.473039	Enriched
ENSMUSG00000034850_pair2_a	Tmem127	0.150805	0.185912	0.473445	Enriched
ENSMUSG00000046876_pair1_a	Atxn1	0.22042	0.186177	0.473891	Enriched
ENSMUSG00000019979_pair2_a	Apaf1	0.393089	0.186358	0.474213	Enriched
ENSMUSG00000041801_pair1_a	Phlda3	0.163636	0.186754	0.474828	Enriched
ENSMUSG00000096268_pair1_a	Gm20914	0.182295	0.186804	0.474845	Enriched
NTC_pair227_a	NTC	0.147942	0.186831	0.474863	Enriched
ENSMUSG00000019966_pair1_a	Kitl	0.208514	0.186833	0.474863	Enriched
ENSMUSG00000036459_pair2_a	Wtip	0.201562	0.18724	0.475505	Enriched
ENSMUSG00000060923_pair2_a	Acyp2	0.173749	0.187299	0.475575	Enriched
ENSMUSG00000096630_pair2_a	Vmn2r26	0.278656	0.187576	0.475967	Enriched
ENSMUSG00000026116_pair2_a	Tmem131	0.241839	0.187707	0.476216	Enriched
ENSMUSG00000038403_pair2_a	Hjv	0.328877	0.187782	0.476323	Enriched
ENSMUSG00000016921_pair1_a	Srsf6	0.292973	0.187972	0.47654	Enriched
ENSMUSG00000028270_pair1_a	Gbp2	0.23972	0.187989	0.47654	Enriched
ENSMUSG00000045331_pair2_a	2310079G19Rik	0.232397	0.188075	0.476613	Enriched
ENSMUSG00000021134_pair2_a	Srsf5	0.287025	0.188097	0.476613	Enriched
ENSMUSG00000090662_pair1_a	Vmn2r45	0.191151	0.188197	0.476678	Enriched
ENSMUSG00000028958_pair2_a	Tmub1	0.283547	0.18869	0.477423	Enriched
ENSMUSG00000090715_pair2_a	Vmn1r167	0.206869	0.188798	0.477527	Enriched
ENSMUSG00000056091_pair1_a	St3gal5	0.24962	0.189045	0.478001	Enriched
ENSMUSG00000059632_pair1_a	Krtap8-1	0.211883	0.189133	0.478124	Enriched
ENSMUSG00000032481_pair2_a	Smarcc1	0.276917	0.189287	0.478311	Enriched
ENSMUSG00000046727_pair2_a	Cystm1	0.193389	0.189332	0.478319	Enriched
ENSMUSG00000046215_pair2_a	Rprml	0.168515	0.189466	0.478517	Enriched
ENSMUSG00000042219_pair1_a	Olfr631	0.163198	0.189626	0.478745	Enriched
ENSMUSG00000059866_pair2_a	Tnip2	0.369534	0.18964	0.478745	Enriched
ENSMUSG00000061342_pair1_a	Olfr1168	0.360611	0.189911	0.479123	Enriched
ENSMUSG00000045777_pair2_a	Ifitm10	0.18533	0.190119	0.479385	Enriched
ENSMUSG00000030643_pair2_a	Rab30	0.241116	0.190168	0.479424	Enriched
ENSMUSG00000089682_pair2_a	Bcl2l2	0.188634	0.190463	0.479747	Enriched
NTC_pair132_a	NTC	0.233345	0.190583	0.479882	Enriched
ENSMUSG00000043015_pair1_a	Nemp2	0.251025	0.190619	0.479944	Enriched
ENSMUSG00000029526_pair2_a	1700123K08Rik	0.191533	0.191012	0.480457	Enriched
ENSMUSG00000046223_pair1_a	Plaur	0.200392	0.191146	0.480488	Enriched
ENSMUSG00000043943_pair1_a	Naalad2	0.1893	0.191163	0.480488	Enriched
ENSMUSG00000028530_pair2_a	Jak1	0.284037	0.191334	0.480651	Enriched
ENSMUSG00000049321_pair2_a	Zfp2	0.167001	0.191617	0.481057	Enriched
ENSMUSG00000074424_pair2_a	Spopfm2	0.268968	0.19179	0.481311	Enriched
ENSMUSG00000039232_pair2_a	Stx11	0.195154	0.191797	0.481311	Enriched
ENSMUSG00000039716_pair2_a	Dock3	0.212712	0.192009	0.481705	Enriched
ENSMUSG00000025789_pair2_a	St8sia2	0.273538	0.192053	0.481732	Enriched
ENSMUSG00000050397_pair1_a	Foxl2	0.209022	0.192202	0.481892	Enriched
ENSMUSG00000003559_pair1_a	As3mt	0.218938	0.192288	0.482012	Enriched
ENSMUSG00000026478_pair1_a	Lamc1	0.228116	0.192487	0.482168	Enriched
ENSMUSG00000072640_pair2_a	Lyrm9	0.199342	0.192502	0.482168	Enriched
ENSMUSG00000046546_pair1_a	Fam43a	0.200732	0.192691	0.482272	Enriched
ENSMUSG00000053768_pair2_a	Chchd3	0.149424	0.192694	0.482272	Enriched
ENSMUSG00000094145_pair2_a	Vmn2r20	0.276484	0.192752	0.482272	Enriched
ENSMUSG00000026502_pair1_a	Desi2	0.231695	0.192763	0.482272	Enriched
ENSMUSG00000039956_pair2_a	Mrap	0.347328	0.192765	0.482272	Enriched
ENSMUSG00000104824_pair2_a	Gm21663	0.219461	0.19282	0.482369	Enriched
ENSMUSG00000045569_pair1_a	Mc2r	0.198997	0.192888	0.48251	Enriched
ENSMUSG00000069041_pair2_a	Slc25a31	0.290947	0.192979	0.482582	Enriched
ENSMUSG00000033470_pair2_a	Cysltr2	0.210649	0.193072	0.482621	Enriched
ENSMUSG00000094192_pair2_a	Olfr452	0.241834	0.193089	0.482621	Enriched
ENSMUSG00000039342_pair2_a	Ankar	0.224271	0.193111	0.482648	Enriched
ENSMUSG00000042303_pair1_a	Sgsm3	0.181727	0.193251	0.482793	Enriched
ENSMUSG00000042426_pair1_a	Dhx29	0.287065	0.193258	0.482793	Enriched
ENSMUSG00000000159_pair2_a	Igsf5	0.270887	0.193608	0.483252	Enriched
ENSMUSG00000047293_pair2_a	Gpr15	0.228423	0.193797	0.483413	Enriched
ENSMUSG00000028137_pair2_a	Celf3	0.169935	0.193999	0.483641	Enriched
ENSMUSG00000009073_pair1_a	Nf2	0.537786	0.194093	0.483724	Enriched
ENSMUSG00000090176_pair2_a	Cd200r2	0.201446	0.194167	0.483724	Enriched
ENSMUSG00000033487_pair1_a	Fndc3a	0.219929	0.194168	0.483724	Enriched
ENSMUSG00000094628_pair2_a	Gm3252	0.171421	0.194198	0.483736	Enriched
ENSMUSG00000075572_pair2_a	Defb43	0.296727	0.194244	0.483776	Enriched
ENSMUSG00000106892_pair1_a	Gm42791	0.225988	0.194382	0.483952	Enriched
ENSMUSG00000020583_pair2_a	Matn3	0.147068	0.194739	0.484435	Enriched
ENSMUSG00000033544_pair1_a	Angptl1	0.253795	0.194794	0.484435	Enriched
ENSMUSG00000075002_pair2_a	Ftdc1	0.223725	0.1949	0.484543	Enriched
ENSMUSG00000028857_pair1_a	Tmem222	0.184992	0.194966	0.484568	Enriched
ENSMUSG00000020027_pair2_a	Socs2	0.221878	0.195162	0.484844	Enriched
ENSMUSG00000022704_pair1_a	Qtrt2	0.315722	0.195217	0.484888	Enriched
ENSMUSG00000061165_pair2_a	Olfr160	0.225104	0.195429	0.485145	Enriched
ENSMUSG00000029575_pair1_a	Mmab	0.254192	0.195905	0.48573	Enriched
ENSMUSG00000037217_pair2_a	Syn1	0.316807	0.196108	0.486037	Enriched
ENSMUSG00000095470_pair2_a	Gm21863	0.136306	0.196472	0.486495	Enriched
ENSMUSG00000043290_pair2_a	Zfp784	0.228053	0.196552	0.486545	Enriched
ENSMUSG00000076892_pair1_a	Traj38	0.182985	0.196633	0.486669	Enriched
ENSMUSG00000060017_pair2_a	Olfr121	0.175536	0.197513	0.488066	Enriched
ENSMUSG00000061633_pair2_a	Ndufb11b	0.183063	0.197687	0.488347	Enriched
ENSMUSG00000079019_pair1_a	Insl3	0.196074	0.197832	0.488541	Enriched
ENSMUSG00000050251_pair2_a	Olfr809	0.205055	0.197866	0.488541	Enriched
ENSMUSG00000026483_pair1_a	Niban1	0.261724	0.197964	0.488599	Enriched
ENSMUSG00000076916_pair2_a	Traj13	0.294929	0.197966	0.488599	Enriched
ENSMUSG00000071531_pair2_a	Gprin2	0.247344	0.19831	0.489168	Enriched
ENSMUSG00000029343_pair1_a	Crybb1	0.189216	0.199667	0.491087	Enriched
ENSMUSG00000030689_pair2_a	Ino80e	0.244327	0.199698	0.491135	Enriched
ENSMUSG00000104043_pair2_a	Gm6525	0.452855	0.19981	0.491272	Enriched
ENSMUSG00000074785_pair2_a	Plxnc1	0.249103	0.200013	0.491551	Enriched
ENSMUSG00000095910_pair1_a	Olfr469	0.195365	0.20066	0.492507	Enriched
ENSMUSG00000044707_pair2_a	Ccnjl	0.273921	0.200666	0.492507	Enriched
ENSMUSG00000005682_pair1_a	Pan2	0.234195	0.200925	0.492894	Enriched
ENSMUSG00000056946_pair1_a	Olfr512	0.207134	0.201018	0.492992	Enriched
ENSMUSG00000108464_pair1_a	Olfr192	0.338813	0.201084	0.493077	Enriched
ENSMUSG00000082101_pair1_a	Slfn14	0.196061	0.201254	0.493199	Enriched
ENSMUSG00000001995_pair2_a	Sipa1l2	0.15846	0.201256	0.493199	Enriched
ENSMUSG00000024451_pair2_a	Arap3	0.181729	0.201317	0.493294	Enriched
ENSMUSG00000040721_pair2_a	Zfhx2	0.150444	0.201361	0.493312	Enriched
ENSMUSG00000068220_pair2_a	Lgals1	0.18188	0.201494	0.493448	Enriched
ENSMUSG00000095232_pair1_a	Scgb1b19	0.17291	0.201518	0.493468	Enriched
ENSMUSG00000019803_pair2_a	Nr2e1	0.228472	0.20166	0.493688	Enriched
NTC_pair16_a	NTC	0.153285	0.201936	0.494004	Enriched
ENSMUSG00000006673_pair2_a	Qrich1	0.166027	0.202058	0.494153	Enriched
ENSMUSG00000021194_pair2_a	Chga	0.226909	0.202128	0.49425	Enriched
ENSMUSG00000022848_pair2_a	Slc49a4	0.197147	0.202406	0.494508	Enriched
ENSMUSG00000078206_pair2_a	Fthl17d	0.151806	0.202417	0.494508	Enriched
ENSMUSG00000108348_pair2_a	Pnma8c	0.236521	0.202595	0.494742	Enriched
ENSMUSG00000095241_pair2_a	Gm5478	0.262442	0.202964	0.495279	Enriched
ENSMUSG00000038754_pair2_a	Elovl3	0.164222	0.203227	0.495502	Enriched
ENSMUSG00000056815_pair2_a	Gm6812	0.192455	0.203383	0.495716	Enriched
ENSMUSG00000030162_pair2_a	Olr1	0.205884	0.203461	0.495793	Enriched
ENSMUSG00000096576_pair2_a	Oog1	0.205111	0.203617	0.496005	Enriched
ENSMUSG00000039682_pair2_a	Lap3	0.225296	0.203929	0.496626	Enriched
ENSMUSG00000033061_pair2_a	Resp18	0.248114	0.204149	0.496897	Enriched
ENSMUSG00000042350_pair2_a	Arel1	0.256455	0.204183	0.496897	Enriched
ENSMUSG00000027422_pair1_a	Rrbp1	0.176588	0.204207	0.496897	Enriched
ENSMUSG00000073978_pair1_a	Olfr548-ps1	0.230056	0.204212	0.496897	Enriched
ENSMUSG00000046748_pair2_a	Tmem45a2	0.223643	0.20425	0.49696	Enriched
ENSMUSG00000023995_pair2_a	Tspo2	0.145916	0.204378	0.496991	Enriched
ENSMUSG00000075221_pair1_a	Olfr992	0.296661	0.20446	0.496991	Enriched
ENSMUSG00000030087_pair2_a	Klf15	0.154951	0.204563	0.497135	Enriched
ENSMUSG00000103037_pair2_a	Pcdhgb1	0.214821	0.204824	0.497572	Enriched
ENSMUSG00000074123_pair2_a	7420426K07Rik	0.275484	0.205133	0.497947	Enriched
ENSMUSG00000059473_pair2_a	Olfr979	0.180587	0.205234	0.498013	Enriched
ENSMUSG00000096858_pair2_a	Olfr805	0.212903	0.205236	0.498013	Enriched
ENSMUSG00000026495_pair1_a	Efcab2	0.215255	0.205408	0.49834	Enriched
ENSMUSG00000039410_pair1_a	Prdm16	0.187246	0.205587	0.498594	Enriched
ENSMUSG00000110190_pair2_a	Zscan4-ps2	0.188243	0.205763	0.498762	Enriched
ENSMUSG00000038768_pair2_a	9130409I23Rik	0.302374	0.205775	0.498762	Enriched
ENSMUSG00000057346_pair2_a	Apol9a	0.18669	0.206118	0.499126	Enriched
ENSMUSG00000058802_pair2_a	Olfr97	0.220658	0.206145	0.499126	Enriched
ENSMUSG00000036975_pair2_a	Tmem177	0.245529	0.206207	0.499126	Enriched
ENSMUSG00000114487_pair1_a	Gm49393	0.284832	0.206392	0.499173	Enriched
ENSMUSG00000073949_pair2_a	Olfr606	0.217573	0.206533	0.499263	Enriched
ENSMUSG00000078260_pair1_a	Gm11569	0.125615	0.206754	0.499539	Enriched
ENSMUSG00000068394_pair1_a	Cep152	0.195888	0.207056	0.499824	Enriched
ENSMUSG00000076919_pair1_a	Traj9	0.169708	0.207486	0.500243	Enriched
ENSMUSG00000030207_pair1_a	Fam234b	0.215865	0.207521	0.500273	Enriched
ENSMUSG00000039200_pair1_a	Atf7ip2	0.358399	0.207675	0.500563	Enriched
ENSMUSG00000063376_pair2_a	Ifna13	0.255917	0.207732	0.500606	Enriched
ENSMUSG00000056822_pair1_a	Olfr166	0.181255	0.20774	0.500606	Enriched
ENSMUSG00000118298_pair2_a	Vmn1r60	0.324377	0.207856	0.500737	Enriched
ENSMUSG00000039530_pair1_a	NA	0.175327	0.207897	0.500737	Enriched
ENSMUSG00000095285_pair2_a	Ighv5-9	0.203226	0.207956	0.500737	Enriched
ENSMUSG00000028293_pair2_a	Slc35a1	0.233565	0.208069	0.500906	Enriched
ENSMUSG00000067399_pair1_a	Trim43c	0.230695	0.208214	0.50103	Enriched
ENSMUSG00000041353_pair1_a	Tmem29	0.224562	0.208398	0.501271	Enriched
ENSMUSG00000068067_pair1_a	1110057P08Rik	0.23024	0.208418	0.501291	Enriched
ENSMUSG00000095432_pair2_a	Zfp748	0.284886	0.20865	0.501601	Enriched
ENSMUSG00000044583_pair2_a	Tlr7	0.269425	0.208698	0.501685	Enriched
ENSMUSG00000022556_pair2_a	Hsf1	0.206817	0.208752	0.501733	Enriched
ENSMUSG00000026069_pair2_a	Il1rl1	0.34698	0.208795	0.501733	Enriched
ENSMUSG00000021099_pair1_a	Six6	0.219616	0.209038	0.501998	Enriched
ENSMUSG00000025025_pair1_a	Mxi1	0.167669	0.209219	0.502319	Enriched
ENSMUSG00000070423_pair1_a	Olfr558	0.197695	0.209255	0.502319	Enriched
ENSMUSG00000074749_pair1_a	Kiz	0.236443	0.209886	0.503111	Enriched
ENSMUSG00000058659_pair2_a	Olfr58	0.183721	0.210116	0.503219	Enriched
ENSMUSG00000045886_pair2_a	Pam16l	0.182354	0.21038	0.503479	Enriched
ENSMUSG00000022883_pair1_a	Robo1	0.250707	0.210556	0.503674	Enriched
ENSMUSG00000074733_pair1_a	Zfp950	0.155499	0.210612	0.503674	Enriched
ENSMUSG00000076556_pair1_a	Igkv4-57	0.128802	0.210618	0.503674	Enriched
ENSMUSG00000038876_pair2_a	Rnf146	0.338012	0.210694	0.503766	Enriched
ENSMUSG00000046160_pair2_a	Olig1	0.172577	0.210912	0.50401	Enriched
ENSMUSG00000050017_pair2_a	Pitpnb	0.203765	0.211083	0.50425	Enriched
ENSMUSG00000019838_pair1_a	Slc16a10	0.271441	0.2114	0.5047	Enriched
ENSMUSG00000021476_pair1_a	Habp4	0.162915	0.211473	0.504737	Enriched
ENSMUSG00000036938_pair2_a	Try5	0.180716	0.211562	0.504809	Enriched
ENSMUSG00000092518_pair1_a	Fam71e2	0.187745	0.211699	0.505024	Enriched
ENSMUSG00000096840_pair2_a	Olfr136	0.277274	0.211732	0.505076	Enriched
ENSMUSG00000063919_pair1_a	Srrm4	0.193207	0.211888	0.505253	Enriched
ENSMUSG00000057240_pair2_a	Ms4a13	0.242993	0.21201	0.505348	Enriched
ENSMUSG00000028389_pair1_a	Zfp37	0.239618	0.212054	0.505398	Enriched
ENSMUSG00000103897_pair1_a	Pcdhga8	0.204279	0.212181	0.505583	Enriched
ENSMUSG00000089832_pair1_a	Shkbp1	0.186219	0.212213	0.505585	Enriched
ENSMUSG00000093966_pair2_a	Trav4-3	0.173787	0.212215	0.505585	Enriched
ENSMUSG00000034755_pair1_a	Pcdh11x	0.274217	0.212466	0.505867	Enriched
ENSMUSG00000107002_pair1_a	0610012G03Rik	0.203046	0.212497	0.505867	Enriched
ENSMUSG00000116184_pair2_a	4632433K11Rik	0.282471	0.212537	0.505934	Enriched
ENSMUSG00000038151_pair2_a	Prdm1	0.145633	0.212596	0.506011	Enriched
ENSMUSG00000085795_pair1_a	Zfp703	0.186029	0.213136	0.506746	Enriched
ENSMUSG00000094733_pair2_a	Csta3	0.207612	0.213171	0.506774	Enriched
ENSMUSG00000040998_pair2_a	Npnt	0.244943	0.213246	0.506812	Enriched
ENSMUSG00000043496_pair2_a	Tril	0.184476	0.213576	0.507227	Enriched
NTC_pair331_a	NTC	0.235553	0.21383	0.507394	Enriched
ENSMUSG00000026416_pair2_a	Il20	0.2297	0.213905	0.507431	Enriched
NTC_pair163_a	NTC	0.146485	0.214032	0.507611	Enriched
ENSMUSG00000062054_pair1_a	Iah1	0.15943	0.214091	0.50763	Enriched
ENSMUSG00000025937_pair1_a	Lactb2	0.192602	0.214357	0.507928	Enriched
ENSMUSG00000036863_pair2_a	Syde2	0.175927	0.214647	0.508195	Enriched
ENSMUSG00000046275_pair1_a	Trarg1	0.222699	0.214658	0.508195	Enriched
ENSMUSG00000041997_pair2_a	Tlk1	0.232722	0.214893	0.508408	Enriched
ENSMUSG00000025321_pair2_a	Itgb8	0.291607	0.215006	0.508529	Enriched
ENSMUSG00000044286_pair2_a	Olfr221	0.167784	0.215052	0.508529	Enriched
ENSMUSG00000096049_pair2_a	Eif1ad17	0.359156	0.215155	0.508639	Enriched
ENSMUSG00000028403_pair2_a	Zdhhc21	0.202488	0.215268	0.508645	Enriched
ENSMUSG00000074203_pair2_a	G430095P16Rik	0.145391	0.215413	0.50875	Enriched
ENSMUSG00000050810_pair1_a	Oog3	0.229629	0.215437	0.50875	Enriched
ENSMUSG00000066456_pair2_a	Hmgn3	0.267323	0.215663	0.50906	Enriched
ENSMUSG00000022967_pair2_a	Ifnar1	0.315569	0.21602	0.509611	Enriched
ENSMUSG00000103092_pair1_a	Pcdha5	0.205474	0.216115	0.509626	Enriched
ENSMUSG00000041112_pair2_a	Elmo1	0.21385	0.216119	0.509626	Enriched
ENSMUSG00000031373_pair1_a	Car5b	0.251232	0.216145	0.509643	Enriched
ENSMUSG00000090625_pair1_a	Gm20721	0.22676	0.216283	0.509745	Enriched
ENSMUSG00000112653_pair1_a	Gm36176	0.190638	0.216344	0.509861	Enriched
ENSMUSG00000030059_pair2_a	Tmf1	0.184778	0.216372	0.5099	Enriched
ENSMUSG00000044556_pair2_a	Tex38	0.161305	0.216444	0.510018	Enriched
ENSMUSG00000068959_pair1_a	Zfp619	0.205125	0.216486	0.510058	Enriched
ENSMUSG00000091827_pair2_a	Speer4f2	0.269852	0.217017	0.510446	Enriched
ENSMUSG00000044164_pair2_a	Rnf182	0.214723	0.217209	0.510746	Enriched
ENSMUSG00000028539_pair1_a	Artn	0.207315	0.21729	0.510838	Enriched
ENSMUSG00000079627_pair2_a	Rhox2h	0.169058	0.217355	0.510907	Enriched
ENSMUSG00000041132_pair1_a	N4bp2l1	0.143433	0.21757	0.511107	Enriched
ENSMUSG00000100689_pair2_a	Taar7e	0.160269	0.217671	0.51126	Enriched
ENSMUSG00000040017_pair1_a	Saa4	0.218993	0.217782	0.5114	Enriched
ENSMUSG00000055560_pair2_a	Zfp459	0.234876	0.217786	0.5114	Enriched
ENSMUSG00000067996_pair1_a	Bpifb9b	0.222023	0.217848	0.5114	Enriched
ENSMUSG00000051936_pair2_a	Prss58	0.178702	0.218299	0.511875	Enriched
ENSMUSG00000067851_pair1_a	Arfgef1	0.271349	0.218801	0.512516	Enriched
ENSMUSG00000044820_pair2_a	AY074887	0.132985	0.218984	0.512635	Enriched
ENSMUSG00000066137_pair1_a	Gm11487	0.18004	0.219041	0.512664	Enriched
ENSMUSG00000043903_pair1_a	Zfp469	0.19042	0.219068	0.512664	Enriched
ENSMUSG00000025993_pair1_a	Slc40a1	0.212018	0.21914	0.512705	Enriched
ENSMUSG00000109376_pair1_a	Olfr761	0.149038	0.219202	0.512773	Enriched
ENSMUSG00000056946_pair2_a	Olfr512	0.247935	0.219462	0.513154	Enriched
ENSMUSG00000036744_pair2_a	Olfr701	0.22062	0.219632	0.513495	Enriched
ENSMUSG00000028687_pair1_a	Mutyh	0.213448	0.220005	0.513934	Enriched
ENSMUSG00000025027_pair1_a	Xpnpep1	0.163996	0.22012	0.514027	Enriched
ENSMUSG00000028226_pair2_a	Mmp16	0.212579	0.220196	0.514148	Enriched
ENSMUSG00000074340_pair2_a	Ovgp1	0.241454	0.220598	0.514835	Enriched
ENSMUSG00000076653_pair1_a	Ighv7-2	0.190382	0.220644	0.51486	Enriched
ENSMUSG00000058725_pair2_a	Gm11937	0.207179	0.220819	0.515157	Enriched
ENSMUSG00000021701_pair1_a	Plk2	0.195868	0.221223	0.515494	Enriched
ENSMUSG00000061392_pair1_a	Mageb5	0.183986	0.221226	0.515494	Enriched
ENSMUSG00000040225_pair2_a	Prrc2c	0.24227	0.221289	0.515585	Enriched
ENSMUSG00000040506_pair1_a	Ambra1	0.139706	0.221583	0.516104	Enriched
ENSMUSG00000007617_pair2_a	Homer1	0.228235	0.221964	0.516657	Enriched
ENSMUSG00000117666_pair2_a	Gm550	0.254579	0.221982	0.516664	Enriched
ENSMUSG00000023964_pair2_a	Calcr	0.215287	0.222433	0.517202	Enriched
ENSMUSG00000096002_pair1_a	Vmn2r53	0.247425	0.222546	0.517391	Enriched
ENSMUSG00000001493_pair2_a	Meox1	0.259829	0.222745	0.517683	Enriched
ENSMUSG00000048109_pair1_a	Rbm15	0.181442	0.223442	0.518535	Enriched
ENSMUSG00000010914_pair2_a	Pdhx	0.140112	0.223618	0.518692	Enriched
ENSMUSG00000022114_pair1_a	Spry2	0.162211	0.223821	0.518919	Enriched
ENSMUSG00000091002_pair2_a	Tcerg1l	0.256102	0.224422	0.519486	Enriched
ENSMUSG00000074377_pair1_a	Sult2a4	0.340967	0.224748	0.519962	Enriched
ENSMUSG00000062456_pair1_a	Rpl9-ps6	0.163985	0.224755	0.519962	Enriched
ENSMUSG00000041247_pair1_a	Lamp3	0.211719	0.224912	0.520047	Enriched
ENSMUSG00000073639_pair2_a	Rab18	0.195504	0.225034	0.520154	Enriched
ENSMUSG00000037124_pair2_a	Trim58	0.161312	0.225052	0.520154	Enriched
ENSMUSG00000096798_pair1_a	Gm6309	0.189602	0.225058	0.520154	Enriched
ENSMUSG00000102364_pair1_a	Ighv8-5	0.183985	0.225112	0.520154	Enriched
ENSMUSG00000053553_pair2_a	3110082I17Rik	0.294723	0.225136	0.520154	Enriched
ENSMUSG00000094441_pair2_a	Zfp955a	0.189758	0.225146	0.520154	Enriched
ENSMUSG00000067764_pair1_a	Xlr5c	0.215962	0.225392	0.520557	Enriched
ENSMUSG00000034659_pair1_a	Tmem109	0.225567	0.22551	0.520759	Enriched
ENSMUSG00000044456_pair2_a	Rin3	0.253633	0.22552	0.520759	Enriched
ENSMUSG00000070822_pair2_a	Zscan18	0.173876	0.225796	0.521063	Enriched
ENSMUSG00000025196_pair1_a	Cpn1	0.164934	0.226037	0.52124	Enriched
ENSMUSG00000024981_pair1_a	Acsl5	0.184508	0.22613	0.521275	Enriched
ENSMUSG00000074139_pair2_a	1700057G04Rik	0.18023	0.226324	0.521599	Enriched
ENSMUSG00000032745_pair2_a	Gpbp1	0.283425	0.226372	0.521612	Enriched
NTC_pair321_a	NTC	0.196128	0.226464	0.521657	Enriched
ENSMUSG00000060205_pair2_a	Olfr57	0.20217	0.226506	0.521657	Enriched
NTC_pair328_a	NTC	0.218474	0.22679	0.521891	Enriched
ENSMUSG00000034158_pair1_a	Lrrc58	0.203316	0.226957	0.522127	Enriched
ENSMUSG00000020023_pair1_a	Tmcc3	0.280452	0.227277	0.522334	Enriched
ENSMUSG00000061371_pair2_a	Zfp873	0.187373	0.227391	0.522456	Enriched
ENSMUSG00000064333_pair2_a	Olfr926	0.27928	0.227471	0.522556	Enriched
ENSMUSG00000093445_pair2_a	Lrch4	0.264431	0.22752	0.522613	Enriched
ENSMUSG00000090631_pair2_a	Olfr456	0.208836	0.227558	0.522644	Enriched
ENSMUSG00000041616_pair2_a	Nppa	0.14435	0.227574	0.522644	Enriched
ENSMUSG00000046854_pair2_a	Pip5kl1	0.273034	0.227902	0.52313	Enriched
ENSMUSG00000044205_pair1_a	Olfr983	0.294376	0.227969	0.523228	Enriched
ENSMUSG00000025225_pair2_a	Nfkb2	0.182981	0.22853	0.523931	Enriched
ENSMUSG00000071138_pair1_a	Tex24	0.275935	0.228553	0.523956	Enriched
NTC_pair446_a	NTC	0.189827	0.228637	0.524092	Enriched
ENSMUSG00000070382_pair2_a	Olfr391	0.239435	0.228739	0.524244	Enriched
ENSMUSG00000038028_pair1_a	Tigar	0.222113	0.22894	0.524613	Enriched
ENSMUSG00000079235_pair2_a	Ccdc13	0.194417	0.229075	0.524735	Enriched
ENSMUSG00000076531_pair2_a	Igkv4-92	0.178687	0.229268	0.5249	Enriched
ENSMUSG00000104876_pair2_a	Trdc	0.193888	0.229313	0.524975	Enriched
ENSMUSG00000095633_pair1_a	Igkv4-58	0.24355	0.229366	0.524984	Enriched
NTC_pair289_a	NTC	0.183918	0.229395	0.52501	Enriched
ENSMUSG00000026468_pair2_a	Lhx4	0.126464	0.22944	0.525022	Enriched
ENSMUSG00000038402_pair2_a	Foxf2	0.171011	0.229954	0.525607	Enriched
ENSMUSG00000029502_pair2_a	Golga3	0.14844	0.230068	0.525783	Enriched
ENSMUSG00000030049_pair2_a	Gkn2	0.28476	0.230201	0.525978	Enriched
ENSMUSG00000078719_pair1_a	Msmp	0.165071	0.230367	0.526133	Enriched
ENSMUSG00000029699_pair2_a	Ssc4d	0.19689	0.230489	0.526329	Enriched
ENSMUSG00000026360_pair1_a	Rgs2	0.171358	0.230699	0.526643	Enriched
NTC_pair108_a	NTC	0.204359	0.230907	0.526969	Enriched
ENSMUSG00000072946_pair1_a	Ptgr2	0.150932	0.231037	0.527191	Enriched
ENSMUSG00000071291_pair2_a	Zfp58	0.211955	0.231157	0.527297	Enriched
ENSMUSG00000029178_pair1_a	Klf3	0.189548	0.231251	0.527383	Enriched
ENSMUSG00000067299_pair1_a	Crygd	0.21134	0.231395	0.527563	Enriched
ENSMUSG00000096265_pair2_a	Potefam3e	0.297205	0.231531	0.527705	Enriched
ENSMUSG00000031365_pair2_a	Zfp275	0.200708	0.231806	0.528137	Enriched
ENSMUSG00000039958_pair2_a	Etfbkmt	0.191692	0.232079	0.528351	Enriched
NTC_pair64_a	NTC	0.146891	0.232123	0.528351	Enriched
ENSMUSG00000076581_pair1_a	Igkv8-26	0.24121	0.232191	0.528403	Enriched
ENSMUSG00000064177_pair1_a	Ghrl	0.172673	0.232393	0.528557	Enriched
ENSMUSG00000031644_pair2_a	Nek1	0.162028	0.23262	0.528782	Enriched
ENSMUSG00000031292_pair1_a	Cdkl5	0.19098	0.232628	0.528782	Enriched
ENSMUSG00000071533_pair1_a	Pcnp	0.287991	0.232639	0.528782	Enriched
ENSMUSG00000022112_pair1_a	Gpc5	0.236574	0.233108	0.529315	Enriched
ENSMUSG00000095928_pair1_a	Olfr204	0.188056	0.23311	0.529315	Enriched
ENSMUSG00000097078_pair2_a	Gm26566	0.144385	0.233119	0.529315	Enriched
ENSMUSG00000073457_pair1_a	Smok2b	0.233433	0.23319	0.529315	Enriched
ENSMUSG00000028259_pair2_a	Fhl5	0.231775	0.233428	0.529495	Enriched
ENSMUSG00000044749_pair2_a	Abca6	0.218351	0.233663	0.529843	Enriched
ENSMUSG00000063838_pair1_a	Cdc42ep5	0.180549	0.23405	0.530228	Enriched
ENSMUSG00000118646_pair1_a		0.167603	0.234097	0.530228	Enriched
ENSMUSG00000090744_pair2_a	Gm6871	0.273131	0.234118	0.530247	Enriched
ENSMUSG00000078252_pair2_a	Krtap17-1	0.188114	0.234319	0.530536	Enriched
ENSMUSG00000026542_pair2_a	Apcs	0.247948	0.234363	0.530581	Enriched
ENSMUSG00000076695_pair2_a	Ighv1-18	0.297141	0.234462	0.530729	Enriched
ENSMUSG00000061589_pair1_a	Dot1l	0.200827	0.234571	0.530801	Enriched
ENSMUSG00000021824_pair2_a	Ap3m1	0.146613	0.234691	0.530993	Enriched
ENSMUSG00000026828_pair2_a	Galnt5	0.204354	0.234705	0.530993	Enriched
ENSMUSG00000024427_pair2_a	Spry4	0.162491	0.235	0.531195	Enriched
ENSMUSG00000030256_pair2_a	Bhlhe41	0.214496	0.235011	0.531195	Enriched
ENSMUSG00000052748_pair1_a	Swt1	0.206304	0.235015	0.531195	Enriched
ENSMUSG00000076571_pair2_a	Igkv5-37	0.220666	0.235069	0.531267	Enriched
ENSMUSG00000032818_pair2_a	Loxhd1	0.18768	0.235071	0.531267	Enriched
ENSMUSG00000041164_pair1_a	Zmiz2	0.18638	0.23515	0.531333	Enriched
ENSMUSG00000090175_pair1_a	Ugt1a9	0.248907	0.235203	0.531397	Enriched
ENSMUSG00000037924_pair1_a	Olfr16	0.181904	0.235446	0.531752	Enriched
ENSMUSG00000078435_pair2_a	AU041133	0.266323	0.235688	0.532068	Enriched
ENSMUSG00000028751_pair2_a	Pla2g2e	0.260669	0.235813	0.532081	Enriched
ENSMUSG00000027574_pair2_a	Nkain4	0.158019	0.23604	0.532473	Enriched
ENSMUSG00000058188_pair1_a	Olfr746	0.192202	0.236949	0.533355	Enriched
ENSMUSG00000031383_pair1_a	Dusp9	0.240363	0.236978	0.533355	Enriched
ENSMUSG00000046814_pair1_a	Gchfr	0.209913	0.237221	0.533721	Enriched
ENSMUSG00000039714_pair1_a	Cplx3	0.221744	0.237299	0.533735	Enriched
ENSMUSG00000011171_pair2_a	Vipr2	0.213552	0.237779	0.534285	Enriched
ENSMUSG00000043827_pair2_a	Olfr94	0.126278	0.237977	0.534467	Enriched
ENSMUSG00000048191_pair2_a	NA	0.21649	0.238118	0.534547	Enriched
NTC_pair498_a	NTC	0.149424	0.238184	0.534614	Enriched
ENSMUSG00000018914_pair1_a	Il3	0.191996	0.238242	0.534681	Enriched
ENSMUSG00000067513_pair2_a	Olfr1436	0.296876	0.238381	0.534861	Enriched
ENSMUSG00000095126_pair2_a	Trav6-7-dv9	0.149447	0.238714	0.535275	Enriched
ENSMUSG00000022789_pair1_a	Dnm1l	0.232793	0.238942	0.535444	Enriched
ENSMUSG00000053916_pair2_a	Nanp	0.306866	0.239077	0.535545	Enriched
NTC_pair78_a	NTC	0.198511	0.239079	0.535545	Enriched
ENSMUSG00000041842_pair2_a	Fhdc1	0.225182	0.239384	0.535887	Enriched
ENSMUSG00000076752_pair2_a	Trgc2	0.22891	0.239545	0.535997	Enriched
ENSMUSG00000034064_pair1_a	Poglut1	0.162	0.239727	0.536145	Enriched
ENSMUSG00000016496_pair1_a	Cd274	0.163513	0.239801	0.536198	Enriched
ENSMUSG00000061637_pair2_a	Olfr1457	0.197031	0.239854	0.536198	Enriched
ENSMUSG00000029534_pair2_a	St7	0.27716	0.239904	0.536198	Enriched
ENSMUSG00000041669_pair1_a	Prima1	0.161231	0.239949	0.536198	Enriched
ENSMUSG00000028782_pair2_a	Adgrb2	0.181522	0.239961	0.536198	Enriched
ENSMUSG00000041040_pair2_a	Fam117b	0.193376	0.240224	0.536517	Enriched
ENSMUSG00000030309_pair2_a	Caprin2	0.20684	0.240382	0.536609	Enriched
ENSMUSG00000041548_pair2_a	Hspb8	0.159493	0.240675	0.53691	Enriched
ENSMUSG00000027208_pair2_a	Fgf7	0.249398	0.240827	0.537143	Enriched
ENSMUSG00000069720_pair1_a	4930572O03Rik	0.122721	0.240999	0.537207	Enriched
ENSMUSG00000043463_pair1_a	Rab9b	0.254941	0.241017	0.537208	Enriched
ENSMUSG00000035121_pair2_a	Neil2	0.289259	0.241417	0.537822	Enriched
ENSMUSG00000028744_pair2_a	Slc66a1	0.131106	0.241496	0.537886	Enriched
ENSMUSG00000038530_pair2_a	Rgs4	0.22187	0.241742	0.538295	Enriched
ENSMUSG00000058446_pair2_a	Znrf2	0.204234	0.242134	0.538835	Enriched
ENSMUSG00000040220_pair2_a	Gas8	0.220298	0.242297	0.539019	Enriched
ENSMUSG00000097789_pair2_a	Gm2115	0.203989	0.242353	0.539019	Enriched
ENSMUSG00000030653_pair1_a	Gm45837	0.17125	0.242648	0.539261	Enriched
ENSMUSG00000043162_pair1_a	Pyurf	0.186236	0.242897	0.539535	Enriched
ENSMUSG00000044444_pair1_a	Pfn3	0.15993	0.243501	0.539996	Enriched
ENSMUSG00000023443_pair2_a	Esx1	0.1665	0.243585	0.540098	Enriched
ENSMUSG00000091441_pair2_a	Gm17387	0.183061	0.243747	0.540284	Enriched
ENSMUSG00000040429_pair1_a	Mterf1a	0.271255	0.243917	0.540514	Enriched
ENSMUSG00000047766_pair2_a	Lrrc49	0.257857	0.2442	0.540884	Enriched
ENSMUSG00000043881_pair2_a	Kbtbd7	0.162947	0.244432	0.54122	Enriched
ENSMUSG00000090872_pair1_a	Gm3239	0.300319	0.244645	0.54147	Enriched
ENSMUSG00000091718_pair2_a	Gm16506	0.309146	0.244921	0.541815	Enriched
ENSMUSG00000033530_pair2_a	Ttc7b	0.203412	0.245194	0.542059	Enriched
ENSMUSG00000055942_pair1_a	Obox7	0.168073	0.245224	0.542059	Enriched
ENSMUSG00000062518_pair2_a	Zfp534	0.151416	0.245445	0.542352	Enriched
ENSMUSG00000071586_pair1_a	Gm10337	0.152116	0.245673	0.542657	Enriched
ENSMUSG00000071324_pair2_a	Armc2	0.179695	0.245933	0.542944	Enriched
ENSMUSG00000071493_pair1_a	Vmn1r208	0.215072	0.24626	0.54341	Enriched
ENSMUSG00000096620_pair2_a	Gm5169	0.285283	0.246268	0.54341	Enriched
ENSMUSG00000075084_pair1_a	Olfr1243	0.296125	0.246276	0.54341	Enriched
ENSMUSG00000096407_pair1_a	Ighv6-5	0.197804	0.246309	0.543429	Enriched
ENSMUSG00000092349_pair2_a	Smim40	0.176232	0.246542	0.543804	Enriched
ENSMUSG00000022683_pair2_a	Pla2g10	0.183588	0.247062	0.544338	Enriched
ENSMUSG00000037129_pair2_a	Tmprss13	0.208622	0.247087	0.544338	Enriched
ENSMUSG00000051043_pair2_a	Gprc5c	0.179766	0.247509	0.544798	Enriched
ENSMUSG00000046982_pair1_a	Tshz1	0.162224	0.247666	0.545003	Enriched
ENSMUSG00000095032_pair1_a	Gm21310	0.240358	0.247692	0.545005	Enriched
ENSMUSG00000020114_pair1_a	Cand1	0.189968	0.247753	0.545028	Enriched
ENSMUSG00000027434_pair2_a	Nkx2-2	0.198535	0.247818	0.545117	Enriched
ENSMUSG00000058354_pair1_a	Krt6a	0.195618	0.247982	0.545287	Enriched
ENSMUSG00000066682_pair2_a	Pilrb2	0.196697	0.248002	0.545287	Enriched
ENSMUSG00000066838_pair1_a	Zfp772	0.211899	0.248254	0.545521	Enriched
ENSMUSG00000109739_pair1_a	Gm17949	0.207738	0.248379	0.54576	Enriched
NTC_pair194_a	NTC	0.140759	0.248575	0.545964	Enriched
ENSMUSG00000030798_pair1_a	Cd37	0.230556	0.248587	0.545964	Enriched
ENSMUSG00000073972_pair2_a	Olfr553	0.171916	0.248713	0.546045	Enriched
ENSMUSG00000031621_pair1_a	Isx	0.191101	0.248807	0.546096	Enriched
ENSMUSG00000074746_pair1_a	Pdzd8	0.226325	0.249082	0.546452	Enriched
ENSMUSG00000021203_pair1_a	Otub2	0.184213	0.249511	0.547028	Enriched
ENSMUSG00000051934_pair2_a	Spats2	0.285655	0.249593	0.547084	Enriched
ENSMUSG00000021208_pair2_a	Ifi27l2b	0.20264	0.249729	0.547205	Enriched
ENSMUSG00000045381_pair1_a	Olfr433	0.164452	0.249855	0.547301	Enriched
NTC_pair234_a	NTC	0.180075	0.249862	0.547301	Enriched
ENSMUSG00000110591_pair1_a	Potefam3f	0.24606	0.250121	0.547692	Enriched
ENSMUSG00000073723_pair1_a	Gm13102	0.176529	0.250228	0.547692	Enriched
ENSMUSG00000016534_pair2_a	Lamp2	0.244919	0.250235	0.547692	Enriched
ENSMUSG00000095301_pair2_a	Olfr476	0.204686	0.250254	0.547692	Enriched
ENSMUSG00000052273_pair2_a	Dnah3	0.251879	0.250413	0.547759	Enriched
ENSMUSG00000047286_pair2_a	Olfr370	0.140414	0.250703	0.547997	Enriched
ENSMUSG00000029223_pair2_a	Uchl1	0.239348	0.250894	0.548117	Enriched
ENSMUSG00000021994_pair2_a	Wnt5a	0.188945	0.251157	0.548388	Enriched
ENSMUSG00000029203_pair2_a	Ube2k	0.171545	0.251177	0.548403	Enriched
ENSMUSG00000020300_pair1_a	Cpeb4	0.205923	0.251289	0.548537	Enriched
ENSMUSG00000041565_pair2_a	L3mbtl4	0.19285	0.251301	0.548537	Enriched
ENSMUSG00000022748_pair1_a	Cmss1	0.147825	0.251667	0.549057	Enriched
ENSMUSG00000076586_pair2_a	Igkv8-21	0.37154	0.251783	0.549192	Enriched
ENSMUSG00000055435_pair1_a	Maf	0.129141	0.252339	0.549806	Enriched
NTC_pair269_a	NTC	0.163511	0.252535	0.550009	Enriched
ENSMUSG00000043631_pair1_a	Ecm2	0.281646	0.252773	0.550305	Enriched
ENSMUSG00000051346_pair1_a	Spryd4	0.179214	0.252964	0.550487	Enriched
ENSMUSG00000041134_pair1_a	Cyyr1	0.200232	0.25308	0.550487	Enriched
ENSMUSG00000051235_pair1_a	Gen1	0.187976	0.25311	0.550487	Enriched
ENSMUSG00000006395_pair2_a	Hyi	0.146263	0.253115	0.550487	Enriched
ENSMUSG00000061397_pair1_a	Krt79	0.157129	0.25354	0.550866	Enriched
ENSMUSG00000076562_pair1_a	Igkv4-50	0.186142	0.253807	0.55108	Enriched
ENSMUSG00000040009_pair1_a	Gnaz	0.204503	0.253822	0.55108	Enriched
ENSMUSG00000005986_pair1_a	Ankrd13d	0.123421	0.253955	0.551162	Enriched
ENSMUSG00000078127_pair2_a	Fam170b	0.13473	0.25416	0.55136	Enriched
ENSMUSG00000029208_pair2_a	Guf1	0.194487	0.254782	0.552184	Enriched
ENSMUSG00000029014_pair1_a	Dnajc2	0.235231	0.254901	0.552274	Enriched
ENSMUSG00000094878_pair1_a	Olfr130	0.185253	0.254976	0.552293	Enriched
ENSMUSG00000078498_pair1_a	Zfp988	0.262911	0.255159	0.552586	Enriched
ENSMUSG00000032656_pair1_a	Marchf3	0.145417	0.255206	0.552619	Enriched
ENSMUSG00000096036_pair2_a	Gm21778	0.259017	0.255207	0.552619	Enriched
ENSMUSG00000050818_pair1_a	Olfr330	0.248323	0.255216	0.552619	Enriched
NTC_pair476_a	NTC	0.149205	0.255339	0.5527	Enriched
ENSMUSG00000094928_pair1_a	1700122O11Rik	0.157131	0.255565	0.553008	Enriched
ENSMUSG00000025351_pair2_a	Cd63	0.17422	0.255745	0.553243	Enriched
ENSMUSG00000016624_pair2_a	Phf21b	0.110704	0.255957	0.553526	Enriched
ENSMUSG00000044551_pair1_a	9930012K11Rik	0.171243	0.25604	0.553526	Enriched
ENSMUSG00000032740_pair2_a	Ccdc88a	0.260997	0.25615	0.553572	Enriched
ENSMUSG00000104452_pair1_a	Ighv8-8	0.203716	0.256418	0.553945	Enriched
ENSMUSG00000011256_pair2_a	Adam19	0.131368	0.256536	0.554141	Enriched
ENSMUSG00000109389_pair1_a	Olfr1300-ps1	0.190771	0.256729	0.554144	Enriched
ENSMUSG00000060967_pair2_a	Etd	0.211131	0.257022	0.554464	Enriched
ENSMUSG00000094231_pair1_a	Trav9n-4	0.334721	0.257089	0.554481	Enriched
ENSMUSG00000062649_pair2_a	Olfr44	0.241334	0.25724	0.554641	Enriched
ENSMUSG00000043282_pair1_a	Teddm1b	0.179764	0.257519	0.555026	Enriched
ENSMUSG00000030068_pair2_a	Gm20696	0.174612	0.257701	0.555161	Enriched
ENSMUSG00000008307_pair2_a	1700109H08Rik	0.292876	0.257776	0.555161	Enriched
ENSMUSG00000028549_pair1_a	Itgb3bp	0.208884	0.258231	0.555476	Enriched
ENSMUSG00000022016_pair2_a	Akap11	0.23322	0.258335	0.555644	Enriched
ENSMUSG00000062327_pair1_a	T	0.341275	0.258408	0.555723	Enriched
ENSMUSG00000096336_pair2_a	Igkv1-135	0.206136	0.258618	0.55584	Enriched
ENSMUSG00000051236_pair1_a	Msrb3	0.159707	0.258646	0.555843	Enriched
ENSMUSG00000063142_pair1_a	Kcnma1	0.229471	0.258756	0.556052	Enriched
ENSMUSG00000018845_pair1_a	Unc45b	0.15079	0.258817	0.556109	Enriched
ENSMUSG00000044501_pair1_a	Zfp758	0.251762	0.259318	0.556622	Enriched
ENSMUSG00000031853_pair2_a	Map3k21	0.135628	0.259454	0.556768	Enriched
ENSMUSG00000069044_pair1_a	Usp9y	0.244733	0.259472	0.556768	Enriched
ENSMUSG00000035451_pair1_a	Foxa1	0.128825	0.259634	0.556996	Enriched
ENSMUSG00000059230_pair2_a	Defb4	0.259644	0.259713	0.557079	Enriched
ENSMUSG00000039201_pair1_a	Tbc1d25	0.172282	0.259816	0.557171	Enriched
ENSMUSG00000038521_pair1_a	C1s1	0.186259	0.25986	0.557185	Enriched
ENSMUSG00000094084_pair1_a	Tdpoz1	0.211026	0.259884	0.557185	Enriched
ENSMUSG00000039633_pair2_a	Lonrf1	0.209689	0.259919	0.557194	Enriched
ENSMUSG00000048833_pair1_a	Slc39a9	0.196667	0.260116	0.557344	Enriched
ENSMUSG00000032966_pair1_a	Fkbp1a	0.166176	0.260118	0.557344	Enriched
ENSMUSG00000063163_pair2_a	Speer2	0.240302	0.260156	0.55736	Enriched
ENSMUSG00000078513_pair1_a	Pramel22	0.247057	0.260217	0.55736	Enriched
ENSMUSG00000094686_pair1_a	Ccl21a	0.153486	0.260417	0.557555	Enriched
ENSMUSG00000063129_pair1_a	Aldoart2	0.200981	0.260616	0.55763	Enriched
ENSMUSG00000025946_pair1_a	Pth2r	0.265772	0.260759	0.557722	Enriched
ENSMUSG00000043811_pair1_a	Rtn4r	0.190206	0.260803	0.55779	Enriched
ENSMUSG00000076937_pair2_a	Iglc2	0.204835	0.261189	0.558196	Enriched
ENSMUSG00000030446_pair2_a	Zfp273	0.238873	0.261351	0.55829	Enriched
ENSMUSG00000054723_pair1_a	Vmac	0.194935	0.261484	0.558389	Enriched
ENSMUSG00000049011_pair2_a	Olfr729	0.181168	0.261625	0.558579	Enriched
ENSMUSG00000030315_pair2_a	Vgll4	0.209463	0.261787	0.558844	Enriched
ENSMUSG00000078503_pair2_a	Zfp990	0.186478	0.261917	0.558956	Enriched
ENSMUSG00000054827_pair1_a	Cyp2c50	0.273806	0.26212	0.559167	Enriched
ENSMUSG00000004031_pair2_a	Brinp2	0.158658	0.262278	0.559321	Enriched
ENSMUSG00000091080_pair2_a	Prr23a1	0.15768	0.262563	0.559665	Enriched
ENSMUSG00000071862_pair2_a	Lrrtm2	0.212997	0.262615	0.559671	Enriched
ENSMUSG00000111273_pair1_a	Olfr789	0.216943	0.262662	0.559681	Enriched
ENSMUSG00000021610_pair2_a	Clptm1l	0.250498	0.262738	0.559681	Enriched
NTC_pair197_a	NTC	0.228466	0.262751	0.559681	Enriched
ENSMUSG00000046133_pair2_a	C130073F10Rik	0.160968	0.262785	0.559681	Enriched
ENSMUSG00000113267_pair2_a	Gm47969	0.13403	0.262794	0.559681	Enriched
ENSMUSG00000060747_pair2_a	Ifnl3	0.189452	0.262878	0.55979	Enriched
ENSMUSG00000091411_pair1_a	Gm5916	0.204143	0.263323	0.560435	Enriched
ENSMUSG00000116672_pair1_a	Gm49630	0.163036	0.263553	0.560677	Enriched
ENSMUSG00000092305_pair2_a	Prps1l1	0.190403	0.263626	0.560721	Enriched
ENSMUSG00000073963_pair2_a	Olfr572	0.166964	0.263823	0.561056	Enriched
ENSMUSG00000046210_pair1_a	Olfr735	0.100399	0.264075	0.561317	Enriched
ENSMUSG00000043336_pair1_a	Filip1l	0.168065	0.264511	0.562022	Enriched
ENSMUSG00000044258_pair1_a	Ctla2a	0.198495	0.264638	0.562041	Enriched
ENSMUSG00000049149_pair2_a	Olfr1258	0.197871	0.264664	0.562041	Enriched
ENSMUSG00000038370_pair2_a	Pcp4l1	0.193354	0.264758	0.562077	Enriched
ENSMUSG00000027223_pair2_a	Mapk8ip1	0.23276	0.264899	0.562259	Enriched
ENSMUSG00000044573_pair2_a	Acp1	0.282273	0.265298	0.562672	Enriched
ENSMUSG00000035818_pair2_a	Plekhs1	0.177142	0.265517	0.562995	Enriched
ENSMUSG00000036291_pair1_a	Ap5m1	0.2382	0.265634	0.563075	Enriched
ENSMUSG00000040963_pair1_a	Asgr2	0.171523	0.266008	0.563402	Enriched
ENSMUSG00000094660_pair1_a	Gm21394	0.235263	0.266118	0.563554	Enriched
ENSMUSG00000094606_pair1_a	Vmn2r50	0.221012	0.266203	0.563637	Enriched
ENSMUSG00000069476_pair2_a	Zfp616	0.205572	0.266282	0.563735	Enriched
ENSMUSG00000032567_pair2_a	Aste1	0.193167	0.266431	0.563912	Enriched
ENSMUSG00000031725_pair2_a	Ces1f	0.196713	0.266488	0.563979	Enriched
ENSMUSG00000034390_pair1_a	Cmip	0.155066	0.26652	0.564018	Enriched
ENSMUSG00000052508_pair1_a	Olfr536	0.19356	0.266642	0.564175	Enriched
ENSMUSG00000038210_pair2_a	Hoxa11	0.155307	0.266703	0.564214	Enriched
ENSMUSG00000030004_pair1_a	Nat8	0.178037	0.266809	0.564286	Enriched
ENSMUSG00000033685_pair1_a	Ucp2	0.162594	0.266855	0.564315	Enriched
ENSMUSG00000021756_pair1_a	Il6st	0.203887	0.266861	0.564315	Enriched
ENSMUSG00000060583_pair2_a	Olfr881	0.155691	0.267015	0.5644	Enriched
ENSMUSG00000021699_pair2_a	Pde4d	0.193395	0.26704	0.5644	Enriched
ENSMUSG00000052914_pair2_a	Cyp2j6	0.293522	0.267178	0.564499	Enriched
ENSMUSG00000041359_pair2_a	Tcl1	0.164195	0.267199	0.564517	Enriched
ENSMUSG00000071653_pair1_a	1810009A15Rik	0.120699	0.26736	0.564659	Enriched
NTC_pair159_a	NTC	0.118748	0.267379	0.564659	Enriched
ENSMUSG00000068877_pair1_a	Selenbp2	0.138775	0.267787	0.565377	Enriched
ENSMUSG00000057461_pair2_a	Olfr591	0.192932	0.26879	0.566753	Enriched
ENSMUSG00000030972_pair1_a	Acsm5	0.197225	0.269065	0.566996	Enriched
ENSMUSG00000038656_pair2_a	Cyp3a16	0.20537	0.269217	0.56709	Enriched
ENSMUSG00000064010_pair1_a	Dppa1	0.205346	0.269321	0.567282	Enriched
ENSMUSG00000095514_pair2_a	D13Ertd608e	0.149664	0.269733	0.567871	Enriched
ENSMUSG00000005686_pair2_a	Ampd3	0.248297	0.270138	0.568277	Enriched
ENSMUSG00000030748_pair2_a	Il4ra	0.196079	0.270143	0.568277	Enriched
ENSMUSG00000069036_pair2_a	Sry	0.152478	0.270149	0.568277	Enriched
ENSMUSG00000025586_pair2_a	Cpeb1	0.143346	0.270199	0.568313	Enriched
ENSMUSG00000114904_pair2_a	Gm49352	0.221634	0.270313	0.568458	Enriched
ENSMUSG00000046822_pair2_a	Slc39a3	0.106006	0.270493	0.568704	Enriched
ENSMUSG00000061665_pair2_a	Cd2ap	0.258006	0.270503	0.568704	Enriched
ENSMUSG00000002343_pair2_a	Armc6	0.12241	0.270533	0.568704	Enriched
ENSMUSG00000026623_pair1_a	Lpgat1	0.237497	0.270561	0.568704	Enriched
ENSMUSG00000060404_pair2_a	Olfr1369-ps1	0.164934	0.270562	0.568704	Enriched
ENSMUSG00000079104_pair1_a	Prps1l3	0.149062	0.270643	0.568791	Enriched
ENSMUSG00000097050_pair1_a	Gm9918	0.193078	0.270841	0.568939	Enriched
ENSMUSG00000076855_pair1_a	Trav16	0.23636	0.270858	0.568939	Enriched
ENSMUSG00000028946_pair2_a	Hes3	0.151326	0.271044	0.569052	Enriched
ENSMUSG00000041915_pair2_a	Ammecr1l	0.167133	0.271487	0.569673	Enriched
ENSMUSG00000067614_pair2_a	Krt86	0.218193	0.271546	0.56972	Enriched
ENSMUSG00000074829_pair1_a	2010315B03Rik	0.210967	0.271595	0.569735	Enriched
ENSMUSG00000008540_pair2_a	Mgst1	0.177597	0.271701	0.569735	Enriched
ENSMUSG00000090740_pair2_a	Gm17079	0.159949	0.271851	0.56989	Enriched
ENSMUSG00000022995_pair1_a	Enah	0.17179	0.271938	0.570017	Enriched
ENSMUSG00000062480_pair2_a	Acat3	0.197032	0.27203	0.570126	Enriched
ENSMUSG00000059862_pair2_a	Olfr826	0.159109	0.272123	0.570194	Enriched
ENSMUSG00000094957_pair2_a	Ighd5-5	0.183801	0.272576	0.57065	Enriched
ENSMUSG00000029201_pair1_a	Ugdh	0.159799	0.272743	0.570826	Enriched
ENSMUSG00000040363_pair2_a	Bcor	0.25086	0.272876	0.570959	Enriched
ENSMUSG00000060759_pair2_a	Olfr503	0.188466	0.273157	0.57142	Enriched
ENSMUSG00000043531_pair1_a	Sorcs1	0.151313	0.273447	0.571625	Enriched
ENSMUSG00000031024_pair2_a	Denn2b	0.212623	0.273472	0.571625	Enriched
ENSMUSG00000044222_pair1_a	Defb13	0.225958	0.273472	0.571625	Enriched
ENSMUSG00000029736_pair2_a	Nobox	0.212146	0.273576	0.571708	Enriched
ENSMUSG00000043274_pair2_a	Olfr1123	0.267514	0.273596	0.571719	Enriched
ENSMUSG00000032332_pair1_a	Col12a1	0.183743	0.273633	0.571767	Enriched
ENSMUSG00000021359_pair1_a	Tfap2a	0.175182	0.27384	0.571979	Enriched
ENSMUSG00000043931_pair2_a	Gimap7	0.156331	0.273932	0.572034	Enriched
NTC_pair421_a	NTC	0.213792	0.274356	0.572588	Enriched
ENSMUSG00000022110_pair1_a	Sucla2	0.295121	0.274428	0.572652	Enriched
ENSMUSG00000018659_pair1_a	Pnpo	0.144669	0.274467	0.572652	Enriched
ENSMUSG00000032174_pair2_a	Icam5	0.16175	0.275154	0.573616	Enriched
ENSMUSG00000033808_pair2_a	Tmem87a	0.206659	0.275244	0.573637	Enriched
ENSMUSG00000033478_pair1_a	Fhip2a	0.201301	0.275374	0.573742	Enriched
ENSMUSG00000110061_pair2_a	Gm45337	0.173928	0.275509	0.573912	Enriched
ENSMUSG00000073705_pair1_a	Cenps	0.172876	0.275638	0.574088	Enriched
ENSMUSG00000027257_pair2_a	Pacsin3	0.150148	0.275936	0.57443	Enriched
ENSMUSG00000079165_pair2_a	Sap25	0.13908	0.275943	0.57443	Enriched
ENSMUSG00000078597_pair2_a	Cyp4a12b	0.149383	0.276015	0.574524	Enriched
ENSMUSG00000015747_pair1_a	Vps45	0.167831	0.276195	0.574705	Enriched
ENSMUSG00000061342_pair2_a	Olfr1168	0.230498	0.276263	0.574735	Enriched
ENSMUSG00000032594_pair1_a	Ip6k1	0.209715	0.276324	0.574795	Enriched
ENSMUSG00000049092_pair1_a	Gpr137c	0.160362	0.276363	0.574806	Enriched
ENSMUSG00000041577_pair2_a	Prelp	0.150696	0.276656	0.575022	Enriched
ENSMUSG00000047207_pair1_a	Olfr1495	0.157555	0.276682	0.575022	Enriched
ENSMUSG00000035910_pair1_a	Dcdc2a	0.218843	0.276866	0.575133	Enriched
ENSMUSG00000064294_pair1_a	Aox3	0.251219	0.276932	0.575199	Enriched
ENSMUSG00000098549_pair1_a	Gm5269	0.174071	0.277126	0.575313	Enriched
ENSMUSG00000030279_pair1_a	C2cd5	0.15426	0.277129	0.575313	Enriched
ENSMUSG00000061898_pair2_a	Rbak	0.190676	0.277138	0.575313	Enriched
ENSMUSG00000021940_pair1_a	Ptpn20	0.199839	0.277454	0.575773	Enriched
ENSMUSG00000046259_pair1_a	Sprr2h	0.177249	0.277488	0.575816	Enriched
ENSMUSG00000038991_pair2_a	Txndc5	0.169961	0.277967	0.576295	Enriched
ENSMUSG00000051343_pair2_a	Rab11fip5	0.172682	0.278051	0.576349	Enriched
ENSMUSG00000064115_pair1_a	Cadm2	0.170604	0.278244	0.576582	Enriched
ENSMUSG00000060523_pair1_a	Olfr726	0.143472	0.278377	0.576747	Enriched
ENSMUSG00000035804_pair1_a	Ins1	0.169688	0.278685	0.577053	Enriched
ENSMUSG00000076881_pair2_a	Traj50	0.187537	0.278947	0.577297	Enriched
ENSMUSG00000086848_pair2_a	Lce6a	0.195526	0.278956	0.577297	Enriched
ENSMUSG00000063410_pair2_a	Stk24	0.238659	0.278963	0.577297	Enriched
ENSMUSG00000038384_pair1_a	Setd1b	0.152643	0.279131	0.577587	Enriched
ENSMUSG00000032355_pair2_a	Mlip	0.223966	0.279181	0.577587	Enriched
ENSMUSG00000086812_pair1_a	Gm8978	0.270688	0.279209	0.577587	Enriched
ENSMUSG00000028134_pair1_a	Ptbp2	0.258013	0.27925	0.577627	Enriched
ENSMUSG00000046961_pair1_a	Gpr156	0.194237	0.279518	0.577922	Enriched
ENSMUSG00000025481_pair1_a	Urah	0.221682	0.28018	0.578709	Enriched
ENSMUSG00000069722_pair1_a	Krtap3-3	0.148639	0.280194	0.578709	Enriched
ENSMUSG00000091809_pair1_a	Olfr721-ps1	0.238815	0.280251	0.578773	Enriched
ENSMUSG00000092473_pair2_a	Vmn1r180	0.264498	0.280283	0.578783	Enriched
ENSMUSG00000058690_pair1_a	Ccser2	0.235716	0.280537	0.579031	Enriched
ENSMUSG00000083193_pair1_a	4930595D18Rik	0.152422	0.280638	0.579186	Enriched
ENSMUSG00000038065_pair2_a	Mturn	0.147458	0.280639	0.579186	Enriched
ENSMUSG00000095519_pair2_a	Ighv1-66	0.196984	0.280742	0.579316	Enriched
ENSMUSG00000059319_pair1_a	Olfr295	0.219981	0.280781	0.579318	Enriched
ENSMUSG00000028407_pair1_a	Smim27	0.256819	0.280823	0.579318	Enriched
ENSMUSG00000025467_pair2_a	Prap1	0.198798	0.280916	0.579423	Enriched
ENSMUSG00000094036_pair1_a	Gm6465	0.174415	0.280928	0.579423	Enriched
ENSMUSG00000096458_pair1_a	Moap1	0.206984	0.280954	0.579449	Enriched
ENSMUSG00000007989_pair2_a	Fzd3	0.347784	0.280989	0.579494	Enriched
ENSMUSG00000072188_pair1_a	Gm10354	0.173189	0.281057	0.579551	Enriched
ENSMUSG00000030365_pair2_a	Clec2i	0.204216	0.281291	0.579749	Enriched
ENSMUSG00000024034_pair2_a	Tmprss3	0.16287	0.281296	0.579749	Enriched
ENSMUSG00000032175_pair2_a	Tyk2	0.17811	0.281436	0.579863	Enriched
ENSMUSG00000039908_pair1_a	Slc26a11	0.158655	0.281787	0.580325	Enriched
NTC_pair103_a	NTC	0.124833	0.281842	0.580366	Enriched
ENSMUSG00000034480_pair1_a	Diaph2	0.224184	0.282026	0.580592	Enriched
ENSMUSG00000079543_pair2_a	Igkv13-85	0.149717	0.282247	0.580925	Enriched
ENSMUSG00000021367_pair2_a	Edn1	0.187688	0.282349	0.581051	Enriched
ENSMUSG00000089724_pair1_a	Krtap4-8	0.120834	0.282583	0.58124	Enriched
ENSMUSG00000016921_pair2_a	Srsf6	0.1872	0.282599	0.58124	Enriched
ENSMUSG00000034265_pair2_a	Zdhhc14	0.264005	0.282679	0.581316	Enriched
NTC_pair27_a	NTC	0.129685	0.283012	0.581614	Enriched
ENSMUSG00000044903_pair2_a	Psg22	0.161557	0.283128	0.581632	Enriched
ENSMUSG00000071679_pair2_a	Rtl4	0.222518	0.283344	0.581715	Enriched
ENSMUSG00000071275_pair2_a	Fpr-rs6	0.152875	0.283567	0.582035	Enriched
ENSMUSG00000024887_pair2_a	Asah2	0.164328	0.283655	0.582131	Enriched
ENSMUSG00000020653_pair1_a	Klf11	0.198147	0.283688	0.582172	Enriched
ENSMUSG00000056116_pair2_a	H2-T22	0.172009	0.283775	0.582224	Enriched
NTC_pair338_a	NTC	0.173804	0.283862	0.582281	Enriched
ENSMUSG00000063364_pair2_a	3300002I08Rik	0.181979	0.284363	0.582864	Enriched
ENSMUSG00000094212_pair2_a	Trav14-3	0.200548	0.284399	0.582864	Enriched
ENSMUSG00000108981_pair2_a	Gm15262	0.213597	0.284502	0.582994	Enriched
NTC_pair120_a	NTC	0.151503	0.28475	0.583245	Enriched
ENSMUSG00000096949_pair1_a	Gm26897	0.146734	0.285122	0.583646	Enriched
ENSMUSG00000096220_pair2_a	Olfr775	0.145692	0.285253	0.583779	Enriched
ENSMUSG00000079344_pair2_a	Lipo4	0.285104	0.285393	0.583779	Enriched
ENSMUSG00000027068_pair2_a	Dhrs9	0.252205	0.285434	0.583816	Enriched
ENSMUSG00000024668_pair1_a	Sdhaf2	0.271334	0.285766	0.584192	Enriched
ENSMUSG00000041673_pair2_a	Lrrc18	0.152441	0.286075	0.584602	Enriched
ENSMUSG00000024529_pair1_a	Lox	0.178503	0.2861	0.584614	Enriched
ENSMUSG00000024301_pair1_a	Kifc5b	0.188664	0.286108	0.584614	Enriched
ENSMUSG00000023935_pair1_a	Spats1	0.152754	0.286246	0.584702	Enriched
ENSMUSG00000026602_pair2_a	Nphs2	0.15285	0.286376	0.584801	Enriched
ENSMUSG00000067704_pair1_a	Wfdc13	0.159695	0.286457	0.584835	Enriched
ENSMUSG00000057265_pair2_a	Bbof1	0.209351	0.286614	0.584915	Enriched
NTC_pair467_a	NTC	0.185776	0.287469	0.585855	Enriched
ENSMUSG00000010175_pair2_a	Prox1	0.187645	0.287743	0.586071	Enriched
ENSMUSG00000023013_pair2_a	Aqp2	0.192386	0.288076	0.586529	Enriched
ENSMUSG00000066235_pair2_a	Pomgnt2	0.167214	0.288218	0.586546	Enriched
ENSMUSG00000094133_pair2_a	Olfr1431	0.196954	0.288246	0.586546	Enriched
ENSMUSG00000047799_pair1_a	Oog4	0.218818	0.288474	0.586896	Enriched
ENSMUSG00000078772_pair1_a	Gm12353	0.192839	0.288648	0.587112	Enriched
NTC_pair271_a	NTC	0.135657	0.288954	0.587513	Enriched
ENSMUSG00000027800_pair2_a	Tm4sf1	0.201357	0.288987	0.587525	Enriched
ENSMUSG00000022761_pair1_a	Lztr1	0.32047	0.289022	0.58757	Enriched
ENSMUSG00000076897_pair1_a	Traj32	0.202509	0.289417	0.587985	Enriched
ENSMUSG00000045215_pair1_a	Asxl3	0.18313	0.289491	0.588096	Enriched
ENSMUSG00000021215_pair1_a	Net1	0.151066	0.289627	0.588221	Enriched
ENSMUSG00000076879_pair1_a	Traj52	0.195174	0.289734	0.588248	Enriched
ENSMUSG00000057649_pair1_a	Brd9	0.206995	0.289739	0.588248	Enriched
ENSMUSG00000099913_pair2_a	Gm28551	0.289744	0.28978	0.588248	Enriched
ENSMUSG00000096351_pair2_a	Samd11	0.219296	0.289833	0.588248	Enriched
ENSMUSG00000047428_pair2_a	Dlk2	0.167168	0.289845	0.588248	Enriched
ENSMUSG00000046862_pair2_a	Pramel12	0.139124	0.289859	0.588248	Enriched
ENSMUSG00000038215_pair2_a	Cep44	0.213174	0.290168	0.588544	Enriched
ENSMUSG00000047592_pair2_a	Nxpe5	0.207939	0.290429	0.58888	Enriched
ENSMUSG00000027799_pair2_a	Nbea	0.39044	0.290511	0.58893	Enriched
ENSMUSG00000026424_pair1_a	Gpr37l1	0.229734	0.290757	0.58924	Enriched
ENSMUSG00000069456_pair2_a	Rdh16	0.151771	0.290808	0.589305	Enriched
ENSMUSG00000027499_pair1_a	Pkia	0.164326	0.290999	0.589511	Enriched
ENSMUSG00000090083_pair1_a	Rnf8	0.260288	0.291223	0.589671	Enriched
ENSMUSG00000090799_pair2_a	Klhl33	0.139204	0.291225	0.589671	Enriched
ENSMUSG00000066586_pair2_a	Scgb2b26	0.152945	0.291358	0.589847	Enriched
ENSMUSG00000060057_pair2_a	Olfr193	0.210809	0.29159	0.590099	Enriched
ENSMUSG00000101389_pair1_a	Ms4a4a	0.226074	0.291621	0.590126	Enriched
ENSMUSG00000054727_pair1_a	1700013H16Rik	0.177613	0.291924	0.590416	Enriched
ENSMUSG00000059411_pair2_a	Olfr434	0.127578	0.291991	0.59052	Enriched
ENSMUSG00000021929_pair1_a	Kpna3	0.1697	0.292054	0.590596	Enriched
ENSMUSG00000022995_pair2_a	Enah	0.215269	0.292381	0.590866	Enriched
ENSMUSG00000033278_pair1_a	Ptprm	0.200723	0.292527	0.591027	Enriched
ENSMUSG00000054537_pair1_a	Tmprss11e	0.144427	0.293026	0.591503	Enriched
ENSMUSG00000055933_pair1_a	Oosp3	0.191102	0.293167	0.591618	Enriched
ENSMUSG00000043251_pair1_a	Exoc3l	0.194639	0.293642	0.592152	Enriched
ENSMUSG00000096515_pair2_a	Igkv14-100	0.19227	0.293742	0.592265	Enriched
ENSMUSG00000016262_pair2_a	Sertad4	0.143507	0.293764	0.592273	Enriched
ENSMUSG00000026514_pair2_a	Cnih3	0.145476	0.293839	0.592321	Enriched
ENSMUSG00000101645_pair2_a	Gm28635	0.261205	0.293971	0.592421	Enriched
ENSMUSG00000021591_pair1_a	Glrx	0.184992	0.294131	0.592469	Enriched
ENSMUSG00000050635_pair1_a	Sprr2f	0.129392	0.2947	0.593052	Enriched
ENSMUSG00000078607_pair2_a	1810010H24Rik	0.120087	0.294725	0.593052	Enriched
ENSMUSG00000062873_pair1_a	Olfr1355	0.200975	0.29475	0.593052	Enriched
ENSMUSG00000005836_pair2_a	Gata6	0.11377	0.294755	0.593052	Enriched
ENSMUSG00000091441_pair1_a	Gm17387	0.230793	0.294763	0.593052	Enriched
ENSMUSG00000063881_pair2_a	Olfr376	0.179882	0.294809	0.593052	Enriched
ENSMUSG00000095583_pair2_a	Ighv14-2	0.17826	0.29489	0.593052	Enriched
ENSMUSG00000050824_pair1_a	Sstr5	0.170959	0.294951	0.593097	Enriched
ENSMUSG00000042050_pair2_a	Dync2i1	0.193904	0.295024	0.593179	Enriched
ENSMUSG00000081948_pair1_a	Olfr1191-ps1	0.228207	0.295032	0.593179	Enriched
ENSMUSG00000003847_pair2_a	Nfat5	0.219988	0.295802	0.59421	Enriched
ENSMUSG00000050875_pair2_a	Minar2	0.207015	0.295845	0.59421	Enriched
ENSMUSG00000028804_pair2_a	Csmd2	0.143189	0.29586	0.59421	Enriched
ENSMUSG00000030463_pair1_a	4933421I07Rik	0.289946	0.29619	0.594621	Enriched
ENSMUSG00000071311_pair2_a	Gpr31b	0.181157	0.296287	0.594677	Enriched
ENSMUSG00000047205_pair2_a	Dusp18	0.156303	0.296767	0.595172	Enriched
ENSMUSG00000057530_pair2_a	Ece1	0.179646	0.297035	0.595433	Enriched
ENSMUSG00000067262_pair1_a	Vmn1r239-ps	0.219252	0.297274	0.595739	Enriched
ENSMUSG00000062712_pair1_a	Olfr531	0.144162	0.297295	0.595739	Enriched
ENSMUSG00000024731_pair1_a	Ms4a10	0.1596	0.297414	0.595739	Enriched
ENSMUSG00000021366_pair2_a	Hivep1	0.206023	0.297436	0.595739	Enriched
ENSMUSG00000025270_pair1_a	Alas2	0.142669	0.297516	0.595762	Enriched
NTC_pair366_a	NTC	0.143781	0.297522	0.595762	Enriched
ENSMUSG00000026560_pair2_a	Fmo9	0.155434	0.297545	0.595762	Enriched
ENSMUSG00000046714_pair2_a	Foxc2	0.120281	0.297699	0.595826	Enriched
ENSMUSG00000038473_pair2_a	Nos1ap	0.311328	0.297897	0.596084	Enriched
ENSMUSG00000021285_pair1_a	Ppp1r13b	0.166827	0.298355	0.596405	Enriched
ENSMUSG00000049421_pair2_a	Zfp260	0.148678	0.298481	0.596465	Enriched
ENSMUSG00000040761_pair2_a	Spen	0.153163	0.298488	0.596465	Enriched
ENSMUSG00000021945_pair1_a	Zmym2	0.254448	0.298631	0.596621	Enriched
ENSMUSG00000094669_pair1_a	Olfr441	0.126359	0.298678	0.59665	Enriched
ENSMUSG00000104423_pair2_a	A030005K14Rik	0.151619	0.298708	0.59665	Enriched
ENSMUSG00000048450_pair1_a	Msx1	0.212501	0.298941	0.596875	Enriched
ENSMUSG00000021929_pair2_a	Kpna3	0.188154	0.298989	0.596915	Enriched
ENSMUSG00000053287_pair1_a	Olfr1013	0.153835	0.299087	0.597012	Enriched
ENSMUSG00000040451_pair2_a	Sgms1	0.143046	0.299106	0.597012	Enriched
ENSMUSG00000090707_pair1_a	Gm8237	0.260337	0.299274	0.597154	Enriched
ENSMUSG00000064310_pair1_a	Zpld1	0.301251	0.299345	0.597268	Enriched
ENSMUSG00000045540_pair1_a	Olfr600	0.228835	0.299695	0.597772	Enriched
ENSMUSG00000040268_pair2_a	Plekha1	0.143687	0.300036	0.598233	Enriched
ENSMUSG00000092080_pair2_a	Vmn2r16	0.160197	0.300125	0.598355	Enriched
ENSMUSG00000028645_pair2_a	Slc2a1	0.156442	0.300425	0.59862	Enriched
ENSMUSG00000050520_pair1_a	Cldn8	0.222784	0.300535	0.598702	Enriched
ENSMUSG00000055917_pair2_a	Zfp277	0.194686	0.30055	0.598705	Enriched
ENSMUSG00000062546_pair2_a	V1ra8	0.299976	0.301032	0.599109	Enriched
ENSMUSG00000010307_pair1_a	Tmem86a	0.137842	0.301066	0.599126	Enriched
ENSMUSG00000025786_pair2_a	Zdhhc3	0.172875	0.301509	0.599668	Enriched
ENSMUSG00000066000_pair2_a	Zfp979	0.221216	0.301518	0.599668	Enriched
ENSMUSG00000076614_pair2_a	Ighg1	0.154552	0.301638	0.599685	Enriched
ENSMUSG00000046613_pair2_a	Vwa5b2	0.121387	0.301686	0.599693	Enriched
ENSMUSG00000030745_pair1_a	Il21r	0.175251	0.301712	0.599693	Enriched
ENSMUSG00000095442_pair2_a	Ighv1-4	0.188953	0.302033	0.600057	Enriched
ENSMUSG00000076918_pair2_a	Traj11	0.202039	0.302264	0.600322	Enriched
NTC_pair176_a	NTC	0.206182	0.302593	0.600781	Enriched
ENSMUSG00000057234_pair2_a	Mettl15	0.16716	0.302643	0.600798	Enriched
ENSMUSG00000020895_pair1_a	Tmem107	0.122128	0.302693	0.60085	Enriched
ENSMUSG00000054484_pair1_a	Tmem62	0.206984	0.302751	0.600902	Enriched
ENSMUSG00000023034_pair2_a	Nr4a1	0.18895	0.30282	0.600943	Enriched
ENSMUSG00000063116_pair2_a	Olfr410	0.170124	0.302827	0.600943	Enriched
ENSMUSG00000028232_pair1_a	Tmem68	0.222948	0.303668	0.601948	Enriched
ENSMUSG00000078779_pair2_a	Zfp59	0.138091	0.30429	0.602634	Enriched
ENSMUSG00000039753_pair1_a	Fbxl5	0.255283	0.304473	0.602786	Enriched
ENSMUSG00000048003_pair1_a	Catsper4	0.164807	0.304538	0.602839	Enriched
ENSMUSG00000074441_pair2_a	Defa40	0.197917	0.304546	0.602839	Enriched
ENSMUSG00000040350_pair1_a	Trim7	0.164559	0.304668	0.603047	Enriched
ENSMUSG00000050321_pair2_a	Neto1	0.140221	0.30469	0.603062	Enriched
ENSMUSG00000059821_pair1_a	Olfr847	0.217704	0.304835	0.603211	Enriched
ENSMUSG00000087247_pair1_a	Alkal1	0.158948	0.305033	0.603465	Enriched
NTC_pair26_a	NTC	0.153961	0.305528	0.604029	Enriched
ENSMUSG00000060049_pair1_a	Olfr235	0.151657	0.305704	0.604169	Enriched
ENSMUSG00000000183_pair2_a	Fgf6	0.194016	0.305757	0.604203	Enriched
ENSMUSG00000059005_pair2_a	Hnrnpa3	0.25887	0.305945	0.604411	Enriched
ENSMUSG00000042348_pair2_a	Arl15	0.193031	0.30597	0.604433	Enriched
ENSMUSG00000072931_pair1_a	Gm15080	0.166125	0.306024	0.604514	Enriched
ENSMUSG00000092047_pair1_a	Gm17631	0.180953	0.306045	0.604514	Enriched
ENSMUSG00000021685_pair2_a	Otp	0.118231	0.306052	0.604514	Enriched
ENSMUSG00000049229_pair1_a	Olfr844	0.263346	0.306127	0.60463	Enriched
ENSMUSG00000025423_pair1_a	Pias2	0.209386	0.306256	0.604749	Enriched
ENSMUSG00000000204_pair2_a	Slfn4	0.153408	0.306307	0.604795	Enriched
ENSMUSG00000025529_pair2_a	Zfp711	0.338157	0.306381	0.604798	Enriched
ENSMUSG00000090346_pair2_a	Vmn1r5	0.260742	0.306576	0.604996	Enriched
ENSMUSG00000024798_pair1_a	Htr7	0.154464	0.306631	0.605001	Enriched
ENSMUSG00000022617_pair1_a	Chkb	0.20555	0.306642	0.605001	Enriched
ENSMUSG00000026141_pair2_a	Col19a1	0.167219	0.306653	0.605001	Enriched
ENSMUSG00000028104_pair2_a	Polr3gl	0.121812	0.306841	0.605048	Enriched
ENSMUSG00000042705_pair2_a	Commd10	0.231509	0.307185	0.605479	Enriched
ENSMUSG00000021279_pair1_a	Cdc42bpb	0.199023	0.307327	0.605559	Enriched
NTC_pair499_a	NTC	0.185414	0.307338	0.605559	Enriched
ENSMUSG00000031182_pair2_a	4930447F04Rik	0.185003	0.307471	0.605766	Enriched
ENSMUSG00000094931_pair2_a	Vmn1r160	0.192471	0.307745	0.605948	Enriched
NTC_pair359_a	NTC	0.132448	0.308102	0.606428	Enriched
ENSMUSG00000045629_pair1_a	Sh3tc2	0.122407	0.308165	0.606498	Enriched
ENSMUSG00000009828_pair2_a	Cilk1	0.128043	0.308532	0.606917	Enriched
ENSMUSG00000026676_pair1_a	Ccdc3	0.163897	0.308685	0.607036	Enriched
ENSMUSG00000092048_pair2_a	Vmn2r85	0.241949	0.308691	0.607036	Enriched
ENSMUSG00000057406_pair2_a	Nsd2	0.19211	0.308749	0.607121	Enriched
ENSMUSG00000070733_pair2_a	Fryl	0.380749	0.309113	0.607452	Enriched
ENSMUSG00000066272_pair2_a	Olfr559	0.198234	0.309261	0.607571	Enriched
ENSMUSG00000063106_pair2_a	Olfr1510	0.158461	0.309343	0.607626	Enriched
NTC_pair398_a	NTC	0.140656	0.309542	0.607824	Enriched
ENSMUSG00000056268_pair1_a	Dennd1b	0.254545	0.309559	0.607828	Enriched
ENSMUSG00000118552_pair2_a	Rplp2-ps1	0.117313	0.309645	0.607902	Enriched
NTC_pair170_a	NTC	0.156179	0.309708	0.607902	Enriched
ENSMUSG00000058571_pair1_a	Gpc6	0.127172	0.309837	0.607953	Enriched
ENSMUSG00000020892_pair2_a	Aloxe3	0.246432	0.309848	0.607953	Enriched
ENSMUSG00000074892_pair2_a	B3galt5	0.166682	0.309918	0.607953	Enriched
ENSMUSG00000026219_pair2_a	Trip12	0.167687	0.309973	0.607953	Enriched
ENSMUSG00000054013_pair1_a	Tmem179	0.153638	0.310287	0.60819	Enriched
ENSMUSG00000024675_pair1_a	Ms4a4c	0.189073	0.310752	0.608634	Enriched
ENSMUSG00000056290_pair1_a	Ms4a4b	0.193586	0.310816	0.608667	Enriched
ENSMUSG00000060201_pair1_a	Spink7	0.212597	0.310854	0.608686	Enriched
ENSMUSG00000038593_pair2_a	Tctn1	0.197487	0.310919	0.608731	Enriched
NTC_pair346_a	NTC	0.173824	0.31096	0.608756	Enriched
ENSMUSG00000022829_pair2_a	Stxbp5l	0.153897	0.311007	0.608794	Enriched
ENSMUSG00000037847_pair1_a	Nmrk1	0.158105	0.31109	0.608819	Enriched
ENSMUSG00000063133_pair1_a	Klk1b1	0.202837	0.311124	0.60883	Enriched
ENSMUSG00000060491_pair2_a	4930522H14Rik	0.278908	0.311388	0.609154	Enriched
ENSMUSG00000031493_pair2_a	Ggn	0.17581	0.311574	0.609454	Enriched
ENSMUSG00000070857_pair2_a	Olfr1113	0.272325	0.311597	0.609454	Enriched
ENSMUSG00000059729_pair2_a	Olfr1385	0.190363	0.311731	0.609659	Enriched
ENSMUSG00000036188_pair2_a	Ankmy2	0.17266	0.311905	0.609879	Enriched
ENSMUSG00000031445_pair1_a	Proz	0.181731	0.311914	0.609879	Enriched
ENSMUSG00000073598_pair2_a	1700066B19Rik	0.140022	0.312415	0.610294	Enriched
ENSMUSG00000027522_pair1_a	Stx16	0.184573	0.313157	0.611066	Enriched
ENSMUSG00000025425_pair2_a	St8sia5	0.227626	0.313692	0.611541	Enriched
ENSMUSG00000032724_pair2_a	Abtb2	0.185675	0.313807	0.611672	Enriched
ENSMUSG00000103081_pair1_a	Pcdhgb8	0.261817	0.314152	0.612013	Enriched
ENSMUSG00000028645_pair1_a	Slc2a1	0.248329	0.314215	0.612026	Enriched
ENSMUSG00000000690_pair2_a	Hoxb6	0.131708	0.314678	0.612513	Enriched
ENSMUSG00000118401_pair2_a	Gpr52	0.146149	0.314771	0.612586	Enriched
ENSMUSG00000103567_pair2_a	Pcdhga5	0.193791	0.314791	0.612586	Enriched
ENSMUSG00000024664_pair2_a	Fads3	0.222634	0.314844	0.612586	Enriched
ENSMUSG00000066071_pair2_a	Cyp4a12a	0.142006	0.314868	0.612586	Enriched
ENSMUSG00000047415_pair1_a	Gpr68	0.207466	0.314996	0.612641	Enriched
ENSMUSG00000014361_pair2_a	Mertk	0.213776	0.315016	0.612641	Enriched
ENSMUSG00000037798_pair2_a	Mat1a	0.130763	0.315248	0.612879	Enriched
ENSMUSG00000073491_pair2_a	Ifi213	0.165091	0.315398	0.613005	Enriched
ENSMUSG00000039219_pair2_a	Arid4b	0.248312	0.315549	0.613124	Enriched
ENSMUSG00000025081_pair1_a	Tdrd1	0.190706	0.315587	0.613148	Enriched
ENSMUSG00000019464_pair2_a	Ptger1	0.103229	0.315653	0.613198	Enriched
ENSMUSG00000034361_pair2_a	Cpne2	0.143593	0.315854	0.613409	Enriched
ENSMUSG00000030172_pair2_a	Erc1	0.144658	0.3159	0.613409	Enriched
ENSMUSG00000094192_pair1_a	Olfr452	0.152674	0.316006	0.613525	Enriched
ENSMUSG00000070550_pair2_a	Mrgprb4	0.204442	0.316026	0.613535	Enriched
ENSMUSG00000020142_pair1_a	Slc1a4	0.192915	0.316124	0.613651	Enriched
ENSMUSG00000003949_pair1_a	Hlf	0.176341	0.316154	0.613651	Enriched
ENSMUSG00000093895_pair2_a	Gm21865	0.212951	0.316798	0.614455	Enriched
ENSMUSG00000020184_pair2_a	Mdm2	0.259115	0.316847	0.614495	Enriched
ENSMUSG00000072923_pair1_a	Gm10439	0.15244	0.316964	0.614638	Enriched
ENSMUSG00000079215_pair2_a	Zfp664	0.129976	0.317145	0.614852	Enriched
ENSMUSG00000064128_pair2_a	Cenpj	0.170348	0.31715	0.614852	Enriched
NTC_pair179_a	NTC	0.179258	0.317174	0.614854	Enriched
ENSMUSG00000027175_pair1_a	Tcp11l1	0.182776	0.317284	0.614984	Enriched
ENSMUSG00000048766_pair2_a	Skint10	0.221853	0.317346	0.61505	Enriched
ENSMUSG00000030772_pair2_a	Dkk3	0.11386	0.317475	0.615198	Enriched
ENSMUSG00000078942_pair2_a	Naip6	0.151172	0.317887	0.615573	Enriched
ENSMUSG00000095253_pair1_a	Zfp799	0.131593	0.318161	0.615938	Enriched
ENSMUSG00000059663_pair1_a	Samt2b	0.153646	0.318328	0.616124	Enriched
ENSMUSG00000028362_pair2_a	Tnfsf8	0.170957	0.318383	0.616147	Enriched
ENSMUSG00000071356_pair2_a	Reg3b	0.253986	0.318608	0.616377	Enriched
ENSMUSG00000038259_pair2_a	Gdf5	0.113393	0.318629	0.616377	Enriched
ENSMUSG00000049047_pair2_a	Armcx3	0.202779	0.31863	0.616377	Enriched
ENSMUSG00000034612_pair2_a	Chst11	0.169658	0.318676	0.616439	Enriched
ENSMUSG00000066688_pair1_a	Pramel21	0.236506	0.319045	0.616903	Enriched
ENSMUSG00000024269_pair2_a	Tpgs2	0.197531	0.319216	0.617078	Enriched
ENSMUSG00000071660_pair1_a	Ttc9c	0.173996	0.31924	0.617078	Enriched
ENSMUSG00000045575_pair1_a	Vmn1r233	0.171387	0.319573	0.617465	Enriched
ENSMUSG00000094966_pair1_a	Trav9-2	0.163786	0.31962	0.617492	Enriched
ENSMUSG00000078953_pair2_a	Gm11020	0.133343	0.319739	0.617666	Enriched
ENSMUSG00000048001_pair1_a	Hes5	0.0921218	0.320119	0.617931	Enriched
ENSMUSG00000028414_pair1_a	Fktn	0.119602	0.320317	0.618075	Enriched
NTC_pair381_a	NTC	0.13358	0.32037	0.618075	Enriched
ENSMUSG00000056962_pair2_a	Jmjd6	0.225102	0.320605	0.61828	Enriched
ENSMUSG00000025497_pair1_a	Cdhr5	0.152044	0.320757	0.618472	Enriched
ENSMUSG00000026743_pair2_a	Mllt10	0.149988	0.321093	0.618853	Enriched
ENSMUSG00000021318_pair2_a	Gli3	0.310772	0.321125	0.618853	Enriched
ENSMUSG00000022751_pair2_a	Nit2	0.162012	0.321126	0.618853	Enriched
ENSMUSG00000076917_pair2_a	Traj12	0.152023	0.321256	0.618966	Enriched
ENSMUSG00000095430_pair2_a	Vmn1r72	0.165833	0.321312	0.618991	Enriched
ENSMUSG00000021973_pair2_a	Micu2	0.167453	0.321546	0.619276	Enriched
ENSMUSG00000021830_pair1_a	Txndc16	0.139571	0.321684	0.619431	Enriched
ENSMUSG00000033102_pair2_a	Cdc14b	0.191581	0.321702	0.619433	Enriched
ENSMUSG00000009210_pair2_a	Prr29	0.141578	0.322001	0.619842	Enriched
ENSMUSG00000079419_pair2_a	Ms4a6c	0.136423	0.322079	0.619887	Enriched
ENSMUSG00000001552_pair2_a	Jup	0.164455	0.322143	0.619983	Enriched
ENSMUSG00000056870_pair1_a	Gulp1	0.179246	0.322321	0.620244	Enriched
ENSMUSG00000067872_pair1_a	Ccdc87	0.145435	0.322397	0.620283	Enriched
ENSMUSG00000060024_pair1_a	Vmn1r213	0.177914	0.322453	0.620332	Enriched
ENSMUSG00000039883_pair1_a	Lrrc17	0.214448	0.322746	0.620591	Enriched
ENSMUSG00000095007_pair1_a	Igkv12-41	0.208026	0.323008	0.620767	Enriched
ENSMUSG00000110171_pair2_a	Olfr484	0.242358	0.323024	0.620767	Enriched
ENSMUSG00000066383_pair2_a	Iqcf1	0.131805	0.323149	0.620924	Enriched
ENSMUSG00000042284_pair1_a	Itga1	0.151106	0.323183	0.620941	Enriched
ENSMUSG00000105432_pair1_a	Gm43218	0.132405	0.32328	0.62099	Enriched
ENSMUSG00000024171_pair1_a	Prss28	0.139582	0.323431	0.621061	Enriched
ENSMUSG00000055030_pair2_a	Sprr2e	0.359395	0.323547	0.621194	Enriched
ENSMUSG00000026484_pair2_a	Rnf2	0.132875	0.323996	0.621557	Enriched
ENSMUSG00000090112_pair2_a	Shprh	0.197458	0.324054	0.621635	Enriched
ENSMUSG00000029190_pair1_a	D5Ertd579e	0.140292	0.324086	0.621635	Enriched
ENSMUSG00000015619_pair2_a	Gata3	0.177257	0.32416	0.621635	Enriched
ENSMUSG00000071522_pair1_a	Olfr263	0.130941	0.324246	0.621647	Enriched
ENSMUSG00000047528_pair1_a	Flacc1	0.200087	0.324265	0.621647	Enriched
ENSMUSG00000022899_pair1_a	Slc15a2	0.220977	0.324287	0.621647	Enriched
ENSMUSG00000050578_pair2_a	Mmp13	0.306497	0.324509	0.621855	Enriched
ENSMUSG00000041959_pair2_a	S100a10	0.125163	0.32451	0.621855	Enriched
ENSMUSG00000029326_pair2_a	Enoph1	0.107607	0.324682	0.622046	Enriched
ENSMUSG00000017307_pair1_a	Acot8	0.118129	0.324784	0.622131	Enriched
ENSMUSG00000023993_pair2_a	Treml1	0.106991	0.325006	0.622363	Enriched
ENSMUSG00000034194_pair2_a	R3hcc1	0.177081	0.325021	0.622364	Enriched
ENSMUSG00000045883_pair1_a	Olfr1461	0.235362	0.325085	0.622387	Enriched
ENSMUSG00000021373_pair2_a	Cap2	0.173472	0.325105	0.622387	Enriched
ENSMUSG00000021081_pair2_a	Serpina1f	0.1685	0.325247	0.622467	Enriched
ENSMUSG00000054008_pair2_a	Ndst1	0.14645	0.325358	0.622651	Enriched
ENSMUSG00000026176_pair2_a	Ctdsp1	0.169931	0.325817	0.623254	Enriched
ENSMUSG00000042197_pair2_a	Zfp451	0.227385	0.325884	0.623262	Enriched
ENSMUSG00000059816_pair2_a	Shisal2a	0.145276	0.32589	0.623262	Enriched
ENSMUSG00000027160_pair1_a	Ccdc34	0.200672	0.325891	0.623262	Enriched
ENSMUSG00000057726_pair1_a	Serpinb9g	0.230778	0.325913	0.623273	Enriched
ENSMUSG00000057098_pair1_a	Ebf1	0.170451	0.326058	0.62335	Enriched
ENSMUSG00000040125_pair2_a	Gpr26	0.122946	0.32606	0.62335	Enriched
ENSMUSG00000110100_pair2_a	Gm45261	0.219899	0.326153	0.623384	Enriched
ENSMUSG00000032845_pair2_a	Alpk2	0.291668	0.326183	0.623384	Enriched
ENSMUSG00000118640_pair2_a	Gm7582	0.143042	0.326358	0.623507	Enriched
ENSMUSG00000055933_pair2_a	Oosp3	0.188491	0.32637	0.623507	Enriched
ENSMUSG00000094307_pair1_a	Btbd35f28	0.203439	0.326504	0.623587	Enriched
ENSMUSG00000022491_pair1_a	Glycam1	0.297926	0.32651	0.623587	Enriched
ENSMUSG00000056144_pair1_a	Trim34a	0.171285	0.326648	0.623795	Enriched
ENSMUSG00000054033_pair2_a	Adam39	0.188704	0.326724	0.623857	Enriched
ENSMUSG00000034533_pair1_a	Scn10a	0.194886	0.326883	0.623957	Enriched
ENSMUSG00000049041_pair2_a	Olfr398	0.13652	0.327385	0.624457	Enriched
ENSMUSG00000036908_pair2_a	Unc93b1	0.238106	0.327816	0.624927	Enriched
ENSMUSG00000030559_pair1_a	Rab38	0.174018	0.328008	0.625067	Enriched
ENSMUSG00000051851_pair2_a	Rtl8c	0.152663	0.328103	0.62522	Enriched
ENSMUSG00000005883_pair2_a	Spo11	0.225582	0.328202	0.625272	Enriched
ENSMUSG00000013643_pair1_a	Lypd8	0.164893	0.328233	0.625272	Enriched
ENSMUSG00000074457_pair1_a	S100a16	0.201411	0.32829	0.625273	Enriched
ENSMUSG00000035877_pair1_a	Zhx3	0.135287	0.328344	0.625293	Enriched
ENSMUSG00000061022_pair1_a	Vmn1r222	0.197006	0.328382	0.625311	Enriched
ENSMUSG00000053334_pair1_a	Ficd	0.178835	0.32845	0.625358	Enriched
ENSMUSG00000101026_pair2_a	Ly6g6g	0.143709	0.328754	0.625597	Enriched
ENSMUSG00000034813_pair1_a	Grip1	0.128227	0.328846	0.625597	Enriched
ENSMUSG00000030681_pair1_a	Mvp	0.25069	0.328851	0.625597	Enriched
ENSMUSG00000032380_pair2_a	Dapk2	0.158868	0.329039	0.625834	Enriched
ENSMUSG00000078485_pair1_a	Plekhn1	0.135215	0.329094	0.625868	Enriched
ENSMUSG00000074366_pair1_a	Obox5	0.176396	0.329175	0.625966	Enriched
ENSMUSG00000025083_pair1_a	Afap1l2	0.163356	0.329207	0.626001	Enriched
ENSMUSG00000079342_pair1_a	Lipo1	0.175446	0.329315	0.626113	Enriched
ENSMUSG00000067529_pair2_a	Olfr1423	0.218302	0.3294	0.626176	Enriched
ENSMUSG00000096199_pair2_a	Ptrhd1	0.214482	0.329531	0.626295	Enriched
[truncated: 42,127 more rows]

## Sheet: grnaStats_T2_vs_T0
id	group	LogFC	PValue	FDR	Direction
[truncated: 43,899 more rows]

[truncated: 1 more sheets: grnaStats_T3_vs_T0]
