# Supplementary material for: Advancing the genetic engineering toolbox by combining AsCas12a knock-in mice with ultra-compact screening
Source: Nat Commun. 2025 Jan 30;16:974. doi: 10.1038/s41467-025-56282-2 (PMC11782673; doi:10.1038/s41467-025-56282-2)
Supplement: Supplementary file 9 — Source Data [file 41467_2025_56282_MOESM9_ESM.xlsx]

## Sheet: Jin et al - source data
1B - MDF individual guide sequencing
	frameshift			in-frame indel			wild-type
wild-type - Trp53 - empty vector	0.374321	0	0	1.84596	0.433586	0.261694	97.7797	99.5664	99.7383
enAsCas12aKI/KI - Trp53 - empty vector	0	0	0	1.42058	0.932759	0.923191	98.5794	99.0672	99.0768
wild-type - Trp53 - crTrp53	0	0	0	1.36574	0.445518	0.56338	98.6343	99.5545	99.4366
enAsCas12aKI/KI - Trp53 - crTrp53	62.2682	49.5325	66.0086	34.6453	41.0968	31.4121	3.08649	9.37073	2.57925
wild-type - Bim - empty vector	0	6.84961	0	0	2.41083	0	100	90.7396	100
enAsCas12aKI/KI - Bim - empty vector	0	0	0	2.78936	0.787631	0	97.2106	99.2124	100
wild-type - Bim - crBIm (ex2)	0	0	1.84372	0	0	1.6974	100	100	96.4589
enAsCas12aKI/KI - Bim - crBIm (ex2)	72.9849	57.8352	71.5504	13.1612	11.3086	25.5193	13.8539	30.8562	2.93025
wild-type - Bim - empty vector	0	0	0	0.385862	2.44	2.9	99.6141	97.56	97.1
enAsCas12aKI/KI - Bim - empty vector	0	0	0	0.825868	1.36748	0	99.1741	98.6325	100
wild-type - Bim - crBIm (ex3)	0	0	0	0	3.36	3.28	100	96.64	96.72
enAsCas12aKI/KI - Bim - crBIm (ex3)	81.1874	55.1453	86.8871	12.0792	33.0715	7.51619	6.73349	11.7832	5.59667
1C - MDF 4-tandem-guide sequencing
	frameshift			in-frame indel			wild-type
wild-type - Trp53 - empty vector	0.374321	0	0	1.84596	0.433586	0.261694	97.7797	99.5664	99.7383
enAsCas12aKI/KI - Trp53 - empty vector	0	0	0	1.42058	0.932759	0.923191	98.5794	99.0672	99.0768
wild-type - Trp53 - 4 tandem guides	0	0	0	2.13007	0.424336	0.350623	97.8699	99.5757	99.6494
enAsCas12aKI/KI - Trp53 - 4 tandem guides	77.291	68.1633	74.246	22.709	31.8367	25.754	0	0	0
wild-type - Bim - empty vector	0	6.84961	0	0	2.41083	0	100	90.7396	100
enAsCas12aKI/KI - Bim - empty vector	0	0	0	2.78936	0.787631	0	97.2106	99.2124	100
wild-type - Bim - 4 tandem guides	0	0.950046	1.25992	0	0	0	100	99.05	98.7401
enAsCas12aKI/KI - Bim - 4 tandem guides	81.5225	80.6499	84.054	18.4775	19.3501	15.946	0	0	0
wild-type - Puma - empty vector	0	0.568838	0.111912	0	2.82642	3.02511	100	96.6047	96.863
enAsCas12aKI/KI - Puma - empty vector	0	0	0	1.49988	0	0	98.5001	100	100
wild-type - Puma - 4 tandem guides	7.69305	0	0	0	2.2411	1.37615	92.3069	97.7589	98.6239
enAsCas12aKI/KI - Puma - 4 tandem guides	81.6645	85.7468	88.6538	18.3355	14.2532	11.3462	0	0	0
wild-type - Noxa - empty vector	0	0	0	0	0	1.57136	100	100	98.4286
enAsCas12aKI/KI - Noxa - empty vector	0	0	0	0	0	0	100	100	100
wild-type - Noxa - 4 tandem guides	0	0	0	0	0.238299	0	100	99.7617	100
enAsCas12aKI/KI - Noxa - 4 tandem guides	75.7204	65.6185	67.5557	24.2796	34.3815	32.4443	0	0	0
1E - crTrp53 reconstitution survival curve
Time post-transplant (days)	crNTC	crTrp53
40	1
108	0
108	0
108	0
108	0
108	0
148	1
193	1
158	1
102	1
24		1
24		1
25		1
25		1
26		1
25		1
28		1
28		1
1F - crTrp53 reconstitution sequencing
	frameshift							in-frame indel							wild-type
Tissue	64.0476	72.3639	78.0382	44.7664	61.4048	54.6053	49.6616	28.4053	26.156	2.8778	5.29461	5.09396	6.68782	3.26823	7.54717	1.48012	19.084	49.939	33.5012	38.7069	47.0701
Cell line	71.5504	85.6881	99.7362	100	100	100	89.8963	28.4496	14.3119	0.263793	0	0	0	9.83289	0	0	0	0	0	0	0.270772
1H,I - homozygous/heterozygous sequencing
	frameshift				in-frame indel				wild-type
enAsCas12aKI/+ - Trp53 - crNTC - thymus	0	0	0	0	0	0	0	0	100	100	100	100
enAsCas12aKI/+ - Trp53 - crTrp53 - thymus	25.6902	19.2671	6.69734	7.31272	18.483	14.4208	3.83436	23.365	55.8268	66.3121	89.4683	69.3222
enAsCas12aKI/KI - Trp53 - crNTC - thymus	0	0	0	0	0	0	0	0	100	100	100	100
enAsCas12aKI/KI - Trp53 - crTrp53 - thymus	58.4902	26.4028	28.8838	67.7152	6.73653	16.0413	7.52606	20.2272	34.7733	57.5559	63.5901	12.0577
enAsCas12aKI/+ - Trp53 - crNTC - spleen	0	0	0	0	0	0	0	0	100	100	100	100
enAsCas12aKI/+ - Trp53 - crTrp53 - spleen	22.8453	27.9404	15.3524	5.59529	14.5033	16.1237	8.16469	18.048	62.6514	55.9359	76.4829	76.3568
enAsCas12aKI/KI - Trp53 - crNTC - spleen	0	0	0	0	0	0	0	0	100	100	100	100
enAsCas12aKI/KI - Trp53 - crTrp53 - spleen	13.6113	14.3175	23.268	44.7043	8.71813	14.4795	25.9972	11.7829	77.6706	71.2029	50.7348	43.5128
enAsCas12aKI/+ - Bim - crNTC - thymus	0	0	0	0	0	0	0	0	100	100	100	100
enAsCas12aKI/+ - Bim - crBim (ex3) - thymus	41.1665	11.3949	88.9295	65.7609	8.97508	9.27308	3.7932	14.1304	49.8584	79.332	7.27733	20.1087
enAsCas12aKI/KI - Bim - crNTC - thymus	0	0	0	0	0	0	0	0	100	100	100	100
enAsCas12aKI/KI - Bim - crBim (ex3) - thymus	58.7848	78.7097	76.6813	72.3605	1.97657	0	5.40541	6.59045	39.2387	21.2903	17.9133	21.0491
enAsCas12aKI/+ - Bim - crNTC - spleen	0	0	0.757185	0	0	0	0	0	100	100	99.2428	100
enAsCas12aKI/+ - Bim - crBim (ex3) - spleen	20.3976	15.2291	60.7703	41.745	4.71281	8.47197	3.06705	9.84136	74.8895	76.299	36.1626	48.4136
enAsCas12aKI/KI - Bim - crNTC - spleen	0	0	0.958466	0	0	0	0	0	100	100	99.0415	100
enAsCas12aKI/KI - Bim - crBim (ex3) - spleen	33.8192	36.5549	51.8882	39.3605	2.42954	3.89712	0	6.83572	63.7512	59.5479	48.1118	53.8037
3B - in vivo Menuetto library screen survival curve
Time post-transplant (days)	crNTC	crTrp53	Menuetto library
40	1
95	0
95	0
95	0
95	0
95	0
24		1
24		1
25		1
25		1
26		1
33			1
35			1
38			1
39			1
40			1
40			1
42			1
42			1
45			1
45			1
48			1
52			1
62			1
73			1
79			1
84			1
84			1
95			0
95			0
95			0
95			0
3C - in vivo Menuetto library immunophenotyping
	Menuetto library tissue immunophenotypes
pre-B	10
B	2
mixed	4
3D - in vivo Menuetto library screen results summary
Raly	Slc23a2	Trp53	Trp53+other	Igkj4	Tfap4	Irf4	4931428L18Rik	Cxcl2/Cbr3/Eid3/Marchf3	Trim28/Rnase6	Cdkn2a/Ascl1
1	1	2	6	1	1	1	1	1	1	1
4A - OT-I T cell multiplexing fluorescence
	BFP-GFP-			BFP+GFP-			BFP-GFP+			BFP+GFP+
sgCd19-BFP-,crTrp53-GFP-	99.7	99.9	99.8	0.081	0.011	0.069	0.2	0.12	0.08	0	0	0.011
sgCd19-BFP+,crTrp53-GFP-	82.3	82.5	80.9	17.7	17.5	19.1	0.023	0.022	0.044	0	0	0
sgCd19-BFP-,crTrp53-GFP+	21.5	23.1	22.3	0.011	0.011	0	78.4	76.9	77.7	0	0.011	0
sgCd19-BFP+,crTrp53-GFP+	33.7	34.2	33.1	1.49	1.29	1.53	58.5	57.9	59.2	6.3	6.61	6.12
sgNTC-BFP+,crTrp53-GFP+	39.2	37.7	38.4	5.15	4.91	5.25	42.1	43.4	43.1	13.6	14	13.3
4B - OT-I T cell CD19+%
sgCd19-BFP-,crTrp53-GFP+	sgCd19-BFP+,crTrp53-GFP+
19	54.7
1.54	55.9
1.61	54.6
4C - OT-I T cell sequencing
	frameshift	in-frame indel	wild-type
CD19+,GFP-	0.185617	2.2998	97.5146
CD19+,GFP+	46.3838	21.0267	32.5895
4D - multiplexed MDF CD19 MFI
	empty vector			sgCd19/crTrp53			sgCd19/crBax/crBak
CD19 - mean fluorescence intensity (MFI)	846	1100	1025	1602	1658	1957	1582	1633	1409
4F - multiplexed MDF protein levels
	empty vector			sgCd19/crTrp53			sgCd19/crBax/crBak
TRP53 protein	0.419781			0.0091923	0.00706852	0.0109742	0.294226	0.402478	0.179444
BAX protein	0.826487			0.648661	0.609043	0.797329	0.00441303	0.0108864	0.000674542
BAK protein	0.469847			0.587033	0.465577	0.655652	0.183101	0.435907	0.130696
4G - CD19+ sorted MDFs
	frameshift			in-frame indel			wild-type
BFP+ - Trp53 - empty vector	0	0	0	0.951626	0	0.385862	99.0484	100	99.6141
BFP+ - Trp53 - crTrp53	29.357	16.9435	10.9469	11.2016	7.10963	5.46092	59.4414	75.9468	83.5922
CD19+BFP+ - Trp53 - crTrp53	63.501	66.1495	62.9801	26.363	24.3411	25.5739	10.136	9.50935	11.4461
BFP+ - Bax - crBax/crBak	0	0	0	1.72967	1.53993	1.63912	98.2703	98.4601	98.3609
BFP+ - Bax - crBax/crBak	13.4821	10.1878	12.7786	4.77085	4.40759	4.56061	81.7471	85.4046	82.6608
CD19+BFP+ - Bax - crBax/crBak	74.0218	76.8197	78.9562	0.134123	14.98	11.1574	25.844	8.20027	9.88648
BFP+ - Bak - crBax/crBak	0	0	0	0	0	0	100	100	100
BFP+ - Bak - crBax/crBak	0	0	0	0	0	0	100	100	100
CD19+BFP+ - Bak - crBax/crBak	28.7061	15.8017	21.843	20.1556	11.7065	9.94709	51.1383	72.4918	68.2099
S1D - haematopoietic HET/HOM tissues mCherry MFI
	Wildtype			enAsCas12aKI/+			enAsCas12aKI/KI
Bone marrow	-98.6	-87	-92.8	3005	3044	2875	8583	8140	9661
Lymph nodes	-5.8	-81.2	-11.6	2933	3024	2849	6316	5908	6646
Thymus	-17.4	-17.4	-17.4	2992	2959	2892	5765	5881	5927
Spleen	-40.6	-52.2	-34.8	2804	2984	2862	6100	5908	6450
S1F - qRT-PCR HOM tissues
	Thymus			Spleen			Lymph Nodes			Bone Marrow			Heart			Lungs			Kidney			Liver			Brain
enAsCas12aKI/KI	5.2524	5.78824	4.51341	4.62296	5.01726	4.68191	17.3059	6.20467	4.3815	2.82151	2.29639	1.98087	5.34943	3.39908	2.51005	23.0545	6.3112	3.68961	3.42134	3.04998	3.77055	5.96571	11.571	3.91444	7.17127	5.39662	6.06934
S1G - qRT-PCR WT/HET/HOM tissues
	Thymus			Spleen			Bone Marrow			Heart			Kidney			Liver			Brain
wildtype	0.00304065	4.2017e-06	2.40379e-06	2.44256e-06	1.42305e-06	8.8904e-05	7.1601e-06	0.00511564	0.0410806	0.0013296	0.00066168	0.0492391	8.86241e-07	5.61278e-06	6.63207e-06	7.38347e-06	4.23308e-06	1.43734e-05	0.000192577	2.99175e-07	1.51591e-06
enAsCas12aKI/+	0.400103	0.443958	0.575231	0.470806	0.704837	1.06036	0.73588	0.464371	0.48619	0.00548754	0.410325	0.156913	0.198346	0.223722	0.237552	0.380692	0.181903	0.232855	0.213388	0.0802445	0.138916
enAsCas12aKI/KI	1.16373	1.28245	1	0.98741	1.07163	1	1.42438	1.15928	1	2.1312	1.35419	1	0.907386	0.808897	1	1.52403	2.95598	1	1.18156	0.889161	1
S2A - thymocytes
	wild-type			enAsCas12aKI/KI
CD4-CD8-	1.99277	1.97424	2.13219	2.087	2.99818	3.41652
CD4+CD8-	1.51291	2.56356	1.53356	1.17267	1.08337	1.14817
CD4-CD8+	1.29297	1.49173	1.44276	0.748881	0.781038	0.851329
CD4+CD8+	28.5253	30.7922	28.5189	25.0208	20.3322	22.5994
S2B - bone marrow cells (B)
	wild-type			enAsCas12aKI/KI
B cells - pro-pre	3.96038	5.28263	5.69819	5.82868	5.65222	4.13129
B cells - immature	0.928761	1.07043	1.44897	1.25826	1.49593	1.05281
B cells - transitional	0.760533	0.949947	0.773326	0.707769	0.80746	0.796272
B cells - mature	1.61219	2.13622	1.61177	2.20657	2.10789	1.6192
S2B - bone marrow (myeloid)
	wild-type			enAsCas12aKI/KI
Myeloid - granulocytes	4.69522	5.75709	4.82829	6.53157	8.50156	5.3348
Myeloid - macrophages	1.25387	1.38306	1.12169	1.57383	2.33107	1.30201
S2C - splenocytes
	wild-type			enAsCas12aKI/KI
T cells	12.0534	9.07668	7.11306	9.86302	10.422	8.34017
B cells	23.5846	18.902	18.7155	23.0382	24.1514	22.0632
Myeloid cells	3.92139	2.83529	2.87438	3.31589	3.32273	2.36914
S2C - splenic B cells
	wild-type			enAsCas12aKI/KI
B cells - immature	8.0758	7.29878	7.08391	6.58761	6.8839	6.81169
B cells - mature	29.7318	22.0211	20.2606	28.0802	29.1508	24.7215
S2C - splenic T cells
	wild-type			enAsCas12aKI/KI
T cells - CD4+CD8-	21.656	17.3112	15.2173	21.8238	22.19	19.4715
T cells - CD4-CD8+	15.7096	11.9775	11.7774	12.9912	14.037	12.3275
S2D - lymph node cells
	wild-type			enAsCas12aKI/KI
T cells	2.11955	2.3484	2.2561	1.77823	2.1938	1.899
B cells	0.779715	0.969459	1.0008	0.840823	0.933111	0.676054
Myeloid cells	0.246326	0.140694	0.134128	0.187197	0.146915	0.151425
S2D - lymph node cells (B)
	wild-type			enAsCas12aKI/KI
B cells - immature	0.142258	0.121095	0.133096	0.0991375	0.12243	0.103882
B cells - mature	2.82925	3.17087	3.07119	2.56792	3.00449	2.48986
S2D - lymph node cells (T)
	wild-type			enAsCas12aKI/KI
T cells - CD4+CD8-	1.64218	1.69743	1.70583	1.51689	1.75372	1.38784
T cells - CD4-CD8+	1.44486	1.71843	1.64049	1.25271	1.48901	1.29165
S3A - iMDF multiplexing
	frameshift		in-frame indel		wild-type
enAsCas12aKI/KI - Trp53 - empty vector	0	0	1.12797	1.56268	98.872	98.4373
enAsCas12aKI/KI - Trp53 - crTrp53	50.979	53.2006	29.9301	25.8203	19.0909	20.979
enAsCas12aKI/KI - Trp53 - crTrp53/crBim	61.9031	62.2428	30.4871	30.1084	7.60986	7.64881
enAsCas12aKI/KI - Bim - empty vector	0	0	0.452161	1.84588	99.5478	98.1541
enAsCas12aKI/KI - Bim - crBim	54.7957	56.2433	17.7398	18.73	27.4645	25.0266
enAsCas12aKI/KI - Bim - crTrp53/crBim	63.6667	64.4222	20.8205	20.1556	15.5128	15.4222
enAsCas12aKI/KI - Cd9 - empty vector	0	0	0.295253	0.348706	99.7047	99.6513
enAsCas12aKI/KI - Cd9 - crCd9/crCd81	74.1836	78.0252	20.8105	16.6048	5.00596	5.36996
enAsCas12aKI/KI - Cd81 - empty vector	0	0	0.660388	1.03688	99.3396	98.9631
enAsCas12aKI/KI - Cd81 - crCd9/crCd81	60.7666	61.063	23.5117	24.6292	15.7216	14.3078
S3C - EuMyc individual guide sequencing
	frameshift			in-frame indel			wild-type
EuMyc;enAsCas12KI/+ - Trp53 - empty vector	0	0	0	2.24819	2.10717	3.14167	97.7518	97.8928	96.8583
EuMyc;enAsCas12KI/+ - Trp53 - crTrp53	63.319	39.0401	19.8671	25.4351	18.8379	17.5573	11.246	42.1219	62.5756
EuMyc;enAsCas12KI/+ - Bim - empty vector	0.500864	0.410412	0.503427	2.91883	2.82229	3.22072	96.5803	96.7673	96.2759
EuMyc;enAsCas12KI/+ - Bim - crBim (ex2)	72.0408	17.227	33.1281	19.5673	4.45881	9.25555	8.3919	78.3142	57.6163
EuMyc;enAsCas12KI/+ - Bim - empty vector	0	0	0	2.48271	2.42225	2.53462	97.5173	97.5778	97.4654
EuMyc;enAsCas12KI/+ - Bim - crBim (ex3)	66.3303	16.4577	17.8002	20.2728	6.57993	7.65246	13.3969	76.9624	74.5473
S3D - EuMyc 4-tandem-guide sequencing
	frameshift			in-frame indel			wild-type
EuMyc;enAsCas12KI/+ - Trp53 - empty vector	0	0	0	2.24819	2.10717	3.14167	97.7518	97.8928	96.8583
EuMyc;enAsCas12KI/+ - Trp53 - 4-tandem-guides	5.72248	6.32866	6.15901	7.50506	8.23981	9.25096	86.7725	85.4315	84.59
EuMyc;enAsCas12KI/+ - Bim - empty vector	0.500864	0.410412	0.503427	2.91883	2.82229	3.22072	96.5803	96.7673	96.2759
EuMyc;enAsCas12KI/+ - Bim - 4-tandem-guides	7.5282	4.06769	7.74472	3.03571	1.35072	3.06142	89.4361	94.5816	89.1939
EuMyc;enAsCas12KI/+ - Puma - empty vector	0	0.28257	0.199348	1.02204	1.41285	1.77601	98.978	98.3046	98.0246
EuMyc;enAsCas12KI/+ - Puma - 4-tandem-guides	2.22299	4.26891	2.40846	1.73798	2.43355	3.48793	96.039	93.2975	94.1036
EuMyc;enAsCas12KI/+ - Noxa - empty vector	0	0	0	1.94398	1.89425	2.04844	98.056	98.1058	97.9516
EuMyc;enAsCas12KI/+ - Noxa - 4-tandem-guides	0.949056	4.4088	2.53103	2.20901	1.67131	2.62316	96.8419	93.9199	94.8458
S3E - off-target editing (MDFs/EuMycs - crTrp53)
	frameshift			in-frame indel			wild-type
MDFs	42.8125	62.415	48.75	12.5	6.12245	0	44.6875	31.4626	51.25
EuMyc	13.8655	1.73599	2.08904	6.19748	0	0.907534	79.937	98.264	97.0034
S3F - off-target editing (MDFs/EuMycs - crBim (ex2))
	frameshift			in-frame indel			wild-type
MDFs - Bim (ex2) - off-target 1	7.7821	0	0	0	0	0	92.2179	100	100
MDFs - Bim (ex2) - off-target 2	0	0	0	4.00174	5.19787	4.4949	95.9983	94.8021	95.5051
MDFs - Bim (ex2) - off-target 3	3.47442	3.86815	0	2.24258	1.84998	2.10526	94.283	94.2819	97.8947
MDFs - Bim (ex2) - off-target 4	0	0	0	0	0	0	100	100	100
MDFs - Bim (ex2) - off-target 5	0	0	0	5.48419	4.02509	5.03482	94.5158	95.9749	94.9652
EuMyc - Bim (ex2) - off-target 1	4.94526	4.02581		0	0		95.0547	95.9742
EuMyc - Bim (ex2) - off-target 2	0.359145	0.360969	0.381506	5.08059	5.13507	5.94465	94.5603	94.504	93.6738
EuMyc - Bim (ex2) - off-target 3	0.525693	0.521195	0.452242	1.99763	1.73732	3.75049	97.4767	97.7415	95.7973
EuMyc - Bim (ex2) - off-target 4	0	0	0	0	0	0.788091	100	100	99.2119
EuMyc - Bim (ex2) - off-target 5	0	0	0	5.63348	6.11413	6.14934	94.3665	93.8859	93.8507
S3G - off-target editing (MDFs/EuMycs - Trp53 - 4-tandem-guides)
	frameshift			in-frame indel			wild-type
MDFs	72.2106	78.2353	82.0641	27.7894	21.7647	17.9359	0	0	0
EuMyc	1.4109	0.700253	1.5544	5.99199	0	0.518135	92.5971	99.2997	97.9275
S3H - off-target editing (MDFs/EuMycs - Bim - 4-tandem-guides)
	frameshift			in-frame indel			wild-type
MDFs - Bim (ex2) - off-target 1	6.37329	6.31313	0	0	0	0	93.6267	93.6869	100
MDFs - Bim (ex2) - off-target 2	0.70904	0	0	0	0	0	99.291	100	100
MDFs - Bim (ex2) - off-target 3	0	0	1.56337	0	0	0	100	100	98.4366
MDFs - Bim (ex2) - off-target 4	0	0	0	0	0	0	100	100	100
MDFs - Bim (ex2) - off-target 5	0	0	0	0	0	0	100	100	100
EuMyc - Bim (ex2) - off-target 1	6.97368	8.43426	8.37918	0	0	0	93.0263	91.5657	91.6208
EuMyc - Bim (ex2) - off-target 2	0.480644	0.580932	0.470884	1.15614	1.16186	0.48658	98.3632	98.2572	99.0425
EuMyc - Bim (ex2) - off-target 3	1.18363	0.813008	0	0	0	0	98.8164	99.187	100
EuMyc - Bim (ex2) - off-target 4	0	0	0	0	0	0	100	100	100
EuMyc - Bim (ex2) - off-target 5	0.760135	0	0	0	0	0	99.2399	100	100
S3I - off-target editing (MDFs/EuMycs - Puma - 4-tandem-guides)
	frameshift			in-frame indel			wild-type
MDFs - Puma - off-target 1	0	0	0	0	0	0	100	100	100
MDFs - Puma - off-target 2	0	0	0	0	0	0	100	100	100
EuMyc - Puma - off-target 1	0	0	0	0.602034	0	0.562771	99.398	100	99.4372
EuMyc - Puma - off-target 2	0	0	0	0	0	0	100	100	100
S3J - off-target editing (MDFs/EuMycs - Noxa - 4-tandem-guides)
	frameshift			in-frame indel			wild-type
MDFs - Noxa - off-target 1	0	0	0	0.602034	0	0.562771	99.398	100	99.4372
MDFs - Noxa - off-target 2	0.941006	2.77657	0	0	0	0	99.059	97.2234	100
EuMyc - Noxa - off-target 1	0	0	0	0	0	1.10003	100	100	98.9
EuMyc - Noxa - off-target 2	0	0	0	0	0	0	100	100	100
S4B - crNTC, crTrp53 immunophenotyping
	crNTC immunophenotypes	crTrp53 immunophenotypes
pre-B	4	8
B	0	0
mixed	1	0
S4C - reconstitution efficiency (Ly5.2+%)
	Thymus - enAsCas12aKI/KI - NTC				Thymus - enAsCas12aKI/KI - p53				Thymus - enAsCas12aKI/KI - Bim				Spleen - enAsCas12aKI/KI - NTC				Spleen - enAsCas12aKI/KI - p53				Spleen - enAsCas12aKI/KI - Bim				Thymus - enAsCas12aKI/+ - NTC				Thymus - enAsCas12aKI/+ - p53				Thymus - enAsCas12aKI/+ - Bim				Spleen - enAsCas12aKI/+ - NTC				Spleen - enAsCas12aKI/+ - p53				Spleen - enAsCas12aKI/+ - Bim
Live cells - % Ly5.2+	99.7	99.5	99.7	99.8	99.8	99.3	99.3	99.1	99.8	99.5	98.9	98.7	93.2	89.3	87.3	90.5	74.7	89.3	87.3	89.6	91	91.5	92	90.8	99.8	99.9	99.2	99.7	99.9	99.9	99.9	99.4	99.8	99.8	99.9	99.9	89.9	90	90.7	89.6	86.8	86.7	85.7	88.6	92.6	91.4	92.7	90.7
S4D - crRNA transduction efficiency (GFP+%)
	Thymus - enAsCas12aKI/KI - NTC				Thymus - enAsCas12aKI/KI - p53				Thymus - enAsCas12aKI/KI - Bim				Spleen - enAsCas12aKI/KI - NTC				Spleen - enAsCas12aKI/KI - p53				Spleen - enAsCas12aKI/KI - Bim				Thymus - enAsCas12aKI/+ - NTC				Thymus - enAsCas12aKI/+ - p53				Thymus - enAsCas12aKI/+ - Bim				Spleen - enAsCas12aKI/+ - NTC				Spleen - enAsCas12aKI/+ - p53				Spleen - enAsCas12aKI/+ - Bim
Live cells, mCherry+ - % GFP+	44.3	51.5	69.1	58.6	16.9	1.9	43.5	42.8	55.3	44.6	42	49.7	48.7	40.2	36.3	51.2	27.2	11.6	38.5	40.6	53.3	44.1	41.2	45.6	45.9	53.9	21.4	25.3	33.8	51.7	32.7	17.5	15.2	23.9	26.7	18.7	38.1	42.3	47.9	34.4	30.8	58.8	40.7	15.4	25.3	29.3	31.4	25.3
S6A - viability assay - Nutlin-3a
	Nutlin (μM)	Eμ-Myc;Cas12aKI/+ cell line #19
set at 0.1 due to inability to set at 0 for the logarithmic graph	0.1	85.5	85.9
	0.5	84.8	84.1
	1	81.4	82.2
	2	66.6	66.5
	5	18.5	18.9
	10	0.33	0.83
S6B - viability assay - S63845
	S63845 (nM)	Eμ-Myc;Cas12aKI/+ cell line #19
set at 0.1 due to inability to set at 0 for the logarithmic graph	0.1	85.5	85.9
	40	85.5	84.6
	100	83.3	82.5
	200	57.4	57
	1000	0.13	1.47
S8A,C - mouse 1124 (crRNA read counts)
	Tissue	Cells
Raly	28285
Zcchc18	3548
Olfr1383	1558
Kif1b	1223
S8A,C - mouse 1125 (crRNA read counts)
	Tissue	Cells
Slc23a2	108530
Nkx3-2	59
Bicral	53
Mmaa	48
S8A,C - mouse 1126 (crRNA read counts)
	Tissue	Cells
Trp53	114887	79649
Irf4	3904
Wfdc18	2132
Adora3	1584
S8A,C - mouse 1127 (crRNA read counts)
	Tissue	Cells
Trp53	40899
Crlf1	2656
Glis3	2267
Fgf1	338
S8A,C - mouse 1128 (crRNA read counts)
	Tissue	Cells
Sh2d4b	25901	11368
Trp53	25850	13764
Arsg	22380	15161
Sppl2c	14513	19977
S8A,C - mouse 1130 (crRNA read counts)
	Tissue	Cells
Mpzl2	69711	20139
Atic	53077	38383
Trp53	41076	23662
Capg	202
S8A,C - mouse 1131 (crRNA read counts)
	Tissue	Cells
Igkj4	29645	34136
Rhobtb1	1605
B4galt5	525
Gm10203	294
Fam181b		151
Rhobtb1		147
Dppa4		123
S8A,C - mouse 1141 (crRNA read counts)
	Tissue	Cells
Tfap4	40403	46985
Cxcl2	2665
Trbv16	2297
Tbc1d4	1434
Taok1		7
Gm43218		7
Rad21		6
S8A,C - mouse 1142 (crRNA read counts)
	Tissue	Cells
Irf4	40055	45234
Pck1	2687	105
Dgkz	2115	103
Prg3	609	54
S8A,C - mouse 1143 (crRNA read counts)
	Tissue	Cells
4931428L18Rik	64517
Ten1	10199
Serpinb3b	6829
Uts2r	6688
S8A,C - mouse 1144 (crRNA read counts)
	Tissue	Cells
Cxcl2	19837
Cbr3	13738
Eid3	12491
Marchf3	10653
S8A,C - mouse 1145 (crRNA read counts)
	Tissue	Cells
Mettl8	95000	38187
Trp53	81443	33695
Trp53	282
Tfe3	71
Ube2f		1
S8A,C - mouse 1146 (crRNA read counts)
	Tissue	Cells
Nacc1	56251	29650
Trp53	37881	25760
Igkv8-28	734
Map6d1	650
Misp3		4
Cdsn		4
S8A,C - mouse 1147 (crRNA read counts)
	Tissue	Cells
Trp53	53304	1
Trp53	23454	32540
2310009B15Rik	21459	31989
Lman1l	5383
S8A,C - mouse 1148 (crRNA read counts)
	Tissue	Cells
Trim28	38534
Rnase6	32016
Tagln2	7725
Galnt14	2553
S8A,C - mouse 1150 (crRNA read counts)
	Tissue	Cells
Cdkn2a	48592
Ascl1	42722
Txndc9	99
Fez2	70
Tfap4		131
Alyref2		16
Lyg2		14
Slc17a3		13
S8A,C - mouse 1151 (crRNA read counts)
	Tissue	Cells
Trp53	25779
Scml2	24037
Tmem74bos	21160
Myt1	335
S10C - CD19+% multiplexed MDFs
	CD19+			CD19-
crNTC	1.07	3.28	3.2	98.93	96.72	96.8
sgCd19/crTrp53	9.59	9.94	9.27	90.41	90.06	90.73
sgCd19/crBax/crBak	14.6	8.91	11.6	85.4	91.09	88.4

## Sheet: uncropped blots
Fig 1G										Fig 4E
HSP70										HSP70
TRP53
										BAX
										TRP53
										BAK
